# Supplementary material for: The deep conservation of the Lepidoptera Z chromosome suggests a non-canonical origin of the W
Source: Nat Commun. 2017 Nov 14;8:1486. doi: 10.1038/s41467-017-01663-5 (PMC5684275; doi:10.1038/s41467-017-01663-5)
Supplement: Supplementary file 4 — Supplementary Data 1 [file 41467_2017_1663_MOESM4_ESM.txt]

"Supplementary Data 1: Scaffold classification and homology with B. mori chromosomes in C. ohridella, N. degeerella, and T. sylvina."																
BmoriGene	BmoriGeneChr	BmoriGeneStart	BmoriGeneEnd	ScaffoldName_Cohri	ScaffoldSize_Cohri	ScaffoldBestLoc_Cohri	Log2FcovMcov_Cohri	Class_Cohri	ClassStringent_Cohri	ScaffoldName_Ndeg	ScaffoldSize_Ndeg	ScaffoldBestLoc_Ndeg	Log2FcovMcov_Ndeg	Class_Ndeg	ClassStringent_Ndeg	ScaffoldName_Tsyl	ScaffoldSize_Tsyl	ScaffoldBestLoc_Tsyl	Log2FcovMcov_Tsyl	Class_Tsyl	ClassStringent_Tsyl
BGIBMGA000006	chr26	11955367	11956327	scaffold9807	8653	26	-0.0238467419543678	autosome	autosome	scaffold3550	13890	26	-1.25096157353322	autosome	autosome	scaffold25370	3853	26	0.767476898382854	autosome	autosome
BGIBMGA000008	chr26	11813656	11814417	scaffold32493	3526	26	-0.079434467494405	autosome	NA	scaffold13769	7823	26	-1.23078020682917	autosome	autosome	scaffold250374	1533	26	0.885229812753925	autosome	autosome
BGIBMGA000009	chr26	11783044	11791253	scaffold1838	18083	26	0.0740005814437768	autosome	autosome	scaffold6090	11355	26	-1.18762700317577	autosome	autosome	scaffold127246	2105	26	0.931468618329184	autosome	autosome
BGIBMGA000010	chr26	11770526	11776337	scaffold7313	10115	26	0.0255350921071375	autosome	autosome	scaffold1839	17227	26	-1.31194400631474	autosome	autosome	scaffold116028	2189	26	1.18676851160573	autosome	autosome
BGIBMGA000028	chr26	11080934	11087892	scaffold31040	3697	26	-0.177787119215283	autosome	NA	scaffold12225	8307	26	-0.928916901938517	autosome	autosome	scaffold101544	2311	26	1.12928301694497	autosome	autosome
BGIBMGA000029	chr26	11070935	11072056	scaffold22883	4881	26	0.358453970912476	autosome	autosome	Contig13978	3161	26	-1.34914956362239	autosome	NA	scaffold92821	2396	26	0.475919741425866	autosome	autosome
BGIBMGA000031	chr26	10989445	11005018	scaffold485	27923	26	0.0250909809628305	autosome	autosome	scaffold2129	16405	26	-1.35147237050138	autosome	NA	scaffold29589	3652	26	0.653909854438648	autosome	autosome
BGIBMGA000032	chr26	11034590	11047333	scaffold10669	8245	26	-0.0230836131130413	autosome	autosome	scaffold19642	6441	26	-1.43857301373963	autosome	NA	scaffold34127	3480	26	0.659575561495248	autosome	autosome
BGIBMGA000047	chr26	11823290	11829302	Contig7179	13333	26	0.0631938264871939	autosome	autosome	scaffold14482	7617	26	-1.30339214344993	autosome	autosome	scaffold86653	4062	26	1	autosome	autosome
BGIBMGA000053	chr26	11893869	11902636	scaffold42057	2604	26	-0.0515303006400821	autosome	autosome	Contig8429	1520	26	-0.92283213947754	autosome	autosome	scaffold122509	2139	26	1.23703919730085	autosome	autosome
BGIBMGA000057	chr26	12040193	12042238	scaffold2899	15287	26	0.137503523749935	autosome	autosome	scaffold7482	10430	26	-1.29865831556452	autosome	autosome	scaffold157215	1918	26	0.436099114806674	autosome	autosome
BGIBMGA000060	chr26	12158387	12167895	scaffold29780	3853	26	0.127755547198373	autosome	autosome	scaffold10172	9080	26	-1.07800251200127	autosome	autosome	scaffold156148	2526	26	0.320259274526744	autosome	NA
BGIBMGA000061	chr26	12197930	12198596	scaffold14007	6950	26	0.149747119504682	autosome	autosome	scaffold49222	3238	26	-1.2129937233342	autosome	autosome	scaffold42468	3218	26	0.754887502163469	autosome	autosome
BGIBMGA000069	chr24	8401431	8429582	scaffold22459	4958	24	0.13245029602365	autosome	autosome	scaffold39962	3916	24	-1.28540221886225	autosome	autosome	scaffold14861	4605	24	0.733485025431244	autosome	autosome
BGIBMGA000074	chr24	8225571	8229716	scaffold7072	10289	24	0.164386817900882	autosome	autosome	scaffold5746	11635	24	-1.30812229536233	autosome	autosome	scaffold184735	1781	24	1.20163386116965	autosome	autosome
BGIBMGA000075	chr24	8205652	8207838	scaffold4649	12548	24	0.15754127698648	autosome	autosome	scaffold20320	6316	24	-1.1797060222349	autosome	autosome	scaffold374242	1591	24	0.429910775760374	autosome	autosome
BGIBMGA000076	chr24	8160349	8167422	scaffold40426	2742	24	0.216317906926764	autosome	autosome	scaffold3664	13744	24	-1.16397573511113	autosome	autosome	scaffold322974	1844	24	0.436099114806674	autosome	autosome
BGIBMGA000078	chr24	8061419	8067032	scaffold28290	4043	24	0.0577154978562874	autosome	autosome	scaffold20623	6262	24	-1.11321061044799	autosome	autosome	scaffold119944	2159	24	0.428334321892302	autosome	autosome
BGIBMGA000083	chr24	7542521	7548473	scaffold6161	11022	24	0.110182917750423	autosome	autosome	scaffold14257	7680	24	-1.15324626029568	autosome	autosome	scaffold30580	6277	24	0.602158115983678	autosome	autosome
BGIBMGA000084	chr24	7296515	7304431	scaffold2868	15353	24	0.0946368741380753	autosome	autosome	scaffold38323	4053	24	-1.12711191790334	autosome	autosome	scaffold216370	1650	24	0.573735245297902	autosome	autosome
BGIBMGA000091	chr24	7046856	7054754	scaffold12824	7378	24	0.14086253583985	autosome	autosome	scaffold37304	4140	24	-1.29444735846526	autosome	autosome	scaffold41036	4456	24	0.490475633865866	autosome	autosome
BGIBMGA000092	chr24	7039872	7041155	scaffold31704	3617	24	0.0836579290469096	autosome	autosome	scaffold3655	13751	24	-1.25481389902883	autosome	autosome	scaffold161163	1896	24	0.535718981701307	autosome	autosome
BGIBMGA000097	chr24	6549981	6578847	scaffold11290	7973	24	-0.0246620542342691	autosome	autosome	scaffold6658	10951	24	-1.19437804516685	autosome	autosome	scaffold127300	2536	24	0.527247002864869	autosome	autosome
BGIBMGA000103	chr24	6389366	6414371	scaffold942	22634	24	0.0480942882010449	autosome	autosome	scaffold58864	2685	24	-1.27417496343899	autosome	autosome	scaffold14783	11306	24	0.735102850149017	autosome	autosome
BGIBMGA000104	chr24	6330752	6349850	scaffold5729	11403	24	0.0264722113611912	autosome	autosome	scaffold25743	5437	24	-1	autosome	autosome	scaffold32000	3556	24	0.836501267717121	autosome	autosome
BGIBMGA000108	chr24	6191058	6193073	scaffold10694	8233	24	0.0995356735509144	autosome	autosome	scaffold21400	6126	24	-1.15650448567999	autosome	autosome	scaffold192750	3134	24	0.882816460629661	autosome	autosome
BGIBMGA000114	chr24	5996155	6003448	scaffold53495	1838	24	-0.203533394085132	autosome	NA	scaffold62672	2495	24	-1.22826898767312	autosome	autosome	scaffold110881	3131	24	0.805912947883697	autosome	autosome
BGIBMGA000117	chr24	6087521	6092968	scaffold3510	14127	24	0.0874628412503394	autosome	autosome	scaffold879	22263	24	-1.1926450779424	autosome	autosome	scaffold101923	6588	24	0.876128341837832	autosome	autosome
BGIBMGA000118	chr24	6277356	6283666	scaffold15220	6580	24	0	autosome	autosome	scaffold712	22417	24	-1.29090119926674	autosome	autosome	scaffold58049	2871	24	0.36109869216804	autosome	NA
BGIBMGA000121	chr24	6315849	6317135	scaffold6110	11064	24	-0.045087889528538	autosome	autosome	scaffold10424	8975	24	-1.16293857112621	autosome	autosome	scaffold16470	4452	24	0.815575428862573	autosome	autosome
BGIBMGA000131	chr24	7219026	7223188	scaffold4139	13196	24	0.0450878895285382	autosome	autosome	scaffold9003	9616	24	-1.36737106564853	autosome	NA	scaffold28208	4807	24	0.832543254148437	autosome	autosome
BGIBMGA000132	chr24	7243753	7264375	scaffold50	49557	24	0.0931094043914815	autosome	autosome	scaffold19822	6406	24	-1.18057224564182	autosome	autosome	scaffold133384	2063	24	0.523561956057013	autosome	autosome
BGIBMGA000134	chr24	7401056	7401618	scaffold7159	10243	24	-0.0223678130284544	autosome	autosome	scaffold6159	11306	24	-1.16293857112621	autosome	autosome	scaffold141494	2010	24	0.693111304576779	autosome	autosome
BGIBMGA000136	chr24	7491227	7518143	scaffold4371	12890	24	0.0752881273042372	autosome	autosome	Contig365	6970	24	-1.16293857112621	autosome	autosome	scaffold179267	2357	24	1.00666373028101	autosome	autosome
BGIBMGA000137	chr24	7530572	7533133	scaffold50522	2012	24	0.129283016944966	autosome	autosome	scaffold49456	3223	24	-1	autosome	autosome	scaffold237885	1574	24	0.936274402389613	autosome	autosome
BGIBMGA000140	chr24	7626606	7653208	scaffold2518	16146	24	0.162271428898877	autosome	autosome	scaffold13046	8040	24	-1.10691520391651	autosome	autosome	scaffold169753	1852	24	0.326228232320988	autosome	NA
BGIBMGA000143	chr24	7734744	7747671	scaffold8690	9237	24	0	autosome	autosome	scaffold18698	6631	24	-1.2319467280497	autosome	autosome	scaffold52806	2974	24	0.782692867823335	autosome	autosome
BGIBMGA000144	chr24	7820244	7846981	scaffold28297	4042	24	0	autosome	autosome	scaffold7713	10281	24	-1.14886338591448	autosome	autosome	scaffold150377	2300	24	0.43573649194668	autosome	autosome
BGIBMGA000147	chr24	7948359	7956045	scaffold586	26239	24	0.0465425859370302	autosome	autosome	scaffold178	30324	24	-1.23319917629303	autosome	autosome	scaffold123352	2133	24	0.609730405870098	autosome	autosome
BGIBMGA000148	chr24	7958027	7958403	scaffold586	26239	24	0.0465425859370302	autosome	autosome	scaffold178	30324	24	-1.23319917629303	autosome	autosome	scaffold34076	3482	24	0.604071323668861	autosome	autosome
BGIBMGA000150	chr24	8047375	8051725	scaffold23019	4856	24	0.127755547198373	autosome	autosome	scaffold88017	1576	24	-1.25715783949712	autosome	autosome	scaffold233811	1588	24	0.535718981701307	autosome	autosome
BGIBMGA000163	chr24	8915358	8921798	scaffold17266	6034	24	0.103093492964104	autosome	autosome	scaffold860	21334	24	-1.26710407014284	autosome	autosome	scaffold194241	1739	24	0.816553858904069	autosome	autosome
BGIBMGA000164	chr24	8940563	8958940	scaffold12251	7590	24	0	autosome	autosome	scaffold8231	9993	24	-1.12553088208386	autosome	autosome	scaffold209852	1676	24	0.910732661902913	autosome	autosome
BGIBMGA000166	chr24	9082682	9097385	scaffold34317	4541	24	-0.15754127698648	autosome	NA	scaffold19140	6542	24	-1.15919859484925	autosome	autosome	scaffold30243	3953	24	0.913585248182527	autosome	autosome
BGIBMGA000167	chr24	9123103	9127516	scaffold49801	2055	24	0.0577154978562874	autosome	autosome	scaffold65997	2348	24	-1.24961389007147	autosome	autosome	scaffold89929	2427	24	0.62148837674627	autosome	autosome
BGIBMGA000169	chr24	9159092	9160207	scaffold7854	9754	24	0	autosome	autosome	scaffold24509	5611	24	-1.20281688299969	autosome	autosome	scaffold43456	5341	24	0.987509055816803	autosome	autosome
BGIBMGA000173	chr17	5084328	5087091	scaffold11009	8089	17	-0.0874628412503394	autosome	NA	scaffold33000	4565	17	-1.16115479181458	autosome	autosome	scaffold163972	1881	17	0.351675438281414	autosome	NA
BGIBMGA000177	chr17	4941963	4943033	scaffold7404	10060	17	-0.0465425859370302	autosome	autosome	scaffold1186	19609	17	-1.3275746580285	autosome	autosome	scaffold161512	1894	17	0.749191896499466	autosome	autosome
BGIBMGA000180	chr17	5060510	5080172	scaffold2602	15965	17	0.024662054234269	autosome	autosome	scaffold7039	11374	17	-1.21089678249862	autosome	autosome	scaffold3126	7313	17	0.885288341123307	autosome	autosome
BGIBMGA000186	chr2	9252651	9258575	scaffold29	54896	2	0.0227200765000834	autosome	autosome	scaffold26421	5346	2	-1.31451062332488	autosome	autosome	scaffold85181	2480	2	0.0809199953835675	NA	NA
BGIBMGA000187	chr19	15209860	15213171	scaffold13595	7102	19	0	autosome	autosome	scaffold3145	14436	19	-1.21790503034413	autosome	autosome	scaffold34864	4845	19	0.825715459178944	autosome	autosome
BGIBMGA000188	chr19	15205118	15206722	scaffold6812	10486	19	-0.0174874267288411	autosome	autosome	scaffold7360	10502	19	-1.15754127698648	autosome	autosome	scaffold254669	1877	19	1.02065947056609	autosome	autosome
BGIBMGA000217	chr22	4703951	4704778	scaffold17200	6048	22	0.0480942882010449	autosome	autosome	scaffold3625	13782	22	-1.23786383009889	autosome	autosome	scaffold436	12641	22	0.703925332402198	autosome	autosome
BGIBMGA000219	chr22	4799284	4802307	scaffold42600	2562	22	-0.0813001021018482	autosome	NA	scaffold60587	2598	22	-1.08246216019197	autosome	autosome	scaffold5998	8376	22	0.695145418471579	autosome	autosome
BGIBMGA000222	chr22	4939291	4968927	scaffold4502	12727	22	0.0524674198941355	autosome	autosome	scaffold3628	13778	22	-1.27563444261343	autosome	autosome	scaffold24489	3898	22	0.791682763875275	autosome	autosome
BGIBMGA000225	chr22	5091756	5095351	scaffold6376	10842	22	0.023458972823989	autosome	autosome	scaffold65168	2385	22	-0.980371193251067	autosome	autosome	scaffold201131	1710	22	0.977515985848621	autosome	autosome
BGIBMGA000226	chr22	5109489	5115507	scaffold19487	5540	22	0.021373650792567	autosome	autosome	scaffold12139	8339	22	-1.16992500144231	autosome	autosome	scaffold96160	2362	22	1.24663996758313	autosome	autosome
BGIBMGA000228	chr22	5265147	5271148	scaffold6003	11148	22	0	autosome	autosome	scaffold2392	15852	22	-1.17263938613935	autosome	autosome	scaffold58665	2859	22	0.371316121849526	autosome	NA
BGIBMGA000229	chr22	5283094	5288777	scaffold12588	7464	22	0.0450878895285382	autosome	autosome	scaffold11992	8400	22	-1.30415339315939	autosome	autosome	scaffold516771	1528	22	0.721283971933936	autosome	autosome
BGIBMGA000231	chr22	5323438	5324055	scaffold7369	10081	22	-0.0210616155278296	autosome	autosome	scaffold7892	10185	22	-1.36099765956595	autosome	NA	scaffold8845	5417	22	0.602480261979186	autosome	autosome
BGIBMGA000232	chr22	5558894	5564531	scaffold6181	11001	22	0.0524674198941355	autosome	autosome	scaffold704	22446	22	-1.25206328801279	autosome	autosome	scaffold222609	1627	22	-0.502500340529183	sexchrom	sexchrom
BGIBMGA000234	chr22	5727983	5750832	scaffold17492	5976	22	0.09515723304034	autosome	autosome	scaffold29967	4898	22	-1.32832586608551	autosome	autosome	scaffold125319	2119	22	0.872620693523772	autosome	autosome
BGIBMGA000235	chr22	5752824	5757459	scaffold9852	8632	22	0.0752881273042372	autosome	autosome	scaffold42384	3722	22	-1.10691520391651	autosome	autosome	scaffold93595	2388	22	0.769387071858583	autosome	autosome
BGIBMGA000236	chr22	5762379	5772582	scaffold158	38079	22	0.070389327891398	autosome	autosome	scaffold48123	3310	22	-0.985202998071919	autosome	autosome	scaffold96338	2360	22	0.399930606888635	autosome	NA
BGIBMGA000241	chr22	6286333	6316112	scaffold484	27923	22	0.105353000146229	autosome	autosome	scaffold7298	10538	22	-1.23446525363702	autosome	autosome	scaffold30407	5930	22	0.936127816833615	autosome	autosome
BGIBMGA000245	chr22	6894802	6899073	scaffold302	31965	22	0.0450878895285382	autosome	autosome	scaffold3534	13914	22	-1.27684020535882	autosome	autosome	scaffold132752	2067	22	0.705816895595542	autosome	autosome
BGIBMGA000250	chr22	7063100	7068837	scaffold2166	17098	22	0.0201778819376303	autosome	autosome	scaffold739	22191	22	-1.29956028185891	autosome	autosome	scaffold47978	3079	22	0.911190733042144	autosome	autosome
BGIBMGA000288	chr22	7463550	7468386	scaffold186	36512	22	0.0473057147783568	autosome	autosome	scaffold83593	1705	22	-1.36923380966572	autosome	NA	scaffold113533	2209	22	1.32192809488736	autosome	autosome
BGIBMGA000295	chr22	8393774	8396832	scaffold5395	11734	22	0.0227200765000834	autosome	autosome	scaffold6849	10837	22	-1.28330680086005	autosome	autosome	scaffold41827	3236	22	1.36587144247496	autosome	autosome
BGIBMGA000298	chr22	8613417	8625511	scaffold753	24413	22	0.0437213774293178	autosome	autosome	scaffold8772	9731	22	-1.14886338591448	autosome	autosome	scaffold129202	2091	22	0.918699897898152	autosome	autosome
BGIBMGA000301	chr22	8671114	8679556	scaffold6807	10489	22	0	autosome	autosome	scaffold9239	9514	22	-1.16664986940945	autosome	autosome	scaffold3050	9894	22	0.766154061693754	autosome	autosome
BGIBMGA000302	chr22	8731720	8747724	scaffold5825	11321	22	0	autosome	autosome	scaffold15517	7332	22	-1.23982701467247	autosome	autosome	scaffold5550	6239	22	0.780554862713889	autosome	autosome
BGIBMGA000303	chr22	8763258	8767790	scaffold7713	9848	22	-0.0406419844973459	autosome	autosome	scaffold74972	1995	22	-1.19703684705955	autosome	autosome	scaffold3777	10734	22	0.979535897440284	autosome	autosome
BGIBMGA000304	chr22	8779179	8780920	scaffold1985	17530	22	0.106915203916512	autosome	autosome	scaffold75710	1968	22	-1.21723071622067	autosome	autosome	scaffold480579	2631	22	0.437877475636955	autosome	autosome
BGIBMGA000305	chr22	8789365	8802636	scaffold4771	12423	22	-0.0223678130284544	autosome	autosome	scaffold7338	10516	22	-1.19993757050875	autosome	autosome	scaffold1686	8535	22	0.542258049766918	autosome	autosome
BGIBMGA000307	chr22	8817584	8829172	scaffold729	24620	22	0.10383581098454	autosome	autosome	scaffold38602	4030	22	-1.2556548754682	autosome	autosome	scaffold13274	4771	22	0.390182310592568	autosome	NA
BGIBMGA000309	chr22	8952924	8959205	scaffold5092	12040	22	0.0660891904577724	autosome	autosome	scaffold386	25613	22	-1.19930880822341	autosome	autosome	scaffold193596	1742	22	0.866375435869805	autosome	autosome
BGIBMGA000310	chr22	8978362	8983572	scaffold19137	5612	22	-0.070389327891398	autosome	autosome	scaffold1793	17372	22	-1.34169134970879	autosome	NA	scaffold9818	6834	22	1.02466205423427	autosome	autosome
BGIBMGA000312	chr22	9036815	9051147	scaffold535	26970	22	0.117356950638159	autosome	autosome	scaffold27044	5255	22	-1.22627585582368	autosome	autosome	scaffold23030	3980	22	0.761213140412884	autosome	autosome
BGIBMGA000316	chr22	9368872	9371713	scaffold19586	5522	22	0.0874628412503394	autosome	autosome	scaffold14442	7628	22	-1.09225850785199	autosome	autosome	scaffold9860	5238	22	0.728697978182606	autosome	autosome
BGIBMGA000319	chr22	9620370	9626221	scaffold273	34398	22	0.0201778819376303	autosome	autosome	scaffold2976	14731	22	-1.28472947693311	autosome	autosome	scaffold6996	5816	22	0.5996390773536	autosome	autosome
BGIBMGA000320	chr22	9648423	9654830	scaffold6481	10760	22	-0.0220263063299989	autosome	autosome	scaffold12507	8219	22	-1.2556548754682	autosome	autosome	scaffold186816	1771	22	0.793549122532573	autosome	autosome
BGIBMGA000322	chr22	9739330	9747683	scaffold14645	6759	22	-0.0489096004809464	autosome	autosome	scaffold6502	11061	22	-1.28688114778816	autosome	autosome	scaffold113180	2211	22	1.01260003677963	autosome	autosome
BGIBMGA000329	chr22	9843182	9848867	scaffold2958	15187	22	0.0681715026415792	autosome	autosome	Contig3833	7622	22	-1.19068356160911	autosome	autosome	scaffold43211	3198	22	0.816400061660611	autosome	autosome
BGIBMGA000332	chr22	9882701	9883833	scaffold18160	5824	22	0.125530882083859	autosome	autosome	scaffold4162	13126	22	-1.3115861506659	autosome	autosome	scaffold66321	2731	22	0.626382428101137	autosome	autosome
BGIBMGA000334	chr22	9915835	9927354	scaffold15504	9926	22	0.167109985835258	autosome	autosome	scaffold51311	3107	22	-1.20858662181142	autosome	autosome	scaffold181250	1797	22	0.727315424132487	autosome	autosome
BGIBMGA000336	chr22	9965664	9970540	scaffold541	26885	22	0.0597062461242676	autosome	autosome	scaffold55	38360	22	-1.22588140741633	autosome	autosome	scaffold89688	2429	22	0.600799048771865	autosome	autosome
BGIBMGA000348	chr22	10204960	10207125	scaffold765	24322	22	0	autosome	autosome	Contig7280	12441	22	-1.11103131238874	autosome	autosome	scaffold18167	4308	22	0.828888083607245	autosome	autosome
BGIBMGA000349	chr22	10222162	10223388	scaffold15223	6579	22	0.222392421336448	autosome	autosome	scaffold9901	9203	22	-1.17632277264046	autosome	autosome	scaffold254185	1522	22	-0.085247286618511	sexchrom	sexchrom
BGIBMGA000350	chr22	10225176	10225687	scaffold3091	14883	22	0.103093492964104	autosome	autosome	scaffold9751	9269	22	-1.32192809488736	autosome	autosome	scaffold11458	4999	22	0.64732838168153	autosome	autosome
BGIBMGA000351	chr22	10234268	10250430	scaffold2617	15925	22	0.023458972823989	autosome	autosome	scaffold1904	17042	22	-1.27008916336774	autosome	autosome	scaffold35714	3422	22	0.760459296833143	autosome	autosome
BGIBMGA000352	chr22	10252353	10256683	scaffold21838	6177	22	0	autosome	autosome	scaffold78166	1881	22	-1.0911478880582	autosome	autosome	scaffold97086	3062	22	0.903426740304947	autosome	autosome
BGIBMGA000353	chr22	10320918	10325883	scaffold32613	3511	22	-0.0238467419543678	autosome	autosome	scaffold1801	17354	22	-1.25206328801279	autosome	autosome	scaffold20317	4151	22	0.612976876890753	autosome	autosome
BGIBMGA000355	chr22	10337166	10345691	scaffold33507	3413	22	0	autosome	autosome	scaffold1801	17354	22	-1.25206328801279	autosome	autosome	scaffold132318	2070	22	0.865289691141745	autosome	autosome
BGIBMGA000358	chr22	10411139	10420078	scaffold43318	2504	22	0.0794344674944049	autosome	autosome	scaffold40200	3896	22	-1.25375659224578	autosome	autosome	scaffold10373	5157	22	0.665132849405139	autosome	autosome
BGIBMGA000364	chr22	10347601	10351135	scaffold17395	6006	22	0.178337241258512	autosome	autosome	scaffold31374	4743	22	-1.49185309632967	autosome	NA	scaffold63050	2784	22	1.07400058144378	autosome	autosome
BGIBMGA000365	chr22	10326062	10329517	scaffold16878	6127	22	0.0204641025597155	autosome	autosome	Contig2798	2448	22	-1.18322182405577	autosome	autosome	scaffold149283	1963	22	0.281412935148649	autosome	NA
BGIBMGA000367	chr22	10226581	10230092	scaffold2617	15925	22	0.023458972823989	autosome	autosome	scaffold75126	1990	22	-1.05246741989414	autosome	autosome	scaffold31933	3559	22	0.880701071627656	autosome	autosome
BGIBMGA000375	chr22	9645461	9646499	scaffold1467	19559	22	0.0465425859370302	autosome	autosome	scaffold2252	16124	22	-1.19417254768899	autosome	autosome	scaffold67807	2710	22	0.476438043942987	autosome	autosome
BGIBMGA000378	chr22	9477982	9507797	scaffold1253	29824	22	0.0715532610250341	autosome	autosome	scaffold4703	12566	22	-1.19417254768899	autosome	autosome	scaffold46965	3104	22	0.837728571101123	autosome	autosome
BGIBMGA000382	chr22	9339528	9342954	scaffold12163	7625	22	-0.0861566437497146	autosome	NA	scaffold4103	13202	22	-1.19437804516685	autosome	autosome	scaffold53920	2950	22	0.675377795943374	autosome	autosome
BGIBMGA000384	chr22	9305305	9312849	scaffold6599	10661	22	0.127755547198373	autosome	autosome	scaffold12285	8284	22	-1.31685710533994	autosome	autosome	scaffold249303	1537	22	1.00571365119439	autosome	autosome
BGIBMGA000388	chr22	9076370	9091259	scaffold535	26970	22	0.117356950638159	autosome	autosome	scaffold6446	11109	22	-1.29865831556452	autosome	autosome	scaffold90268	2423	22	0.809569343123046	autosome	autosome
BGIBMGA000390	chr22	9013056	9031991	scaffold18063	5845	22	0.119298928372344	autosome	autosome	scaffold19902	6392	22	-1.17833724125851	autosome	autosome	scaffold2441	7785	22	0.569949929866131	autosome	autosome
BGIBMGA000391	chr22	8986816	9003399	scaffold6475	10765	22	0.0901978089715781	autosome	autosome	scaffold3352	14137	22	-1.25096157353322	autosome	autosome	scaffold9437	8671	22	0.888491684783009	autosome	autosome
BGIBMGA000392	chr22	8834495	8845833	scaffold745	24495	22	0.15200309344505	autosome	autosome	scaffold1192	19567	22	-1.22606807947985	autosome	autosome	scaffold1782	8413	22	0.553253640993818	autosome	autosome
BGIBMGA000394	chr22	8750526	8756846	scaffold4480	12754	22	0.0901978089715781	autosome	autosome	scaffold50219	3174	22	-1.22606807947985	autosome	autosome	scaffold577	10955	22	0.529820946528695	autosome	autosome
BGIBMGA000396	chr22	8720209	8721293	scaffold7468	10011	22	0.0389941316158638	autosome	autosome	scaffold1592	18044	22	-1.1963972128035	autosome	autosome	scaffold52938	2971	22	0.746425923415273	autosome	autosome
BGIBMGA000397	chr22	8707447	8710148	scaffold15189	6588	22	0.0227200765000834	autosome	autosome	scaffold29336	4970	22	-1.15754127698648	autosome	autosome	scaffold617946	1902	22	1.11883622950985	autosome	autosome
BGIBMGA000398	chr22	8691547	8700478	scaffold1379	19957	22	0.0458036896131247	autosome	autosome	scaffold13402	7935	22	-1.29956028185891	autosome	autosome	scaffold28946	3680	22	0.61939599778503	autosome	autosome
BGIBMGA000403	chr22	8330531	8342338	scaffold1007	22161	22	0.0430687218918859	autosome	autosome	scaffold18423	6690	22	-1.07214978575584	autosome	autosome	scaffold242494	1887	22	0.272202721107389	NA	NA
BGIBMGA000404	chr22	8256941	8270140	scaffold1323	20259	22	-0.0207585601667973	autosome	autosome	scaffold1292	19166	22	-1.22706890854592	autosome	autosome	scaffold18977	4245	22	0.727747064136828	autosome	autosome
BGIBMGA000405	chr22	8233769	8235161	scaffold8173	9553	22	0.0384741478146356	autosome	autosome	scaffold2949	14786	22	-1.20053298737271	autosome	autosome	scaffold1047	9473	22	0.694654789308242	autosome	autosome
BGIBMGA000406	chr22	8222988	8230110	scaffold17531	5969	22	-0.0861566437497146	autosome	NA	scaffold2949	14786	22	-1.20053298737271	autosome	autosome	scaffold2155	8036	22	0.490986352512142	autosome	autosome
BGIBMGA000407	chr22	8180138	8185970	scaffold11	67144	22	0	autosome	autosome	Contig6	18612	22	-1.1926450779424	autosome	autosome	scaffold6854	5856	22	0.728972803412675	autosome	autosome
BGIBMGA000408	chr22	8128512	8130044	scaffold11	67144	22	0	autosome	autosome	scaffold21329	6137	22	-1.24005108783295	autosome	autosome	scaffold51444	3002	22	0.534657418873091	autosome	autosome
BGIBMGA000414	chr22	7876439	7878328	scaffold289	32456	22	0.0715532610250341	autosome	autosome	scaffold40305	3889	22	-1.27417496343899	autosome	autosome	scaffold56938	2892	22	0.618437205272244	autosome	autosome
BGIBMGA000419	chr22	7750038	7757652	scaffold5310	11805	22	0.120294233717712	autosome	autosome	scaffold62440	2506	22	-1.03394733192334	autosome	autosome	scaffold166230	1869	22	0.523561956057013	autosome	autosome
BGIBMGA000420	chr22	7734605	7747310	scaffold5310	11805	22	0.120294233717712	autosome	autosome	scaffold58187	2721	22	-1.3016556998611	autosome	autosome	scaffold74858	4531	22	0.6937208157678	autosome	autosome
BGIBMGA000421	chr22	7683947	7686745	scaffold1892	17865	22	0.0614005446641433	autosome	autosome	scaffold9719	9283	22	-1.34577483684173	autosome	NA	scaffold37953	3350	22	0.793549122532574	autosome	autosome
BGIBMGA000440	chr22	6886428	6887150	Contig258	4981	22	-0.0424352663203966	autosome	autosome	scaffold23964	5699	22	-1.20029865048583	autosome	autosome	scaffold163975	1881	22	1.17687776208408	autosome	autosome
BGIBMGA000442	chr22	6771093	6807869	scaffold693	24981	22	0.0418201756946269	autosome	autosome	scaffold44567	3557	22	-1.10691520391651	autosome	autosome	scaffold199221	1718	22	-1.19555080911781	sexchrom	sexchrom
BGIBMGA000445	chr22	6674557	6680739	scaffold316	31514	22	0.0196288067489326	autosome	autosome	scaffold28033	5128	22	-1.30875270613963	autosome	autosome	scaffold123749	2130	22	0.323654839606831	autosome	NA
BGIBMGA000446	chr22	6663064	6665084	scaffold18812	5682	22	0.0458036896131247	autosome	autosome	scaffold21920	6032	22	-1.43857301373963	autosome	NA	scaffold266760	3122	22	0.572578776265324	autosome	autosome
BGIBMGA000451	chr22	6455138	6457800	scaffold6	75438	22	0.0605415419350509	autosome	autosome	scaffold16096	13102	22	-1.24961389007147	autosome	autosome	scaffold99697	2329	22	1.07231420481589	autosome	autosome
BGIBMGA000456	chr22	5994181	6023897	scaffold1580	19073	22	0.0931094043914815	autosome	autosome	scaffold26307	5360	22	-1.21818017004953	autosome	autosome	scaffold131140	2078	22	0.903784684740697	autosome	autosome
BGIBMGA000461	chr22	5677396	5686000	scaffold28994	3955	22	0.121306296222134	autosome	autosome	Contig7245	3282	22	-1.30256277002043	autosome	autosome	scaffold2262	7940	22	0.581815945404292	autosome	autosome
BGIBMGA000464	chr22	5541703	5542425	scaffold14523	6798	22	0.238786859587116	autosome	autosome	scaffold28910	5019	22	-1.10153802646206	autosome	autosome	scaffold44404	3166	22	0.741688004408609	autosome	autosome
BGIBMGA000466	chr22	5388218	5392586	scaffold1470	19548	22	0	autosome	autosome	scaffold1945	16913	22	-1.265344566521	autosome	autosome	scaffold13814	5736	22	0.736965594166206	autosome	autosome
BGIBMGA000467	chr22	5339152	5386810	scaffold780	24059	22	0.067114195858537	autosome	autosome	scaffold1387	18841	22	-1.16992500144231	autosome	autosome	scaffold499	14221	22	0.762136169901112	autosome	autosome
BGIBMGA000468	chr22	5316655	5320011	scaffold7369	10081	22	-0.0210616155278296	autosome	autosome	scaffold8246	9988	22	-1.34314458079706	autosome	NA	scaffold89898	4789	22	0.553253640993818	autosome	autosome
BGIBMGA000469	chr22	5298959	5303280	scaffold56015	1703	22	-0.0671141958585369	autosome	autosome	scaffold31901	4686	22	-1.22741049610307	autosome	autosome	scaffold35260	3438	22	0.878693703777866	autosome	autosome
BGIBMGA000471	chr22	4888448	4892363	scaffold12834	7373	22	0.0280143761695965	autosome	autosome	Contig14402	2067	22	-1.25375659224578	autosome	autosome	scaffold26081	3814	22	0.729779053572937	autosome	autosome
BGIBMGA000472	chr22	4803251	4813439	Contig1945	3427	22	-0.0179219079972625	autosome	autosome	scaffold5272	12010	22	-1.39078995303217	autosome	NA	scaffold22626	4003	22	0.598445730084778	autosome	autosome
BGIBMGA000473	chr22	4775830	4796092	scaffold9137	9006	22	0.0715532610250341	autosome	autosome	scaffold6898	10806	22	-1.22627585582368	autosome	autosome	scaffold17804	8845	22	0.711086962340601	autosome	autosome
BGIBMGA000474	chr22	4692754	4700682	scaffold6206	10978	22	0	autosome	autosome	scaffold4961	12318	22	-1.23078020682917	autosome	autosome	scaffold2122	8066	22	0.499386769015082	autosome	autosome
BGIBMGA000475	chr22	4685110	4689288	scaffold12845	7368	22	0	autosome	autosome	Contig8407	13809	22	-1.22239242133645	autosome	autosome	scaffold2656	7628	22	0.544805374249174	autosome	autosome
BGIBMGA000476	chr22	4604057	4604518	scaffold10029	8544	22	0.139724763666613	autosome	autosome	scaffold25900	5418	22	-1.09310940439148	autosome	autosome	scaffold5847	6142	22	0.640750278906903	autosome	autosome
BGIBMGA000481	chr1	13406364	13408148	scaffold22529	4946	1	-1.09192248944104	sexchrom	sexchrom	scaffold17134	6955	1	-2.01435529297707	sexchrom	sexchrom	scaffold104900	4391	1	-0.0281968918306521	sexchrom	NA
BGIBMGA000494	chr1	12420882	12427181	scaffold7701	9861	1	-0.341036917835067	autosome	NA	scaffold10266	9038	1	-2.21089678249862	sexchrom	sexchrom	scaffold15311	5026	1	-0.18844508941311	sexchrom	sexchrom
BGIBMGA000496	chr1	12322827	12334980	scaffold15602	6473	1	-0.943416471633633	sexchrom	sexchrom	scaffold21413	6123	1	-2.11547721741994	sexchrom	sexchrom	scaffold173591	1833	1	0.0331668639351991	sexchrom	NA
BGIBMGA000503	chr1	12014499	12023940	scaffold57985	1609	1	-0.762960802699151	sexchrom	sexchrom	scaffold16643	7062	1	-1.43295940727611	autosome	NA	scaffold64139	2767	1	0.289506617194985	autosome	NA
BGIBMGA000507	chr1	11897847	11899984	scaffold11534	7867	1	-0.961525852185364	sexchrom	sexchrom	scaffold1321	19059	1	-1.2048197918885	autosome	autosome	scaffold112725	2215	1	0.923378718397088	autosome	autosome
BGIBMGA000511	chr1	11758080	11764192	scaffold19378	5566	1	-0.917537839808027	sexchrom	sexchrom	scaffold59199	2668	1	-1.97575245375332	sexchrom	sexchrom	scaffold11915	4936	1	1.11547721741994	autosome	autosome
BGIBMGA000529	chr1	10603281	10620274	scaffold51251	1966	1	-1	sexchrom	sexchrom	scaffold18788	6612	1	-2.21883460192326	sexchrom	sexchrom	scaffold69562	2683	1	0.314635602321006	autosome	NA
BGIBMGA000532	chr1	10456156	10468500	scaffold8066	9616	1	-0.963474123974886	sexchrom	sexchrom	scaffold47055	3381	1	-2.13170567921182	sexchrom	sexchrom	scaffold306444	4284	1	0.131244533278253	NA	NA
BGIBMGA000535	chr1	10344436	10353558	scaffold35651	3185	1	-0.925999418556223	sexchrom	sexchrom	scaffold23061	5843	1	-2.15432814639129	sexchrom	sexchrom	scaffold254755	1520	1	-0.226275855823676	sexchrom	sexchrom
BGIBMGA000538	chr1	10231892	10234907	scaffold7211	10190	1	-1.03847414781464	sexchrom	sexchrom	scaffold49152	3242	1	-2.20645087746743	sexchrom	sexchrom	scaffold124566	2124	1	-0.364874704540749	sexchrom	sexchrom
BGIBMGA000539	chr1	10196362	10202357	scaffold45314	2356	1	-0.925999418556223	sexchrom	sexchrom	scaffold19072	6556	1	-1.28950661719498	autosome	autosome	scaffold244720	2998	1	-0.050626073069968	sexchrom	NA
BGIBMGA000540	chr1	9972470	9992807	scaffold32776	3494	1	-0.978626349207433	sexchrom	sexchrom	scaffold46614	3409	1	-2.03448837638529	sexchrom	sexchrom	scaffold42727	3211	1	-0.227177483901825	sexchrom	sexchrom
BGIBMGA000542	chr1	9942192	9947714	scaffold8552	9317	1	0	autosome	autosome	scaffold50494	3158	1	-1.21501289097085	autosome	autosome	scaffold180024	1803	1	0.702319451359315	autosome	autosome
BGIBMGA000548	chr1	9388655	9395915	scaffold9008	9077	1	-0.832890014164742	sexchrom	sexchrom	scaffold73421	2053	1	-1.97476270850098	sexchrom	sexchrom	scaffold41489	3245	1	0.481869007757053	autosome	autosome
BGIBMGA000550	chr1	9277651	9296032	scaffold44258	2433	1	-1.30116953472056	sexchrom	sexchrom	scaffold47869	3328	1	-2.23018552625979	sexchrom	sexchrom	scaffold36678	3392	1	-0.070389327891398	sexchrom	NA
BGIBMGA000552	chr1	9256289	9260737	scaffold6677	10584	1	-0.938599455335857	sexchrom	sexchrom	scaffold20254	6327	1	-2.16992500144231	sexchrom	sexchrom	scaffold45874	3130	1	-0.190102883379943	sexchrom	sexchrom
BGIBMGA000553	chr1	9221714	9230987	scaffold23299	4804	1	0.0780025120012732	autosome	autosome	scaffold16519	7091	1	-1.9490160712812	sexchrom	sexchrom	scaffold202905	1703	1	0.327804661224032	autosome	NA
BGIBMGA000559	chr1	9023681	9026446	scaffold17737	5917	1	-0.857980995127572	sexchrom	sexchrom	scaffold6651	10960	1	-1.12858420606141	autosome	autosome	scaffold26231	3806	1	0.229481846122767	NA	NA
BGIBMGA000566	chr1	8173445	8186258	scaffold5214	11897	1	-0.889817082249577	sexchrom	sexchrom	scaffold22862	5878	1	-1.97654102717601	sexchrom	sexchrom	scaffold154324	1933	1	0.654671472532561	autosome	autosome
BGIBMGA000570	chr1	7998404	8007916	scaffold27203	4192	1	-0.784271308944563	sexchrom	sexchrom	scaffold13286	7972	1	-2.05062607306997	sexchrom	sexchrom	scaffold18661	4270	1	-0.225292311842243	sexchrom	sexchrom
BGIBMGA000582	chr1	6927593	6931166	scaffold43420	2496	1	-0.899071091149219	sexchrom	sexchrom	scaffold3179	15947	1	-2	sexchrom	sexchrom	scaffold29390	3660	1	-0.237394584675695	sexchrom	sexchrom
BGIBMGA000587	chr1	6702416	6720353	scaffold31435	3649	1	-0.758991900496205	sexchrom	sexchrom	scaffold55070	2887	1	-1.88634321820443	sexchrom	sexchrom	scaffold194845	1737	1	-0.108934371553164	sexchrom	sexchrom
BGIBMGA000591	chr1	6476352	6481114	scaffold27081	4208	1	-0.974909019037169	sexchrom	sexchrom	Contig236	7850	1	-2.19555080911781	sexchrom	sexchrom	scaffold56667	2897	1	0.060968017291427	sexchrom	NA
BGIBMGA000603	chr1	5771409	5806123	scaffold22724	4908	1	-0.934904971778115	sexchrom	sexchrom	scaffold20361	6310	1	-2.21883460192326	sexchrom	sexchrom	scaffold108051	2254	1	-0.0356239097307214	sexchrom	NA
BGIBMGA000613	chr1	5996191	6001432	scaffold8325	9458	1	-0.959358015502654	sexchrom	sexchrom	scaffold9273	10793	1	-2.03952836418664	sexchrom	sexchrom	scaffold239546	3406	1	0.135514970656481	NA	NA
BGIBMGA000615	chr1	6092276	6113566	scaffold9467	8825	1	-0.818161677014187	sexchrom	sexchrom	scaffold41970	3751	1	-2.45456586346548	sexchrom	sexchrom	scaffold75907	2594	1	0.102685663974564	NA	NA
BGIBMGA000622	chr1	6505696	6533895	scaffold4645	12550	1	-0.963474123974886	sexchrom	sexchrom	scaffold2567	15530	1	-2.21883460192326	sexchrom	sexchrom	scaffold116558	2185	1	-0.0785334025466894	sexchrom	NA
BGIBMGA000624	chr1	6606164	6623027	scaffold10527	8306	1	-1	sexchrom	sexchrom	scaffold14866	7510	1	-2.16992500144231	sexchrom	sexchrom	scaffold4538	8254	1	-0.0743821963225762	sexchrom	NA
BGIBMGA000628	chr1	6797057	6806960	scaffold2310	16714	1	0	autosome	autosome	scaffold48482	3286	1	-2.08453351021167	sexchrom	sexchrom	scaffold29751	3646	1	-0.236700258020331	sexchrom	sexchrom
BGIBMGA000630	chr1	7053337	7055699	scaffold16402	6258	1	-0.857980995127572	sexchrom	sexchrom	scaffold24388	5633	1	-2.28540221886225	sexchrom	sexchrom	scaffold175122	1826	1	0.0432840977288001	sexchrom	NA
BGIBMGA000639	chr1	7812059	7812972	scaffold10126	8497	1	-0.936806173512806	sexchrom	sexchrom	scaffold44328	3573	1	-1.86249647625006	sexchrom	sexchrom	scaffold30222	3625	1	0.0820357688660112	NA	NA
BGIBMGA000646	chr1	8508360	8509520	scaffold11469	7893	1	0.0588936890535686	autosome	autosome	Contig1264	4614	1	-1.10153802646206	autosome	autosome	scaffold101964	2307	1	0.609765891721729	autosome	autosome
BGIBMGA000669	chr1	9304931	9309615	scaffold14381	6843	1	-0.813586875769119	sexchrom	sexchrom	scaffold79994	1818	1	-2.07956725731832	sexchrom	sexchrom	scaffold61106	2816	1	-0.0569023912344772	sexchrom	NA
BGIBMGA000671	chr1	9346972	9354280	scaffold32579	3517	1	-1.09019780897158	sexchrom	sexchrom	scaffold90391	1513	1	-2.07324898203064	sexchrom	sexchrom	scaffold334542	2521	1	-0.242458044390554	sexchrom	sexchrom
BGIBMGA000672	chr1	9370203	9385213	scaffold13912	6985	1	-0.906890595608518	sexchrom	sexchrom	scaffold14012	7750	1	-1.22627585582368	autosome	autosome	scaffold94175	2383	1	-0.0708834861565098	sexchrom	NA
BGIBMGA000676	chr1	9493991	9494170	Contig927	4345	1	0.237039197300849	autosome	autosome	scaffold49050	3248	1	-0.963474123974886	autosome	autosome	scaffold184914	2401	1	0.291462814160311	autosome	NA
BGIBMGA000683	chr1	9962828	9966966	scaffold5709	11424	1	0.0250909809628305	autosome	autosome	scaffold68538	2245	1	-2.04264433740849	sexchrom	sexchrom	scaffold241331	2067	1	-0.0495820288505603	sexchrom	NA
BGIBMGA000684	chr1	10066747	10068438	scaffold22601	4932	1	-0.813586875769119	sexchrom	sexchrom	scaffold27545	5193	1	-2.07275634243531	sexchrom	sexchrom	scaffold170388	2403	1	-0.140598330172801	sexchrom	sexchrom
BGIBMGA000697	chr1	10511715	10514037	scaffold24127	4662	1	-0.889817082249577	sexchrom	sexchrom	scaffold64477	2415	1	-1.61072559678624	autosome	NA	scaffold151664	1949	1	-0.130256385951342	sexchrom	sexchrom
BGIBMGA000699	chr1	10726129	10742423	scaffold7445	10027	1	-0.82781902461732	sexchrom	sexchrom	scaffold43011	3671	1	-2.15650448567999	sexchrom	sexchrom	scaffold93037	2394	1	-0.326228232320988	sexchrom	sexchrom
BGIBMGA000709	chr1	11334619	11339477	scaffold19018	5635	1	-0.807354922057604	sexchrom	sexchrom	scaffold79864	1823	1	-2.22841620896422	sexchrom	sexchrom	scaffold172251	1839	1	0.365284464081744	autosome	NA
BGIBMGA000710	chr1	11356061	11360217	scaffold21605	5120	1	-0.864344900642434	sexchrom	sexchrom	scaffold61009	2578	1	-1.01748742672884	autosome	autosome	scaffold146034	1982	1	-0.193941882560848	sexchrom	sexchrom
BGIBMGA000719	chr1	11905039	11912713	scaffold41028	2689	1	-1	sexchrom	sexchrom	scaffold2204	16226	1	-2.11929892837234	sexchrom	sexchrom	scaffold59916	2837	1	0.0465425859370302	sexchrom	NA
BGIBMGA000751	chr25	1409103	1410197	scaffold15936	6384	25	0	autosome	autosome	Contig15823	5531	25	-1.29545588352617	autosome	autosome	scaffold146158	1981	25	0.724765140560679	autosome	autosome
BGIBMGA000754	chr25	1188226	1190041	scaffold4522	12706	25	0.0692626624371138	autosome	autosome	scaffold13182	7997	25	-1.23786383009889	autosome	autosome	scaffold98613	2906	25	0.66848585628344	autosome	autosome
BGIBMGA000758	chr25	1133771	1135674	scaffold178	36831	25	0.0480942882010449	autosome	autosome	Contig122	9706	25	-1.27500704749987	autosome	autosome	scaffold165243	1874	25	0.736965594166206	autosome	autosome
BGIBMGA000760	chr25	1021182	1049393	scaffold12931	7337	25	0.134929580086109	autosome	autosome	scaffold3204	14331	25	-1.37011162839733	autosome	NA	scaffold30844	3600	25	0.679910904776419	autosome	autosome
BGIBMGA000766	chr25	730891	758412	scaffold17897	5883	25	0.142957953842043	autosome	autosome	scaffold12800	8117	25	-1.31520223169905	autosome	autosome	scaffold533094	1554	25	0.937634119039626	autosome	autosome
BGIBMGA000767	chr25	692428	701844	scaffold26944	4228	25	0.118644496498619	autosome	autosome	scaffold7123	10657	25	-1.23029761942179	autosome	autosome	scaffold76786	2583	25	0.617383978413534	autosome	autosome
BGIBMGA000769	chr25	642153	643592	Contig799	2887	25	0.0931094043914815	autosome	autosome	scaffold869	21311	25	-1.31078753728216	autosome	autosome	scaffold1524	8726	25	0.450084446378045	autosome	autosome
BGIBMGA000770	chr25	605184	607370	scaffold9786	8662	25	0.169925001442312	autosome	autosome	scaffold9972	9170	25	-1.31034012061215	autosome	autosome	scaffold174630	2354	25	0.900464326449086	autosome	autosome
BGIBMGA000771	chr25	495518	499421	scaffold41464	2654	25	0.0280143761695965	autosome	autosome	scaffold2281	16061	25	-1.11103131238874	autosome	autosome	scaffold138919	2026	25	0.211054877402167	NA	NA
BGIBMGA000777	chr25	346366	354924	scaffold27135	4202	25	0.0186156781673468	autosome	autosome	scaffold1208	24912	25	-1.1797060222349	autosome	autosome	scaffold33279	3509	25	1.00790519808535	autosome	autosome
BGIBMGA000779	chr25	222696	232112	scaffold28820	3974	25	0.117836490293858	autosome	autosome	scaffold18409	6693	25	-1.41953889151378	autosome	NA	scaffold204545	1697	25	0.337996463515016	autosome	NA
BGIBMGA000790	chr25	444177	446003	scaffold24034	4676	25	0.0450878895285382	autosome	autosome	scaffold61310	2563	25	-1.10805974585745	autosome	autosome	scaffold10165	5190	25	0.52572329734648	autosome	autosome
BGIBMGA000791	chr25	459659	469264	scaffold46109	2296	25	0	autosome	autosome	scaffold12887	8090	25	-1.21150410519371	autosome	autosome	scaffold5613	6217	25	0.300754071782953	autosome	NA
BGIBMGA000793	chr25	502571	507109	scaffold36645	3088	25	0.234465253637023	autosome	autosome	scaffold36353	4227	25	-1.11547721741994	autosome	autosome	scaffold13458	5258	25	0.794190462859156	autosome	autosome
BGIBMGA000798	chr25	594886	595544	scaffold7506	9982	25	0.0622842782543427	autosome	autosome	scaffold67308	2295	25	-1.03652587602511	autosome	autosome	scaffold203121	1702	25	0.759508162817294	autosome	autosome
BGIBMGA000806	chr25	803538	824685	scaffold14056	6938	25	0.321928094887362	autosome	autosome	scaffold14163	7704	25	-1.14505033280328	autosome	autosome	scaffold104934	2718	25	0.32883646422954	autosome	NA
BGIBMGA000808	chr25	863422	866861	scaffold19514	5535	25	-0.117356950638159	autosome	NA	scaffold44880	3535	25	-1.21459405077604	autosome	autosome	scaffold261261	1500	25	0.311039778744626	autosome	NA
BGIBMGA000812	chr25	981916	983889	scaffold20290	5373	25	0.101283335837182	autosome	autosome	scaffold24606	5598	25	-1.36257007938471	autosome	NA	scaffold36886	3385	25	0.468553008605846	autosome	autosome
BGIBMGA000813	chr25	997654	1006267	scaffold31916	3592	25	0.0291463456595165	autosome	autosome	scaffold7252	10563	25	-1.15579467260742	autosome	autosome	scaffold29255	3666	25	0.612618843624022	autosome	autosome
BGIBMGA000814	chr25	1050852	1063955	scaffold25077	4510	25	-0.0259952085329446	autosome	autosome	scaffold23558	5761	25	-1.20163386116965	autosome	autosome	scaffold216746	1649	25	0.808858512647992	autosome	autosome
BGIBMGA000817	chr25	1112206	1128169	scaffold13414	7169	25	0.0995356735509144	autosome	autosome	scaffold7407	10474	25	-1.1909427827114	autosome	autosome	scaffold96371	2360	25	1.03368312625629	autosome	autosome
BGIBMGA000826	chr26	10414604	10436385	scaffold7736	9835	26	0.0660891904577724	autosome	autosome	scaffold349	26286	26	-1.29067716090292	autosome	autosome	scaffold88379	3966	26	0.633217669328377	autosome	autosome
BGIBMGA000827	chr26	10394455	10395720	scaffold9526	8798	26	0	autosome	autosome	scaffold713	22416	26	-1.22239242133645	autosome	autosome	scaffold26862	3776	26	0.750021746991652	autosome	autosome
BGIBMGA000828	chr26	10376039	10387669	scaffold19229	5595	26	0.186413124230881	autosome	autosome	scaffold17774	6822	26	-1.07972719247073	autosome	autosome	scaffold56097	2907	26	0.560300446486887	autosome	autosome
BGIBMGA000840	chr13	2298356	2305107	scaffold3117	14820	13	0	autosome	autosome	scaffold3020	14661	13	-1.2291339992155	autosome	autosome	scaffold186331	1774	13	1.07146236255662	autosome	autosome
BGIBMGA000842	chr13	2508672	2518261	scaffold32239	3557	13	-0.0972972013549149	autosome	NA	scaffold8911	9659	13	-1.22239242133645	autosome	autosome	scaffold39959	3290	13	0.638663520554402	autosome	autosome
BGIBMGA000843	chr13	2572901	2598690	scaffold1599	18984	13	0.0524674198941355	autosome	autosome	scaffold6384	11149	13	-1.27130202181739	autosome	autosome	scaffold109849	3928	13	0.567684509289321	autosome	autosome
BGIBMGA000846	chr13	2971886	3001222	scaffold10773	8202	13	0.0916304754655683	autosome	autosome	scaffold7296	10540	13	-1.21359547309929	autosome	autosome	scaffold39567	5412	13	0.643856189774725	autosome	autosome
BGIBMGA000848	chr13	3210284	3218632	scaffold10868	8158	13	0.0588936890535686	autosome	autosome	scaffold1914	17026	13	-1.22986754189859	autosome	autosome	scaffold14282	4659	13	0.760424566990195	autosome	autosome
BGIBMGA000851	chr13	3563486	3564799	scaffold35663	3184	13	0.0581029545635682	autosome	autosome	scaffold5345	11956	13	-1.20546911829998	autosome	autosome	scaffold41571	4174	13	0.734266444565251	autosome	autosome
BGIBMGA000853	chr13	3573533	3590198	scaffold4955	12202	13	0.0418201756946269	autosome	autosome	scaffold18562	6661	13	-1.20546911829998	autosome	autosome	scaffold170284	1849	13	0.857259827883918	autosome	autosome
BGIBMGA000854	chr13	3608708	3612124	scaffold34957	3257	13	-0.167456745851563	autosome	NA	scaffold9400	9432	13	-1.22986754189859	autosome	autosome	scaffold57765	2876	13	0.664815808410371	autosome	autosome
BGIBMGA000855	chr13	3621149	3639746	scaffold2833	15425	13	0.0916304754655683	autosome	autosome	scaffold4783	12486	13	-1.16689730874474	autosome	autosome	scaffold40968	4694	13	0.746243407754217	autosome	autosome
BGIBMGA000862	chr13	4600871	4617591	scaffold983	22299	13	0.0465425859370302	autosome	autosome	scaffold2963	14762	13	-1.21021770739035	autosome	autosome	scaffold33467	3503	13	0.964953052900799	autosome	autosome
BGIBMGA000865	chr13	4658001	4662604	Contig14818	3129	13	0.0489096004809465	autosome	autosome	scaffold31010	4782	13	-1.18220333122075	autosome	autosome	scaffold92583	2399	13	1.12261928666396	autosome	autosome
BGIBMGA000866	chr13	4699569	4703970	scaffold12349	7554	13	0.0230836131130412	autosome	autosome	scaffold9633	9321	13	-1.20435849850619	autosome	autosome	scaffold48334	3071	13	0.299560281858908	autosome	NA
BGIBMGA000867	chr13	4707118	4708100	scaffold5779	11363	13	0.0715532610250341	autosome	autosome	scaffold49946	3193	13	-1.12928301694497	autosome	autosome	scaffold32235	4091	13	0.599462070416271	autosome	autosome
BGIBMGA000871	chr13	5171945	5186942	scaffold1859	18017	13	0.0297473433940519	autosome	autosome	scaffold15469	7344	13	-1.22239242133645	autosome	autosome	scaffold3116	7317	13	0.557481764299049	autosome	autosome
BGIBMGA000872	chr13	5197633	5208400	scaffold22208	5008	13	0.0794344674944049	autosome	autosome	scaffold5597	11760	13	-1.28950661719498	autosome	autosome	scaffold59856	2838	13	0.921997487998727	autosome	autosome
BGIBMGA000874	chr13	5357220	5359622	scaffold6709	10562	13	0.0242475462466772	autosome	autosome	scaffold883	21238	13	-1.24207478719815	autosome	autosome	scaffold143283	1999	13	0.0931094043914815	NA	NA
BGIBMGA000880	chr13	5634810	5647466	scaffold9723	8693	13	0.0264722113611912	autosome	autosome	scaffold911	21003	13	-1.14937762403823	autosome	autosome	scaffold214634	1657	13	0.213706693470226	NA	NA
BGIBMGA000882	chr13	5661559	5662416	scaffold44639	2407	13	0.381306641966294	autosome	autosome	scaffold1994	16784	13	-1.13245029602365	autosome	autosome	scaffold241977	1560	13	0.843696769121325	autosome	autosome
BGIBMGA000888	chr13	6104101	6110365	scaffold1002	22203	13	0.037474705418663	autosome	autosome	scaffold2221	16189	13	-1.17283659686222	autosome	autosome	scaffold7880	5614	13	0.304440668158521	autosome	NA
BGIBMGA000891	chr13	6639367	6651803	scaffold4593	12614	13	0	autosome	autosome	scaffold15272	7398	13	-1.10128333583718	autosome	autosome	scaffold4923	6445	13	1.02914634565952	autosome	autosome
BGIBMGA000892	chr13	6680030	6682672	scaffold27748	6665	13	0.0506260730699681	autosome	autosome	scaffold21509	6107	13	-1.24511249783653	autosome	autosome	scaffold77099	2872	13	0.924335730067928	autosome	autosome
BGIBMGA000896	chr13	6877175	6887499	scaffold1146	21177	13	-0.0220263063299989	autosome	autosome	Contig11932	3638	13	-1.24100809950379	autosome	autosome	scaffold141362	2011	13	1.29399121838424	autosome	autosome
BGIBMGA000900	chr13	6964943	6970395	scaffold15713	6447	13	0.0861566437497146	autosome	autosome	scaffold88031	1576	13	-1.22239242133645	autosome	autosome	scaffold22684	3999	13	0.679480099505446	autosome	autosome
BGIBMGA000903	chr13	6999428	7004063	scaffold1608	18936	13	0.0614005446641433	autosome	autosome	scaffold26894	5275	13	-1.40599235967584	autosome	NA	scaffold190596	1755	13	0.63486740654747	autosome	autosome
BGIBMGA000909	chr13	7198717	7222780	scaffold597	26107	13	-0.0246620542342691	autosome	autosome	scaffold3840	13521	13	-1.37125580725093	autosome	NA	scaffold83020	2505	13	0.780513309838963	autosome	autosome
BGIBMGA000910	chr13	7230180	7235519	scaffold1134	22575	13	0.0458036896131247	autosome	autosome	scaffold2478	15695	13	-1.11345804978328	autosome	autosome	scaffold29479	3657	13	0.725825036561006	autosome	autosome
BGIBMGA000918	chr13	7349670	7350158	scaffold32463	3529	13	0.101283335837182	autosome	autosome	scaffold8186	10015	13	-0.956056652412403	autosome	autosome	scaffold227016	1611	13	0.85827189038834	autosome	autosome
BGIBMGA000919	chr13	7368591	7370786	scaffold9692	8709	13	0	autosome	autosome	scaffold71568	2123	13	-1.43440282414577	autosome	NA	scaffold50807	3016	13	0.34444553144879	autosome	NA
BGIBMGA000925	chr13	7747659	7748198	scaffold6378	10842	13	0	autosome	autosome	scaffold30662	4823	13	-1.07800251200127	autosome	autosome	scaffold312403	2007	13	0.673936130543432	autosome	autosome
BGIBMGA000927	chr13	7795742	7803577	scaffold8108	9593	13	0.119298928372344	autosome	autosome	scaffold23235	5813	13	-1.18160680648995	autosome	autosome	scaffold175909	1822	13	0.931287249915986	autosome	autosome
BGIBMGA000930	chr13	7854295	7864600	scaffold4619	12903	13	0	autosome	autosome	scaffold9970	9171	13	-1.19703684705955	autosome	autosome	scaffold32741	3528	13	0.57935979449178	autosome	autosome
BGIBMGA000931	chr13	7881139	7892026	scaffold11271	7984	13	0.241008099503795	autosome	autosome	scaffold1110	19964	13	-1.30932805810773	autosome	autosome	scaffold60807	2821	13	0.844129089115237	autosome	autosome
BGIBMGA000937	chr13	8553758	8555584	scaffold9634	8737	13	0.021695071099319	autosome	autosome	scaffold5698	11669	13	-1.2081081953302	autosome	autosome	scaffold106168	2270	13	0.746966986323705	autosome	autosome
BGIBMGA000942	chr13	8692597	8697258	scaffold270	33177	13	0.0207585601667975	autosome	autosome	scaffold9235	9517	13	-1.1909427827114	autosome	autosome	scaffold519042	1553	13	0.409520494311278	autosome	NA
BGIBMGA000943	chr13	8812343	8812705	scaffold1115	21353	13	0.113210610447991	autosome	autosome	scaffold4636	12633	13	-1.27008916336774	autosome	autosome	scaffold246593	1545	13	1.20597466190249	autosome	autosome
BGIBMGA000946	chr13	9007661	9016619	scaffold8068	19239	13	0.065095028221885	autosome	autosome	scaffold9583	9345	13	-1.15077995217561	autosome	autosome	scaffold75715	2597	13	0.867244791148229	autosome	autosome
BGIBMGA000948	chr13	9141229	9142597	scaffold24076	8286	13	-0.0995356735509144	autosome	NA	scaffold19109	6549	13	-1.98657948423768	sexchrom	sexchrom	scaffold8796	8850	13	0.80582745231101	autosome	autosome
BGIBMGA000950	chr13	9167770	9185724	scaffold357	30485	13	-0.0207585601667973	autosome	autosome	scaffold16885	7008	13	-1.25633975325979	autosome	autosome	scaffold40649	5443	13	0.888968687611256	autosome	autosome
BGIBMGA000955	chr13	9366827	9367393	scaffold2045	17370	13	0	autosome	autosome	scaffold11090	8720	13	-1.18442457113743	autosome	autosome	scaffold90867	2607	13	0.560714954474479	autosome	autosome
BGIBMGA000957	chr13	9413794	9441001	scaffold57	48895	13	0.0660891904577724	autosome	autosome	scaffold19077	6555	13	-1.09163047546557	autosome	autosome	scaffold144398	1992	13	0.667424660913129	autosome	autosome
BGIBMGA000958	chr13	9452422	9459928	scaffold57	48895	13	0.0660891904577724	autosome	autosome	scaffold31527	4727	13	-1.18220333122075	autosome	autosome	scaffold250451	1533	13	0.829013803187377	autosome	autosome
BGIBMGA000959	chr13	9474668	9476195	scaffold10037	8538	13	0	autosome	autosome	scaffold10150	9089	13	-1	autosome	autosome	scaffold71291	2658	13	0.68163852013283	autosome	autosome
BGIBMGA000963	chr13	9805832	9816681	scaffold7	73877	13	0.0379678501990204	autosome	autosome	scaffold602	23294	13	-1.20163386116965	autosome	autosome	scaffold9940	6244	13	0.773931920520154	autosome	autosome
BGIBMGA000964	chr13	9828242	9838438	scaffold7	73877	13	0.0379678501990204	autosome	autosome	scaffold19532	6463	13	-1.22239242133645	autosome	autosome	scaffold262	12977	13	0.675936160768647	autosome	autosome
BGIBMGA000965	chr13	9878654	9888474	scaffold6457	10777	13	0	autosome	autosome	scaffold22830	5884	13	-1.29661700635817	autosome	autosome	scaffold97641	2911	13	0.497499659470817	autosome	autosome
BGIBMGA000966	chr13	9942068	9948440	scaffold259	56957	13	0.0641303374197156	autosome	autosome	Contig13923	9221	13	-1.12675714228594	autosome	autosome	scaffold172857	1836	13	1.10052687595396	autosome	autosome
BGIBMGA000973	chr13	10290103	10292392	scaffold24705	4572	13	-0.123735368422245	autosome	NA	scaffold4315	12946	13	-1.27500704749987	autosome	autosome	scaffold49067	3053	13	0.437808806937502	autosome	autosome
BGIBMGA000974	chr13	10295718	10300041	scaffold34890	3263	13	0.0931094043914815	autosome	autosome	scaffold23314	5801	13	-2.47130571892559	sexchrom	sexchrom	scaffold4632	6552	13	0.884522782580064	autosome	autosome
BGIBMGA000975	chr13	10541792	10567461	scaffold2081	17275	13	0.070389327891398	autosome	autosome	Contig4822	9833	13	-1.23629802336167	autosome	autosome	scaffold18968	4246	13	0.587983852696393	autosome	autosome
BGIBMGA000976	chr13	10586163	10598491	Contig14083	5925	13	0.133855746734791	autosome	autosome	Contig641	5839	13	-1.34680276352639	autosome	NA	scaffold88386	2444	13	0.770518153877233	autosome	autosome
BGIBMGA000977	chr13	10610948	10611313	scaffold35080	3245	13	0	autosome	autosome	scaffold25747	5437	13	-1.1987798641145	autosome	autosome	scaffold12743	4834	13	0.398917833915567	autosome	NA
BGIBMGA000980	chr13	10778490	10780102	scaffold2483	16226	13	0.024662054234269	autosome	autosome	scaffold40223	3894	13	-1.13006054056437	autosome	autosome	scaffold52363	2983	13	0.411531555777308	autosome	NA
BGIBMGA000983	chr13	10845013	10853026	scaffold9780	8665	13	0.0790715709911987	autosome	autosome	scaffold17380	6902	13	-1.12653240592893	autosome	autosome	scaffold12554	4857	13	0.809115379922042	autosome	autosome
BGIBMGA000988	chr13	11113515	11115659	scaffold1865	28457	13	-0.0204641025597156	autosome	autosome	scaffold6903	10802	13	-1.09784732339814	autosome	autosome	scaffold57523	4201	13	0.733354340613827	autosome	autosome
BGIBMGA000989	chr13	11151865	11157957	scaffold2243	16901	13	0.0181473467102595	autosome	autosome	scaffold5755	11627	13	-1.17730453180791	autosome	autosome	scaffold9594	5284	13	0.778403548361475	autosome	autosome
BGIBMGA000990	chr13	11169535	11172488	scaffold35874	3163	13	0.088809266957856	autosome	autosome	Contig10110	2650	13	-1.29956028185891	autosome	autosome	scaffold53780	3736	13	0.328622747461371	autosome	NA
BGIBMGA000995	chr13	11486572	11488606	scaffold5677	11459	13	-0.0246620542342691	autosome	autosome	scaffold1737	17534	13	-1.12261928666396	autosome	autosome	scaffold289372	1736	13	0.927649155775316	autosome	autosome
BGIBMGA000998	chr13	11525344	11527260	scaffold1171	21044	13	0.0506260730699681	autosome	autosome	scaffold67163	2301	13	-1.30485458152842	autosome	autosome	scaffold221520	1631	13	0.0614005446641433	sexchrom	NA
BGIBMGA001002	chr13	12035181	12036395	scaffold582	26280	13	0.0193653248669312	autosome	autosome	scaffold7694	10292	13	-1.31602749344768	autosome	autosome	scaffold51709	2997	13	0.843696769121325	autosome	autosome
BGIBMGA001007	chr13	12245883	12251877	scaffold6417	18980	13	0.113656781795567	autosome	autosome	scaffold33113	4554	13	-1.17778711921528	autosome	autosome	scaffold404248	4395	13	0.535423039919841	autosome	autosome
BGIBMGA001012	chr13	12390687	12395090	scaffold732	24592	13	0.0874628412503394	autosome	autosome	Contig16268	6018	13	-1.2505434616506	autosome	autosome	scaffold249018	1537	13	0.926683322357079	autosome	autosome
BGIBMGA001019	chr13	12523411	12526717	scaffold54114	1805	13	0.0269670476002694	autosome	autosome	scaffold16994	6984	13	-1.27500704749987	autosome	autosome	scaffold68100	2706	13	0.939071001357668	autosome	autosome
BGIBMGA001024	chr13	13258918	13269851	scaffold2470	16265	13	0	autosome	autosome	scaffold11194	8681	13	-1.27853549937398	autosome	autosome	scaffold39519	3815	13	0.507719501788696	autosome	autosome
BGIBMGA001025	chr13	13291470	13292741	scaffold13129	7261	13	-0.0255350921071377	autosome	autosome	scaffold43312	3649	13	-1.2720795454368	autosome	autosome	scaffold16061	4489	13	0.639531443260579	autosome	autosome
BGIBMGA001030	chr13	13558219	13561746	scaffold826	23635	13	0.0631938264871939	autosome	autosome	scaffold1298	19145	13	-1.13289427049735	autosome	autosome	scaffold6143	6054	13	0.724892761865631	autosome	autosome
BGIBMGA001031	chr13	13563032	13580078	scaffold826	23635	13	0.0631938264871939	autosome	autosome	scaffold3454	14010	13	-1.2190097819418	autosome	autosome	scaffold182811	1790	13	0.405053410706222	autosome	NA
BGIBMGA001032	chr13	13805119	13806795	scaffold1651	18755	13	0.0210616155278296	autosome	autosome	scaffold17109	6960	13	-1.33390073655344	autosome	NA	scaffold24889	3878	13	0.606024116248986	autosome	autosome
BGIBMGA001037	chr13	13893151	13905118	scaffold4270	13013	13	-0.0369942074822016	autosome	autosome	scaffold42461	3716	13	-1.28630418515664	autosome	autosome	scaffold151995	2867	13	0.897100092415709	autosome	autosome
BGIBMGA001038	chr13	13941311	13953973	scaffold21147	5549	13	0.0207585601667975	autosome	autosome	scaffold43712	3619	13	-1.4447848426729	autosome	NA	scaffold38502	3332	13	0.836501267717121	autosome	autosome
BGIBMGA001042	chr13	14123708	14144451	scaffold19092	5620	13	-0.0740005814437769	autosome	NA	scaffold21126	6171	13	-1.21818017004953	autosome	autosome	scaffold132743	2715	13	0.464962724610526	autosome	autosome
BGIBMGA001043	chr13	14180906	14183379	scaffold656	25443	13	0.0230836131130412	autosome	autosome	Contig2012	3124	13	-1.21230360371286	autosome	autosome	scaffold99300	2332	13	0.738996129393577	autosome	autosome
BGIBMGA001044	chr13	14189976	14192094	scaffold9726	8691	13	0	autosome	autosome	scaffold41735	3769	13	-1.12338241550528	autosome	autosome	scaffold79266	2550	13	0.123631349168377	NA	NA
BGIBMGA001048	chr13	15419661	15442680	scaffold7010	10325	13	0.023458972823989	autosome	autosome	scaffold999	20597	13	-1.27008916336774	autosome	autosome	scaffold53329	2962	13	0.67137725253863	autosome	autosome
BGIBMGA001052	chr13	16131393	16142104	scaffold22866	4883	13	0.0911478880581954	autosome	autosome	scaffold14461	7623	13	-1.23078020682917	autosome	autosome	scaffold48717	3061	13	1.09541956507868	autosome	autosome
BGIBMGA001056	chr13	16227404	16232011	scaffold7484	9996	13	-0.050626073069968	autosome	autosome	scaffold53744	2963	13	-1.30065947813371	autosome	autosome	scaffold69542	3144	13	0.785875194647153	autosome	autosome
BGIBMGA001060	chr13	16280185	16282678	scaffold18670	5715	13	-0.045087889528538	autosome	autosome	scaffold1906	17040	13	-1.27853549937398	autosome	autosome	scaffold20674	5183	13	0.441435189343451	autosome	autosome
BGIBMGA001062	chr13	16304270	16305645	scaffold5883	11259	13	0.137503523749935	autosome	autosome	scaffold10320	9018	13	-1.14383577257365	autosome	autosome	scaffold238988	1570	13	0.972778531264976	autosome	autosome
BGIBMGA001064	chr13	16380492	16394838	scaffold28989	3955	13	0.0297473433940519	autosome	autosome	scaffold45596	3480	13	-1.25908722131713	autosome	autosome	scaffold205371	2401	13	0.987927167699425	autosome	autosome
BGIBMGA001071	chr13	17522513	17524743	scaffold22185	5012	13	0.0210616155278296	autosome	autosome	scaffold7915	10174	13	-1.07662128160291	autosome	autosome	scaffold174923	3644	13	0.745578724470914	autosome	autosome
BGIBMGA001072	chr13	17543124	17561011	scaffold7195	10201	13	-0.0752881273042371	autosome	NA	scaffold1151	19773	13	-1.2720795454368	autosome	autosome	scaffold144163	1993	13	0.589288426123946	autosome	autosome
BGIBMGA001073	chr13	17563023	17581482	scaffold6024	11132	13	0.070389327891398	autosome	autosome	scaffold11665	8507	13	-1.36099765956595	autosome	NA	scaffold878	19892	13	0.816400061660611	autosome	autosome
BGIBMGA001074	chr13	17634011	17649547	scaffold604	26026	13	0.176877762084079	autosome	autosome	scaffold11828	8454	13	-1.37196877738696	autosome	NA	scaffold66784	2724	13	0.821499104377874	autosome	autosome
BGIBMGA001076	chr13	17784497	17789876	scaffold53772	1822	13	-0.296981737757131	autosome	NA	scaffold13857	7793	13	-1.22780591752281	autosome	autosome	scaffold22257	10283	13	1.01072640659306	autosome	autosome
BGIBMGA001083	chr13	17972869	17976087	scaffold17987	5862	13	0.0515303006400821	autosome	autosome	scaffold31851	4691	13	-1.22239242133645	autosome	autosome	scaffold8072	5576	13	0.457850582817817	autosome	autosome
BGIBMGA001085	chr13	17793814	17809647	scaffold31504	3642	13	0.0946368741380753	autosome	autosome	scaffold2212	16204	13	-1.19930880822341	autosome	autosome	scaffold7823	9539	13	0.910501849160897	autosome	autosome
BGIBMGA001087	chr13	17775157	17775396	scaffold19726	5494	13	0.0242475462466772	autosome	autosome	scaffold9359	9454	13	-1.21864028647534	autosome	autosome	scaffold84817	2484	13	0.762136169901112	autosome	autosome
BGIBMGA001090	chr13	17722930	17725486	scaffold31859	3599	13	0.0692626624371138	autosome	autosome	scaffold39658	3942	13	-1.16992500144231	autosome	autosome	scaffold115536	2193	13	0.885440235737144	autosome	autosome
BGIBMGA001091	chr13	17702161	17712560	scaffold10316	8405	13	0.243925582886089	autosome	autosome	scaffold1202	19520	13	-1.19417254768899	autosome	autosome	scaffold3017	10580	13	0.931911010157831	autosome	autosome
BGIBMGA001093	chr13	17410656	17418145	scaffold19823	5475	13	0.0601209924375709	autosome	autosome	scaffold3612	13808	13	-1.31550182572793	autosome	autosome	scaffold205835	1692	13	0.790772037862	autosome	autosome
BGIBMGA001096	chr13	16403753	16423265	scaffold653	43623	13	0.0412226627265129	autosome	autosome	scaffold1302	19127	13	-1.20387233336565	autosome	autosome	scaffold21113	4096	13	0.633872101202103	autosome	autosome
BGIBMGA001098	chr13	16332733	16348661	scaffold49277	2090	13	-0.115477217419936	autosome	NA	scaffold15034	7457	13	-1.25096157353322	autosome	autosome	scaffold85942	2471	13	1	autosome	autosome
BGIBMGA001100	chr13	16317065	16318976	scaffold8890	9135	13	0.070389327891398	autosome	autosome	scaffold10307	9024	13	-1.22239242133645	autosome	autosome	scaffold126309	2111	13	1.07138463323677	autosome	autosome
BGIBMGA001101	chr13	16295616	16302492	scaffold26527	4287	13	0.125530882083859	autosome	autosome	scaffold44300	3575	13	-1.2184235191335	autosome	autosome	scaffold84156	2492	13	0.901819606061097	autosome	autosome
BGIBMGA001102	chr13	16284220	16285628	scaffold38536	2907	13	-0.0400774393753352	autosome	autosome	scaffold1906	17040	13	-1.27853549937398	autosome	autosome	scaffold2761	7550	13	0.608517228700053	autosome	autosome
BGIBMGA001103	chr13	16277843	16278887	scaffold32867	3485	13	0.0489096004809465	autosome	autosome	scaffold12081	8361	13	-1.2184235191335	autosome	autosome	scaffold76279	2589	13	0.682259702076071	autosome	autosome
BGIBMGA001105	chr13	16223835	16224913	scaffold11619	7831	13	-0.0264722113611911	autosome	autosome	scaffold36247	4237	13	-1.14086253583985	autosome	autosome	scaffold222208	1629	13	0.626782676415783	autosome	autosome
BGIBMGA001106	chr13	16214502	16216987	scaffold36736	3080	13	-0.115477217419936	autosome	NA	scaffold8454	9889	13	-1.31078753728216	autosome	autosome	scaffold13769	4716	13	0.68449817427207	autosome	autosome
BGIBMGA001110	chr13	14942155	14945439	scaffold4003	13377	13	0.0489096004809465	autosome	autosome	scaffold20440	6295	13	-1.34482849699744	autosome	NA	scaffold181983	1793	13	0.712197689017264	autosome	autosome
BGIBMGA001115	chr13	14196256	14199232	scaffold10093	11282	13	0	autosome	autosome	scaffold6833	10846	13	-1.32192809488736	autosome	autosome	scaffold71992	3156	13	0.68449817427207	autosome	autosome
BGIBMGA001116	chr13	14185676	14187409	scaffold9726	8691	13	0	autosome	autosome	scaffold5661	11698	13	-1.31577586790577	autosome	autosome	scaffold9605	5282	13	0.768458141569743	autosome	autosome
BGIBMGA001119	chr13	14066952	14068283	scaffold1935	17689	13	0.0238467419543677	autosome	autosome	scaffold37627	4114	13	-1.19703684705955	autosome	autosome	scaffold114183	2487	13	0.710493382805015	autosome	autosome
BGIBMGA001121	chr13	13985441	14002642	scaffold1030	21959	13	0.0220263063299989	autosome	autosome	scaffold15625	7306	13	-1.16635838642212	autosome	autosome	scaffold925	9744	13	0.498547748903683	autosome	autosome
BGIBMGA001124	chr13	13886069	13891293	scaffold705	24842	13	0.0430687218918859	autosome	autosome	Contig17177	7416	13	-1.1926450779424	autosome	autosome	scaffold89434	2432	13	-0.106915203916512	sexchrom	sexchrom
BGIBMGA001130	chr13	13330953	13353512	scaffold9387	9494	13	-0.0577154978562873	autosome	autosome	scaffold67777	2276	13	-1.23266075679027	autosome	autosome	scaffold40566	3271	13	0.598637437618233	autosome	autosome
BGIBMGA001131	chr13	13293162	13297717	scaffold1574	19095	13	0.021695071099319	autosome	autosome	scaffold6458	11101	13	-1.11783649029386	autosome	autosome	scaffold24273	3910	13	0.773034848873728	autosome	autosome
BGIBMGA001132	chr13	13275488	13280430	scaffold11985	7692	13	0.0227200765000834	autosome	autosome	scaffold27736	5168	13	-1.3280541976842	autosome	autosome	scaffold11544	4988	13	0.833990048561071	autosome	autosome
BGIBMGA001137	chr13	12482278	12485016	scaffold14079	6933	13	0.0588936890535686	autosome	autosome	scaffold10801	8827	13	-1.34994247105696	autosome	NA	scaffold109702	2240	13	0.832543254148437	autosome	autosome
BGIBMGA001139	chr13	12444059	12450361	scaffold9876	8615	13	0.0424352663203967	autosome	autosome	scaffold29680	4929	13	-1.22881869049588	autosome	autosome	scaffold23098	3975	13	0.849133334373372	autosome	autosome
BGIBMGA001142	chr13	12371859	12376512	scaffold16504	6229	13	0.0931094043914815	autosome	autosome	scaffold4271	12992	13	-1.08406426478847	autosome	autosome	scaffold118430	2170	13	0.589623878091019	autosome	autosome
BGIBMGA001143	chr13	12329364	12337324	scaffold79	45051	13	0.0406419844973458	autosome	autosome	scaffold23831	5721	13	-1.2184235191335	autosome	autosome	scaffold12640	4847	13	0.590887334678261	autosome	autosome
BGIBMGA001144	chr13	12263042	12265385	scaffold470	28169	13	0.106915203916512	autosome	autosome	scaffold11239	8663	13	-1.15842936260448	autosome	autosome	scaffold15707	4524	13	0.389614902398937	autosome	NA
BGIBMGA001146	chr13	12118576	12129189	scaffold2209	16986	13	0.159198594849254	autosome	autosome	scaffold12372	8260	13	-1.10852445677817	autosome	autosome	scaffold211154	1670	13	0.144948335911099	NA	NA
BGIBMGA001147	chr13	12057320	12060061	scaffold582	26280	13	0.0193653248669312	autosome	autosome	scaffold3767	13613	13	-1.12338241550528	autosome	autosome	scaffold195425	1734	13	0.559427408614019	autosome	autosome
BGIBMGA001148	chr13	11799837	11800556	scaffold133	39864	13	0.0204641025597155	autosome	autosome	scaffold359	26192	13	-1.2125446353801	autosome	autosome	scaffold227906	1608	13	0.929610672108602	autosome	autosome
BGIBMGA001151	chr13	11653379	11656205	scaffold5266	11843	13	-0.0715532610250339	autosome	NA	Contig761	5249	13	-1.20353339408513	autosome	autosome	scaffold211345	1670	13	0.273018494406416	NA	NA
BGIBMGA001152	chr13	11585086	11604965	scaffold1171	21044	13	0.0506260730699681	autosome	autosome	scaffold3239	14280	13	-1.19592020997526	autosome	autosome	scaffold64947	2754	13	0.98019151891982	autosome	autosome
BGIBMGA001154	chr13	11491745	11493780	scaffold16959	6109	13	0	autosome	autosome	scaffold1737	17534	13	-1.12261928666396	autosome	autosome	scaffold145552	1985	13	0.463131787479889	autosome	autosome
BGIBMGA001160	chr13	11134753	11148386	scaffold5573	11558	13	-0.063193826487194	autosome	autosome	scaffold2699	15240	13	-1.25096157353322	autosome	autosome	scaffold68600	2698	13	0.48043191724985	autosome	autosome
BGIBMGA001162	chr13	10917981	10927160	scaffold5147	11975	13	0.0238467419543677	autosome	autosome	scaffold8491	9866	13	-1.19437804516685	autosome	autosome	scaffold94688	2377	13	0.72887191211987	autosome	autosome
BGIBMGA001163	chr13	10839542	10840642	scaffold15950	6380	13	0.0264722113611912	autosome	autosome	scaffold1595	18032	13	-1.23319917629303	autosome	autosome	scaffold34452	3468	13	0.665580960929441	autosome	autosome
BGIBMGA001165	chr13	10760266	10775374	scaffold3216	14632	13	0.0515303006400821	autosome	autosome	scaffold11271	8654	13	-1.1797060222349	autosome	autosome	scaffold29225	3668	13	0.794190462859156	autosome	autosome
BGIBMGA001166	chr13	10734958	10737789	scaffold23076	4845	13	-0.0597062461242678	autosome	autosome	scaffold688	22608	13	-1.21459405077604	autosome	autosome	scaffold22566	4006	13	0.273284502527551	NA	NA
BGIBMGA001167	chr13	10621093	10622865	Contig14057	10301	13	0.082462160191973	autosome	autosome	scaffold14077	7732	13	-1.17778711921528	autosome	autosome	scaffold453676	1553	13	0.666099263446562	autosome	autosome
BGIBMGA001169	chr13	10537381	10538713	scaffold2250	16883	13	0.0204641025597155	autosome	autosome	scaffold10509	8943	13	-1.11547721741994	autosome	autosome	scaffold11920	4936	13	0.701194463144384	autosome	autosome
BGIBMGA001171	chr13	10465880	10467112	scaffold5836	11311	13	0.0931094043914815	autosome	autosome	scaffold4866	12408	13	-1.20029865048583	autosome	autosome	scaffold55095	2927	13	0.758991900496205	autosome	autosome
BGIBMGA001172	chr13	10391940	10403066	scaffold5973	11175	13	0	autosome	autosome	scaffold63	37810	13	-1.24005108783295	autosome	autosome	scaffold44596	3161	13	0.51798380099241	autosome	autosome
BGIBMGA001174	chr13	10307501	10309171	scaffold6769	10520	13	0.0780025120012732	autosome	autosome	scaffold19465	6475	13	-1.23446525363702	autosome	autosome	scaffold204438	1697	13	0.844205327392576	autosome	autosome
BGIBMGA001175	chr13	10262896	10269276	scaffold6818	10480	13	0.0524674198941355	autosome	autosome	scaffold10044	9137	13	-1.21412480535285	autosome	autosome	scaffold6337	6001	13	0.910114496482805	autosome	autosome
BGIBMGA001180	chr13	10163615	10165705	scaffold21381	5163	13	0.0911478880581954	autosome	autosome	scaffold17180	6943	13	-1.34994247105696	autosome	NA	scaffold19348	8343	13	0.929610672108602	autosome	autosome
BGIBMGA001182	chr13	10108326	10115036	Contig12516	8911	13	-0.0978473233981445	autosome	NA	scaffold2654	15341	13	-1.10496955960154	autosome	autosome	scaffold6201	6365	13	0.659575561495248	autosome	autosome
BGIBMGA001186	chr13	9870238	9871287	scaffold829	23618	13	-0.0424352663203966	autosome	autosome	scaffold2906	14858	13	-1.11547721741994	autosome	autosome	scaffold168568	1858	13	0.817521948214603	autosome	autosome
BGIBMGA001187	chr13	9843668	9858037	scaffold829	23618	13	-0.0424352663203966	autosome	autosome	scaffold3207	14323	13	-1.21459405077604	autosome	autosome	scaffold73488	2627	13	0.813586875769119	autosome	autosome
BGIBMGA001188	chr13	9462849	9473555	scaffold1046	21748	13	0.021373650792567	autosome	autosome	scaffold21978	6025	13	-1.16046467219325	autosome	autosome	scaffold65143	2751	13	0.810843908137484	autosome	autosome
BGIBMGA001190	chr13	9385320	9396227	scaffold8850	9157	13	0.115477217419936	autosome	autosome	scaffold504	24112	13	-1.21790503034413	autosome	autosome	scaffold118973	2166	13	0.602036014080098	autosome	autosome
BGIBMGA001191	chr13	9335480	9347305	scaffold1330	20199	13	0.0204641025597155	autosome	autosome	scaffold26146	5381	13	-1.23521646169403	autosome	autosome	scaffold107700	2257	13	0.795859283219775	autosome	autosome
BGIBMGA001194	chr13	9208160	9262688	scaffold2582	16001	13	-0.0395283641866373	autosome	autosome	scaffold3301	14206	13	-1.24005108783295	autosome	autosome	scaffold53	27833	13	0.667424660913129	autosome	autosome
BGIBMGA001195	chr13	9165343	9165795	scaffold36611	3091	13	0.0430687218918859	autosome	autosome	scaffold35032	4356	13	-1.21790503034413	autosome	autosome	scaffold146576	3533	13	0.83094174237522	autosome	autosome
BGIBMGA001197	chr13	9144270	9151030	scaffold7221	10182	13	0.178970141045319	autosome	autosome	scaffold32027	4673	13	-1.31625934480067	autosome	autosome	scaffold8796	8850	13	0.80582745231101	autosome	autosome
BGIBMGA001200	chr13	9085087	9086189	scaffold629	25793	17	0.0255350921071375	autosome	autosome	scaffold35494	4311	13	-1.42884329880387	autosome	NA	scaffold898	9801	13	0.818974005324437	autosome	autosome
BGIBMGA001201	chr13	9050479	9052305	scaffold13048	7299	13	0.186413124230881	autosome	autosome	scaffold4536	12741	13	-1.21759143507263	autosome	autosome	scaffold32306	7664	13	0.971430847803229	autosome	autosome
BGIBMGA001202	chr13	9023301	9030453	scaffold15431	6523	13	-0.0198995574377049	autosome	autosome	scaffold259	28457	13	-1.13750352374993	autosome	autosome	scaffold5061	6401	13	0.710493382805015	autosome	autosome
BGIBMGA001204	chr13	8925621	8929569	scaffold135	39677	13	0.0210616155278296	autosome	autosome	scaffold21578	6095	13	-1.30932805810773	autosome	autosome	scaffold25359	3854	13	0.680063202931729	autosome	autosome
BGIBMGA001205	chr13	8846997	8855081	scaffold1368	20013	13	-0.0223678130284544	autosome	autosome	scaffold2836	14984	13	-1.23982701467247	autosome	autosome	scaffold1086	11056	13	0.514573172829758	autosome	autosome
BGIBMGA001206	chr13	8804340	8811293	scaffold1115	21353	13	0.113210610447991	autosome	autosome	scaffold12019	8385	13	-1.23606735823352	autosome	autosome	scaffold55263	2924	13	1.10281080558378	autosome	autosome
BGIBMGA001208	chr13	8571577	8578614	scaffold6324	10882	13	-0.0622842782543427	autosome	autosome	scaffold8907	9662	13	-1.22650852980868	autosome	autosome	scaffold137003	2039	13	0.689659879387849	autosome	autosome
BGIBMGA001209	chr13	8555682	8562418	scaffold53529	1837	13	-0.113656781795567	autosome	NA	scaffold30881	4798	13	-1.37851162325373	autosome	NA	scaffold162528	1889	13	0.86754970397635	autosome	autosome
BGIBMGA001218	chr13	7774475	7781749	scaffold7696	9864	13	0	autosome	autosome	scaffold13224	7990	13	-1.27798474729977	autosome	autosome	scaffold10851	5084	13	1.02272007650008	autosome	autosome
BGIBMGA001220	chr13	7725892	7731217	scaffold15108	6617	13	0.0874628412503394	autosome	autosome	scaffold27660	5179	13	-1.16992500144231	autosome	autosome	scaffold231529	1595	13	0.297385910624571	autosome	NA
BGIBMGA001223	chr13	7685885	7687282	scaffold34907	3262	13	0.118644496498619	autosome	autosome	scaffold48105	3311	13	-1.18555565315608	autosome	autosome	scaffold18150	4309	13	0.291889268505979	autosome	NA
BGIBMGA001224	chr13	7558347	7561321	scaffold11162	8028	13	0	autosome	autosome	scaffold19694	6431	13	-1.34022891163031	autosome	NA	scaffold41024	3257	13	1.07800251200127	autosome	autosome
BGIBMGA001228	chr13	7483177	7488701	scaffold18908	6375	13	0	autosome	autosome	scaffold2278	16067	13	-1.17584983539942	autosome	autosome	scaffold109697	2240	13	0.836994412497478	autosome	autosome
BGIBMGA001233	chr13	7360967	7365017	scaffold36340	3118	13	0.189033824390017	autosome	autosome	scaffold48027	3317	13	-1.11289405640593	autosome	autosome	scaffold53011	2969	13	0.939992690635723	autosome	autosome
BGIBMGA001237	chr13	7170584	7180027	scaffold3523	14107	13	0.0412226627265129	autosome	autosome	scaffold34745	4383	13	-1.24100809950379	autosome	autosome	scaffold7068	5795	13	0.84005908713031	autosome	autosome
BGIBMGA001238	chr13	7122920	7139599	scaffold849	23460	13	0.0450878895285382	autosome	autosome	scaffold38794	4015	13	-1.48828648130948	autosome	NA	scaffold79678	2545	13	0.6154645891185	autosome	autosome
BGIBMGA001240	chr13	6991080	6993318	scaffold1608	18936	13	0.0614005446641433	autosome	autosome	scaffold38965	4000	13	-1.09953567355091	autosome	autosome	scaffold59653	3344	13	0.741364058063723	autosome	autosome
BGIBMGA001241	chr13	6946186	6955154	scaffold9346	8892	13	0.0588936890535686	autosome	autosome	scaffold51421	3100	13	-1.15672550368745	autosome	autosome	scaffold22553	4007	13	0.660513533728333	autosome	autosome
BGIBMGA001248	chr13	6828069	6839795	scaffold56299	1688	13	0.177787119215283	autosome	autosome	scaffold32649	4607	13	-1.27853549937398	autosome	autosome	scaffold159105	3728	13	1.43115716464212	autosome	autosome
BGIBMGA001249	chr13	6820127	6825655	scaffold12797	7389	13	0.110182917750423	autosome	autosome	scaffold70562	2163	13	-1	autosome	autosome	scaffold90169	2424	13	0.743819265207269	autosome	autosome
BGIBMGA001255	chr13	6657563	6659386	scaffold5221	11892	13	0.0622842782543427	autosome	autosome	scaffold17489	6879	13	-1.42998784074482	autosome	NA	scaffold245525	3099	13	0.883806982495477	autosome	autosome
BGIBMGA001256	chr13	6549595	6569328	scaffold14078	6933	13	0.0188590272513158	autosome	autosome	scaffold20612	6265	13	-1.16115479181458	autosome	autosome	scaffold23861	3934	13	0.761840262805235	autosome	autosome
BGIBMGA001257	chr13	6515505	6516923	scaffold4197	13104	13	0.0497530351970997	autosome	autosome	scaffold17092	6963	13	-1	autosome	autosome	scaffold3594	7044	13	0.988944811491004	autosome	autosome
BGIBMGA001258	chr13	6507878	6512268	scaffold12449	7515	13	0.0911478880581954	autosome	autosome	scaffold43240	3655	13	-1.29278174922785	autosome	autosome	scaffold352276	1707	13	0.841010476238843	autosome	autosome
BGIBMGA001259	chr13	6440293	6449595	scaffold27003	4219	13	0	autosome	autosome	scaffold6305	11199	13	-1.27301849440642	autosome	autosome	scaffold23146	3973	13	0.853158611670729	autosome	autosome
BGIBMGA001261	chr13	6332833	6343323	scaffold329	31260	13	-0.0443941193584534	autosome	autosome	scaffold37012	4168	13	-1.01282404035758	autosome	autosome	scaffold57705	2877	13	0.840521785992803	autosome	autosome
BGIBMGA001263	chr13	6237891	6238860	scaffold27	55749	27	0.139724763666613	autosome	autosome	Contig11	16232	13	-1.23078020682917	autosome	autosome	scaffold181437	1796	13	1.13210353600735	autosome	autosome
BGIBMGA001265	chr13	5606184	5622818	scaffold17797	5905	13	0.0220263063299989	autosome	autosome	scaffold1897	17060	13	-1.2783011624871	autosome	autosome	scaffold13930	7190	13	0.80039097430784	autosome	autosome
BGIBMGA001267	chr13	5473119	5493843	scaffold22226	5003	13	0.0565835283663675	autosome	autosome	scaffold2279	16066	13	-1.21864028647534	autosome	autosome	scaffold19993	4171	13	0.528378972354789	autosome	autosome
BGIBMGA001268	chr13	5411778	5440684	scaffold11572	7850	13	0.13245029602365	autosome	autosome	scaffold2180	16275	13	-1.18442457113743	autosome	autosome	scaffold26559	3791	13	0.782194848159204	autosome	autosome
BGIBMGA001269	chr13	5403520	5406551	scaffold1715	18496	13	0.0946368741380753	autosome	autosome	scaffold14588	7589	13	-1.15919859484925	autosome	autosome	scaffold32079	3553	13	0.532013620772197	autosome	autosome
BGIBMGA001274	chr13	4999494	5001290	scaffold9455	8833	13	0.121306296222134	autosome	autosome	scaffold12664	8162	13	-1.11345804978328	autosome	autosome	scaffold259897	1505	13	0.931693986609091	autosome	autosome
BGIBMGA001290	chr13	3649682	3655651	scaffold188	36438	13	0.070389327891398	autosome	autosome	scaffold37373	4135	13	-1.15842936260448	autosome	autosome	scaffold39415	3305	13	0.610053481683987	autosome	autosome
BGIBMGA001291	chr13	3613831	3617423	scaffold2833	15425	13	0.0916304754655683	autosome	autosome	scaffold9400	9432	13	-1.22986754189859	autosome	autosome	scaffold142864	2001	13	0.604515298142557	autosome	autosome
BGIBMGA001292	chr13	3592768	3599411	scaffold7225	10176	13	0.023458972823989	autosome	autosome	scaffold13039	8044	13	-1.29768054864069	autosome	autosome	scaffold393090	1830	13	0.600828906180177	autosome	autosome
BGIBMGA001293	chr13	3530135	3540205	scaffold31896	3950	13	0.0227200765000834	autosome	autosome	scaffold15061	7449	13	-1.21021770739035	autosome	autosome	scaffold143619	1997	13	1	autosome	autosome
BGIBMGA001294	chr13	3518207	3528618	scaffold54422	1789	13	0.0577154978562874	autosome	autosome	scaffold10213	9061	13	-1.19930880822341	autosome	autosome	scaffold27515	3746	13	0.383914981783063	autosome	NA
BGIBMGA001296	chr13	2774570	2791258	scaffold4569	12648	13	-0.0223678130284544	autosome	autosome	scaffold2517	15612	13	-1.17544200640988	autosome	autosome	scaffold37659	3359	13	0.457583194244929	autosome	autosome
BGIBMGA001297	chr13	2750085	2755583	scaffold13106	7272	13	0.0780025120012732	autosome	autosome	scaffold14225	7689	13	-1.13006054056437	autosome	autosome	scaffold390621	1603	13	0.917537839808027	autosome	autosome
BGIBMGA001298	chr13	2520343	2526020	scaffold6335	10875	13	0.0911478880581954	autosome	autosome	scaffold6943	10774	13	-1.23982701467247	autosome	autosome	scaffold98550	2339	13	0.802767652561952	autosome	autosome
BGIBMGA001302	chr13	2196717	2199906	scaffold481	27968	13	0.0840642647884745	autosome	autosome	scaffold1695	17661	13	-1.1963972128035	autosome	autosome	scaffold23259	3968	13	0.511252814538147	autosome	autosome
BGIBMGA001305	chr13	2032960	2033247	scaffold14204	6898	13	-0.186413124230881	autosome	NA	scaffold43654	3624	13	-1.25873426840017	autosome	autosome	scaffold44614	3161	13	0.573185332944803	autosome	autosome
BGIBMGA001307	chr23	359378	362880	scaffold7922	9929	23	0	autosome	autosome	scaffold11985	8402	23	-1.33441903907056	autosome	NA	scaffold109787	2239	23	0.878321443411748	autosome	autosome
BGIBMGA001312	chr23	97344	110370	scaffold10234	8444	23	-0.0238467419543678	autosome	autosome	scaffold5448	11875	23	-1.13993026114448	autosome	autosome	scaffold146552	1979	23	0.470890734012361	autosome	autosome
BGIBMGA001321	chr23	256434	261410	scaffold6331	10877	23	-0.214124805352848	autosome	NA	scaffold52041	3062	23	-1.28950661719498	autosome	autosome	scaffold201025	1710	23	0.951090399519054	autosome	autosome
BGIBMGA001322	chr23	265926	266757	scaffold16458	6242	23	0.115477217419936	autosome	autosome	scaffold4844	12429	23	-1.24100809950379	autosome	autosome	scaffold32310	3995	23	0.773996325111173	autosome	autosome
BGIBMGA001323	chr23	289119	289883	scaffold6331	10877	23	-0.214124805352848	autosome	NA	Contig8921	2768	23	-1.08746284125034	autosome	autosome	scaffold120784	2152	23	0.546394844461669	autosome	autosome
BGIBMGA001353	chr2	10005028	10011309	scaffold28655	3997	2	0.169925001442312	autosome	autosome	scaffold21363	6132	2	-1.2129937233342	autosome	autosome	scaffold199488	1717	2	0.714597781137752	autosome	autosome
BGIBMGA001363	chr2	9846943	9848321	scaffold8553	9316	2	0.127755547198373	autosome	autosome	scaffold32135	4660	2	-0.832890014164742	autosome	autosome	scaffold22125	4035	2	0.846753739704318	autosome	autosome
BGIBMGA001370	chr2	10155884	10169301	scaffold4414	12829	2	-0.0515303006400821	autosome	autosome	scaffold18701	6630	2	-1.1926450779424	autosome	autosome	scaffold30673	3607	2	0.459431618637297	autosome	autosome
BGIBMGA001372	chr2	10189963	10218308	Contig424	3972	2	-0.0264722113611911	autosome	autosome	Contig34	13078	2	-1.17263938613935	autosome	autosome	scaffold108566	2249	2	0.575973717493901	autosome	autosome
BGIBMGA001373	chr2	10223182	10224493	scaffold14199	6900	2	0.0201778819376303	autosome	autosome	scaffold1756	17492	2	-1.30610312772568	autosome	autosome	scaffold167224	1864	2	0.596103058326357	autosome	autosome
BGIBMGA001379	chr2	10356369	10362019	scaffold6431	10796	2	0.145850866463455	autosome	autosome	scaffold3932	13415	2	-1.28203536776385	autosome	autosome	scaffold134598	2055	2	0.500154112916795	autosome	autosome
BGIBMGA001380	chr2	10406439	10426644	scaffold5759	11379	2	0.16349873228288	autosome	autosome	scaffold3463	13997	2	-1.27180461546153	autosome	autosome	scaffold40195	3283	2	0.855264907018989	autosome	autosome
BGIBMGA001381	chr2	10447724	10448956	scaffold1774	18310	2	0.0250909809628305	autosome	autosome	scaffold8448	9890	2	-1.22986754189859	autosome	autosome	scaffold226570	1613	2	0.566700294328428	autosome	autosome
BGIBMGA001386	chr21	14500067	14501321	scaffold12259	7588	21	0	autosome	autosome	scaffold31483	4731	21	-1.13750352374993	autosome	autosome	scaffold11825	4947	21	0.562936194391157	autosome	autosome
BGIBMGA001390	chr21	13720975	13731510	scaffold14281	6874	21	-0.041222662726513	autosome	autosome	scaffold14248	7681	21	-1.2319467280497	autosome	autosome	scaffold247159	1543	21	0.320219752425001	autosome	NA
BGIBMGA001395	chr21	13382126	13383713	scaffold8181	9549	21	0.0554951125917037	autosome	autosome	scaffold13382	7940	21	-1.15200309344505	autosome	autosome	scaffold79921	2542	21	0.713695814843359	autosome	autosome
BGIBMGA001398	chr21	13204042	13218642	scaffold4771	12423	22	-0.0223678130284544	autosome	autosome	scaffold7097	10669	21	-1.12858420606141	autosome	autosome	scaffold163486	1884	21	1.12711191790334	autosome	autosome
BGIBMGA001399	chr21	13044502	13054915	scaffold23676	4739	21	-0.0255350921071377	autosome	autosome	scaffold14844	7518	21	-1.2464378953031	autosome	autosome	scaffold4835	6477	21	0.708396441969435	autosome	autosome
BGIBMGA001402	chr21	12993133	12998404	scaffold4146	13184	21	0.0534392589614604	autosome	autosome	scaffold7856	10202	21	-1.20945336562895	autosome	autosome	scaffold57344	2883	21	0.698918690018242	autosome	autosome
BGIBMGA001405	chr21	12854622	12855596	scaffold2850	15391	21	-0.0715532610250339	autosome	NA	scaffold45568	3482	21	-1.28798076296402	autosome	autosome	scaffold126187	2112	21	0.462180482677987	autosome	autosome
BGIBMGA001406	chr21	12835022	12843269	scaffold23996	7643	21	0.0285691521967709	autosome	autosome	scaffold17588	6859	21	-1.1987798641145	autosome	autosome	scaffold66720	2725	21	0.943416471633633	autosome	autosome
BGIBMGA001407	chr21	12823392	12825879	scaffold9016	9072	21	-0.0554951125917036	autosome	autosome	scaffold798	21735	21	-1.28177096841538	autosome	autosome	scaffold103137	2984	21	0.912537158749661	autosome	autosome
BGIBMGA001410	chr21	12296108	12300039	scaffold13388	7178	21	0.0400774393753351	autosome	autosome	scaffold4265	13002	21	-1.24005108783295	autosome	autosome	scaffold41540	3243	21	0.769387071858583	autosome	autosome
BGIBMGA001411	chr21	12172181	12181494	scaffold12290	7580	21	0.0836579290469096	autosome	autosome	scaffold19974	6381	21	-1.23606735823352	autosome	autosome	scaffold66702	2897	21	0.754523965550511	autosome	autosome
BGIBMGA001414	chr21	11780151	11790147	scaffold17315	6024	21	0.0660891904577724	autosome	autosome	scaffold28979	5009	21	-1.24961389007147	autosome	autosome	scaffold49538	3043	21	0.544005826498299	autosome	autosome
BGIBMGA001415	chr21	11614170	11616911	scaffold334	31067	21	0.0978473233981446	autosome	autosome	scaffold77801	2214	21	-1.07528812730424	autosome	autosome	scaffold7374	7060	21	0.64546723968071	autosome	autosome
BGIBMGA001416	chr21	11509943	11568140	scaffold8474	9361	21	0.0946368741380753	autosome	autosome	scaffold6327	11186	21	-1.16600995143893	autosome	autosome	scaffold7741	5641	21	0.64732838168153	autosome	autosome
BGIBMGA001417	chr21	11484092	11493912	scaffold2648	15869	21	0.021695071099319	autosome	autosome	scaffold40489	3872	21	-1.20645087746743	autosome	autosome	scaffold79474	2548	21	0.867164317292908	autosome	autosome
BGIBMGA001422	chr21	11286749	11287570	scaffold7733	9838	21	0.0554951125917037	autosome	autosome	scaffold4515	12754	21	-1.2556548754682	autosome	autosome	scaffold9339	7078	21	0.610788488089061	autosome	autosome
BGIBMGA001423	chr21	11243515	11277393	scaffold6287	10915	21	0.0766212816029124	autosome	autosome	scaffold2821	15003	21	-1.23982701467247	autosome	autosome	scaffold6830	5863	21	0.446401670188179	autosome	autosome
BGIBMGA001425	chr21	11159888	11163302	scaffold15150	6600	21	-0.0424352663203966	autosome	autosome	scaffold3098	14515	21	-1.16710998583526	autosome	autosome	scaffold19369	5216	21	0.617383978413534	autosome	autosome
BGIBMGA001426	chr21	11129879	11139510	scaffold549	26754	21	0.0681715026415792	autosome	autosome	scaffold47919	3324	21	-1.30610312772568	autosome	autosome	scaffold145753	1983	21	0.717066036728501	autosome	autosome
BGIBMGA001427	chr21	11107434	11111245	scaffold12972	7323	21	0	autosome	autosome	scaffold4393	12871	21	-2.23266075679027	sexchrom	sexchrom	scaffold44340	3168	21	0.722146879454661	autosome	autosome
BGIBMGA001428	chr21	11040295	11059513	scaffold7679	9871	21	0.0740005814437768	autosome	autosome	scaffold11056	8735	21	-1.15965666598849	autosome	autosome	scaffold334873	1733	21	1.122255750051	autosome	autosome
BGIBMGA001430	chr21	10561425	10567454	scaffold18725	5702	21	-0.0406419844973459	autosome	autosome	scaffold23125	5833	21	-1.13191167550558	autosome	autosome	scaffold38892	3321	21	0.793549122532574	autosome	autosome
BGIBMGA001431	chr21	10549804	10553338	scaffold17092	6075	21	0.106915203916512	autosome	autosome	scaffold81727	1761	21	-1.38466385023533	autosome	NA	scaffold1056	9454	21	0.75854267270466	autosome	autosome
BGIBMGA001437	chr21	10354650	10355582	scaffold23819	4713	21	0	autosome	autosome	scaffold4085	13221	21	-1.32832586608551	autosome	autosome	scaffold123934	2128	21	0.648527629498622	autosome	autosome
BGIBMGA001438	chr21	10336595	10342164	scaffold15778	6432	21	0.0238467419543677	autosome	autosome	scaffold32622	4610	21	-1.26748031086499	autosome	autosome	scaffold61038	2817	21	1.04339259551338	autosome	autosome
BGIBMGA001447	chr21	8990637	9003319	scaffold17	61711	21	0	autosome	autosome	scaffold77873	1891	21	-1.25633975325979	autosome	autosome	scaffold135383	2049	21	1.46777896135082	autosome	autosome
BGIBMGA001448	chr21	8960150	8975734	scaffold9660	8723	21	0.186413124230881	autosome	autosome	scaffold7646	10324	21	-1.34577483684173	autosome	NA	scaffold4674	6534	21	0.440572591385981	autosome	autosome
BGIBMGA001464	chr21	7575816	7577006	scaffold291	32399	21	-0.045087889528538	autosome	autosome	scaffold31160	4765	21	-1.21790503034413	autosome	autosome	scaffold7066	5796	21	0.868755466721747	autosome	autosome
BGIBMGA001471	chr21	6718233	6721826	scaffold8627	9273	21	0.0660891904577724	autosome	autosome	scaffold7221	10586	21	-1.1797060222349	autosome	autosome	scaffold135208	2594	21	0.910114496482805	autosome	autosome
BGIBMGA001472	chr21	6659038	6692355	scaffold801	23921	21	0.0614005446641433	autosome	autosome	scaffold389	25537	21	-1.2184235191335	autosome	autosome	scaffold381281	1580	21	0.934112064343543	autosome	autosome
BGIBMGA001477	chr21	6505499	6508860	scaffold3465	14203	21	0.0631938264871939	autosome	autosome	scaffold14421	7634	21	-1.24100809950379	autosome	autosome	scaffold44721	3816	21	0.683526335204746	autosome	autosome
BGIBMGA001484	chr21	6316981	6324824	scaffold3607	13981	21	-0.0727563424353142	autosome	NA	scaffold71442	2128	21	-1.22239242133645	autosome	autosome	scaffold151345	1950	21	0.802060622388091	autosome	autosome
BGIBMGA001490	chr21	6332338	6337224	scaffold11411	7914	21	0.0766212816029124	autosome	autosome	scaffold6122	11329	21	-1.18220333122075	autosome	autosome	scaffold297231	1616	21	0.662130361243616	autosome	autosome
BGIBMGA001494	chr21	6474105	6486890	scaffold5533	11596	21	0.0931094043914815	autosome	autosome	scaffold3830	13531	21	-1.16349873228288	autosome	autosome	scaffold2700	7591	21	0.569020956852135	autosome	autosome
BGIBMGA001495	chr21	6496181	6500679	scaffold41742	2631	21	0.154722594798642	autosome	autosome	scaffold30496	4841	21	-1	autosome	autosome	scaffold17748	4343	21	0.678071905112638	autosome	autosome
BGIBMGA001496	chr21	6521635	6522201	scaffold20332	5366	21	0.0210616155278296	autosome	autosome	scaffold49406	3226	21	-1.23319917629303	autosome	autosome	scaffold69318	4562	21	1.1073835353736	autosome	autosome
BGIBMGA001497	chr21	6782667	6801877	scaffold204	35744	21	0.0183785293148545	autosome	autosome	scaffold34428	4413	21	-1.09953567355091	autosome	autosome	scaffold23274	6448	21	0.768126525652667	autosome	autosome
BGIBMGA001498	chr21	6859244	6875867	scaffold1768	22135	21	0	autosome	autosome	scaffold8282	9970	21	-1.23446525363702	autosome	autosome	scaffold108940	2648	21	0.917537839808027	autosome	autosome
BGIBMGA001500	chr21	6927185	6935420	scaffold38572	2904	21	-0.106915203916512	autosome	NA	scaffold35826	4277	21	-1.29661700635817	autosome	autosome	scaffold24705	3887	21	0.561311232656511	autosome	autosome
BGIBMGA001501	chr21	6948617	6952244	scaffold5057	12086	21	-0.0730634621897234	autosome	NA	scaffold32837	4584	21	-1.30256277002043	autosome	autosome	scaffold20791	4119	21	0.646363045385299	autosome	autosome
BGIBMGA001502	chr21	6971659	6978043	scaffold21443	5151	21	-0.0489096004809464	autosome	autosome	scaffold40628	3861	21	-1.3016556998611	autosome	autosome	scaffold113795	2207	21	0.53051471669878	autosome	autosome
BGIBMGA001509	chr21	7577386	7579988	scaffold291	32399	21	-0.045087889528538	autosome	autosome	scaffold20030	6372	21	-1.32192809488736	autosome	autosome	scaffold38521	3332	21	0.592999819786574	autosome	autosome
BGIBMGA001510	chr21	7596407	7638075	scaffold2296	16744	21	0.0740005814437768	autosome	autosome	scaffold308	26967	21	-1.20645087746743	autosome	autosome	scaffold188777	1763	21	1.66862042976807	autosome	autosome
BGIBMGA001512	chr21	7733623	7759812	scaffold34	52675	21	0.0437213774293178	autosome	autosome	scaffold19247	6522	21	-1.24327115101236	autosome	autosome	scaffold10458	5144	21	0.640750278906903	autosome	autosome
BGIBMGA001525	chr21	9039600	9041774	scaffold362	30308	21	0.137503523749935	autosome	autosome	Contig10320	6905	21	-2.09310940439148	sexchrom	sexchrom	scaffold37003	3380	21	0.545434136534519	autosome	autosome
BGIBMGA001528	chr21	9304280	9308667	scaffold51	49498	21	0.0437213774293178	autosome	autosome	scaffold5412	11903	21	-1.15055967657538	autosome	autosome	scaffold18225	4304	21	0.712303539931937	autosome	autosome
BGIBMGA001529	chr21	9554854	9556480	scaffold12414	7529	21	0.0406419844973458	autosome	autosome	scaffold9942	9184	21	-1.15650448567999	autosome	autosome	scaffold101994	2307	21	0.648527629498622	autosome	autosome
BGIBMGA001530	chr21	9684556	9703658	scaffold287	32536	21	0.0443941193584534	autosome	autosome	scaffold2677	15295	21	-1.15432814639129	autosome	autosome	scaffold15785	4517	21	0.689070904061895	autosome	autosome
BGIBMGA001536	chr21	10352937	10354094	scaffold30820	3724	21	0.0285691521967709	autosome	autosome	scaffold6170	11299	21	-1.13430109171159	autosome	autosome	scaffold149084	1964	21	0.273018494406416	NA	NA
BGIBMGA001537	chr21	10356694	10361885	scaffold13326	7194	21	0.0489096004809465	autosome	autosome	scaffold55583	2858	21	-1.08091999538357	autosome	autosome	scaffold146335	1980	21	0.509364881826997	autosome	autosome
BGIBMGA001538	chr21	10365695	10369271	scaffold13136	7259	21	-0.055141554192461	autosome	autosome	scaffold6187	11289	21	-1.16710998583526	autosome	autosome	scaffold30274	3623	21	0.624490864907793	autosome	autosome
BGIBMGA001540	chr21	10530274	10537211	scaffold17490	5977	21	-0.0227200765000835	autosome	autosome	scaffold45930	3457	21	-1.24792751344359	autosome	autosome	scaffold153410	1938	21	0.66706358093605	autosome	autosome
BGIBMGA001541	chr21	10554496	10556697	scaffold7318	10113	21	0.104969559601542	autosome	autosome	scaffold5534	11809	21	-1.1987798641145	autosome	autosome	scaffold7996	5591	21	0.881944238478288	autosome	autosome
BGIBMGA001545	chr21	10851554	10859909	scaffold5347	11774	21	-0.0220263063299989	autosome	autosome	scaffold8982	9624	21	-1.22239242133645	autosome	autosome	scaffold178212	1811	21	1.22506655563477	autosome	autosome
BGIBMGA001546	chr21	10971005	11013607	scaffold6667	10594	21	-0.0223678130284544	autosome	autosome	scaffold3484	13972	21	-1.26793320524663	autosome	autosome	scaffold5514	6252	21	1.14684138832927	autosome	autosome
BGIBMGA001547	chr21	11014449	11038935	scaffold21668	5108	21	0.18844508941311	autosome	autosome	scaffold6764	10884	21	-1.15527822547791	autosome	autosome	scaffold87282	2456	21	0.256339753259786	NA	NA
BGIBMGA001550	chr21	11122815	11128400	scaffold16243	6302	21	-0.0216950710993191	autosome	autosome	scaffold10533	8932	21	-1.2556548754682	autosome	autosome	scaffold24043	3924	21	0.487863812616075	autosome	autosome
BGIBMGA001551	chr21	11143555	11152420	scaffold549	26754	21	0.0681715026415792	autosome	autosome	scaffold464	24563	21	-1.21021770739035	autosome	autosome	scaffold16216	4476	21	0.642106407824765	autosome	autosome
BGIBMGA001552	chr21	11202941	11224235	scaffold5599	11528	21	0	autosome	autosome	scaffold32546	4619	21	-1.31577586790577	autosome	autosome	scaffold865	9896	21	0.556393348524385	autosome	autosome
BGIBMGA001553	chr21	11225533	11236302	scaffold4632	12561	21	0.161463422694116	autosome	autosome	scaffold1812	17309	21	-1.23703919730085	autosome	autosome	scaffold22752	3995	21	0.746615764199925	autosome	autosome
BGIBMGA001556	chr21	11391480	11393684	scaffold2917	15253	21	0.437063805608843	autosome	autosome	Contig15942	2810	21	-1.49749965947082	autosome	NA	scaffold351251	1989	21	0.819427754358179	autosome	autosome
BGIBMGA001557	chr21	11442968	11474281	scaffold2094	17240	21	0.0183785293148545	autosome	autosome	scaffold9064	9590	21	-1.20353339408513	autosome	autosome	scaffold348	12051	21	0.719263592432747	autosome	autosome
BGIBMGA001558	chr21	11502671	11507381	scaffold15099	8525	21	0.0198995574377048	autosome	autosome	scaffold13759	7827	21	-1.23078020682917	autosome	autosome	scaffold32022	3779	21	0.744055018952525	autosome	autosome
BGIBMGA001559	chr21	11590762	11608433	scaffold6337	10874	21	-0.0230836131130413	autosome	autosome	scaffold14994	7473	21	-1.11042398969365	autosome	autosome	scaffold174820	1827	21	0.492598482572497	autosome	autosome
BGIBMGA001562	chr21	11726872	11729999	scaffold1960	17609	21	0.024662054234269	autosome	autosome	Contig8882	4970	21	-1.26918663281539	autosome	autosome	scaffold205696	1692	21	0.75526641090915	autosome	autosome
BGIBMGA001563	chr21	11756666	11759307	scaffold1636	18808	21	0.0465425859370302	autosome	autosome	scaffold14975	7479	21	-1.24005108783295	autosome	autosome	scaffold73894	2622	21	0.62369489520987	autosome	autosome
BGIBMGA001566	chr21	11962960	11980316	scaffold3113	14835	21	-0.082462160191973	autosome	NA	scaffold22	45156	21	-1.2190097819418	autosome	autosome	scaffold14657	5796	21	0.592999819786574	autosome	autosome
BGIBMGA001572	chr21	12184063	12208169	scaffold7100	10273	21	0.160464672193246	autosome	autosome	scaffold18614	6649	21	-1.16992500144231	autosome	autosome	scaffold79995	2541	21	0.483679164883974	autosome	autosome
BGIBMGA001575	chr21	12903508	12904809	scaffold4724	12475	21	0.0506260730699681	autosome	autosome	scaffold5842	11557	21	-1.2464378953031	autosome	autosome	scaffold1531	8721	21	0.609210046967834	autosome	autosome
BGIBMGA001579	chr21	13019671	13022303	scaffold10836	8174	21	0.0465425859370302	autosome	autosome	scaffold14793	7536	21	-1.30985526258679	autosome	autosome	scaffold98221	2342	21	0.546634382062057	autosome	autosome
BGIBMGA001580	chr21	13033160	13038696	scaffold7917	9716	21	0	autosome	autosome	scaffold18506	6672	21	-1.16600995143893	autosome	autosome	scaffold98273	2342	21	0.689932060322699	autosome	autosome
BGIBMGA001581	chr21	13060014	13063720	scaffold9413	8855	21	0.0450878895285382	autosome	autosome	scaffold6198	11283	21	-1.1926450779424	autosome	autosome	scaffold314616	2754	21	0.69131448189349	autosome	autosome
BGIBMGA001584	chr21	13099922	13105469	scaffold2351	16586	21	-0.0848888975865131	autosome	NA	scaffold660	22797	21	-1.25690830303695	autosome	autosome	scaffold2344	10612	21	0.604515298142557	autosome	autosome
BGIBMGA001587	chr21	13135891	13140387	scaffold6233	10951	21	0.0465425859370302	autosome	autosome	scaffold325	26679	21	-1.24792751344359	autosome	autosome	scaffold122	30474	21	0.881355503501381	autosome	autosome
BGIBMGA001589	chr21	13184302	13189860	scaffold4659	12685	21	-0.0213736507925669	autosome	autosome	scaffold47353	3361	21	-1.46631800422254	autosome	NA	scaffold57381	2883	21	0.576349370416448	autosome	autosome
BGIBMGA001590	chr21	13316035	13323317	scaffold594	26114	21	0	autosome	autosome	scaffold18539	6665	21	-1.22780591752281	autosome	autosome	scaffold1153	9239	21	0.761840262805235	autosome	autosome
BGIBMGA001599	chr21	14348686	14352576	scaffold9820	8646	21	0.023458972823989	autosome	autosome	scaffold2621	15411	21	-1.21412480535285	autosome	autosome	scaffold31934	3559	21	0.605721060887954	autosome	autosome
BGIBMGA001600	chr21	14392951	14410237	scaffold11645	7820	21	-0.0946368741380752	autosome	NA	scaffold22066	6012	21	-1.16710998583526	autosome	autosome	scaffold56775	2895	21	0.709484857744099	autosome	autosome
BGIBMGA001608	chr11	4131053	4147286	scaffold12645	7441	11	0.0264722113611912	autosome	autosome	scaffold7125	10656	11	-1.23319917629303	autosome	autosome	scaffold187773	1767	11	1.36923380966572	autosome	autosome
BGIBMGA001613	chr11	3904904	3910983	scaffold18658	5716	11	0.303392143449935	autosome	autosome	scaffold1770	17448	11	-1.28177096841538	autosome	autosome	scaffold84402	2489	11	1.19353755866426	autosome	autosome
BGIBMGA001616	chr11	3871339	3881475	scaffold43065	2523	11	0.108934371553164	autosome	autosome	scaffold25293	5501	11	-1.2844533894687	autosome	autosome	scaffold250851	1532	11	1	autosome	autosome
BGIBMGA001627	chr11	3278117	3278455	scaffold25307	4470	11	-0.0660891904577725	autosome	autosome	scaffold2322	15989	12	-1.26076423220897	autosome	autosome	scaffold473985	2270	11	1.10780328953452	autosome	autosome
BGIBMGA001637	chr11	2968241	2968891	scaffold8992	9088	11	-0.148863385914483	autosome	NA	scaffold43913	3602	11	-1.16689730874474	autosome	autosome	scaffold80015	5599	11	0.626185163447669	autosome	autosome
BGIBMGA001641	chr11	2881049	2889482	scaffold38440	3075	11	-0.0671141958585369	autosome	autosome	scaffold2434	15769	11	-1.13245029602365	autosome	autosome	scaffold25110	3866	11	1.03368312625629	autosome	autosome
BGIBMGA001643	chr11	2847882	2851224	scaffold384	29914	11	0.0480942882010449	autosome	autosome	Contig1590	3638	11	-1.27392272197653	autosome	autosome	scaffold127242	2105	11	0.941754858964046	autosome	autosome
BGIBMGA001650	chr11	2542439	2554265	scaffold31678	4415	11	0.0995356735509144	autosome	autosome	scaffold4371	12892	11	-1.1797060222349	autosome	autosome	scaffold33546	3500	11	0.58009674554934	autosome	autosome
BGIBMGA001655	chr11	2284069	2284887	scaffold38299	2928	11	-0.0752881273042371	autosome	NA	scaffold38016	4081	11	-1.28010791919274	autosome	autosome	scaffold197064	1727	11	0.937415462621977	autosome	autosome
BGIBMGA001669	chr11	1798968	1804357	scaffold5369	11751	11	0.0892673380970873	autosome	autosome	scaffold34365	4419	11	-1.15869774601906	autosome	autosome	scaffold130673	2081	11	0.942918904792733	autosome	autosome
BGIBMGA001670	chr11	1761594	1793058	scaffold2840	15413	11	0.0450878895285382	autosome	autosome	scaffold41490	3789	11	-1.29278174922785	autosome	autosome	scaffold52237	2985	11	1.40136256238177	autosome	autosome
BGIBMGA001694	chr11	533006	534793	scaffold21966	5053	11	0.021373650792567	autosome	autosome	scaffold1518	18308	11	-1.23878685958712	autosome	autosome	scaffold1125	9285	11	0.590124205836935	autosome	autosome
BGIBMGA001695	chr11	496476	501713	scaffold32957	3474	11	0.106915203916512	autosome	autosome	scaffold10254	9042	11	-1.20309186537751	autosome	autosome	scaffold1943	9247	11	0.83270525460236	autosome	autosome
BGIBMGA001696	chr11	438832	464185	Contig233	6894	11	0.0981803939389033	autosome	autosome	scaffold18150	6746	11	-1.18641312423088	autosome	autosome	scaffold20212	4158	11	0.685303474343714	autosome	autosome
BGIBMGA001699	chr11	318401	328103	scaffold33927	3363	11	-1.15200309344505	sexchrom	sexchrom	scaffold65932	2351	11	-1.44875811712284	autosome	NA	scaffold25087	3868	11	0.868088324494419	autosome	autosome
BGIBMGA001703	chr11	247883	259217	scaffold5411	11966	11	0.0317088597273381	autosome	autosome	scaffold40606	3862	11	-1.07275634243531	autosome	autosome	scaffold196975	1728	11	0.171480467944354	NA	NA
BGIBMGA001710	chr11	77303	79132	scaffold14794	6716	11	-0.0227200765000835	autosome	autosome	Contig11845	2475	11	-1.48874718546185	autosome	NA	scaffold103618	3806	11	0.417990816668191	autosome	autosome
BGIBMGA001726	chr11	390941	394350	scaffold36810	3073	11	-0.0139391909578737	autosome	autosome	scaffold31328	4747	11	-1.32832586608551	autosome	autosome	scaffold105	59829	11	1.97400479146706	autosome	autosome
BGIBMGA001732	chr11	572010	575232	scaffold2790	15498	11	0.0280143761695965	autosome	autosome	scaffold18091	6759	11	-1.07476776840197	autosome	autosome	scaffold15653	4529	11	0.726981505593584	autosome	autosome
BGIBMGA001739	chr11	741404	764167	scaffold18273	5801	11	0.0515303006400821	autosome	autosome	scaffold39649	3943	11	-1.16438681790088	autosome	autosome	scaffold231201	1596	11	0.636309380721377	autosome	autosome
BGIBMGA001745	chr11	936668	940389	scaffold5838	11307	11	0.154722594798642	autosome	autosome	scaffold30514	4839	11	-1.17687776208408	autosome	autosome	scaffold212884	1664	11	0.785261151206987	autosome	autosome
BGIBMGA001751	chr11	1188129	1194923	scaffold31013	3700	11	0	autosome	autosome	scaffold56134	2830	11	-1.06012099243757	autosome	autosome	scaffold207169	1686	11	0.459431618637297	autosome	autosome
BGIBMGA001765	chr11	1746873	1756341	scaffold10328	8399	11	-0.0291463456595165	autosome	autosome	scaffold25946	5410	11	-1.13750352374993	autosome	autosome	scaffold67347	2717	11	0.782194848159204	autosome	autosome
BGIBMGA001766	chr11	1795166	1796032	scaffold6348	10862	11	0.0207585601667975	autosome	autosome	scaffold8732	9747	11	-1.40053792958373	autosome	NA	scaffold66634	2726	11	0.309483328520717	autosome	NA
BGIBMGA001767	chr11	1807816	1809957	scaffold16900	6122	11	0.024662054234269	autosome	autosome	scaffold18293	6719	11	-1.14438990933517	autosome	autosome	scaffold234357	1586	11	0.138827704697317	NA	NA
BGIBMGA001770	chr11	1841343	1854789	scaffold16248	6300	11	0.0506260730699681	autosome	autosome	scaffold24136	5669	11	-1.18844508941311	autosome	autosome	scaffold369248	3138	11	0.72329065726913	autosome	autosome
BGIBMGA001797	chr11	2657251	2663350	scaffold17097	6074	11	0.101879614019214	autosome	autosome	scaffold6309	11198	11	-1.2464378953031	autosome	autosome	scaffold186535	1773	11	0.890878277619888	autosome	autosome
BGIBMGA001800	chr11	2852029	2862665	scaffold384	29914	11	0.0480942882010449	autosome	autosome	scaffold690	22556	11	-1.33498424771281	autosome	NA	scaffold4052	6805	11	0.947532580105864	autosome	autosome
BGIBMGA001801	chr11	2901461	2911075	scaffold13968	6967	11	0.0740005814437768	autosome	autosome	scaffold45879	3461	11	-1.10691520391651	autosome	autosome	scaffold19898	4178	11	1.40475452601698	autosome	autosome
BGIBMGA001805	chr11	3045092	3046230	scaffold4068	13270	11	-0.0480942882010451	autosome	autosome	scaffold16301	7140	11	-1.24511249783653	autosome	autosome	scaffold191300	1752	11	0.626382428101137	autosome	autosome
BGIBMGA001825	chr11	3883160	3883579	scaffold7286	10130	11	0	autosome	autosome	scaffold5010	12262	11	-1.21883460192326	autosome	autosome	scaffold85693	2474	11	0.673593799993486	autosome	autosome
BGIBMGA001828	chr11	4003867	4006125	scaffold3835	13641	11	-0.070389327891398	autosome	autosome	scaffold40710	3854	11	-1.20163386116965	autosome	autosome	scaffold34169	3759	11	0.625072714095309	autosome	autosome
BGIBMGA001829	chr11	4113547	4114221	scaffold6019	11136	11	-0.0544477840223765	autosome	autosome	scaffold22900	5869	11	-1.33441903907056	autosome	NA	scaffold149083	1964	11	0.232290882402686	NA	NA
BGIBMGA001832	chr11	4198107	4213370	scaffold16585	6205	11	0.0480942882010449	autosome	autosome	scaffold1964	21578	11	-1.18442457113743	autosome	autosome	scaffold151852	1948	11	0.353232214805372	autosome	NA
BGIBMGA001833	chr11	4214311	4237572	scaffold4786	12399	11	0.160464672193246	autosome	autosome	scaffold20516	6281	11	-1.18132976471456	autosome	autosome	scaffold48933	3056	11	0.991684731787997	autosome	autosome
BGIBMGA001842	chr19	2236885	2248720	scaffold6054	11105	19	-0.0443941193584534	autosome	autosome	scaffold1004	22239	19	-1.32832586608551	autosome	autosome	scaffold34088	3482	19	0.745245071930773	autosome	autosome
BGIBMGA001847	chr19	2521714	2537080	scaffold26747	4254	19	0.115477217419936	autosome	autosome	scaffold20408	6299	19	-1.19703684705955	autosome	autosome	scaffold27669	3739	19	0.730079208580966	autosome	autosome
BGIBMGA001857	chr19	3434979	3439116	scaffold11618	7831	19	0.0412226627265129	autosome	autosome	Contig16854	8307	19	-1.24663996758313	autosome	autosome	scaffold14763	4612	19	0.752072486556414	autosome	autosome
BGIBMGA001859	chr19	3464687	3547876	scaffold11327	11189	19	-0.0234589728239889	autosome	autosome	scaffold45	40500	19	-1.16397573511113	autosome	autosome	scaffold95013	2374	19	0.606657571820475	autosome	autosome
BGIBMGA001864	chr19	3660497	3682488	scaffold66	47247	19	0.0641303374197156	autosome	autosome	scaffold2001	16769	19	-1.22627585582368	autosome	autosome	scaffold60170	2832	19	0.381249185822561	autosome	NA
BGIBMGA001866	chr19	3709211	3730324	scaffold10030	8544	19	-0.0406419844973459	autosome	autosome	scaffold41255	3808	19	-1.15579467260742	autosome	autosome	scaffold3433	9662	19	1.01034194422146	autosome	autosome
BGIBMGA001869	chr19	3791437	3803644	scaffold1526	19317	19	-0.0712586831698219	autosome	NA	scaffold962	20780	19	-1.11735695063816	autosome	autosome	scaffold378	11782	19	0.514573172829758	autosome	autosome
BGIBMGA001870	chr19	3810729	3814853	scaffold219	34848	19	-0.0395283641866373	autosome	autosome	scaffold59084	2674	19	-1.39854937649027	autosome	NA	scaffold177773	1813	19	0.921048658605178	autosome	autosome
BGIBMGA001873	chr19	3881286	3881540	scaffold100	42798	19	0.0400774393753351	autosome	autosome	scaffold64095	2430	19	-1.52195270319536	autosome	NA	scaffold937	9729	19	0.913843356250285	autosome	autosome
BGIBMGA001874	chr19	3896904	3914057	scaffold697	24951	19	0	autosome	autosome	scaffold8662	9781	19	-1.12653240592893	autosome	autosome	scaffold18783	4260	19	0.555518722828674	autosome	autosome
BGIBMGA001875	chr19	3955300	3970180	scaffold3800	13685	19	-0.0238467419543678	autosome	autosome	scaffold2664	15326	19	-1.22239242133645	autosome	autosome	scaffold651	12383	19	0.897867214963046	autosome	autosome
BGIBMGA001877	chr19	4128645	4135624	scaffold1092	22094	19	0.0931094043914815	autosome	autosome	scaffold18358	6704	19	-0.985500430304885	autosome	autosome	scaffold554	10832	19	0.736965594166206	autosome	autosome
BGIBMGA001882	chr19	4442444	4449713	scaffold1427	19742	19	0.021373650792567	autosome	autosome	scaffold39267	3975	19	-1.21412480535285	autosome	autosome	scaffold1097	10150	19	0.604327825588087	autosome	autosome
BGIBMGA001887	chr19	4510795	4524341	Contig2962	1921	19	0.15754127698648	autosome	autosome	scaffold65075	2389	19	-1.28330680086005	autosome	autosome	scaffold80524	2535	19	0.328054197684204	autosome	NA
BGIBMGA001891	chr19	4819512	4822876	scaffold10306	8409	19	0.125530882083859	autosome	autosome	Contig654	5588	19	-1.10268566397456	autosome	autosome	scaffold105982	2272	19	0.691450934913837	autosome	autosome
BGIBMGA001895	chr19	5110648	5117685	scaffold13019	7311	19	0.105353000146229	autosome	autosome	scaffold4499	12767	19	-1.34103691783507	autosome	NA	scaffold88623	2442	19	0.674229838818243	autosome	autosome
BGIBMGA001896	chr19	5172908	5199230	scaffold9356	8886	19	-0.0227200765000835	autosome	autosome	scaffold2159	16326	19	-1.18442457113743	autosome	autosome	scaffold4118	6769	19	0.739133430848916	autosome	autosome
BGIBMGA001897	chr19	5206000	5212071	scaffold1546	19210	19	-0.0213736507925669	autosome	autosome	scaffold3398	14078	19	-1.23786383009889	autosome	autosome	scaffold74018	2887	19	0.927354698168234	autosome	autosome
BGIBMGA001900	chr19	5652459	5664051	scaffold5766	11371	19	0.115477217419936	autosome	autosome	scaffold10064	9128	19	-1.2190097819418	autosome	autosome	scaffold606252	1747	19	0.68684211474037	autosome	autosome
BGIBMGA001904	chr19	5805350	5809388	Contig7083	10364	19	0.082462160191973	autosome	autosome	scaffold1034	20401	19	-1.2048197918885	autosome	autosome	scaffold79396	2549	19	0.662965012722429	autosome	autosome
BGIBMGA001907	chr19	6217373	6218371	scaffold3199	14675	19	0.0291463456595165	autosome	autosome	scaffold3760	13628	19	-1.20387233336565	autosome	autosome	scaffold127148	2105	19	0.678071905112638	autosome	autosome
BGIBMGA001908	chr19	6243436	6244402	scaffold19128	5614	19	0.0901978089715781	autosome	autosome	scaffold34026	4454	19	-1.21818017004953	autosome	autosome	scaffold84705	2485	19	0.331450869005869	autosome	NA
BGIBMGA001910	chr19	6529319	6536961	scaffold1315	20282	19	0.0581029545635682	autosome	autosome	scaffold15	47033	19	-1.22588140741633	autosome	autosome	scaffold115583	2192	19	0.676705069348732	autosome	autosome
BGIBMGA001915	chr19	5820007	5830502	scaffold8899	9130	19	0.021373650792567	autosome	autosome	scaffold16251	7152	19	-1.20511442990461	autosome	autosome	scaffold154298	1933	19	0.731511164074098	autosome	autosome
BGIBMGA001924	chr19	5215216	5246372	scaffold7016	10322	19	0.0437213774293178	autosome	autosome	scaffold25430	8025	19	-1.16397573511113	autosome	autosome	scaffold51424	3003	19	0.858723313148009	autosome	autosome
BGIBMGA001925	chr19	5203021	5204784	scaffold1546	19210	19	-0.0213736507925669	autosome	autosome	scaffold15960	7220	19	-1.28688114778816	autosome	autosome	scaffold184903	2925	19	0.506591437168284	autosome	autosome
BGIBMGA001926	chr19	5142532	5152307	scaffold17862	5892	19	0.0280143761695965	autosome	autosome	scaffold5584	11771	19	-1.20029865048583	autosome	autosome	scaffold5914	6121	19	0.753644335312837	autosome	autosome
BGIBMGA001928	chr19	5101063	5107480	scaffold11791	7765	19	0.0450878895285382	autosome	autosome	scaffold6970	10751	19	-1.30718150951818	autosome	autosome	scaffold17696	4348	19	0.482151695137381	autosome	autosome
BGIBMGA001929	chr19	5071920	5091765	scaffold11553	7858	19	-0.0614005446641433	autosome	autosome	scaffold18410	10902	19	-1.15200309344505	autosome	autosome	scaffold359	12003	19	0.709484857744099	autosome	autosome
BGIBMGA001933	chr19	4911645	4917922	scaffold4733	12469	19	-0.0234589728239889	autosome	autosome	scaffold32583	4614	19	-1.18220333122075	autosome	autosome	scaffold69449	2685	19	0.764979970335803	autosome	autosome
BGIBMGA001936	chr19	4678881	4688280	scaffold26685	4263	19	0	autosome	autosome	scaffold24337	5641	19	-1.11345804978328	autosome	autosome	scaffold309746	2500	19	0.719263592432747	autosome	autosome
BGIBMGA001938	chr19	4505873	4509876	Contig1004	2690	19	-0.0573331750659516	autosome	autosome	scaffold6769	10882	19	-1.17584983539942	autosome	autosome	scaffold87369	2455	19	0.427421223734676	autosome	autosome
BGIBMGA001939	chr19	4481030	4489904	scaffold12085	7654	19	0.127755547198373	autosome	autosome	scaffold21553	6099	19	-1.10268566397456	autosome	autosome	scaffold72468	2642	19	0.499386769015082	autosome	autosome
BGIBMGA001940	chr19	4467118	4469327	scaffold7873	9745	19	0.139724763666613	autosome	autosome	scaffold2070	16568	19	-1.28379296600059	autosome	autosome	scaffold4171	7880	19	0.67137725253863	autosome	autosome
BGIBMGA001942	chr19	4149035	4167206	scaffold12254	7589	19	-0.187085552600495	autosome	NA	scaffold3431	14038	19	-1.23266075679027	autosome	autosome	scaffold157175	1918	19	1.17306470897288	autosome	autosome
BGIBMGA001943	chr19	4137193	4140223	scaffold424	29162	19	0	autosome	autosome	scaffold38730	4021	19	-1.2684888359259	autosome	autosome	scaffold3206	7263	19	0.824428435416546	autosome	autosome
BGIBMGA001949	chr19	3857248	3867058	scaffold3827	13648	19	0.067114195858537	autosome	autosome	scaffold31535	4726	19	-1.15527822547791	autosome	autosome	scaffold53272	6081	19	0.727379545337008	autosome	autosome
BGIBMGA001950	chr19	3837282	3841580	scaffold5268	11842	19	-0.0437213774293179	autosome	autosome	scaffold11167	8692	19	-1.22627585582368	autosome	autosome	scaffold215247	1655	19	0.750548566439131	autosome	autosome
BGIBMGA001954	chr19	3738744	3744636	scaffold4707	12489	19	0.0480942882010449	autosome	autosome	scaffold39141	3986	19	-1.08246216019197	autosome	autosome	scaffold79409	2931	19	0.793549122532574	autosome	autosome
BGIBMGA001956	chr19	3622464	3639237	scaffold6688	10576	19	0.0223678130284545	autosome	autosome	scaffold1641	17896	19	-1.22239242133645	autosome	autosome	scaffold108490	2250	19	0.945552215977624	autosome	autosome
BGIBMGA001957	chr19	3606848	3615174	scaffold48444	2141	19	0.0230836131130412	autosome	autosome	scaffold34362	4419	19	-1.08900500605874	autosome	autosome	scaffold26947	4098	19	0.397335497545385	autosome	NA
BGIBMGA001962	chr19	3231121	3243197	scaffold2859	15369	19	0.189033824390017	autosome	autosome	scaffold6776	10876	19	-1.22650852980868	autosome	autosome	scaffold27752	3735	19	0.793909390992652	autosome	autosome
BGIBMGA001965	chr19	3126484	3133803	scaffold14023	6946	19	-0.0740005814437769	autosome	NA	scaffold18563	6661	19	-1.23521646169403	autosome	autosome	scaffold71518	2655	19	0.559083868895551	autosome	autosome
BGIBMGA001966	chr19	3071604	3094203	scaffold27466	4154	19	-0.100928908850781	autosome	NA	scaffold828	21560	19	-1.27684020535882	autosome	autosome	scaffold226620	2463	19	0.740417019355135	autosome	autosome
BGIBMGA001967	chr19	3038216	3047568	scaffold7558	9949	19	0.0916304754655683	autosome	autosome	scaffold34586	4398	19	-1.26589405997303	autosome	autosome	scaffold397	11665	19	0.820178962415188	autosome	autosome
BGIBMGA001969	chr19	2931899	2945570	scaffold4254	13029	19	0	autosome	autosome	scaffold4301	12957	19	-1.21459405077604	autosome	autosome	scaffold74760	2610	19	0.581774223090109	autosome	autosome
BGIBMGA001977	chr19	2515645	2516409	scaffold12553	7475	19	-0.0291463456595165	autosome	autosome	scaffold88589	1561	19	-0.768674453893544	autosome	autosome	scaffold17706	4347	19	0.749732890240084	autosome	autosome
BGIBMGA001978	chr19	2447111	2473753	scaffold3031	15050	19	0.0565835283663675	autosome	autosome	scaffold29139	4991	19	-1.30932805810773	autosome	autosome	scaffold77876	2870	19	0.648072544575794	autosome	autosome
BGIBMGA001981	chr19	2304143	2321847	scaffold15031	6638	19	0	autosome	autosome	scaffold53876	2956	19	-1.42998784074482	autosome	NA	scaffold144997	3234	19	0.824428435416546	autosome	autosome
BGIBMGA001984	chr19	2252687	2256100	Contig3559	1827	19	0.182203331220749	autosome	autosome	scaffold22285	5975	19	-1.31602749344768	autosome	autosome	scaffold24531	3896	19	0.720262715373436	autosome	autosome
BGIBMGA001985	chr19	2212913	2234617	scaffold30957	3707	19	0.0874628412503394	autosome	autosome	scaffold321	26744	19	-1.29218075149331	autosome	autosome	scaffold231449	1855	19	0.751320887143276	autosome	autosome
BGIBMGA001988	chr19	1877659	1925924	scaffold3475	14176	19	0.0227200765000834	autosome	autosome	scaffold4390	12876	19	-1.23703919730085	autosome	autosome	scaffold56921	2892	19	0.366597144221091	autosome	NA
BGIBMGA001992	chr1	4979029	4985159	scaffold5459	11657	1	0.0238467419543677	autosome	autosome	scaffold62317	4239	1	-2.01282404035758	sexchrom	sexchrom	scaffold126172	3470	1	-0.239575433009805	sexchrom	sexchrom
BGIBMGA001993	chr1	4960991	4968325	scaffold31900	3594	1	-1.02236781302845	sexchrom	sexchrom	scaffold37408	4131	1	-2.2184235191335	sexchrom	sexchrom	scaffold33275	3509	1	-0.0845335102116679	sexchrom	sexchrom
BGIBMGA001994	chr1	4937531	4943272	scaffold32721	3500	1	-0.915607812709627	sexchrom	sexchrom	scaffold2822	15001	1	-2.17477440110371	sexchrom	sexchrom	scaffold1858	8330	1	-0.0810716106473178	sexchrom	sexchrom
BGIBMGA001996	chr1	4824081	4842563	scaffold15376	6539	1	-0.451379346342564	NA	NA	scaffold70248	2177	1	-2.32192809488736	sexchrom	sexchrom	scaffold119869	2159	1	0.0524674198941355	sexchrom	NA
BGIBMGA002004	chr1	4623365	4632568	Contig71	7188	1	-0.0437213774293179	autosome	autosome	scaffold24153	5666	1	-2.04629365227393	sexchrom	sexchrom	scaffold73241	2631	1	0.0458036896131247	sexchrom	NA
BGIBMGA002012	chr1	3157987	3161849	scaffold6067	11837	1	0	autosome	autosome	scaffold1729	17567	1	-1.18762700317577	autosome	autosome	scaffold147558	1973	1	-0.0614005446641433	sexchrom	NA
BGIBMGA002018	chr1	2489754	2548751	scaffold32731	3498	1	-1.01792190799726	sexchrom	sexchrom	scaffold23326	5799	1	-2.05528243550119	sexchrom	sexchrom	scaffold216460	1650	1	-0.372726694420879	sexchrom	sexchrom
BGIBMGA002020	chr1	2412070	2425512	scaffold21492	5141	1	-0.929610672108602	sexchrom	sexchrom	scaffold24080	5678	1	-1.96466692688772	sexchrom	sexchrom	scaffold39497	3303	1	-0.207324973247506	sexchrom	sexchrom
BGIBMGA002021	chr1	2300561	2316998	scaffold24140	4660	1	-0.941897045436432	sexchrom	sexchrom	scaffold16431	7112	1	-1.86129372916841	sexchrom	sexchrom	scaffold37895	3351	1	-0.0402638702137273	sexchrom	NA
BGIBMGA002032	chr1	1710579	1717524	scaffold11628	7827	1	-0.934904971778115	sexchrom	sexchrom	scaffold18790	6611	1	-2.24207478719815	sexchrom	sexchrom	scaffold50544	3022	1	-0.207096234239936	sexchrom	sexchrom
BGIBMGA002034	chr1	1627022	1640658	scaffold28548	4011	1	-1.07800251200127	sexchrom	sexchrom	scaffold13577	7888	1	-2.2129937233342	sexchrom	sexchrom	scaffold16209	4476	1	0.0577154978562871	sexchrom	NA
BGIBMGA002045	chr1	1012901	1024465	scaffold29536	3886	1	-0.952694285221643	sexchrom	sexchrom	scaffold28699	5046	1	-2.13464952669478	sexchrom	sexchrom	scaffold277062	1915	1	0.291603558030565	autosome	NA
BGIBMGA002065	chr1	134200	134445	scaffold19381	5565	1	-0.976541027176011	sexchrom	sexchrom	scaffold54309	2931	1	-1.92376441417291	sexchrom	sexchrom	scaffold130898	2080	1	0.0749620576812222	sexchrom	NA
BGIBMGA002069	chr1	63384	77081	scaffold26216	4333	1	-0.943416471633633	sexchrom	sexchrom	scaffold38892	4007	1	-2.20945336562895	sexchrom	sexchrom	scaffold199144	1718	1	-0.144948335911099	sexchrom	sexchrom
BGIBMGA002074	chr1	38917	45286	scaffold40819	2709	1	-0.959358015502654	sexchrom	sexchrom	scaffold11635	8516	1	-2.18641312423088	sexchrom	sexchrom	scaffold155292	1928	1	0.0132968226134579	sexchrom	NA
BGIBMGA002079	chr1	497313	501749	scaffold33540	3409	1	-0.795180208111502	sexchrom	sexchrom	scaffold38952	4001	1	-1.98489310760979	sexchrom	sexchrom	scaffold38803	3323	1	-0.334419039070559	sexchrom	sexchrom
BGIBMGA002091	chr1	1405946	1415518	scaffold15484	6506	1	-1.02553509210714	sexchrom	sexchrom	scaffold22414	5952	1	-1.31602749344768	autosome	autosome	scaffold118889	2166	1	-0.245910228042585	sexchrom	sexchrom
BGIBMGA002092	chr1	1432633	1438228	scaffold30179	3802	1	-0.884522782580064	sexchrom	sexchrom	scaffold56921	2789	1	-1.96962635095648	sexchrom	sexchrom	scaffold81183	2863	1	0.162729500038108	NA	NA
BGIBMGA002093	chr1	1453252	1456672	scaffold30179	3802	1	-0.884522782580064	sexchrom	sexchrom	scaffold33869	4471	1	-2.34792330342031	sexchrom	sexchrom	scaffold81183	2863	1	0.162729500038108	NA	NA
BGIBMGA002096	chr1	1796087	1804617	scaffold19020	5635	1	-1.04306872189189	sexchrom	sexchrom	scaffold37943	4087	1	-2.1057946640226	sexchrom	sexchrom	scaffold188708	1763	1	0.122856747785534	NA	NA
BGIBMGA002138	chr1	3851038	3883630	scaffold6554	10703	1	-0.912537158749661	sexchrom	sexchrom	scaffold9562	9354	1	-2.04730571477836	sexchrom	sexchrom	scaffold129508	2089	1	-0.0635651287774662	sexchrom	NA
BGIBMGA002139	chr1	4105784	4118503	scaffold41024	2689	1	-0.97982211806237	sexchrom	sexchrom	scaffold41931	3753	1	-2.09705468404716	sexchrom	sexchrom	scaffold163762	2373	1	0.105353000146229	NA	NA
BGIBMGA002148	chr1	4589526	4616211	scaffold3506	14132	1	-0.924051146766702	sexchrom	sexchrom	scaffold18142	6748	1	-2.32192809488736	sexchrom	sexchrom	scaffold6866	5854	1	0.812067049406925	autosome	autosome
BGIBMGA002149	chr1	4763573	4780642	scaffold11885	7731	1	0.0692626624371138	autosome	autosome	scaffold1782	17399	1	-1.29865831556452	autosome	autosome	scaffold45120	3149	1	-0.0983020736118038	sexchrom	sexchrom
BGIBMGA002158	chr15	19413335	19413979	scaffold11300	7969	15	0.096215315259303	autosome	autosome	scaffold603	23271	15	-1.20387233336565	autosome	autosome	scaffold175142	1825	15	1.28728195208047	autosome	autosome
BGIBMGA002161	chr15	19273606	19280076	scaffold9102	11187	15	0.128324096975539	autosome	autosome	scaffold44321	3574	15	-1.15055967657538	autosome	autosome	scaffold54320	2942	15	0.549015804314765	autosome	autosome
BGIBMGA002162	chr15	19225126	19235216	scaffold22505	5254	15	0.082462160191973	autosome	autosome	scaffold4736	12531	15	-1.15200309344505	autosome	autosome	scaffold83040	2505	15	0.683815887647441	autosome	autosome
BGIBMGA002165	chr15	19166080	19166820	scaffold10854	8166	15	0.0588936890535686	autosome	autosome	Contig1655	3536	15	-1.24792751344359	autosome	autosome	scaffold34260	6807	15	0.816400061660611	autosome	autosome
BGIBMGA002167	chr15	19101716	19105496	scaffold1061	21644	15	0.0230836131130412	autosome	autosome	scaffold2934	14816	15	-1.2464378953031	autosome	autosome	scaffold16691	4433	15	0.468148835738406	autosome	autosome
BGIBMGA002168	chr15	19022862	19024244	scaffold21	57913	15	0.117356950638159	autosome	autosome	scaffold7312	10530	15	-1.15579467260742	autosome	autosome	scaffold23069	3977	15	0.982003570706154	autosome	autosome
BGIBMGA002170	chr15	18397882	18409870	scaffold10293	8414	15	-0.041222662726513	autosome	autosome	scaffold1402	18748	15	-1.21089678249862	autosome	autosome	scaffold330785	2127	15	0.609210046967834	autosome	autosome
BGIBMGA002180	chr15	18080269	18100211	scaffold4702	12494	15	0.0223678130284545	autosome	autosome	scaffold412	25267	15	-1.22606807947985	autosome	autosome	scaffold230265	1599	15	0.227951946678349	NA	NA
BGIBMGA002185	chr15	18722879	18733499	scaffold23961	4690	15	0.023458972823989	autosome	autosome	scaffold4829	12446	15	-1.26514206879579	autosome	autosome	scaffold126178	2112	15	0.543314803362665	autosome	autosome
BGIBMGA002188	chr15	19202854	19209469	scaffold50463	2014	15	-0.0874628412503394	autosome	NA	scaffold14787	7538	15	-1.34680276352639	autosome	NA	scaffold98831	2337	15	0.518660130353001	autosome	autosome
BGIBMGA002189	chr15	19306882	19315092	scaffold37669	2989	15	-0.257157839497124	autosome	NA	scaffold60665	2594	15	-0.92114457928876	autosome	autosome	scaffold329435	2489	15	0.9918721191166	autosome	autosome
BGIBMGA002208	chr6	17163810	17172607	scaffold426	29127	6	0	autosome	autosome	Contig2	21509	6	-1.28605105855877	autosome	autosome	scaffold152877	5848	6	0.746615764199925	autosome	autosome
BGIBMGA002216	chr6	17037956	17048920	scaffold4624	12569	6	0.0437213774293178	autosome	autosome	scaffold776	21901	6	-1.28950661719498	autosome	autosome	scaffold58546	2862	6	0.741688004408609	autosome	autosome
BGIBMGA002219	chr6	17060235	17060762	Contig159	5858	6	-0.0269670476002693	autosome	autosome	scaffold11569	8543	6	-1.22627585582368	autosome	autosome	scaffold380046	1583	6	0.448758117122845	autosome	autosome
BGIBMGA002222	chr6	17112408	17122764	scaffold17791	5906	6	0.0230836131130412	autosome	autosome	scaffold6301	11204	6	-1.13191167550558	autosome	autosome	scaffold8197	5549	6	0.670876403708434	autosome	autosome
BGIBMGA002223	chr6	17177152	17180546	scaffold3687	13855	6	0	autosome	autosome	scaffold622	23079	6	-1.22606807947985	autosome	autosome	scaffold637773	1748	6	0.898120385980786	autosome	autosome
BGIBMGA002224	chr6	17188945	17195200	scaffold3687	13855	6	0	autosome	autosome	scaffold622	23079	6	-1.22606807947985	autosome	autosome	scaffold99308	2332	6	0.866375435869805	autosome	autosome
BGIBMGA002229	chr26	9777646	9778931	scaffold8477	9360	26	0.023458972823989	autosome	autosome	scaffold7528	10396	26	-1.16438681790088	autosome	autosome	scaffold129531	2089	26	0.818887317925229	autosome	autosome
BGIBMGA002235	chr26	9438569	9468683	scaffold741	24518	26	0.115477217419936	autosome	autosome	scaffold6172	11298	26	-1.26748031086499	autosome	autosome	scaffold42681	3212	26	0.648527629498622	autosome	autosome
BGIBMGA002236	chr26	9411588	9421724	scaffold3	84199	26	0.0901978089715781	autosome	autosome	scaffold1261	19264	26	-1.13245029602365	autosome	autosome	scaffold258155	1510	26	0.212303603712864	NA	NA
BGIBMGA002238	chr26	9369843	9370748	scaffold1039	21872	26	0.0641303374197156	autosome	autosome	scaffold69	37075	26	-1.26710407014284	autosome	autosome	scaffold85865	2472	26	0.505235308250422	autosome	autosome
BGIBMGA002241	chr26	9279224	9287777	scaffold720	24690	26	0.0978473233981446	autosome	autosome	scaffold25434	5481	26	-1.22239242133645	autosome	autosome	scaffold259967	1504	26	1.21076709621682	autosome	autosome
BGIBMGA002245	chr26	9024954	9025763	scaffold627	25825	26	0	autosome	autosome	scaffold211	29410	26	-1.22588140741633	autosome	autosome	scaffold224568	1620	26	0.953776983239354	autosome	autosome
BGIBMGA002246	chr26	8905342	8921089	scaffold726	25305	26	0.0458036896131247	autosome	autosome	Contig1279	4711	26	-1.14974711950468	autosome	autosome	scaffold35848	3418	26	0.489924710909836	autosome	autosome
BGIBMGA002247	chr26	8890189	8899192	scaffold4679	12515	26	-0.0210616155278296	autosome	autosome	Contig8844	6077	26	-1.33298328339636	autosome	NA	scaffold3427	7128	26	0.50723119748859	autosome	autosome
BGIBMGA002248	chr26	8817948	8818739	scaffold11483	7887	26	0.14017765804826	autosome	autosome	scaffold6281	11215	26	-1.33298328339636	autosome	NA	scaffold344186	1783	26	0.513261035366967	autosome	autosome
BGIBMGA002262	chr26	7014400	7031413	scaffold12618	7455	26	0.0801703486839834	autosome	autosome	scaffold2775	15093	26	-1.32192809488736	autosome	autosome	scaffold910	10560	26	0.68805599368526	autosome	autosome
BGIBMGA002263	chr26	6994273	6994888	scaffold781	24054	26	0.113210610447991	autosome	autosome	scaffold7353	10505	26	-1.2048197918885	autosome	autosome	scaffold6487	5956	26	0.816037165157405	autosome	autosome
BGIBMGA002264	chr26	6916437	6920604	scaffold4020	13352	26	0.0931094043914815	autosome	autosome	scaffold8824	9700	26	-1.1797060222349	autosome	autosome	scaffold6098	6065	26	0.770912926089544	autosome	autosome
BGIBMGA002265	chr26	6906607	6912048	Contig1124	2308	26	-0.15200309344505	autosome	NA	scaffold2350	15929	26	-0.960829402719322	autosome	autosome	scaffold95179	2372	26	1.15754127698648	autosome	autosome
BGIBMGA002273	chr26	6593990	6607313	scaffold6060	11102	26	0.0238467419543677	autosome	autosome	scaffold12061	8371	26	-1.30550254697425	autosome	autosome	scaffold3658	7012	26	0.820831154314068	autosome	autosome
BGIBMGA002276	chr26	6406258	6406712	scaffold7277	10136	26	0.0242475462466772	autosome	autosome	Contig32	12892	26	-1.18947779886371	autosome	autosome	scaffold251253	1531	26	1.09378214632062	autosome	autosome
BGIBMGA002285	chr26	5923465	5923932	scaffold12978	7322	26	0.144389909335175	autosome	autosome	scaffold17896	6799	26	-1.18586654531133	autosome	autosome	scaffold20	23736	26	1.03899413161586	autosome	autosome
BGIBMGA002286	chr26	5873166	5881151	scaffold14590	6775	26	-0.0191088229477047	autosome	autosome	scaffold1442	18614	26	-1.2545728270856	autosome	autosome	scaffold54829	6134	26	0.966447440288973	autosome	autosome
BGIBMGA002287	chr26	5579736	5581369	scaffold22908	4876	26	0	autosome	autosome	scaffold12708	8149	26	-1.20029865048583	autosome	autosome	scaffold461646	1699	26	0.939458458064949	autosome	autosome
BGIBMGA002294	chr26	5931715	5938076	scaffold9985	8562	26	0	autosome	autosome	scaffold57363	2764	26	-1.02046410255972	autosome	autosome	scaffold15921	4503	26	0.831180935783857	autosome	autosome
BGIBMGA002295	chr26	5940196	5956781	scaffold11351	7942	26	0	autosome	autosome	scaffold21558	6099	26	-1.07324898203064	autosome	autosome	scaffold251265	2032	26	0.617095121661965	autosome	autosome
BGIBMGA002299	chr26	6186566	6194618	scaffold59033	1563	26	-0.222392421336448	autosome	NA	scaffold24543	5607	26	-1.28379296600059	autosome	autosome	scaffold3515	7085	26	0.820293977765102	autosome	autosome
BGIBMGA002300	chr26	6213282	6230679	scaffold3017	15081	26	-0.0489096004809464	autosome	autosome	scaffold13202	7993	26	-1.33390073655344	autosome	NA	scaffold22388	4018	26	0.818326039878607	autosome	autosome
BGIBMGA002304	chr26	6611164	6612468	scaffold23431	4780	26	-0.159198594849254	autosome	NA	Contig2847	2536	26	-1.17833724125851	autosome	autosome	scaffold94712	2377	26	0.617383978413534	autosome	autosome
BGIBMGA002309	chr26	7036898	7039405	scaffold4611	12590	26	-0.0443941193584534	autosome	autosome	scaffold3524	13922	26	-1.22606807947985	autosome	autosome	scaffold5827	6148	26	0.680063202931729	autosome	autosome
BGIBMGA002311	chr26	7101007	7128823	scaffold147	38732	26	0.0450878895285382	autosome	autosome	scaffold840	21500	26	-1.28472947693311	autosome	autosome	scaffold78441	2560	26	0.98023674517857	autosome	autosome
BGIBMGA002312	chr26	7167178	7176246	scaffold13862	7002	26	0	autosome	autosome	scaffold6676	10942	26	-1.16992500144231	autosome	autosome	scaffold84618	2486	26	1.07240849552805	autosome	autosome
BGIBMGA002316	chr26	7462301	7468016	scaffold4345	12927	26	0.128324096975539	autosome	autosome	Contig107	9681	26	-1.16397573511113	autosome	autosome	scaffold15953	4500	26	0.828519532055646	autosome	autosome
BGIBMGA002318	chr26	7499426	7516098	scaffold6783	10510	26	0.169925001442312	autosome	autosome	scaffold24073	5678	26	-1.28203536776385	autosome	autosome	scaffold29111	3673	26	0.554967760423319	autosome	autosome
BGIBMGA002325	chr26	8161686	8165122	scaffold20842	5265	26	0.226770861847022	autosome	autosome	scaffold5502	11835	26	-1.13124453327825	autosome	autosome	scaffold1281	10023	26	0.819427754358179	autosome	autosome
BGIBMGA002330	chr26	8629070	8630968	scaffold5525	11605	26	-0.0544477840223765	autosome	autosome	Contig10712	2597	26	-1.27417496343899	autosome	autosome	scaffold133612	2061	26	0.600148904535832	autosome	autosome
BGIBMGA002338	chr26	9193520	9194318	scaffold6846	10461	26	-0.959358015502654	sexchrom	sexchrom	Contig14294	5606	26	-2.29956028185891	sexchrom	sexchrom	scaffold27899	3729	26	-0.209176801832284	sexchrom	sexchrom
BGIBMGA002343	chr26	9534462	9535616	scaffold576	26395	26	0.0207585601667975	autosome	autosome	scaffold3388	14091	26	-1.29444735846526	autosome	autosome	scaffold158462	1911	26	0.450661409009565	autosome	autosome
BGIBMGA002345	chr26	9585691	9596997	scaffold6518	10738	26	0.115477217419936	autosome	autosome	scaffold7426	10463	26	-1.17263938613935	autosome	autosome	scaffold113229	2211	26	0.0196288067489326	sexchrom	NA
BGIBMGA002355	chr21	5377162	5379946	Contig3444	2870	21	-0.110182917750423	autosome	NA	scaffold81252	1776	21	-2.07956725731832	sexchrom	sexchrom	scaffold112575	2216	21	0.844606317354176	autosome	autosome
BGIBMGA002361	chr21	4948564	4960505	scaffold4939	12220	21	-0.0465425859370302	autosome	autosome	scaffold21147	6167	21	-2.22706890854592	sexchrom	sexchrom	scaffold110946	2229	21	0.429392792255914	autosome	autosome
BGIBMGA002363	chr21	4964290	4967128	scaffold3435	17083	21	0.0524674198941355	autosome	autosome	scaffold63476	2458	21	-1.1987798641145	autosome	autosome	scaffold12615	4850	21	0.782901878333065	autosome	autosome
BGIBMGA002365	chr21	5233361	5245068	scaffold4180	13135	21	-0.0191088229477047	autosome	autosome	scaffold13578	7887	21	-1.28540221886225	autosome	autosome	scaffold150523	1955	21	0.798584712429872	autosome	autosome
BGIBMGA002375	chr9	17934066	17959287	scaffold238	34220	9	0.0238467419543677	autosome	autosome	scaffold57491	2758	9	-1.15611920191728	autosome	autosome	scaffold48561	4676	9	0.642187369414106	autosome	autosome
BGIBMGA002376	chr9	17925419	17927967	scaffold11785	9268	9	-0.0216950710993191	autosome	autosome	scaffold1649	17846	9	-1.25633975325979	autosome	autosome	scaffold48689	5185	9	0.884522782580064	autosome	autosome
BGIBMGA002380	chr9	17640246	17647408	scaffold57465	1633	9	-0.125530882083859	autosome	NA	scaffold29234	4980	9	-1.17306470897288	autosome	autosome	scaffold53401	2961	9	0.610433188237274	autosome	autosome
BGIBMGA002381	chr9	17631952	17634512	scaffold9175	8981	9	0	autosome	autosome	scaffold15909	7234	9	-1.18442457113743	autosome	autosome	scaffold35758	3421	9	0.584962500721156	autosome	autosome
BGIBMGA002385	chr9	17358098	17359390	scaffold14325	6859	9	0.173331602885562	autosome	autosome	scaffold17698	6839	9	-1.29545588352617	autosome	autosome	scaffold193037	2652	9	0.810966175609983	autosome	autosome
BGIBMGA002387	chr9	17163397	17164304	scaffold2788	15501	26	0.024662054234269	autosome	autosome	scaffold13997	7753	9	-1.16146342269412	autosome	autosome	scaffold1049	9471	9	0.794530881700021	autosome	autosome
BGIBMGA002388	chr9	16961487	16964962	scaffold21687	5104	9	-0.0259952085329446	autosome	autosome	Contig4923	3617	9	-1.10893437155316	autosome	autosome	scaffold38281	3340	9	0.736965594166206	autosome	autosome
BGIBMGA002390	chr9	16918288	16930691	scaffold6837	10467	9	0.0809199953835675	autosome	autosome	Contig2146	3216	9	-1.03102689562062	autosome	autosome	scaffold130323	2395	9	0.873467594071068	autosome	autosome
BGIBMGA002391	chr9	16623560	16628166	scaffold17807	5903	9	-0.0655883416275767	autosome	autosome	scaffold19969	6382	9	-1.20281688299969	autosome	autosome	scaffold39752	3296	9	0.584962500721156	autosome	autosome
BGIBMGA002393	chr9	16146820	16169463	scaffold7478	10003	9	-0.082462160191973	autosome	NA	scaffold1143	19815	9	-1.23029761942179	autosome	autosome	scaffold14289	4659	9	0.736965594166206	autosome	autosome
BGIBMGA002394	chr9	15973948	15977629	scaffold8608	9282	9	0.0238467419543677	autosome	autosome	scaffold6487	11072	9	-1.29335894269059	autosome	autosome	scaffold179329	1806	9	0.375509135092206	autosome	NA
BGIBMGA002399	chr9	15735312	15735668	scaffold6644	10612	9	-0.0605415419350509	autosome	autosome	scaffold61547	2551	9	-1.21723071622067	autosome	autosome	scaffold113343	2210	9	0.663950796867985	autosome	autosome
BGIBMGA002400	chr9	15661119	15671885	scaffold6660	10600	9	0	autosome	autosome	scaffold2613	15426	9	-1.11365678179557	autosome	autosome	scaffold10014	5216	9	0.575247345887944	autosome	autosome
BGIBMGA002402	chr9	15129704	15137846	scaffold24483	4604	9	0.0207585601667975	autosome	autosome	scaffold4031	13291	9	-1.15842936260448	autosome	autosome	scaffold114234	2844	9	0.782194848159204	autosome	autosome
BGIBMGA002404	chr9	14980439	15017111	scaffold2129	17167	9	0.024662054234269	autosome	autosome	scaffold1452	18577	9	-1.29218075149331	autosome	autosome	scaffold103891	2290	9	0.548520504753096	autosome	autosome
BGIBMGA002406	chr9	14918135	14919221	scaffold16072	6345	9	-0.082462160191973	autosome	NA	Contig405	6774	9	-1.32832586608551	autosome	autosome	scaffold10174	5189	9	0.395620045451603	autosome	NA
BGIBMGA002412	chr9	14779200	14787054	scaffold1268	20603	9	0.0631938264871939	autosome	autosome	scaffold6767	10883	9	-1.2129937233342	autosome	autosome	scaffold7494	5695	9	0.70098629706064	autosome	autosome
BGIBMGA002413	chr9	14769790	14773160	scaffold1723	18474	9	0.0809199953835675	autosome	autosome	scaffold17772	6823	9	-1.25715783949712	autosome	autosome	scaffold37267	3372	9	0.465938397578882	autosome	autosome
BGIBMGA002414	chr9	14551072	14556881	scaffold11486	15314	9	0.0874628412503394	autosome	autosome	scaffold1156	19742	9	-1.18947779886371	autosome	autosome	scaffold179195	1806	9	0.429167828113732	autosome	autosome
BGIBMGA002415	chr9	14525178	14538269	scaffold2106	17214	9	0.0412226627265129	autosome	autosome	scaffold29632	4933	9	-1.24285652389616	autosome	autosome	scaffold13375	4759	9	0.810338780496425	autosome	autosome
BGIBMGA002418	chr9	14466243	14478490	scaffold6128	11050	9	0.117039421190219	autosome	autosome	scaffold7970	10136	9	-1.18344614109593	autosome	autosome	scaffold24475	3899	9	0.355716408343646	autosome	NA
BGIBMGA002419	chr9	14439797	14465191	scaffold24383	4619	9	0.0614005446641433	autosome	autosome	scaffold318	26801	9	-1.16115479181458	autosome	autosome	scaffold38460	6042	9	0.763932641766476	autosome	autosome
BGIBMGA002422	chr9	14416553	14417143	scaffold35408	3212	9	0.137503523749935	autosome	autosome	scaffold24355	5638	9	-1.26628006533745	autosome	autosome	scaffold15259	12385	9	0.67116353577046	autosome	autosome
BGIBMGA002424	chr9	14327512	14336396	scaffold39251	2843	9	0.0198995574377048	autosome	autosome	scaffold4903	12380	9	-1.13750352374993	autosome	autosome	scaffold32949	3521	9	1.08629984639422	autosome	autosome
BGIBMGA002427	chr9	13985416	14002724	scaffold13749	7046	9	0	autosome	autosome	scaffold21832	6048	9	-1.17449773123214	autosome	autosome	scaffold11259	9802	9	0.871895174252315	autosome	autosome
BGIBMGA002428	chr9	13969305	13972790	scaffold2049	17362	9	0	autosome	autosome	scaffold21500	6108	9	-1.31647366479525	autosome	autosome	scaffold2029	8148	9	0.813586875769119	autosome	autosome
BGIBMGA002430	chr9	13597728	13608856	scaffold12751	7403	9	0.0379678501990204	autosome	autosome	scaffold46730	3402	9	-1.0331668639352	autosome	autosome	scaffold62129	2799	9	0.479396745075222	autosome	autosome
BGIBMGA002432	chr9	13542518	13563681	scaffold5001	12161	9	0.0715532610250341	autosome	autosome	scaffold2146	16357	9	-1.21818017004953	autosome	autosome	scaffold2532	7726	9	1.35715658319834	autosome	autosome
BGIBMGA002439	chr9	13058737	13061387	scaffold44974	2381	9	-0.0588936890535686	autosome	autosome	Contig804	5303	9	-1.22650852980868	autosome	autosome	scaffold199445	1717	9	0.910501849160897	autosome	autosome
BGIBMGA002443	chr9	12819618	12826734	scaffold4211	13084	9	0.108934371553164	autosome	autosome	scaffold37810	4097	9	-1	autosome	autosome	scaffold25149	3864	9	0.84684321193858	autosome	autosome
BGIBMGA002444	chr9	12758658	12761986	scaffold3598	13991	9	0.127755547198373	autosome	autosome	scaffold22237	5984	9	-1.11547721741994	autosome	autosome	scaffold222043	3203	9	0.685618714165986	autosome	autosome
BGIBMGA002450	chr9	12322603	12330637	scaffold22038	5039	9	0	autosome	autosome	scaffold47855	3328	9	-0.910203329649354	autosome	autosome	scaffold1445	17054	9	1.19539568895843	autosome	autosome
BGIBMGA002456	chr9	12776169	12811413	scaffold10555	12293	9	0.070389327891398	autosome	autosome	scaffold64109	2430	9	-1.17402939977505	autosome	autosome	scaffold8583	5464	9	0.93822380241331	autosome	autosome
BGIBMGA002460	chr9	12998468	13005938	scaffold2387	16468	9	0.0489096004809465	autosome	autosome	scaffold30417	4848	9	-1.28950661719498	autosome	autosome	scaffold226119	1615	9	0.516575525740906	autosome	autosome
BGIBMGA002469	chr9	13530599	13540582	scaffold20074	6027	9	0.0681715026415792	autosome	autosome	scaffold3308	14198	9	-1.27684020535882	autosome	autosome	scaffold51301	3005	9	0.551854188909218	autosome	autosome
BGIBMGA002470	chr9	13589527	13594398	scaffold3791	13694	9	-0.0223678130284544	autosome	autosome	scaffold20243	6330	9	-1.27500704749987	autosome	autosome	scaffold240978	1563	9	0.953349906701179	autosome	autosome
BGIBMGA002478	chr9	13884816	13889269	scaffold2049	17362	9	0	autosome	autosome	scaffold2535	15595	19	-1.2464378953031	autosome	autosome	scaffold6465	5964	9	0.789433014060342	autosome	autosome
BGIBMGA002480	chr9	13939787	13964848	scaffold630	25788	9	0	autosome	autosome	scaffold34116	4444	9	-1.24961389007147	autosome	autosome	scaffold275	12611	9	0.945779609002113	autosome	autosome
BGIBMGA002481	chr9	13976729	13984222	scaffold21154	5205	9	0.0534392589614604	autosome	autosome	scaffold49139	3243	9	-1.28203536776385	autosome	autosome	scaffold72208	5097	9	1.06319382648719	autosome	autosome
BGIBMGA002482	chr9	14004723	14007171	scaffold24843	4547	9	0.145850866463455	autosome	autosome	scaffold29146	4991	9	-1.18442457113743	autosome	autosome	scaffold19700	4191	9	0.860904390334338	autosome	autosome
BGIBMGA002483	chr9	14119444	14132646	scaffold16605	6199	9	0.0497530351970997	autosome	autosome	Contig16210	9943	9	-1.16689730874474	autosome	autosome	scaffold75151	6328	9	0.652076696579693	autosome	autosome
BGIBMGA002491	chr9	14399951	14414189	scaffold2083	17263	9	0.0418201756946269	autosome	autosome	scaffold37897	4090	9	-1.13750352374993	autosome	autosome	scaffold4172	6745	9	0.751501687324087	autosome	autosome
BGIBMGA002493	chr9	14493299	14497539	scaffold1630	18832	9	0.0458036896131247	autosome	autosome	scaffold9368	9451	9	-1.24961389007147	autosome	autosome	scaffold62	16737	9	0.750640531063283	autosome	autosome
BGIBMGA002502	chr9	14920109	14958182	scaffold7172	10229	9	0.0179219079972623	autosome	autosome	scaffold1215	19467	9	-1.30039493333772	autosome	autosome	scaffold6194	6636	9	0.556393348524385	autosome	autosome
BGIBMGA002503	chr9	14960902	14963246	scaffold13838	7011	9	0	autosome	autosome	scaffold1649	17846	9	-1.25633975325979	autosome	autosome	scaffold66318	2731	9	0.375211518785656	autosome	NA
BGIBMGA002504	chr9	14972442	14975610	scaffold18431	5765	9	0.0727563424353141	autosome	autosome	scaffold12052	8374	9	-1.27301849440642	autosome	autosome	scaffold63914	2771	9	0.63435052768332	autosome	autosome
BGIBMGA002506	chr9	15438173	15445363	scaffold8023	9639	9	0.0524674198941355	autosome	autosome	scaffold16550	7085	9	-1.29956028185891	autosome	autosome	scaffold10941	5071	9	0.811796264839379	autosome	autosome
BGIBMGA002507	chr9	15481273	15489476	scaffold5055	12092	9	0.0995356735509144	autosome	autosome	scaffold35478	4312	9	-1.33441903907056	autosome	NA	scaffold3630	10804	9	0.712560281497928	autosome	autosome
BGIBMGA002508	chr9	15495760	15512335	scaffold16264	6294	9	0.0230836131130412	autosome	autosome	scaffold55649	2854	9	-1.13124453327825	autosome	autosome	scaffold128549	2096	9	0.727747064136828	autosome	autosome
BGIBMGA002509	chr9	15613781	15623907	scaffold5980	11172	9	-0.0443941193584534	autosome	autosome	scaffold16439	7111	9	-1.09729720135491	autosome	autosome	scaffold19579	5749	9	0.50302088718498	autosome	autosome
BGIBMGA002519	chr9	16118661	16127973	scaffold557	26673	9	0.096215315259303	autosome	autosome	Contig1293	4138	9	-1.11547721741994	autosome	autosome	scaffold53283	2963	9	0.945779609002113	autosome	autosome
BGIBMGA002524	chr9	16713193	16737666	scaffold57529	1630	9	0	autosome	autosome	scaffold16042	7202	9	-1.24327115101236	autosome	autosome	scaffold29122	5478	9	1.1030934929641	autosome	autosome
BGIBMGA002526	chr9	17227907	17242265	scaffold8566	9309	9	0.180572245641821	autosome	autosome	scaffold3915	13432	9	-1.15579467260742	autosome	autosome	scaffold326415	2528	9	1.11735695063816	autosome	autosome
BGIBMGA002528	chr9	17272630	17276477	scaffold3187	14711	9	0.0250909809628305	autosome	autosome	scaffold28673	5049	9	-1.2081081953302	autosome	autosome	scaffold179258	2065	9	0.175367086510561	NA	NA
BGIBMGA002531	chr9	17454440	17464753	scaffold42252	2587	9	0.192645077942396	autosome	autosome	scaffold35214	4337	9	-1.52892846580683	autosome	NA	scaffold572209	1942	9	0.656045598782639	autosome	autosome
BGIBMGA002532	chr9	17479172	17486927	scaffold13902	6989	9	0.070389327891398	autosome	autosome	scaffold5757	11627	9	-1.26514206879579	autosome	autosome	scaffold140875	3203	9	0.466567799918926	autosome	autosome
BGIBMGA002538	chr9	17651536	17656680	scaffold27553	4140	9	0.0220263063299989	autosome	autosome	scaffold2093	16502	9	-1.32192809488736	autosome	autosome	scaffold94554	3294	9	0.562594687692701	autosome	autosome
BGIBMGA002540	chr9	17706291	17707208	scaffold11760	7778	9	0	autosome	autosome	scaffold6008	11428	9	-1.14684138832927	autosome	autosome	scaffold55595	2917	9	0.771731012326883	autosome	autosome
BGIBMGA002543	chr9	17832269	17836392	scaffold22902	4877	9	0.0631938264871939	autosome	autosome	scaffold3448	14016	9	-1.29545588352617	autosome	autosome	scaffold163636	1883	9	0.552047878248421	autosome	autosome
BGIBMGA002544	chr9	17870297	17877242	scaffold23395	4787	9	-0.079434467494405	autosome	NA	scaffold2746	15141	9	-1.23982701467247	autosome	autosome	scaffold18253	4302	9	0.658963082164933	autosome	autosome
BGIBMGA002547	chr9	17965249	17985555	scaffold6426	10797	9	0.131244533278253	autosome	autosome	scaffold7780	10246	9	-1.29444735846526	autosome	autosome	scaffold3384	7155	9	0.785875194647152	autosome	autosome
BGIBMGA002551	chr9	18757591	18760612	scaffold1011	22119	9	0.0489096004809465	autosome	autosome	scaffold30406	4850	9	-1.09803208296053	autosome	autosome	scaffold51659	2998	9	0.602407635180566	autosome	autosome
BGIBMGA002558	chr5	2950597	2958099	scaffold15938	6384	5	0.085729874025884	autosome	autosome	scaffold1433	18634	5	-1.16046467219325	autosome	autosome	scaffold223852	1623	5	0.660730008339121	autosome	autosome
BGIBMGA002559	chr5	2967935	2968390	scaffold15938	6384	5	0.085729874025884	autosome	autosome	scaffold1197	19544	5	-1.25633975325979	autosome	autosome	scaffold37966	7270	5	0.812372996824229	autosome	autosome
BGIBMGA002569	chr5	3493143	3501137	scaffold3509	14128	5	0.067114195858537	autosome	autosome	scaffold15603	7311	5	-1.13492958008611	autosome	autosome	scaffold105702	2274	5	0.665580960929441	autosome	autosome
BGIBMGA002570	chr5	3506845	3508236	scaffold14810	6712	5	0.139724763666613	autosome	autosome	scaffold10680	8877	5	-1.39078995303217	autosome	NA	scaffold5731	6181	5	0.668794091524627	autosome	autosome
BGIBMGA002571	chr5	3534982	3539766	scaffold19683	5504	5	0.0269670476002694	autosome	autosome	scaffold2501	15655	5	-1.20759541940837	autosome	autosome	scaffold3861	6895	5	0.978783514090304	autosome	autosome
BGIBMGA002572	chr5	3573371	3577651	scaffold11268	7985	5	0.0614005446641433	autosome	autosome	scaffold71982	2107	5	-1.1650592462705	autosome	autosome	scaffold60801	3246	5	0.606798301961628	autosome	autosome
BGIBMGA002581	chr5	4046275	4057040	scaffold748	24473	5	0.113656781795567	autosome	autosome	scaffold268	27881	5	-1.16046467219325	autosome	autosome	scaffold107706	2841	5	0.717761383269054	autosome	autosome
BGIBMGA002582	chr5	4162226	4163625	scaffold3893	13541	5	0.0443941193584534	autosome	autosome	Contig7303	2103	5	-1.15754127698648	autosome	autosome	scaffold94360	2381	5	0.388161793287449	autosome	NA
BGIBMGA002586	chr5	4356616	4369183	scaffold18162	5823	5	0.117039421190219	autosome	autosome	scaffold638	22975	5	-1.20163386116965	autosome	autosome	scaffold3059	7347	5	0.885288341123307	autosome	autosome
BGIBMGA002587	chr5	5015766	5026348	scaffold22407	4967	5	0.0310268956206246	autosome	autosome	scaffold8475	9875	5	-1.08746284125034	autosome	autosome	scaffold69111	2690	5	0.759460231953293	autosome	autosome
BGIBMGA002590	chr5	5216913	5223861	scaffold1370	20011	5	0.024662054234269	autosome	autosome	scaffold633	23019	5	-1.21089678249862	autosome	autosome	scaffold46188	3122	5	0.498805856971442	autosome	autosome
BGIBMGA002591	chr5	5437009	5451004	scaffold12444	7516	5	0.0766212816029124	autosome	autosome	scaffold12197	8316	5	-1.41922529624228	autosome	NA	scaffold18710	4266	5	0.388355456626338	autosome	NA
BGIBMGA002592	chr5	5475492	5483604	scaffold10244	8441	5	0.0544477840223765	autosome	autosome	scaffold59021	2676	5	-1.27301849440642	autosome	autosome	scaffold27870	3730	5	0.512734173165977	autosome	autosome
BGIBMGA002593	chr5	5494261	5501925	scaffold19097	5619	5	0	autosome	autosome	scaffold55911	2841	5	-1.10535300014623	autosome	autosome	scaffold26715	3783	5	0.630585117846953	autosome	autosome
BGIBMGA002596	chr5	5663604	5677937	scaffold12868	9049	5	0.0210616155278296	autosome	autosome	scaffold4243	13031	5	-1.26559011073755	autosome	autosome	scaffold146497	1979	5	0.673771767679012	autosome	autosome
BGIBMGA002597	chr5	5719821	5726335	scaffold279	32810	5	-0.0193653248669311	autosome	autosome	scaffold21572	6096	5	-1.20281688299969	autosome	autosome	scaffold2822	7506	5	0.750279947447087	autosome	autosome
BGIBMGA002609	chr5	6210610	6216795	scaffold405	29522	5	0.0660891904577724	autosome	autosome	scaffold1268	22952	5	-1.27392272197653	autosome	autosome	scaffold85109	3225	5	0.543314803362665	autosome	autosome
BGIBMGA002615	chr5	6618394	6631455	scaffold938	22664	5	0.0631938264871939	autosome	autosome	scaffold37600	4116	5	-1.08539149123064	autosome	autosome	scaffold60836	2820	5	0.529921137163194	autosome	autosome
BGIBMGA002617	chr5	6703121	6705465	scaffold3344	14409	5	0.0201778819376303	autosome	autosome	scaffold26516	5329	5	-1.18057224564182	autosome	autosome	scaffold16730	4429	5	0.675936160768647	autosome	autosome
BGIBMGA002618	chr5	6893228	6898113	scaffold4196	13105	5	0.0465425859370302	autosome	autosome	scaffold6546	11027	5	-1.21089678249862	autosome	autosome	scaffold31657	3569	5	0.867026134730579	autosome	autosome
BGIBMGA002621	chr5	6994603	7002380	scaffold42853	2539	5	0	autosome	autosome	scaffold5310	11980	5	-1.28950661719498	autosome	autosome	scaffold81257	3111	5	0.480625840906421	autosome	autosome
BGIBMGA002631	chr5	7332650	7334347	scaffold6339	10872	5	-0.0848888975865131	autosome	NA	scaffold15336	7378	5	-1.28605105855877	autosome	autosome	scaffold83461	2500	5	0.212303603712864	NA	NA
BGIBMGA002635	chr5	8117585	8123888	scaffold9738	8688	5	-0.0931094043914815	autosome	NA	scaffold24350	5639	5	-1.27633122844725	autosome	autosome	scaffold556169	1552	5	0.404390255079335	autosome	NA
BGIBMGA002637	chr5	8171219	8172507	scaffold3441	14255	5	0	autosome	autosome	scaffold14591	7588	5	-1.32192809488736	autosome	autosome	scaffold141174	2012	5	1.23297717197761	autosome	autosome
BGIBMGA002638	chr5	8173575	8181753	scaffold3441	14255	5	0	autosome	autosome	scaffold14591	7588	5	-1.32192809488736	autosome	autosome	scaffold22217	4029	5	0.758991900496205	autosome	autosome
BGIBMGA002639	chr5	8188974	8203422	scaffold4040	13316	5	0.0692626624371138	autosome	autosome	scaffold34647	4392	5	-0.945552215977624	autosome	autosome	scaffold8228	5541	5	0.601082166084433	autosome	autosome
BGIBMGA002640	chr5	8209487	8210179	scaffold10879	8153	5	0	autosome	autosome	scaffold2756	15124	5	-1.16992500144231	autosome	autosome	scaffold37990	3349	5	0.599462070416271	autosome	autosome
BGIBMGA002641	chr5	8232448	8234446	scaffold24308	4630	5	-0.0196288067489325	autosome	autosome	scaffold20434	6295	5	-1.20309186537751	autosome	autosome	scaffold61746	4278	5	0.672114449816238	autosome	autosome
BGIBMGA002642	chr5	8242586	8257003	scaffold8775	9202	5	-0.0280143761695966	autosome	autosome	scaffold765	21971	5	-1.23446525363702	autosome	autosome	scaffold257282	1512	5	0.620151929183456	autosome	autosome
BGIBMGA002643	chr5	8286925	8301363	scaffold15427	6524	5	0.130060540564373	autosome	autosome	scaffold36692	4194	5	-1.09761079662642	autosome	autosome	scaffold26722	3783	5	0.584962500721156	autosome	autosome
BGIBMGA002649	chr5	8500124	8518953	scaffold22477	4956	5	0	autosome	autosome	scaffold613	23156	5	-1.32192809488736	autosome	autosome	scaffold1149	9245	5	0.872620693523772	autosome	autosome
BGIBMGA002650	chr5	8560349	8563792	scaffold4213	13081	5	-0.0227200765000835	autosome	autosome	scaffold63689	2448	5	-1.25238716163429	autosome	autosome	scaffold23590	3950	5	0.656045598782639	autosome	autosome
BGIBMGA002651	chr5	8552076	8559863	scaffold4213	13081	5	-0.0227200765000835	autosome	autosome	scaffold4139	13162	5	-1.23029761942179	autosome	autosome	scaffold46852	3107	5	0.579424317179726	autosome	autosome
BGIBMGA002652	chr5	8526321	8550365	scaffold2520	16140	5	0.023458972823989	autosome	autosome	scaffold13157	8007	5	-1.16175106999661	autosome	autosome	scaffold2039	8138	5	0.782194848159204	autosome	autosome
BGIBMGA002654	chr5	8491869	8497649	scaffold495	27688	5	0.0400774393753351	autosome	autosome	scaffold24662	5589	5	-1.24327115101236	autosome	autosome	scaffold727	10261	5	0.531156057025362	autosome	autosome
BGIBMGA002655	chr5	8481488	8482882	scaffold495	27688	5	0.0400774393753351	autosome	autosome	Contig12973	9127	5	-1.17263938613935	autosome	autosome	scaffold8934	5398	5	0.638401759682617	autosome	autosome
BGIBMGA002656	chr5	8432910	8453162	scaffold7314	10115	5	-0.0213736507925669	autosome	autosome	scaffold24842	5561	5	-1.16349873228288	autosome	autosome	scaffold7108	8962	5	0.675936160768647	autosome	autosome
BGIBMGA002658	chr5	8204930	8207076	Contig5545	4916	5	0.139724763666613	autosome	autosome	scaffold2756	15124	5	-1.16992500144231	autosome	autosome	scaffold73328	4890	5	0.832543254148437	autosome	autosome
BGIBMGA002672	chr5	6936960	6946554	scaffold644	25544	5	0.0207585601667975	autosome	autosome	scaffold28945	5013	5	-1.21681138907315	autosome	autosome	scaffold41128	3255	5	0.831180935783857	autosome	autosome
BGIBMGA002673	chr5	6910730	6917880	scaffold5356	11766	5	0.0740005814437768	autosome	autosome	scaffold1204	19512	5	-1.21864028647534	autosome	autosome	scaffold133629	2307	5	0.605721060887954	autosome	autosome
BGIBMGA002674	chr5	6900601	6902635	scaffold27784	4109	5	-0.127755547198373	autosome	NA	scaffold1204	19512	5	-1.21864028647534	autosome	autosome	scaffold22587	5798	5	0.648925559453121	autosome	autosome
BGIBMGA002675	chr5	6709184	6711295	scaffold3344	14409	5	0.0201778819376303	autosome	autosome	scaffold26510	5330	5	-1.17283659686222	autosome	autosome	scaffold152414	3561	5	0.788495894806288	autosome	autosome
BGIBMGA002677	chr5	6423153	6424852	scaffold22312	4987	5	0.0280143761695965	autosome	autosome	scaffold10805	8825	5	-1.18820373516062	autosome	autosome	scaffold77819	2569	5	0.626672752605993	autosome	autosome
BGIBMGA002678	chr5	6297775	6307042	scaffold14892	6686	5	0.0631938264871939	autosome	autosome	scaffold2739	15163	5	-1.14383577257365	autosome	autosome	scaffold2913	8182	5	1.0207585601668	autosome	autosome
BGIBMGA002680	chr5	6243800	6248352	scaffold4268	13014	5	0.127755547198373	autosome	autosome	Contig6377	6630	5	-1.32192809488736	autosome	autosome	scaffold37333	3370	5	0.795859283219775	autosome	autosome
BGIBMGA002685	chr5	6083541	6091424	scaffold24537	4596	5	0.123735368422245	autosome	autosome	scaffold30762	4811	5	-1.03394733192334	autosome	autosome	scaffold48269	3072	5	1.02153316154964	autosome	autosome
BGIBMGA002687	chr5	6039449	6046259	Contig662	6967	5	0.0727563424353141	autosome	autosome	scaffold40706	3855	5	-1.25831199559139	autosome	autosome	scaffold5600	6825	5	0.823122237915921	autosome	autosome
BGIBMGA002691	chr5	5650943	5653228	scaffold15840	6415	5	0	autosome	autosome	scaffold28026	5129	5	-1.18322182405577	autosome	autosome	scaffold5391	6288	5	0.736965594166206	autosome	autosome
BGIBMGA002692	chr5	5606316	5614785	scaffold7458	10017	5	-0.0581029545635683	autosome	autosome	scaffold4258	13011	5	-1.23878685958712	autosome	autosome	scaffold2107	8079	5	0.529253068134868	autosome	autosome
BGIBMGA002693	chr5	5550916	5559593	scaffold11460	7896	5	0	autosome	autosome	scaffold7337	10517	5	-1.1909427827114	autosome	autosome	scaffold219439	1639	5	0.528928465806828	autosome	autosome
BGIBMGA002694	chr5	5522451	5535738	scaffold3373	14364	5	0.0515303006400821	autosome	autosome	scaffold1767	17468	5	-1.23446525363702	autosome	autosome	scaffold81359	2525	5	0.20546911829998	NA	NA
BGIBMGA002696	chr5	5242920	5254638	scaffold1745	18400	5	0.0198995574377048	autosome	autosome	scaffold11999	8395	5	-1.2505434616506	autosome	autosome	scaffold40966	3259	5	0.689299160535892	autosome	autosome
BGIBMGA002697	chr5	5234956	5240457	scaffold13245	7224	5	0.0565835283663675	autosome	autosome	scaffold633	23019	5	-1.21089678249862	autosome	autosome	scaffold44708	3885	5	0.727379545337008	autosome	autosome
BGIBMGA002698	chr5	5121472	5124208	scaffold5758	11381	5	0.0220263063299989	autosome	autosome	scaffold36205	4240	5	-1.25481389902883	autosome	autosome	scaffold105506	3651	5	1.42146376843828	autosome	autosome
BGIBMGA002702	chr5	4397429	4399907	scaffold2639	15882	5	0.0614005446641433	autosome	autosome	scaffold12530	8209	5	-1.25298074116987	autosome	autosome	scaffold7139	6873	5	0.727747064136828	autosome	autosome
BGIBMGA002705	chr5	4348523	4353535	scaffold2636	15883	5	0.0406419844973458	autosome	autosome	scaffold638	22975	5	-1.20163386116965	autosome	autosome	scaffold58495	2862	5	1.1030934929641	autosome	autosome
BGIBMGA002708	chr5	4165332	4180037	scaffold3893	13541	5	0.0443941193584534	autosome	autosome	scaffold6608	10987	5	-1.31034012061215	autosome	autosome	scaffold211917	1667	5	0.640003864279118	autosome	autosome
BGIBMGA002709	chr5	4141217	4159092	scaffold691	25004	5	0.0874628412503394	autosome	autosome	scaffold3914	13433	5	-1.33298328339636	autosome	NA	scaffold50766	3224	5	1.16272950003811	autosome	autosome
BGIBMGA002711	chr5	4089463	4095284	scaffold3983	13401	5	0.0715532610250341	autosome	autosome	scaffold29880	4908	5	-1.0794344674944	autosome	autosome	scaffold139462	2022	5	0.446256229889564	autosome	autosome
BGIBMGA002713	chr5	3996544	3998908	scaffold16311	6280	5	-0.0379678501990205	autosome	autosome	scaffold268	27881	5	-1.16046467219325	autosome	autosome	scaffold35585	4326	5	0.609624554955425	autosome	autosome
BGIBMGA002714	chr5	3709579	3716706	scaffold2069	17313	5	0.070389327891398	autosome	autosome	scaffold41365	3799	5	-1.12101540096137	autosome	autosome	scaffold206306	1690	5	0.306661338234052	autosome	NA
BGIBMGA002718	chr5	3530615	3532084	scaffold786	24017	5	0.021695071099319	autosome	autosome	scaffold104	33829	8	-1.19437804516685	autosome	autosome	scaffold2316	7895	5	0.701776165703906	autosome	autosome
BGIBMGA002722	chr5	3425744	3426967	scaffold88	44063	5	0.0424352663203967	autosome	autosome	Contig163	8713	5	-1.29545588352617	autosome	autosome	scaffold734	12275	5	0.848992211900317	autosome	autosome
BGIBMGA002723	chr5	3393128	3405754	scaffold88	44063	5	0.0424352663203967	autosome	autosome	scaffold44705	3547	5	-1	autosome	autosome	scaffold93483	2390	5	0.895663340185264	autosome	autosome
BGIBMGA002731	chr5	3007787	3024977	scaffold20776	5276	5	0.0995356735509144	autosome	autosome	scaffold30072	4887	5	-1.33014860169233	autosome	NA	scaffold90006	2426	5	0.78135971352466	autosome	autosome
BGIBMGA002732	chr5	2985316	3001653	scaffold1836	18089	5	0.0480942882010449	autosome	autosome	scaffold1197	19544	5	-1.25633975325979	autosome	autosome	scaffold148470	4249	5	0.937264244652037	autosome	autosome
BGIBMGA002733	chr6	18279895	18281864	scaffold3661	15444	6	0.117836490293858	autosome	autosome	scaffold6612	10983	6	-1.20645087746743	autosome	autosome	scaffold115566	2192	6	0.482782105914678	autosome	autosome
BGIBMGA002735	chr6	18381758	18385652	scaffold8167	9556	6	0.0264722113611912	autosome	autosome	scaffold76	36496	6	-1.3037807481771	autosome	autosome	scaffold138398	2029	6	0.497829908995182	autosome	autosome
BGIBMGA002746	chr6	18924553	18926932	scaffold58224	1598	6	0.148863385914483	autosome	autosome	Contig2	21509	6	-1.28605105855877	autosome	autosome	scaffold763908	2053	6	0.722466024471091	autosome	autosome
BGIBMGA002748	chr6	18463339	18480078	scaffold23675	4739	6	-0.0679040645018036	autosome	autosome	scaffold10641	8891	6	-1.16227142889888	autosome	autosome	scaffold51431	3003	6	0.780554862713889	autosome	autosome
BGIBMGA002771	chr10	14770732	14779827	scaffold6710	10560	10	-0.0836579290469097	autosome	NA	scaffold198	32081	10	-1.25690830303695	autosome	autosome	scaffold58572	2861	10	0.236298023361666	NA	NA
BGIBMGA002776	chr10	15268506	15274219	scaffold23845	4710	10	-0.0951572330403401	autosome	NA	scaffold8743	9741	10	-1.23266075679027	autosome	autosome	scaffold229131	1965	10	0.558490289359965	autosome	autosome
BGIBMGA002779	chr10	15342521	15360436	scaffold10341	8391	10	0.0227200765000834	autosome	autosome	Contig8012	7116	10	-1.265344566521	autosome	autosome	scaffold188922	1762	10	0.621920256719826	autosome	autosome
BGIBMGA002780	chr10	15372128	15379022	scaffold35789	3171	10	-0.0196288067489325	autosome	autosome	scaffold44540	3558	10	-1.09192248944104	autosome	autosome	scaffold20279	4154	10	1.03242147769238	autosome	autosome
BGIBMGA002783	chr10	16004417	16011837	scaffold20424	5350	10	0.15200309344505	autosome	autosome	Contig401	6783	10	-1.20053298737271	autosome	autosome	scaffold81222	2527	10	0.816037165157405	autosome	autosome
BGIBMGA002785	chr10	16048068	16064483	scaffold3362	14387	10	0.0544477840223765	autosome	autosome	scaffold3825	13538	10	-1.26303440583379	autosome	autosome	scaffold146427	1979	10	0.746243407754217	autosome	autosome
BGIBMGA002786	chr10	16175802	16183280	scaffold6884	10422	10	0.024662054234269	autosome	autosome	scaffold44298	3575	10	-1.11042398969365	autosome	autosome	scaffold59697	3106	10	0.615336149764675	autosome	autosome
BGIBMGA002788	chr10	16281896	16285833	scaffold33524	3411	10	0.0317088597273381	autosome	autosome	scaffold22930	5863	10	-1.24792751344359	autosome	autosome	scaffold67287	4303	10	0.516320835116026	autosome	autosome
BGIBMGA002793	chr10	16428077	16430368	scaffold1534	19255	10	0.0242475462466772	autosome	autosome	scaffold22987	6158	10	-1.34288771352301	autosome	NA	scaffold40622	3270	10	0.418952549282227	autosome	autosome
BGIBMGA002800	chr10	17193979	17196662	scaffold10901	8144	10	-0.0650950282218848	autosome	autosome	scaffold24680	5587	10	-1.08453351021167	autosome	autosome	scaffold56049	2909	10	0.633014630127298	autosome	autosome
BGIBMGA002802	chr10	17212490	17222535	scaffold3946	13459	10	0.0183785293148545	autosome	autosome	scaffold106723	1743	10	-1.03847414781464	autosome	autosome	scaffold146804	1977	10	0.594007640324163	autosome	autosome
BGIBMGA002808	chr10	17385439	17387940	scaffold12093	7651	10	0.0840642647884745	autosome	autosome	scaffold32964	4570	10	-1.18903382439002	autosome	autosome	scaffold191014	1753	10	0.717761383269054	autosome	autosome
BGIBMGA002812	chr10	17478530	17481378	scaffold1317	20281	10	0.0752881273042372	autosome	autosome	scaffold10443	8969	10	-1.17544200640988	autosome	autosome	scaffold252239	1528	10	0.647939933771483	autosome	autosome
BGIBMGA002813	chr10	17526233	17526472	scaffold17167	6056	10	-0.0465425859370302	autosome	autosome	scaffold37905	4090	10	-1.25096157353322	autosome	autosome	scaffold83694	2497	10	0.335348610649684	autosome	NA
BGIBMGA002814	chr10	17551426	17559767	scaffold8169	9556	10	0.0259952085329444	autosome	autosome	scaffold10554	8925	10	-1.17333160288556	autosome	autosome	scaffold20930	4109	10	0.82123451106381	autosome	autosome
BGIBMGA002816	chr10	17602277	17610895	scaffold1127	21316	10	0.0692626624371138	autosome	autosome	scaffold41309	3804	10	-0.878693703777866	autosome	autosome	scaffold205594	1693	10	1.34792330342031	autosome	autosome
BGIBMGA002817	chr10	17626403	17631655	scaffold4484	12747	10	-0.0400774393753352	autosome	autosome	scaffold1591	18051	10	-1.2184235191335	autosome	autosome	scaffold12650	6330	10	0.625072714095309	autosome	autosome
BGIBMGA002820	chr10	17701645	17712079	scaffold19742	5491	10	0.0588936890535686	autosome	autosome	scaffold19803	6410	10	-1.18947779886371	autosome	autosome	scaffold48810	3059	10	0.635367454158399	autosome	autosome
BGIBMGA002822	chr10	17792537	17794970	scaffold53901	1816	10	0.218180170049533	autosome	autosome	scaffold25037	5535	10	-1.2684888359259	autosome	autosome	scaffold439825	1567	10	1	autosome	autosome
BGIBMGA002823	chr10	17816861	17830140	scaffold24283	4633	10	-0.045087889528538	autosome	autosome	scaffold90327	1514	10	-1.10535300014623	autosome	autosome	scaffold94019	2384	10	0.768408641817087	autosome	autosome
BGIBMGA002825	chr10	17903914	17905425	scaffold48610	2131	10	0.120294233717712	autosome	autosome	scaffold5317	11974	10	-1.23078020682917	autosome	autosome	scaffold35028	3446	10	0.762960802699151	autosome	autosome
BGIBMGA002835	chr10	18513255	18514415	scaffold33728	3387	10	-0.0554951125917036	autosome	autosome	scaffold31129	4769	10	-1.33064531198847	autosome	NA	scaffold65580	3181	10	0.549338590990435	autosome	autosome
BGIBMGA002836	chr10	18542338	18555859	scaffold25211	4488	10	-0.0473057147783566	autosome	autosome	scaffold36673	4196	10	-1.08746284125034	autosome	autosome	scaffold44423	3165	10	0.555025216567052	autosome	autosome
BGIBMGA002837	chr10	18563621	18571331	scaffold23731	4729	10	-0.142019004872428	autosome	NA	scaffold47235	3369	10	-1.18586654531133	autosome	autosome	scaffold165657	1872	10	0.431157164642121	autosome	autosome
BGIBMGA002840	chr10	18679599	18700761	scaffold12150	7629	10	-0.0465425859370302	autosome	autosome	scaffold49407	3226	10	-1.22239242133645	autosome	autosome	scaffold4681	6532	10	0.226592409865734	NA	NA
BGIBMGA002844	chr10	18765634	18772733	scaffold37355	3941	10	0.125530882083859	autosome	autosome	scaffold8761	9735	10	-1.01140476327225	autosome	autosome	scaffold453373	2292	10	0.63486740654747	autosome	autosome
BGIBMGA002846	chr10	18799987	18806002	scaffold3795	13690	10	0.128324096975539	autosome	autosome	scaffold2678	23558	10	-1.27008916336774	autosome	autosome	scaffold266889	2462	10	0.824051210929918	autosome	autosome
BGIBMGA002847	chr10	18889936	18895326	Contig14257	6412	10	0.0605415419350509	autosome	autosome	scaffold4220	13052	10	-1.21056698593966	autosome	autosome	scaffold16776	4426	10	1.02153316154964	autosome	autosome
BGIBMGA002848	chr10	18906631	18909877	scaffold25598	4430	10	-0.0874628412503394	autosome	NA	scaffold33685	4493	10	-1.21681138907315	autosome	autosome	scaffold94926	2375	10	0.809002774939086	autosome	autosome
BGIBMGA002860	chr10	18618576	18620921	scaffold38050	2953	10	-0.255257055242075	autosome	NA	scaffold70357	2172	10	-1.35908109330483	autosome	NA	scaffold232639	1591	10	1.360402242702	autosome	autosome
BGIBMGA002861	chr10	18604708	18609078	scaffold5881	11260	10	-0.108934371553164	autosome	NA	scaffold62684	2495	10	-1.21412480535285	autosome	autosome	scaffold24085	4582	10	0.637429920615292	autosome	autosome
BGIBMGA002862	chr10	18579718	18583262	scaffold3003	15115	10	0.0242475462466772	autosome	autosome	scaffold42415	3719	10	-0.886618200582257	autosome	autosome	scaffold19701	4191	10	0.724892761865631	autosome	autosome
BGIBMGA002863	chr10	18522714	18537988	scaffold14912	6680	10	0.160464672193246	autosome	autosome	scaffold37129	4157	10	-1.13750352374993	autosome	autosome	scaffold1274	10326	10	0.808858512647992	autosome	autosome
BGIBMGA002868	chr10	18453544	18458263	scaffold15502	10595	10	0	autosome	autosome	scaffold7940	10156	10	-1.39231742277876	autosome	NA	scaffold4914	6768	10	0.491853096329675	autosome	autosome
BGIBMGA002870	chr10	18417979	18420885	scaffold814	23745	10	0.0752881273042372	autosome	autosome	scaffold10328	9014	10	-1.15077995217561	autosome	autosome	scaffold18995	4244	10	0.542318163312662	autosome	autosome
BGIBMGA002877	chr10	17915624	17919352	scaffold11355	7939	10	-0.0250909809628305	autosome	autosome	Contig1896	3234	10	-1.02466205423427	autosome	autosome	scaffold148679	1966	10	0.782408564927373	autosome	autosome
BGIBMGA002878	chr10	17835381	17836226	scaffold21840	5075	10	0.0780025120012732	autosome	autosome	Contig1270	4461	10	-1.32832586608551	autosome	autosome	scaffold74731	2611	10	0.506667974744412	autosome	autosome
BGIBMGA002879	chr10	17810994	17814063	Contig121	6256	10	0.0780025120012732	autosome	autosome	scaffold50895	3133	10	-1.25375659224578	autosome	autosome	scaffold160257	2981	10	0.858754074564248	autosome	autosome
BGIBMGA002884	chr10	17698398	17699371	scaffold4369	12891	10	0	autosome	autosome	scaffold9295	9486	10	-1.22239242133645	autosome	autosome	scaffold235261	2564	10	0.630354403535171	autosome	autosome
BGIBMGA002888	chr10	17541267	17549105	scaffold8169	9556	10	0.0259952085329444	autosome	autosome	scaffold12446	8236	10	-1.32862274746137	autosome	autosome	scaffold19164	4492	10	1.24100809950379	autosome	autosome
BGIBMGA002892	chr10	17456021	17463010	scaffold7380	10077	10	0.021373650792567	autosome	autosome	scaffold25730	5439	10	-1.04730571477836	autosome	autosome	scaffold53024	2969	10	0.654072585817861	autosome	autosome
BGIBMGA002893	chr10	17435683	17448576	scaffold18320	5792	10	0.15754127698648	autosome	autosome	scaffold8260	9981	10	-1.1926450779424	autosome	autosome	scaffold6552	5939	10	0.498340145973405	autosome	autosome
BGIBMGA002894	chr10	17414400	17425115	scaffold2257	16863	10	0.0489096004809465	autosome	autosome	Contig307	7278	10	-1.29090119926674	autosome	autosome	scaffold11623	4976	10	0.743660246740214	autosome	autosome
BGIBMGA002896	chr10	17389652	17398084	scaffold24508	4599	10	-0.0234589728239889	autosome	autosome	scaffold41728	3770	10	-1.05733317506595	autosome	autosome	scaffold134192	2057	10	0.866733469136536	autosome	autosome
BGIBMGA002897	chr10	17371204	17384234	scaffold625	25848	10	0.0515303006400821	autosome	autosome	scaffold31311	4748	10	-1.3280541976842	autosome	autosome	scaffold91371	2796	10	0.721283971933937	autosome	autosome
BGIBMGA002898	chr10	17351429	17354125	scaffold625	25848	10	0.0515303006400821	autosome	autosome	scaffold2063	16594	10	-1.30985526258679	autosome	autosome	scaffold204186	1698	10	0.59627781394899	autosome	autosome
BGIBMGA002912	chr10	16457888	16472101	scaffold492	27805	10	-0.0238467419543678	autosome	autosome	scaffold4726	12542	10	-1.16349873228288	autosome	autosome	scaffold24499	3898	10	0.658963082164933	autosome	autosome
BGIBMGA002915	chr10	16298896	16300493	scaffold14922	6675	10	0.0801703486839834	autosome	autosome	scaffold25981	5404	10	-1.14937762403823	autosome	autosome	scaffold57745	2877	10	0.798366138830349	autosome	autosome
BGIBMGA002917	chr10	16185745	16186341	scaffold5177	12223	10	0	autosome	autosome	scaffold55531	2860	10	-1	autosome	autosome	scaffold153449	1938	10	0.542954974199581	autosome	autosome
BGIBMGA002922	chr10	15920219	15957421	scaffold2491	16213	10	-0.0259952085329446	autosome	autosome	scaffold299	27067	10	-1.21864028647534	autosome	autosome	scaffold147752	3156	10	0.659659867998757	autosome	autosome
BGIBMGA002927	chr10	15409904	15417291	scaffold125	40499	10	0	autosome	autosome	scaffold10351	9005	10	-1.24100809950379	autosome	autosome	scaffold74406	2615	10	0.53260709566002	autosome	autosome
BGIBMGA002930	chr10	15307213	15318431	scaffold39220	2846	10	0.0259952085329444	autosome	autosome	scaffold71936	2109	10	-0.986325063102923	autosome	autosome	scaffold9623	5280	10	0.55164242752113	autosome	autosome
BGIBMGA002931	chr10	15275505	15293861	scaffold3905	13522	10	-0.0437213774293179	autosome	autosome	scaffold8252	9984	10	-1.23078020682917	autosome	autosome	scaffold146190	3673	10	0.722890408954483	autosome	autosome
BGIBMGA002946	chr4	11643171	11669631	scaffold13180	7243	4	0.067114195858537	autosome	autosome	scaffold3421	14054	4	-1.25206328801279	autosome	autosome	scaffold98	15628	4	1.01936532486693	autosome	autosome
BGIBMGA002947	chr4	11682967	11685543	scaffold22825	4891	4	0.0412226627265129	autosome	autosome	scaffold15360	7374	4	-1.26748031086499	autosome	autosome	scaffold182089	1793	4	0.710493382805015	autosome	autosome
BGIBMGA002949	chr4	11701569	11702885	scaffold951	22556	4	0.0424352663203967	autosome	autosome	scaffold7447	10455	4	-1.23132554610646	autosome	autosome	scaffold1852	8335	4	0.642187369414106	autosome	autosome
BGIBMGA002950	chr4	11759170	11774025	scaffold27162	4198	4	-0.0836579290469097	autosome	NA	scaffold12297	8281	4	-1.20645087746743	autosome	autosome	scaffold3347	7177	4	0.719892080807265	autosome	autosome
BGIBMGA002951	chr4	11963488	11966384	scaffold23472	4773	4	0.0437213774293178	autosome	autosome	scaffold2270	16093	4	-1.11929892837234	autosome	autosome	scaffold171403	2158	4	0.560714954474479	autosome	autosome
BGIBMGA002952	chr4	12021755	12036363	scaffold4313	12952	4	-0.0943273825481531	autosome	NA	scaffold3820	13543	4	-1.15579467260742	autosome	autosome	scaffold6482	10831	4	0.836501267717121	autosome	autosome
BGIBMGA002953	chr4	12074287	12075771	scaffold1270	20591	4	-0.0443941193584534	autosome	autosome	scaffold2993	14708	4	-1.27633122844725	autosome	autosome	scaffold9270	5631	4	0.536343795500977	autosome	autosome
BGIBMGA002956	chr4	12096006	12112083	scaffold14288	6873	4	0.0204641025597155	autosome	autosome	scaffold31660	4713	4	-1.265344566521	autosome	autosome	scaffold8052	5580	4	0.630585117846953	autosome	autosome
BGIBMGA002958	chr4	12196539	12202260	scaffold9208	8960	4	0.021373650792567	autosome	autosome	scaffold23830	5721	4	-1.25715783949712	autosome	autosome	scaffold5142	6372	4	0.763559804177919	autosome	autosome
BGIBMGA002961	chr4	12262444	12267624	scaffold2430	16365	4	0.0227200765000834	autosome	autosome	scaffold18102	6757	4	-1.14607825948794	autosome	autosome	scaffold242436	1559	4	0.319617934200161	autosome	NA
BGIBMGA002963	chr4	12309859	12321166	scaffold6232	10952	4	-0.105353000146229	autosome	NA	scaffold731	22258	4	-1.2048197918885	autosome	autosome	scaffold231421	1596	4	0.563900885193326	autosome	autosome
BGIBMGA002964	chr4	12471534	12474143	scaffold961	22468	4	0	autosome	autosome	scaffold3	59477	4	-1.24792751344359	autosome	autosome	scaffold83396	2501	4	0.440190976507182	autosome	autosome
BGIBMGA002965	chr4	12478415	12483654	scaffold37585	2998	4	0.0901978089715781	autosome	autosome	scaffold3	59477	4	-1.24792751344359	autosome	autosome	scaffold11469	4997	4	0.852293842094463	autosome	autosome
BGIBMGA002969	chr4	12597482	12599898	scaffold21606	5120	4	0.0740005814437768	autosome	autosome	scaffold9444	9408	4	-1.16664986940945	autosome	autosome	scaffold16134	4482	4	0.924335730067928	autosome	autosome
BGIBMGA002971	chr4	12622767	12623804	scaffold1603	18967	4	0.0497530351970997	autosome	autosome	scaffold9804	9247	4	-1.33948646627167	autosome	NA	scaffold117547	2177	4	0.584962500721156	autosome	autosome
BGIBMGA002972	chr4	12630341	12635895	scaffold447	28788	4	0.021695071099319	autosome	autosome	scaffold4832	12443	4	-1.26303440583379	autosome	autosome	scaffold89892	2427	4	0.621920256719826	autosome	autosome
BGIBMGA002974	chr4	12672883	12674193	Contig673	3163	4	-0.106915203916512	autosome	NA	scaffold39363	3966	4	-1.23446525363702	autosome	autosome	scaffold31143	4046	4	0.590124205836935	autosome	autosome
BGIBMGA002977	chr4	12844617	12852101	scaffold3030	15051	4	0.0740005814437768	autosome	autosome	scaffold74950	1996	4	-1.14359085362885	autosome	autosome	scaffold1632	8608	4	0.539447841468787	autosome	autosome
BGIBMGA002979	chr4	12925663	12926487	scaffold838	23540	4	-0.0204641025597156	autosome	autosome	scaffold5683	11680	4	-1.11150831521699	autosome	autosome	scaffold105835	2677	4	0.63890130783196	autosome	autosome
BGIBMGA002983	chr4	13260190	13273935	scaffold9443	8838	4	0.0369942074822016	autosome	autosome	scaffold10085	9119	4	-1.28824496863107	autosome	autosome	scaffold35975	3414	4	0.695520875868855	autosome	autosome
BGIBMGA002984	chr4	13283624	13289055	scaffold5186	11925	4	-0.0874628412503394	autosome	NA	scaffold19405	6486	4	-1.23982701467247	autosome	autosome	scaffold117895	2813	4	0.798669194191382	autosome	autosome
BGIBMGA002985	chr4	13297463	13298493	scaffold9643	8732	4	0.125530882083859	autosome	autosome	scaffold29836	4913	4	-1.22986754189859	autosome	autosome	scaffold12100	4914	4	0.711430502059069	autosome	autosome
BGIBMGA002986	chr4	13312810	13316207	scaffold678	25106	4	0	autosome	autosome	scaffold14946	7488	4	-1.29661700635817	autosome	autosome	scaffold58788	2857	4	0.668378508908794	autosome	autosome
BGIBMGA002987	chr4	13324279	13324871	scaffold678	25106	4	0	autosome	autosome	Contig2984	6584	4	-1.26303440583379	autosome	autosome	scaffold48420	3069	4	0.531324537119083	autosome	autosome
BGIBMGA002990	chr4	13454699	13458649	scaffold10149	8485	4	-0.0238467419543678	autosome	autosome	scaffold12900	8085	4	-1.15965666598849	autosome	autosome	scaffold87844	2450	4	0.503766417873175	autosome	autosome
BGIBMGA002993	chr4	13545043	13549531	scaffold29329	3912	4	0.106915203916512	autosome	autosome	scaffold7193	10613	4	-1.13972476366661	autosome	autosome	scaffold101365	2313	4	1.2330593463883	autosome	autosome
BGIBMGA002996	chr4	13742851	13744140	scaffold7133	10254	4	0	autosome	autosome	scaffold4433	12834	4	-1.21818017004953	autosome	autosome	scaffold26183	3809	4	0.331409147898248	autosome	NA
BGIBMGA002997	chr4	13795945	13805598	scaffold1500	19425	4	0.0220263063299989	autosome	autosome	scaffold8191	10011	4	-1.19730144037362	autosome	autosome	scaffold12507	4862	4	0.912182121208583	autosome	autosome
BGIBMGA002998	chr4	13832657	13838622	scaffold9318	8907	4	0.0605415419350509	autosome	autosome	scaffold1037	20375	4	-1.31577586790577	autosome	autosome	scaffold184573	1781	4	0.497499659470817	autosome	autosome
BGIBMGA003000	chr4	13878569	13886722	scaffold1778	18302	4	-0.0216950710993191	autosome	autosome	scaffold19469	6474	4	-1.20945336562895	autosome	autosome	scaffold56419	2902	4	0.960471635813363	autosome	autosome
BGIBMGA003002	chr4	13963084	13980723	Contig380	4180	4	-0.0379678501990205	autosome	autosome	scaffold12669	8161	4	-1.20053298737271	autosome	autosome	scaffold10573	5123	4	0.750548566439131	autosome	autosome
BGIBMGA003004	chr4	14011388	14011927	scaffold41907	2617	4	-0.028569152196771	autosome	autosome	scaffold908	21060	4	-1.28688114778816	autosome	autosome	scaffold113907	2206	4	0.468996482672831	autosome	autosome
BGIBMGA003005	chr4	14041286	14043072	scaffold16839	6139	4	0.0660891904577724	autosome	autosome	scaffold67133	2303	4	-1.05183893151962	autosome	autosome	scaffold117501	2177	4	0.149377624038227	NA	NA
BGIBMGA003009	chr4	14132773	14133980	scaffold6088	11081	4	0.183446141095931	autosome	autosome	scaffold53187	2995	4	-1.10691520391651	autosome	autosome	scaffold38085	3346	4	0.88917186978762	autosome	autosome
BGIBMGA003011	chr4	14178938	14187234	scaffold9719	8695	4	0.0489096004809465	autosome	autosome	scaffold23102	5837	4	-1.24511249783653	autosome	autosome	scaffold123774	2337	4	0.454031630894707	autosome	autosome
BGIBMGA003012	chr4	14213438	14242192	scaffold22302	4989	4	0.117836490293858	autosome	autosome	scaffold30786	4808	4	-1.46297197634255	autosome	NA	scaffold94147	2383	4	0.273565073325964	NA	NA
BGIBMGA003015	chr4	14323589	14334768	Contig798	2887	4	0.162729500038108	autosome	autosome	scaffold28625	5053	4	-1.23266075679027	autosome	autosome	scaffold126136	2112	4	0.292553492753849	autosome	NA
BGIBMGA003016	chr4	14352113	14353429	scaffold23195	4823	4	0.0861566437497146	autosome	autosome	scaffold62497	2504	4	-1.16046467219325	autosome	autosome	scaffold50903	3014	4	0.613583178660924	autosome	autosome
BGIBMGA003018	chr4	14378387	14382002	scaffold1983	17538	4	0.023458972823989	autosome	autosome	scaffold5230	12050	4	-1.23878685958712	autosome	autosome	scaffold16188	4478	4	0.575684687133145	autosome	autosome
BGIBMGA003020	chr4	14446049	14455073	scaffold23652	4742	4	-0.0681715026415792	autosome	autosome	scaffold9279	9494	4	-1.19793937761191	autosome	autosome	scaffold27419	5027	4	0.569020956852135	autosome	autosome
BGIBMGA003022	chr4	14519789	14521124	scaffold431	29046	4	0.0223678130284545	autosome	autosome	scaffold35519	4308	4	-1.01667874114663	autosome	autosome	scaffold11290	5021	4	0.722015252700235	autosome	autosome
BGIBMGA003023	chr4	14525449	14534263	Contig3514	6585	4	0.100928908850781	autosome	autosome	scaffold21930	6031	4	-1.27417496343899	autosome	autosome	scaffold168154	3588	4	1.11477018724607	autosome	autosome
BGIBMGA003026	chr4	14645253	14650961	scaffold18904	5659	4	0.149377624038227	autosome	autosome	scaffold79271	1844	4	-1.17687776208408	autosome	autosome	scaffold430247	1606	4	0.958972731739945	autosome	autosome
BGIBMGA003028	chr4	14797572	14798607	scaffold3752	13757	4	0.0480942882010449	autosome	autosome	scaffold21344	6136	4	-1.22239242133645	autosome	autosome	scaffold154476	1932	4	0.496831590442491	autosome	autosome
BGIBMGA003029	chr4	14802586	14813149	scaffold7905	9722	4	0.0238467419543677	autosome	autosome	scaffold53301	2989	4	-1.34022891163031	autosome	NA	scaffold240239	1566	4	0.783963073703376	autosome	autosome
BGIBMGA003033	chr4	15193255	15201955	scaffold22844	4887	4	0.0995356735509144	autosome	autosome	scaffold3809	13560	4	-1.14886338591448	autosome	autosome	scaffold13018	4801	4	0.430979043147865	autosome	autosome
BGIBMGA003037	chr4	15302598	15310723	scaffold3916	13503	4	0.0465425859370302	autosome	autosome	scaffold32150	4659	4	-0.954196310386875	autosome	autosome	scaffold192345	2382	4	1.1824780517854	autosome	autosome
BGIBMGA003038	chr4	15322534	15340837	scaffold25648	4422	4	-0.0216950710993191	autosome	autosome	scaffold76417	1944	4	-1.52546148897249	autosome	NA	scaffold148023	1970	4	0.664132714154764	autosome	autosome
BGIBMGA003041	chr4	15548326	15553881	scaffold53204	1856	4	-0.0740005814437769	autosome	NA	Contig1837	3881	4	-1.13006054056437	autosome	autosome	scaffold14948	4596	4	0.604515298142557	autosome	autosome
BGIBMGA003044	chr4	15646066	15666456	scaffold1502	19415	4	0.0204641025597155	autosome	autosome	scaffold34303	4426	4	-1.17283659686222	autosome	autosome	scaffold72528	2641	4	0.696093312750678	autosome	autosome
BGIBMGA003045	chr4	15690135	15695763	Contig230	5310	4	-0.111031312388744	autosome	NA	scaffold4471	12797	4	-1.26748031086499	autosome	autosome	scaffold122087	2142	4	0.74528086237821	autosome	autosome
BGIBMGA003048	chr4	15847519	15850297	scaffold3371	14372	4	0.115477217419936	autosome	autosome	scaffold37755	4103	4	-1.23029761942179	autosome	autosome	scaffold57896	2874	4	0.625934281777462	autosome	autosome
BGIBMGA003049	chr4	15863343	15877895	scaffold5210	11899	4	0.160464672193246	autosome	autosome	scaffold10945	8773	4	-1.30116953472056	autosome	autosome	scaffold118784	2167	4	0.557995453120887	autosome	autosome
BGIBMGA003053	chr4	16169217	16170773	Contig310	4582	4	-0.0227200765000835	autosome	autosome	scaffold8101	10063	4	-1.30116953472056	autosome	autosome	scaffold257122	1513	4	0.934245554516286	autosome	autosome
BGIBMGA003055	chr4	16298939	16318439	scaffold5558	11571	4	0.0220263063299989	autosome	autosome	scaffold4920	12362	4	-1.28605105855877	autosome	autosome	scaffold122937	2136	4	0.578267848147148	autosome	autosome
BGIBMGA003065	chr4	16656984	16658058	scaffold11191	8016	4	0.0274807364221069	autosome	autosome	scaffold28908	5019	4	-0.958580072620019	autosome	autosome	scaffold143662	1996	4	0.689659879387849	autosome	autosome
BGIBMGA003066	chr4	16821164	16824839	scaffold12045	7671	4	0.160464672193246	autosome	autosome	scaffold28747	5039	4	-1.33628338786443	autosome	NA	scaffold6505	5950	4	0.862496476250065	autosome	autosome
BGIBMGA003069	chr4	17081378	17094132	scaffold12359	10086	4	0.0524674198941355	autosome	autosome	scaffold38	41459	4	-1.31078753728216	autosome	autosome	scaffold161598	1894	4	0.522226745373193	autosome	autosome
BGIBMGA003070	chr4	17098179	17098451	scaffold46781	2251	4	0.218180170049533	autosome	autosome	scaffold38	41459	4	-1.31078753728216	autosome	autosome	scaffold5918	6120	4	0.746615764199925	autosome	autosome
BGIBMGA003071	chr4	17162317	17170774	scaffold26420	4303	4	0.0437213774293178	autosome	autosome	scaffold2136	16384	4	-1.20029865048583	autosome	autosome	scaffold8878	7096	4	0.727747064136828	autosome	autosome
BGIBMGA003072	chr4	17174755	17178434	scaffold26961	4226	4	-0.196397212803503	autosome	NA	scaffold53	38388	4	-1.21864028647534	autosome	autosome	scaffold392	11703	4	0.756728848987636	autosome	autosome
BGIBMGA003073	chr4	17201053	17203109	scaffold52494	1895	4	0.169925001442312	autosome	autosome	scaffold53	38388	4	-1.21864028647534	autosome	autosome	scaffold9784	5407	4	0.785875194647153	autosome	autosome
BGIBMGA003077	chr4	18277795	18278929	scaffold4285	16007	4	0.106915203916512	autosome	autosome	Contig9629	4090	4	-1.28379296600059	autosome	autosome	scaffold39294	3308	4	0.658963082164933	autosome	autosome
BGIBMGA003079	chr4	18221920	18222660	scaffold4016	13359	4	0.239465934695389	autosome	autosome	scaffold21535	6103	4	-1.15579467260742	autosome	autosome	scaffold183906	1784	4	1.0697089718114	autosome	autosome
BGIBMGA003081	chr4	17987527	17988189	scaffold38150	2943	4	0	autosome	autosome	scaffold46301	3431	4	-1.28010791919274	autosome	autosome	scaffold92422	2401	4	1.13972476366661	autosome	autosome
BGIBMGA003083	chr4	17822410	17828584	scaffold10979	8104	4	-0.0565835283663674	autosome	autosome	scaffold20979	6197	4	-1.35819163887413	autosome	NA	scaffold21037	4502	4	0.628031222613042	autosome	autosome
BGIBMGA003086	chr4	17210130	17212121	scaffold9566	8777	4	-0.0227200765000835	autosome	autosome	scaffold53	38388	4	-1.21864028647534	autosome	autosome	scaffold233896	1587	4	0.656347133957922	autosome	autosome
BGIBMGA003088	chr4	17105691	17106804	scaffold46781	2251	4	0.218180170049533	autosome	autosome	scaffold38	41459	4	-1.31078753728216	autosome	autosome	scaffold5918	6120	4	0.746615764199925	autosome	autosome
BGIBMGA003089	chr4	17046933	17065414	Contig904	2681	4	-0.0995356735509144	autosome	NA	scaffold6381	11150	4	-1.19437804516685	autosome	autosome	scaffold13121	4789	4	0.651051691178929	autosome	autosome
BGIBMGA003091	chr4	16886042	16890239	scaffold7645	9896	4	0	autosome	autosome	scaffold5041	12235	4	-1.25779775746765	autosome	autosome	scaffold238064	1573	4	0.936274402389613	autosome	autosome
BGIBMGA003093	chr4	16830726	16838293	scaffold3639	13922	4	0.0874628412503394	autosome	autosome	scaffold10511	8941	4	-1.20029865048583	autosome	autosome	scaffold4347	6668	4	0.664815808410371	autosome	autosome
BGIBMGA003100	chr4	16158217	16165473	Contig811	2864	4	0	autosome	autosome	scaffold16291	7143	4	-1.25690830303695	autosome	autosome	scaffold260206	1504	4	0.459431618637297	autosome	autosome
BGIBMGA003102	chr4	16121594	16122463	scaffold37564	3001	4	-0.0234589728239889	autosome	autosome	scaffold5523	11816	4	-1.20387233336565	autosome	autosome	scaffold240932	1564	4	0.712718047919529	autosome	autosome
BGIBMGA003106	chr4	15835536	15846232	scaffold3371	14372	4	0.115477217419936	autosome	autosome	scaffold4347	12920	4	-1.30415339315939	autosome	autosome	scaffold54213	2944	4	0.551015168797818	autosome	autosome
BGIBMGA003107	chr4	15827508	15833976	scaffold3718	13813	4	0	autosome	autosome	scaffold205	29582	4	-1.1926450779424	autosome	autosome	scaffold197022	1727	4	0.780433622742315	autosome	autosome
BGIBMGA003113	chr4	15685386	15689189	scaffold2813	15457	4	0.200298650485831	autosome	autosome	scaffold47297	3365	4	-1.10691520391651	autosome	autosome	scaffold248235	1540	4	0.390459476558178	autosome	NA
BGIBMGA003119	chr4	15351369	15356502	scaffold38495	2911	4	-0.243271151012364	autosome	NA	scaffold32369	4636	4	-1.25779775746765	autosome	autosome	scaffold103261	2296	4	0.812067049406925	autosome	autosome
BGIBMGA003122	chr4	15238561	15242253	scaffold15367	6540	4	0	autosome	autosome	scaffold4468	12798	4	-1.21089678249862	autosome	autosome	scaffold98510	2340	4	0.581547836308392	autosome	autosome
BGIBMGA003125	chr4	15164694	15177160	scaffold19603	5520	4	0.0681715026415792	autosome	autosome	scaffold9252	9506	4	-1.23982701467247	autosome	autosome	scaffold42793	3209	4	0.880090536264803	autosome	autosome
BGIBMGA003132	chr4	14983868	14989241	scaffold6494	10749	4	0	autosome	autosome	scaffold48483	3286	4	-1.12832409697554	autosome	autosome	scaffold22452	4014	4	0.768925335563751	autosome	autosome
BGIBMGA003134	chr4	14844041	14849998	scaffold4120	13215	4	0.023458972823989	autosome	autosome	Contig6787	17721	4	-1.12338241550528	autosome	autosome	scaffold97401	2350	4	0.515641440217249	autosome	autosome
BGIBMGA003135	chr4	14828014	14830254	scaffold11636	14890	4	0	autosome	autosome	scaffold2777	15089	4	-1.27798474729977	autosome	autosome	scaffold26518	3792	4	0.830074998557688	autosome	autosome
BGIBMGA003136	chr4	14794773	14795784	scaffold3752	13757	4	0.0480942882010449	autosome	autosome	scaffold18972	6574	4	-1.2844533894687	autosome	autosome	scaffold889859	1529	4	0.80486965866801	autosome	autosome
BGIBMGA003139	chr4	14550353	14551528	scaffold3477	14168	4	-0.0213736507925669	autosome	autosome	scaffold26593	5317	4	-1.14839183989267	autosome	autosome	scaffold4351	6667	4	0.392738832170069	autosome	NA
BGIBMGA003140	chr4	14541257	14541787	scaffold7299	10125	4	0.133266530863464	autosome	autosome	scaffold2346	15939	4	-1.08246216019197	autosome	autosome	scaffold451388	2685	4	1.73696559416621	autosome	autosome
BGIBMGA003141	chr4	14534596	14535496	scaffold7299	10125	4	0.133266530863464	autosome	autosome	scaffold34887	4368	4	-1.16992500144231	autosome	autosome	scaffold9780	5253	4	0.668620429768066	autosome	autosome
BGIBMGA003142	chr4	14521405	14523532	scaffold11515	7875	4	0	autosome	autosome	scaffold15477	7342	4	-1.28010791919274	autosome	autosome	scaffold11290	5021	4	0.722015252700235	autosome	autosome
BGIBMGA003143	chr4	14461368	14470693	scaffold13032	8835	4	-0.0310268956206245	autosome	autosome	Contig1788	3359	4	-1.28010791919274	autosome	autosome	scaffold66251	4383	4	0.641206611360775	autosome	autosome
BGIBMGA003146	chr4	14361813	14369904	scaffold1983	17538	4	0.023458972823989	autosome	autosome	scaffold11329	8633	4	-1.19793937761191	autosome	autosome	scaffold135590	2771	4	0.337034987277571	autosome	NA
BGIBMGA003151	chr4	14151367	14156638	scaffold1577	19088	4	0	autosome	autosome	scaffold82250	1745	4	-1.10236171762968	autosome	autosome	scaffold56809	2894	4	0.576969709967625	autosome	autosome
BGIBMGA003156	chr4	14065060	14066313	scaffold27331	4173	4	0.443606651475615	autosome	autosome	scaffold23407	5786	4	-1.24575641440196	autosome	autosome	scaffold27311	3755	4	0.854660636835961	autosome	autosome
BGIBMGA003157	chr4	14047432	14056684	scaffold7675	9877	4	-0.0874628412503394	autosome	NA	scaffold21800	6055	4	-1.21759143507263	autosome	autosome	scaffold41279	3250	4	0.606518644087604	autosome	autosome
BGIBMGA003166	chr4	13869859	13872722	scaffold4877	12292	4	0.119298928372344	autosome	autosome	scaffold63810	2443	4	-1.17402939977505	autosome	autosome	scaffold214953	3926	4	0.849321087502332	autosome	autosome
BGIBMGA003169	chr4	13792284	13793554	scaffold1500	19425	4	0.0220263063299989	autosome	autosome	scaffold35804	4279	4	-1.19592020997526	autosome	autosome	scaffold24142	3918	4	0.579996247827807	autosome	autosome
BGIBMGA003170	chr4	13781555	13785178	scaffold19067	5626	4	-0.0424352663203966	autosome	autosome	scaffold9274	9495	4	-1.21883460192326	autosome	autosome	scaffold9142	6038	4	0.822082207804157	autosome	autosome
BGIBMGA003171	chr4	13744709	13759418	Contig574	3458	4	-0.137503523749935	autosome	NA	scaffold37804	4899	4	-1.14135584924554	autosome	autosome	scaffold48743	3061	4	0.725825036561006	autosome	autosome
BGIBMGA003174	chr4	13635787	13636011	scaffold7193	10201	4	-0.0418201756946271	autosome	autosome	scaffold4518	12753	4	-1.16992500144231	autosome	autosome	scaffold151517	1950	4	1.05246741989414	autosome	autosome
BGIBMGA003176	chr4	13417624	13419532	scaffold47604	2195	4	-0.142019004872428	autosome	NA	scaffold1362	18939	4	-1.21021770739035	autosome	autosome	scaffold82748	2508	4	1.04580368961312	autosome	autosome
BGIBMGA003177	chr4	13390188	13394224	scaffold26804	4247	4	0.0480942882010449	autosome	autosome	scaffold27422	5207	4	-1.12711191790334	autosome	autosome	scaffold106052	3981	4	0.762960802699151	autosome	autosome
BGIBMGA003182	chr4	13301485	13306910	scaffold15731	6442	4	0	autosome	autosome	scaffold6021	11419	4	-1.13358315437859	autosome	autosome	scaffold86699	2463	4	0.90870416598045	autosome	autosome
BGIBMGA003183	chr4	13291580	13292434	scaffold5186	11925	4	-0.0874628412503394	autosome	NA	scaffold13191	7995	4	-1.14244426502021	autosome	autosome	scaffold165883	3214	4	0.556011127025027	autosome	autosome
BGIBMGA003184	chr4	13278861	13281847	scaffold1178	21012	4	-0.0727563424353142	autosome	NA	scaffold2007	16750	4	-1.27085391029309	autosome	autosome	scaffold203661	1700	4	0.550610995930379	autosome	autosome
BGIBMGA003185	chr4	13109134	13123200	scaffold7101	10273	4	0	autosome	autosome	scaffold1741	17532	4	-1.18687813472351	autosome	autosome	scaffold13136	4788	4	0.640750278906903	autosome	autosome
BGIBMGA003186	chr4	13062523	13065781	scaffold4629	12566	4	0.021695071099319	autosome	autosome	scaffold15367	7371	4	-1.24961389007147	autosome	autosome	scaffold191648	1750	4	0.560087832082127	autosome	autosome
BGIBMGA003188	chr4	12986663	12998693	scaffold1279	20530	4	0.0480942882010449	autosome	autosome	scaffold14010	7750	4	-1.30550254697425	autosome	autosome	scaffold61498	2809	4	1.03952836418664	autosome	autosome
BGIBMGA003191	chr4	12914725	12915949	scaffold16841	6139	4	0.0660891904577724	autosome	autosome	scaffold7767	10251	4	-1.41503749927884	autosome	NA	scaffold313085	1907	4	0.736965594166206	autosome	autosome
BGIBMGA003192	chr4	12832568	12841341	scaffold5696	11437	4	-0.0614005446641433	autosome	autosome	scaffold20112	6353	4	-1.26303440583379	autosome	autosome	scaffold176195	1820	4	0.84799690655495	autosome	autosome
BGIBMGA003194	chr4	12698535	12704084	scaffold9712	8699	4	0.144389909335175	autosome	autosome	scaffold78330	1875	4	-0.986579484237679	autosome	autosome	scaffold172199	2368	4	0.65435583613883	autosome	autosome
BGIBMGA003195	chr4	12679515	12683725	scaffold18157	5825	4	0.0597062461242676	autosome	autosome	scaffold40001	3912	4	-1.27301849440642	autosome	autosome	scaffold147081	1975	4	0.18206032730123	NA	NA
BGIBMGA003197	chr4	12625111	12627336	scaffold1603	18967	4	0.0497530351970997	autosome	autosome	scaffold9847	9231	4	-1.24100809950379	autosome	autosome	scaffold258592	1508	4	1.02147972741045	autosome	autosome
BGIBMGA003198	chr4	12560804	12568981	scaffold3136	14787	4	0	autosome	autosome	scaffold11909	8426	4	-1.09397614820901	autosome	autosome	scaffold32893	3523	4	0.850335148624151	autosome	autosome
BGIBMGA003199	chr4	12504927	12521471	scaffold28848	3972	4	-0.0424352663203966	autosome	autosome	scaffold15747	7274	4	-1.18220333122075	autosome	autosome	scaffold799	10065	4	1.02914634565952	autosome	autosome
BGIBMGA003202	chr4	12443270	12445318	scaffold5083	12052	4	0.101283335837182	autosome	autosome	scaffold27903	5145	4	-1.04508788952854	autosome	autosome	scaffold119339	3890	4	0.402270203204966	autosome	NA
BGIBMGA003207	chr4	12206324	12209302	scaffold20464	5338	4	0	autosome	autosome	scaffold8904	9663	4	-1.24792751344359	autosome	autosome	scaffold41498	3244	4	1.09211820198843	autosome	autosome
BGIBMGA003208	chr4	12118919	12130153	scaffold21729	5094	4	0.0480942882010449	autosome	autosome	Contig266	7572	4	-1.3280541976842	autosome	autosome	scaffold525134	1589	4	1.33284387236655	autosome	autosome
BGIBMGA003211	chr4	11686689	11692117	scaffold28739	3986	4	0	autosome	autosome	Contig16518	3362	4	-1.19068356160911	autosome	autosome	scaffold159947	1903	4	1.02914634565952	autosome	autosome
BGIBMGA003219	chr2	450422	456751	scaffold21462	5147	2	0.0780025120012732	autosome	autosome	scaffold16269	7147	2	-1.33628338786443	autosome	NA	scaffold96430	2360	2	0.678071905112638	autosome	autosome
BGIBMGA003220	chr2	467074	469127	scaffold6754	12033	2	0.252766070379967	autosome	autosome	scaffold6147	11313	2	-1.3115861506659	autosome	autosome	scaffold222512	1628	2	0.474318437037164	autosome	autosome
BGIBMGA003221	chr2	487474	498299	scaffold13280	7211	2	-0.0347654181606766	autosome	autosome	scaffold45463	3489	2	-1.33498424771281	autosome	NA	scaffold34709	3458	2	1.22239242133645	autosome	autosome
BGIBMGA003229	chr2	916956	919459	scaffold22786	4896	2	0.0641303374197156	autosome	autosome	scaffold1174	19663	2	-1.26793320524663	autosome	autosome	scaffold190812	2345	2	1.36109869216804	autosome	autosome
BGIBMGA003233	chr2	1264236	1281048	scaffold27148	4199	2	0	autosome	autosome	scaffold38466	4043	2	-1.31625934480067	autosome	autosome	scaffold28517	3699	2	0.78021879212009	autosome	autosome
BGIBMGA003238	chr2	1492580	1497182	scaffold18110	5836	2	0.0534392589614604	autosome	autosome	scaffold2548	15557	2	-1.2556548754682	autosome	autosome	scaffold169309	1854	2	1.05690239123448	autosome	autosome
BGIBMGA003240	chr2	1556197	1558277	scaffold6321	10885	2	0.0801703486839834	autosome	autosome	scaffold924	20935	2	-1.26096007759594	autosome	autosome	scaffold51712	2997	2	0.588744141263583	autosome	autosome
BGIBMGA003243	chr2	1730843	1733910	scaffold184	36629	2	0.0242475462466772	autosome	autosome	scaffold48551	3281	2	-1.28950661719498	autosome	autosome	scaffold63884	2771	2	1.27633122844725	autosome	autosome
BGIBMGA003254	chr2	1643061	1646271	scaffold24247	4640	2	0.0280143761695965	autosome	autosome	scaffold9082	9579	2	-1.28950661719498	autosome	autosome	scaffold249325	1537	2	1.24597924165406	autosome	autosome
BGIBMGA003255	chr2	1569757	1578644	scaffold20913	5251	2	-0.0384741478146357	autosome	autosome	scaffold924	20935	2	-1.26096007759594	autosome	autosome	scaffold11079	5051	2	0.843880798082718	autosome	autosome
BGIBMGA003257	chr2	1543481	1544683	scaffold24245	4640	2	0.135351852894886	autosome	autosome	scaffold33934	4464	2	-1.24792751344359	autosome	autosome	scaffold24247	4668	2	0.807354922057604	autosome	autosome
BGIBMGA003258	chr2	1422726	1429745	scaffold1940	17662	2	0.145850866463455	autosome	autosome	scaffold44132	3587	2	-1.25481389902883	autosome	autosome	scaffold22435	4015	2	0.726434926674037	autosome	autosome
BGIBMGA003259	chr2	1385297	1410777	scaffold3926	13490	2	0.0809199953835675	autosome	autosome	scaffold27538	5194	2	-1.27180461546153	autosome	autosome	scaffold296139	1885	2	0.983126181435604	autosome	autosome
BGIBMGA003260	chr2	1379805	1384423	scaffold11122	8044	2	-0.0766212816029125	autosome	NA	scaffold68002	2267	2	-2.13750352374994	sexchrom	sexchrom	scaffold101671	2310	2	0.135514970656481	NA	NA
BGIBMGA003263	chr2	1076023	1107026	scaffold10413	8356	2	0.238159737194765	autosome	autosome	scaffold5387	11919	2	-1.17687776208408	autosome	autosome	scaffold212765	2932	2	0.638600464323229	autosome	autosome
BGIBMGA003265	chr2	994811	997855	scaffold21543	5131	2	0.0280143761695965	autosome	autosome	scaffold2349	15930	2	-1.17687776208408	autosome	autosome	scaffold231728	1595	2	0.398866208607698	autosome	NA
BGIBMGA003268	chr2	885791	900526	scaffold21575	5126	2	0.197036847059554	autosome	autosome	scaffold47450	3354	2	-0.917537839808027	autosome	autosome	scaffold36894	3384	2	0.570607207744086	autosome	autosome
BGIBMGA003270	chr2	806844	811391	scaffold37354	3020	2	-0.028569152196771	autosome	autosome	scaffold73672	2044	2	-1.04439411935845	autosome	autosome	scaffold100672	2320	2	0.771375624952038	autosome	autosome
BGIBMGA003273	chr2	685245	700284	Contig7576	4679	2	0.118644496498619	autosome	autosome	scaffold24036	5684	2	-1.27500704749987	autosome	autosome	scaffold32071	3553	2	0.402759169500407	autosome	NA
BGIBMGA003278	chr2	501822	517364	scaffold55521	1729	2	-0.274622380109006	autosome	NA	scaffold22027	6016	2	-1.17753818555219	autosome	autosome	scaffold9220	5347	2	0.542149417182183	autosome	autosome
BGIBMGA003279	chr2	483391	486196	scaffold6008	11143	2	0.105353000146229	autosome	autosome	scaffold26066	5393	2	-1.16397573511113	autosome	autosome	scaffold48606	3064	2	0.894506871152686	autosome	autosome
BGIBMGA003286	chr2	105931	119434	scaffold20173	5399	2	-0.15200309344505	autosome	NA	scaffold44199	3582	2	-1.18641312423088	autosome	autosome	scaffold67262	2718	2	0.229867541898595	NA	NA
BGIBMGA003300	chr15	16476288	16477956	scaffold3244	14594	15	0.067114195858537	autosome	autosome	Contig1491	3787	15	-1.34395440121736	autosome	NA	scaffold5992	6096	15	0.681824039973745	autosome	autosome
BGIBMGA003304	chr15	16345598	16358512	scaffold388	29888	15	0.144389909335175	autosome	autosome	scaffold31614	4717	15	-1.0911478880582	autosome	autosome	scaffold13235	4775	15	0.656623485848603	autosome	autosome
BGIBMGA003305	chr15	16319348	16331758	scaffold11155	8030	15	0.137503523749935	autosome	autosome	scaffold47110	3377	15	-1.2783011624871	autosome	autosome	scaffold104458	2285	15	0.727184573373621	autosome	autosome
BGIBMGA003309	chr15	16146391	16149748	scaffold1478	19532	15	0.0437213774293178	autosome	autosome	scaffold17883	6801	15	-1.19068356160911	autosome	autosome	scaffold31161	3587	15	0.509472301136893	autosome	autosome
BGIBMGA003310	chr15	16115636	16124831	scaffold423	29172	15	0.067114195858537	autosome	autosome	scaffold10410	8981	15	-1.21089678249862	autosome	autosome	scaffold60643	2824	15	0.391508963782603	autosome	NA
BGIBMGA003312	chr15	16039369	16048061	scaffold782	24050	15	0.101283335837182	autosome	autosome	scaffold39980	3914	15	-1.17632277264046	autosome	autosome	scaffold2312	7896	15	0.704175659048537	autosome	autosome
BGIBMGA003314	chr15	15966608	15992424	scaffold130	40085	15	0.0692626624371138	autosome	autosome	scaffold19672	6435	15	-1.22627585582368	autosome	autosome	scaffold145781	1983	15	0.888968687611256	autosome	autosome
BGIBMGA003317	chr15	15694441	15712206	scaffold3864	13600	15	0.0524674198941355	autosome	autosome	scaffold8196	10009	15	-1.20435849850619	autosome	autosome	scaffold142594	2003	15	0.504620392403553	autosome	autosome
BGIBMGA003318	chr15	15674115	15687208	scaffold22910	4875	15	-0.216811389073148	autosome	NA	scaffold8245	9988	15	-1.24100809950379	autosome	autosome	scaffold9045	5380	15	0.475840778341044	autosome	autosome
BGIBMGA003319	chr15	15646610	15661569	scaffold5958	11191	15	0.0480942882010449	autosome	autosome	scaffold2810	15029	15	-1.08246216019197	autosome	autosome	scaffold4691	6529	15	0.876128341837832	autosome	autosome
BGIBMGA003321	chr15	15498926	15502589	Contig210	7592	15	-0.0480942882010451	autosome	autosome	scaffold2733	15180	15	-1.28605105855877	autosome	autosome	scaffold64994	2753	15	0.609415544445695	autosome	autosome
BGIBMGA003328	chr15	15045087	15045731	scaffold4760	12434	15	0.0443941193584534	autosome	autosome	scaffold4955	12322	15	-1.20163386116965	autosome	autosome	scaffold20875	4113	15	1.09365910721425	autosome	autosome
BGIBMGA003334	chr15	14589752	14591512	scaffold4897	12268	15	0.0473057147783568	autosome	autosome	scaffold11683	8499	15	-1.20281688299969	autosome	autosome	scaffold71730	2652	15	0.94251450533924	autosome	autosome
BGIBMGA003335	chr15	14527747	14529784	scaffold9261	8931	15	0.117356950638159	autosome	autosome	Contig864	4999	15	-1.23078020682917	autosome	autosome	scaffold210009	1675	15	1.1113611089477	autosome	autosome
BGIBMGA003336	chr15	14499349	14500889	scaffold1632	18820	15	-0.0588936890535686	autosome	autosome	scaffold76399	1945	15	-1.15919859484925	autosome	autosome	scaffold9019	5385	15	0.648527629498622	autosome	autosome
BGIBMGA003337	chr15	14491223	14493885	scaffold1617	18911	15	0	autosome	autosome	scaffold28501	5068	15	-1.16710998583526	autosome	autosome	scaffold29905	3639	15	0.887790496413975	autosome	autosome
BGIBMGA003338	chr15	14488211	14489103	scaffold1617	18911	15	0	autosome	autosome	scaffold6781	10874	15	-1.11042398969365	autosome	autosome	scaffold385657	1938	15	1.07400058144378	autosome	autosome
BGIBMGA003342	chr15	14300331	14308205	scaffold1663	18713	15	-0.0242475462466774	autosome	autosome	scaffold1059	20252	15	-1.26710407014284	autosome	autosome	scaffold389655	1503	15	0.720617600078722	autosome	autosome
BGIBMGA003344	chr15	14202134	14205021	scaffold5074	12069	15	0.0715532610250341	autosome	autosome	scaffold33650	8194	15	-1.26023577248112	autosome	autosome	scaffold84689	2788	15	0.780831479537838	autosome	autosome
BGIBMGA003345	chr15	14181020	14196170	scaffold12768	7398	15	0.0840642647884745	autosome	autosome	scaffold39109	3988	15	-1.24511249783653	autosome	autosome	scaffold259153	1507	15	1.11270013274936	autosome	autosome
BGIBMGA003346	chr15	14166615	14172459	scaffold21866	5070	15	0.13245029602365	autosome	autosome	scaffold29247	4978	15	-1.29090119926674	autosome	autosome	scaffold94367	2381	15	0.57190634789571	autosome	autosome
BGIBMGA003348	chr15	14111549	14117449	Contig6854	2081	15	0.263034405833794	autosome	autosome	scaffold32443	4630	15	-1.2684888359259	autosome	autosome	scaffold235872	1581	15	0.39231742277876	autosome	NA
BGIBMGA003349	chr15	14006216	14010279	scaffold3838	13638	15	0.0230836131130412	autosome	autosome	scaffold32585	4613	15	-1.19417254768899	autosome	autosome	scaffold138894	2026	15	0.879145605125615	autosome	autosome
BGIBMGA003350	chr15	13962013	13983345	scaffold839	23536	15	0.119298928372344	autosome	autosome	scaffold11600	8531	15	-1.2461605872694	autosome	autosome	scaffold5630	7493	15	0.574694165267329	autosome	autosome
BGIBMGA003351	chr15	13939440	13952384	scaffold8310	9465	15	0.0473057147783568	autosome	autosome	scaffold62013	2525	15	-1.35755200461808	autosome	NA	scaffold54760	2934	15	0.926626813669781	autosome	autosome
BGIBMGA003357	chr15	13647129	13650061	scaffold1459	19588	15	0.0813001021018482	autosome	autosome	scaffold10466	8960	15	-1.24236083756904	autosome	autosome	scaffold71439	2656	15	0.678071905112638	autosome	autosome
BGIBMGA003358	chr15	13644204	13645076	scaffold7492	9992	15	0	autosome	autosome	scaffold44096	3590	15	-0.986824611252267	autosome	autosome	scaffold150951	1953	15	0.362570079384708	autosome	NA
BGIBMGA003366	chr15	13424712	13431656	scaffold2112	17202	15	0.115477217419936	autosome	autosome	scaffold19296	6512	15	-1.27798474729977	autosome	autosome	scaffold113807	3483	15	1.13078660753535	autosome	autosome
BGIBMGA003367	chr15	13414535	13416054	scaffold9682	8715	15	0.102361717629678	autosome	autosome	scaffold483	24330	15	-1.23446525363702	autosome	autosome	scaffold157125	1918	15	0.856875057901403	autosome	autosome
BGIBMGA003374	chr15	13143407	13154633	scaffold2745	15596	15	0.0916304754655683	autosome	autosome	scaffold23237	6132	15	-1.26589405997303	autosome	autosome	scaffold254131	1522	15	0.80418067426246	autosome	autosome
BGIBMGA003375	chr15	13135654	13136885	scaffold1103	21407	15	0.0631938264871939	autosome	autosome	scaffold4254	13017	15	-1.23446525363702	autosome	autosome	scaffold425297	1622	15	0.988222832223646	autosome	autosome
BGIBMGA003376	chr15	13093060	13103846	scaffold2244	16899	15	0.0210616155278296	autosome	autosome	scaffold7140	10646	15	-1.20732497324751	autosome	autosome	scaffold39029	3316	15	0.913122549320033	autosome	autosome
BGIBMGA003378	chr15	13109547	13132483	scaffold2244	16899	15	0.0210616155278296	autosome	autosome	Contig728	5359	15	-1.36257007938471	autosome	NA	scaffold269545	2030	15	0.716606506531627	autosome	autosome
BGIBMGA003396	chr15	13952971	13961637	scaffold5389	11738	15	0.0437213774293178	autosome	autosome	scaffold6320	11189	15	-1.1797060222349	autosome	autosome	scaffold35963	3415	15	0.307572801910292	autosome	NA
BGIBMGA003397	chr15	13998126	14000450	scaffold11435	7907	15	0	autosome	autosome	scaffold49090	3246	15	-1.37851162325373	autosome	NA	scaffold27459	3749	15	0.581642142429545	autosome	autosome
BGIBMGA003401	chr15	14100934	14106603	scaffold7759	9815	15	0.0242475462466772	autosome	autosome	scaffold18743	6623	15	-1.22741049610307	autosome	autosome	scaffold163293	1885	15	0.339630096620821	autosome	NA
BGIBMGA003403	chr15	14137331	14152232	scaffold3160	14757	15	0.0227200765000834	autosome	autosome	Contig1436	3982	15	-1.20281688299969	autosome	autosome	scaffold70553	2669	15	0.584962500721156	autosome	autosome
BGIBMGA003409	chr15	14322485	14340874	scaffold7730	9840	15	0.0978473233981446	autosome	autosome	scaffold18399	6695	15	-1.1909427827114	autosome	autosome	scaffold256433	1515	15	1.27733794386329	autosome	autosome
BGIBMGA003414	chr15	14714495	14717593	scaffold21983	5050	15	-0.0671141958585369	autosome	autosome	scaffold43226	3656	15	-1.14438990933517	autosome	autosome	scaffold48554	3065	15	0.606024116248986	autosome	autosome
BGIBMGA003418	chr15	15150953	15151997	scaffold12268	7586	15	0.0565835283663675	autosome	autosome	scaffold1694	17662	15	-1.20053298737271	autosome	autosome	scaffold7040	6522	15	0.630543535030052	autosome	autosome
BGIBMGA003420	chr15	15596681	15601207	scaffold18262	5803	15	-0.0207585601667973	autosome	autosome	scaffold64657	2407	15	-1.38391498178306	autosome	NA	scaffold61511	2809	15	0.789782292609654	autosome	autosome
BGIBMGA003421	chr15	15632901	15640762	Contig6362	4658	15	0.20163386116965	autosome	autosome	scaffold81602	1765	15	-1.30742852519225	autosome	autosome	scaffold51267	3006	15	1.18003502908715	autosome	autosome
BGIBMGA003424	chr15	15727709	15728135	scaffold272	33048	15	0.0480942882010449	autosome	autosome	scaffold26338	5355	15	-1.03952836418664	autosome	autosome	scaffold7570	5678	15	0.559427408614019	autosome	autosome
BGIBMGA003428	chr15	16017539	16029712	scaffold3055	14978	15	0.154722594798642	autosome	autosome	scaffold28876	5024	15	-1.23606735823352	autosome	autosome	scaffold59947	2836	15	0.192645077942396	NA	NA
BGIBMGA003429	chr15	16054306	16056744	scaffold29423	3902	15	0.0207585601667975	autosome	autosome	scaffold4773	12500	15	-1.30985526258679	autosome	autosome	scaffold3150	7301	15	0.80039097430784	autosome	autosome
BGIBMGA003430	chr15	16072640	16074922	scaffold963	22466	15	0	autosome	autosome	scaffold4935	12351	15	-1.2337971846087	autosome	autosome	scaffold77	16035	15	0.697437229979569	autosome	autosome
BGIBMGA003431	chr15	16093606	16104946	scaffold49799	2055	15	-0.0780025120012732	autosome	NA	scaffold19856	6399	15	-1.12775554719837	autosome	autosome	scaffold11809	4949	15	0.54648835290652	autosome	autosome
BGIBMGA003438	chr15	16333159	16340545	scaffold31506	3641	15	0.105353000146229	autosome	autosome	scaffold22989	5854	15	-1.13750352374993	autosome	autosome	scaffold62413	2795	15	0.934904971778115	autosome	autosome
BGIBMGA003439	chr15	16463201	16465898	scaffold4004	13377	15	0	autosome	autosome	scaffold53438	2981	15	-1.10604163741032	autosome	autosome	scaffold212689	1664	15	0.110780430718537	NA	NA
BGIBMGA003440	chr15	16478533	16481956	scaffold8323	9459	15	-0.0246620542342691	autosome	autosome	scaffold32566	4616	15	-1.30415339315939	autosome	autosome	scaffold12913	4812	15	0.877515993475005	autosome	autosome
BGIBMGA003446	chr5	9830978	9856314	scaffold7085	10280	5	-0.0836579290469097	autosome	NA	scaffold4918	12363	5	-1.21230360371286	autosome	autosome	scaffold2887	7456	5	0.785875194647152	autosome	autosome
BGIBMGA003454	chr5	10412022	10434900	scaffold2931	15230	5	0.0692626624371138	autosome	autosome	scaffold33415	4521	5	-1.20163386116965	autosome	autosome	scaffold242764	3289	5	0.691877704637668	autosome	autosome
BGIBMGA003455	chr5	10495717	10499033	Contig362	4474	5	0.0280143761695965	autosome	autosome	scaffold6557	11018	5	-1.18641312423088	autosome	autosome	scaffold4616	10120	5	0.763932641766476	autosome	autosome
BGIBMGA003456	chr5	10557946	10559428	scaffold7718	9845	5	0.0238467419543677	autosome	autosome	scaffold1759	17477	5	-1.30985526258679	autosome	autosome	scaffold6068	6072	5	0.554762262945457	autosome	autosome
BGIBMGA003457	chr5	10589255	10589797	scaffold7322	10111	5	0.0347654181606766	autosome	autosome	Contig831	5304	5	-1.22239242133645	autosome	autosome	scaffold62079	2800	5	0.34577483684173	autosome	NA
BGIBMGA003459	chr5	10708009	10708454	scaffold2141	25528	5	0.0692626624371138	autosome	autosome	scaffold2163	16318	5	-1.25206328801279	autosome	autosome	scaffold107388	4633	5	1.0962153152593	autosome	autosome
BGIBMGA003462	chr5	10883177	10889545	scaffold4965	12191	5	0	autosome	autosome	scaffold2359	15912	5	-1.16046467219325	autosome	autosome	scaffold223507	1624	5	0.374635145218207	autosome	NA
BGIBMGA003464	chr5	11063053	11071572	scaffold12168	7624	5	0.0238467419543677	autosome	autosome	scaffold9711	9289	5	-1.17632277264046	autosome	autosome	scaffold107559	2258	5	0.754089771957415	autosome	autosome
BGIBMGA003465	chr5	11149455	11156761	scaffold7397	10066	5	-0.0443941193584534	autosome	autosome	scaffold2865	14934	5	-1.24100809950379	autosome	autosome	scaffold3098	7327	5	0.885288341123307	autosome	autosome
BGIBMGA003466	chr5	11177447	11180847	scaffold8029	9638	5	0.178970141045319	autosome	autosome	scaffold18000	6777	5	-1.17246719600477	autosome	autosome	scaffold28286	3710	5	0.634080267285847	autosome	autosome
BGIBMGA003467	chr5	11189839	11194111	scaffold8973	9098	5	-0.0210616155278296	autosome	autosome	scaffold7932	10161	5	-1.29956028185891	autosome	autosome	scaffold102595	3889	5	0.538552035764198	autosome	autosome
BGIBMGA003468	chr5	11220565	11230538	scaffold32220	3559	5	-0.0995356735509144	autosome	NA	scaffold5078	12196	5	-1.14295795384204	autosome	autosome	scaffold15917	5132	5	0.819427754358179	autosome	autosome
BGIBMGA003469	chr5	11246695	11251193	scaffold4798	12381	5	0.0752881273042372	autosome	autosome	scaffold15096	7442	5	-1.29335894269059	autosome	autosome	scaffold168026	2146	5	1.13504996016385	autosome	autosome
BGIBMGA003470	chr5	11262545	11285198	scaffold6579	10680	5	0	autosome	autosome	scaffold4386	12883	5	-1.24935946893672	autosome	autosome	scaffold117529	2177	5	0.549338590990435	autosome	autosome
BGIBMGA003472	chr5	11323442	11333016	scaffold12019	7679	5	0.0280143761695965	autosome	autosome	scaffold16518	7091	5	-1.20163386116965	autosome	autosome	scaffold11484	4996	5	0.511339637577976	autosome	autosome
BGIBMGA003473	chr5	11338251	11355264	scaffold20412	5352	5	0.0692626624371138	autosome	autosome	scaffold35367	4322	5	-1.16146342269412	autosome	autosome	scaffold9075	5374	5	0.873242857714061	autosome	autosome
BGIBMGA003474	chr5	11365101	11369104	scaffold4667	12537	5	0.0418201756946269	autosome	autosome	scaffold46891	3391	5	-1.07528812730424	autosome	autosome	scaffold74291	2616	5	0.539975045947846	autosome	autosome
BGIBMGA003483	chr5	11682752	11688624	scaffold3629	13944	5	-0.0227200765000835	autosome	autosome	scaffold1284	19186	5	-1.22239242133645	autosome	autosome	scaffold84132	2492	5	0.932885804141463	autosome	autosome
BGIBMGA003484	chr5	11692291	11700264	scaffold1235	20704	5	0.0801703486839834	autosome	autosome	scaffold15048	7452	5	-1.22677086184702	autosome	autosome	scaffold8337	5519	5	0.554200246950469	autosome	autosome
BGIBMGA003485	chr5	11745712	11748794	scaffold91	43670	5	0.0406419844973458	autosome	autosome	scaffold8381	9924	5	-1.19930880822341	autosome	autosome	scaffold71782	5150	5	0.727747064136828	autosome	autosome
BGIBMGA003489	chr5	12005189	12007973	scaffold15663	6459	5	0.131244533278253	autosome	autosome	Contig6211	5798	5	-1.21359547309929	autosome	autosome	scaffold200560	1712	5	0.214124805352848	NA	NA
BGIBMGA003490	chr5	12058287	12061661	scaffold10507	8312	5	0.121306296222134	autosome	autosome	scaffold9748	9271	5	-1.28010791919274	autosome	autosome	scaffold35448	3431	5	1.00933786457934	autosome	autosome
BGIBMGA003495	chr5	12325111	12327613	scaffold300	32084	5	-0.0201778819376302	autosome	autosome	scaffold48242	3302	5	-0.918863237274595	autosome	autosome	scaffold43262	3197	5	0.774440299584869	autosome	autosome
BGIBMGA003496	chr5	12360053	12366928	scaffold56	48927	5	0	autosome	autosome	scaffold70609	2162	5	-1.30339214344993	autosome	autosome	scaffold53578	2957	5	0.839842774806508	autosome	autosome
BGIBMGA003497	chr5	12565069	12594091	scaffold4315	12951	5	0.0558532347335174	autosome	autosome	scaffold13151	8009	5	-1.22650852980868	autosome	autosome	scaffold247368	3288	5	0.584962500721156	autosome	autosome
BGIBMGA003498	chr5	12600126	12613865	scaffold2003	17475	5	0	autosome	autosome	scaffold15257	7403	5	-1.36923380966572	autosome	NA	scaffold134708	2054	5	0.79612766663435	autosome	autosome
BGIBMGA003503	chr5	12864655	12896334	scaffold3322	14465	5	0	autosome	autosome	scaffold236	28562	5	-1.21572869105544	autosome	autosome	scaffold136357	2043	5	0.867362231421881	autosome	autosome
BGIBMGA003506	chr5	13352936	13356483	scaffold175	37148	5	0.0641303374197156	autosome	autosome	scaffold6773	10879	5	-1.20163386116965	autosome	autosome	scaffold6072	6071	5	0.650550842348733	autosome	autosome
BGIBMGA003512	chr5	13650984	13656646	scaffold15829	6419	5	0.023458972823989	autosome	autosome	scaffold5628	11734	5	-1.27417496343899	autosome	autosome	scaffold12350	5134	5	0.468386923871777	autosome	autosome
BGIBMGA003513	chr5	13717261	13740854	scaffold769	24269	5	0.084888897586513	autosome	autosome	scaffold2466	15709	5	-1.22627585582368	autosome	autosome	scaffold104508	2285	5	0.506667974744412	autosome	autosome
BGIBMGA003514	chr5	13748488	13750036	scaffold769	24269	5	0.084888897586513	autosome	autosome	scaffold3193	14362	5	-1.13464952669478	autosome	autosome	scaffold97589	2348	5	0.939458458064949	autosome	autosome
BGIBMGA003519	chr5	13978640	13987652	scaffold16042	6353	5	0.070389327891398	autosome	autosome	scaffold28588	5057	5	-1.0163018123291	autosome	autosome	scaffold19979	4173	5	0.745617464419115	autosome	autosome
BGIBMGA003522	chr5	14062501	14063290	scaffold47312	2214	5	0.067114195858537	autosome	autosome	scaffold703	36645	5	-1.21021770739035	autosome	autosome	scaffold4941	11087	5	0.783321229857946	autosome	autosome
BGIBMGA003529	chr5	14453714	14488623	scaffold30228	3796	5	-0.0443941193584534	autosome	autosome	scaffold11752	8477	5	-1.17778711921528	autosome	autosome	scaffold34223	3476	5	0.169925001442312	NA	NA
BGIBMGA003530	chr5	14561087	14563001	scaffold20204	5391	5	0.119298928372344	autosome	autosome	scaffold3029	14648	5	-1.26748031086499	autosome	autosome	scaffold64464	2762	5	1.31170825256948	autosome	autosome
BGIBMGA003533	chr5	14694476	14697525	scaffold6253	10938	5	0.0430687218918859	autosome	autosome	scaffold2779	15086	5	-1.29768054864069	autosome	autosome	scaffold101260	2314	5	0.594007640324163	autosome	autosome
BGIBMGA003534	chr5	14751013	14759897	scaffold30260	3794	5	0.0978473233981446	autosome	autosome	scaffold1324	19045	5	-1.32736198093799	autosome	autosome	scaffold12539	4859	5	0.559083868895551	autosome	autosome
BGIBMGA003536	chr5	14835555	14839221	scaffold71052	2240	5	-0.0473057147783566	autosome	autosome	scaffold11006	8753	5	-1.39759236481943	autosome	NA	scaffold183561	1786	5	0.777607578663552	autosome	autosome
BGIBMGA003539	chr5	14957972	14971385	scaffold217	34859	5	0.0480942882010449	autosome	autosome	scaffold2660	19722	5	-1.2461605872694	autosome	autosome	scaffold11230	5030	5	0.763559804177919	autosome	autosome
BGIBMGA003543	chr5	15192652	15194084	scaffold28218	4051	5	0	autosome	autosome	scaffold37	41602	5	-1.21501289097085	autosome	autosome	scaffold1615	10224	5	0.673639658797377	autosome	autosome
BGIBMGA003546	chr5	15350576	15357754	scaffold9131	9008	5	-0.0191088229477047	autosome	autosome	scaffold48498	3285	5	-1.18555565315608	autosome	autosome	scaffold1609	11449	5	0.80486965866801	autosome	autosome
BGIBMGA003549	chr5	15499070	15500881	scaffold15790	6430	5	0	autosome	autosome	scaffold128	32566	5	-1.19417254768899	autosome	autosome	scaffold55791	5103	5	0.978783514090304	autosome	autosome
BGIBMGA003555	chr5	15708369	15713756	scaffold10388	8367	5	0.0473057147783568	autosome	autosome	scaffold65003	2393	5	-1.16397573511113	autosome	autosome	scaffold91514	3733	5	0.691450934913837	autosome	autosome
BGIBMGA003556	chr5	15735071	15742335	scaffold4235	25225	5	0.0497530351970997	autosome	autosome	scaffold33246	4540	5	-1.07922669115058	autosome	autosome	scaffold120305	2156	5	0.89774994175205	autosome	autosome
BGIBMGA003558	chr5	15756209	15762003	scaffold548	26757	5	0.0430687218918859	autosome	autosome	scaffold33909	4467	5	-1.3280541976842	autosome	autosome	scaffold4367	7280	5	1.12755004972051	autosome	autosome
BGIBMGA003560	chr5	15793853	15795563	scaffold8797	9186	5	-0.0443941193584534	autosome	autosome	scaffold8168	10026	5	-1.19793937761191	autosome	autosome	scaffold107829	2256	5	0.602407635180566	autosome	autosome
BGIBMGA003562	chr5	15825475	15826082	scaffold4249	13036	5	0.117356950638159	autosome	autosome	scaffold8921	9655	5	-1.38956681176273	autosome	NA	scaffold210411	1673	5	0.0327899351176697	sexchrom	NA
BGIBMGA003579	chr5	16436690	16437949	scaffold17163	6057	5	0.0874628412503394	autosome	autosome	scaffold5891	11511	5	-1.19793937761191	autosome	autosome	scaffold97300	2351	5	0.0831412353002456	NA	NA
BGIBMGA003587	chr5	17086040	17097975	scaffold666	25236	5	0.0242475462466772	autosome	autosome	scaffold8233	9993	5	-1.22239242133645	autosome	autosome	scaffold55067	2928	5	0.417157551153213	autosome	autosome
BGIBMGA003588	chr5	17109974	17126478	scaffold5233	11876	5	0	autosome	autosome	scaffold15010	7466	5	-1.29545588352617	autosome	autosome	scaffold162477	1889	5	0.931052646282509	autosome	autosome
BGIBMGA003597	chr5	17668494	17687814	scaffold1	114100	5	0.0223678130284545	autosome	autosome	scaffold44816	3540	5	-1.26303440583379	autosome	autosome	scaffold623414	1661	5	0.57862097384733	autosome	autosome
BGIBMGA003602	chr5	17463180	17476605	scaffold1	114100	5	0.0223678130284545	autosome	autosome	scaffold18111	6756	5	-1.30812229536233	autosome	autosome	scaffold247819	1541	5	0.581934808023588	autosome	autosome
BGIBMGA003608	chr5	17106041	17107432	scaffold17573	5959	5	0.12199052437861	autosome	autosome	scaffold11476	8579	5	-1.31451062332488	autosome	autosome	scaffold305886	1622	5	0.465663572348812	autosome	autosome
BGIBMGA003609	chr5	17098755	17100297	scaffold666	25236	5	0.0242475462466772	autosome	autosome	scaffold63331	2464	5	-1.5405683813627	autosome	NA	scaffold24596	3893	5	0.51048428476188	autosome	autosome
BGIBMGA003610	chr5	17049687	17053246	scaffold2431	16363	5	0.0230836131130412	autosome	autosome	scaffold11769	8471	5	-1.2464378953031	autosome	autosome	scaffold167131	1865	5	1.03125093398444	autosome	autosome
BGIBMGA003615	chr5	16922410	16925773	scaffold9197	8969	5	0.0193653248669312	autosome	autosome	scaffold208	29560	5	-1.1926450779424	autosome	autosome	scaffold70689	2667	5	1.07138463323677	autosome	autosome
BGIBMGA003618	chr5	16896954	16901541	scaffold2870	15351	5	0.021373650792567	autosome	autosome	scaffold36192	4241	5	-1.42786153963643	autosome	NA	scaffold359279	2088	5	0.584962500721156	autosome	autosome
BGIBMGA003619	chr5	16766593	16768625	scaffold1612	18921	5	0.0588936890535686	autosome	autosome	scaffold18	46149	5	-1.21864028647534	autosome	autosome	scaffold64021	3226	5	1.12928301694497	autosome	autosome
BGIBMGA003620	chr5	16718851	16754807	scaffold1358	20078	5	0.0210616155278296	autosome	autosome	scaffold18	46149	5	-1.21864028647534	autosome	autosome	scaffold43765	3183	5	0.846194663920965	autosome	autosome
BGIBMGA003622	chr5	16649285	16699017	scaffold157	38120	5	0.0861566437497146	autosome	autosome	scaffold30	43361	5	-1.22881869049588	autosome	autosome	scaffold11679	4967	5	0.600828906180177	autosome	autosome
BGIBMGA003626	chr5	16426952	16433216	scaffold5437	11682	5	0.0250909809628305	autosome	autosome	scaffold2465	15710	5	-1.20881401483591	autosome	autosome	scaffold168973	1855	5	0.925453046634946	autosome	autosome
BGIBMGA003629	chr5	15878166	15891744	scaffold7284	10131	5	0.0450878895285382	autosome	autosome	scaffold21200	6157	5	-1.21089678249862	autosome	autosome	scaffold129440	2090	5	0.664579668784524	autosome	autosome
BGIBMGA003632	chr5	15827248	15827962	scaffold4249	13036	5	0.117356950638159	autosome	autosome	scaffold8921	9655	5	-1.38956681176273	autosome	NA	scaffold171831	1841	5	0.319820431925371	autosome	NA
BGIBMGA003635	chr5	15770313	15779251	scaffold9942	8583	5	0.0473057147783568	autosome	autosome	scaffold14776	7541	5	-1.35908109330483	autosome	NA	scaffold24717	3886	5	0.754523965550511	autosome	autosome
BGIBMGA003639	chr5	15532062	15553950	scaffold18184	5819	5	0.100928908850781	autosome	autosome	scaffold4876	12400	5	-1.3275746580285	autosome	autosome	scaffold114701	2199	5	1.0060490446728	autosome	autosome
BGIBMGA003640	chr5	15503942	15527969	scaffold10052	8530	5	-0.0395283641866373	autosome	autosome	scaffold128	32566	5	-1.19417254768899	autosome	autosome	scaffold131394	2495	5	0.748938235832282	autosome	autosome
BGIBMGA003643	chr5	15361399	15362780	scaffold9131	9008	5	-0.0191088229477047	autosome	autosome	scaffold16059	7199	5	-1.09953567355091	autosome	autosome	scaffold229264	1603	5	0.898120385980786	autosome	autosome
BGIBMGA003645	chr5	15311276	15313921	scaffold11365	7936	5	0.135351852894886	autosome	autosome	scaffold21029	6188	5	-1.26076423220897	autosome	autosome	scaffold43380	3193	5	0.791413378188583	autosome	autosome
BGIBMGA003647	chr5	15195703	15208364	scaffold78	45091	5	0.0230836131130412	autosome	autosome	scaffold37	41602	5	-1.21501289097085	autosome	autosome	scaffold44522	3163	5	0.471621027645211	autosome	autosome
BGIBMGA003648	chr5	15161072	15181394	scaffold13914	6984	5	-0.0524674198941355	autosome	autosome	scaffold27186	5236	5	-1.24236083756904	autosome	autosome	scaffold75918	3901	5	0.601010441953026	autosome	autosome
BGIBMGA003652	chr5	14942696	14956429	scaffold4780	12414	5	-0.0207585601667973	autosome	autosome	scaffold25507	5471	5	-1.0911478880582	autosome	autosome	scaffold13463	4749	5	0.645817706108011	autosome	autosome
BGIBMGA003653	chr5	14932478	14933627	scaffold3226	14621	5	0.0972972013549148	autosome	autosome	scaffold3588	13844	5	-1.26303440583379	autosome	autosome	scaffold1189	9194	5	0.783963073703376	autosome	autosome
BGIBMGA003654	chr5	14852223	14876414	scaffold1540	19239	5	-0.0437213774293179	autosome	autosome	scaffold13934	7770	5	-1.12928301694497	autosome	autosome	scaffold69293	2687	5	0.85913746416015	autosome	autosome
BGIBMGA003659	chr5	14709970	14725583	scaffold8525	9333	5	0.0443941193584534	autosome	autosome	scaffold10600	8905	5	-1.1963972128035	autosome	autosome	scaffold42826	4008	5	0.728128230907029	autosome	autosome
BGIBMGA003662	chr5	14509968	14513705	scaffold5802	11337	5	0	autosome	autosome	scaffold6494	11066	5	-1.24511249783653	autosome	autosome	scaffold149583	1961	5	0.68805599368526	autosome	autosome
BGIBMGA003664	chr5	14357856	14362471	scaffold1040	21848	5	-0.0250909809628305	autosome	autosome	scaffold23677	5745	5	-1.15200309344505	autosome	autosome	scaffold258944	1507	5	0.956410731452317	autosome	autosome
BGIBMGA003667	chr5	14066281	14081615	scaffold12046	13524	5	0	autosome	autosome	scaffold703	36645	5	-1.21021770739035	autosome	autosome	scaffold226485	2360	5	0.68684211474037	autosome	autosome
BGIBMGA003669	chr5	14017638	14029791	scaffold13853	7005	5	-0.0418201756946271	autosome	autosome	scaffold6606	10987	5	-1.26096007759594	autosome	autosome	scaffold199821	1715	5	1.12928301694497	autosome	autosome
BGIBMGA003671	chr5	13957367	13963501	scaffold9736	8688	5	0.0465425859370302	autosome	autosome	scaffold14067	7735	5	-1.30256277002043	autosome	autosome	scaffold27983	3724	5	0.862496476250065	autosome	autosome
BGIBMGA003672	chr5	13922406	13929004	scaffold543	26833	5	0.0641303374197156	autosome	autosome	scaffold855	21403	5	-1.2464378953031	autosome	autosome	scaffold5907	6124	5	0.280451458911203	autosome	NA
BGIBMGA003673	chr5	13921183	13921542	scaffold543	26833	5	0.0641303374197156	autosome	autosome	scaffold855	21403	5	-1.2464378953031	autosome	autosome	scaffold138203	2031	5	0.792308628009981	autosome	autosome
BGIBMGA003675	chr5	13897443	13900590	scaffold6096	11074	5	0.0874628412503394	autosome	autosome	scaffold15476	7342	5	-1.25206328801279	autosome	autosome	scaffold217755	1645	5	0.304257068560307	autosome	NA
BGIBMGA003676	chr5	13871973	13887477	scaffold26012	4365	5	-0.0210616155278296	autosome	autosome	scaffold282	27470	5	-1.20053298737271	autosome	autosome	scaffold5118	15374	5	1	autosome	autosome
BGIBMGA003677	chr5	13864819	13866654	Contig120	7018	5	0.0692626624371138	autosome	autosome	scaffold282	27470	5	-1.20053298737271	autosome	autosome	scaffold25316	3856	5	0.68805599368526	autosome	autosome
BGIBMGA003678	chr5	13852218	13858611	scaffold12465	7510	5	0.0395283641866373	autosome	autosome	scaffold4774	12500	5	-1.24392558288609	autosome	autosome	scaffold60380	3008	5	1.20645087746743	autosome	autosome
BGIBMGA003679	chr5	13788040	13798311	scaffold12312	7567	5	0.0207585601667975	autosome	autosome	scaffold7261	10558	5	-1.05794734920928	autosome	autosome	scaffold29062	3675	5	0.402270203204966	autosome	NA
BGIBMGA003681	chr5	13701071	13701547	scaffold5218	11895	5	-0.0188590272513159	autosome	autosome	scaffold9979	9167	5	-1.28203536776385	autosome	autosome	scaffold64731	2757	5	0.833460813397069	autosome	autosome
BGIBMGA003684	chr5	13570377	13574459	scaffold21598	5121	5	0.0565835283663675	autosome	autosome	scaffold42627	3702	5	-1.15380533607904	autosome	autosome	scaffold28542	3698	5	0.680382065799839	autosome	autosome
BGIBMGA003685	chr5	13554596	13558729	scaffold13465	7152	5	0.0291463456595165	autosome	autosome	scaffold58993	2678	5	-1.20309186537751	autosome	autosome	scaffold71049	2662	5	0.477159211186641	autosome	autosome
BGIBMGA003686	chr5	13526982	13529743	scaffold7320	10112	5	-0.0581029545635683	autosome	autosome	scaffold24941	5548	5	-1.30742852519225	autosome	autosome	scaffold33154	3514	5	0.913843356250285	autosome	autosome
BGIBMGA003688	chr5	13457473	13461205	scaffold35103	3884	5	-0.0740005814437769	autosome	NA	scaffold43798	3612	5	-1.09953567355091	autosome	autosome	scaffold47631	3088	5	0.756074417113911	autosome	autosome
BGIBMGA003697	chr5	12392402	12399428	scaffold1222	20785	5	0.0573331750659516	autosome	autosome	scaffold28215	5103	5	-1.06904164442965	autosome	autosome	scaffold31728	3567	5	0.424687669312563	autosome	autosome
BGIBMGA003699	chr5	12376844	12378832	scaffold56	48927	5	0	autosome	autosome	scaffold45540	3484	5	-1.24392558288609	autosome	autosome	scaffold370208	1745	5	0.976541027176011	autosome	autosome
BGIBMGA003700	chr5	12336858	12353023	scaffold300	32084	5	-0.0201778819376302	autosome	autosome	scaffold2559	15544	5	-1.25096157353322	autosome	autosome	scaffold33780	3492	5	0.555762524272581	autosome	autosome
BGIBMGA003702	chr5	12271852	12277906	scaffold6136	11045	5	0.105353000146229	autosome	autosome	Contig1610	5115	5	-1.17687776208408	autosome	autosome	scaffold182926	1789	5	0.862496476250065	autosome	autosome
BGIBMGA003703	chr5	12243384	12252793	scaffold8782	9196	5	0.096215315259303	autosome	autosome	scaffold44354	3572	5	-1.19464743085354	autosome	autosome	scaffold161366	1895	5	0.790207615443186	autosome	autosome
BGIBMGA003704	chr5	12223248	12230767	scaffold345	30784	5	0.0874628412503394	autosome	autosome	scaffold68868	2232	5	-1.37586690199817	autosome	NA	scaffold93202	2392	5	0.768674453893544	autosome	autosome
BGIBMGA003709	chr5	12018560	12043173	scaffold12006	7684	5	0.0406419844973458	autosome	autosome	scaffold2185	16265	5	-1.265344566521	autosome	autosome	scaffold140048	2019	5	0.982441628615695	autosome	autosome
BGIBMGA003715	chr5	11713566	11723841	Contig156	5868	5	-0.0790715709911988	autosome	NA	scaffold3182	14376	5	-1.16992500144231	autosome	autosome	scaffold127239	3508	5	0.606246059089121	autosome	autosome
BGIBMGA003716	chr5	11703968	11706535	scaffold2093	17240	5	0.070389327891398	autosome	autosome	scaffold8664	9781	5	-1.14505033280328	autosome	autosome	scaffold7821	5626	5	1.08539149123064	autosome	autosome
BGIBMGA003717	chr5	11667646	11680382	scaffold1235	20704	5	0.0801703486839834	autosome	autosome	Contig607	5789	5	-1.35755200461808	autosome	NA	scaffold46611	5506	5	0.659294698082009	autosome	autosome
BGIBMGA003718	chr5	11660773	11665025	scaffold3629	13944	5	-0.0227200765000835	autosome	autosome	scaffold6687	10936	5	-1.30485458152842	autosome	autosome	scaffold21778	4055	5	0.734761323239476	autosome	autosome
BGIBMGA003721	chr5	11544008	11554517	scaffold56850	1662	5	0.0255350921071375	autosome	autosome	scaffold6985	10740	5	-1.29865831556452	autosome	autosome	scaffold62038	4223	5	0.798366138830349	autosome	autosome
BGIBMGA003724	chr5	11308904	11319987	scaffold10569	8287	5	0.0727563424353141	autosome	autosome	scaffold37	41602	5	-1.21501289097085	autosome	autosome	scaffold2663	7620	5	0.472262367971794	autosome	autosome
BGIBMGA003725	chr5	11259561	11260973	scaffold35272	3226	5	0.0681715026415792	autosome	autosome	scaffold421	25198	5	-1.26303440583379	autosome	autosome	scaffold11894	4939	5	0.37851162325373	autosome	NA
BGIBMGA003726	chr5	11240968	11244468	scaffold10156	8737	5	0	autosome	autosome	scaffold7586	10363	5	-1.20546911829998	autosome	autosome	scaffold30859	3600	5	0.476813696865534	autosome	autosome
BGIBMGA003730	chr5	11142674	11144905	scaffold11505	7877	5	0.137503523749935	autosome	autosome	scaffold15858	7247	5	-1.14017765804826	autosome	autosome	scaffold143562	1997	5	0.67116353577046	autosome	autosome
BGIBMGA003732	chr5	10940783	10945780	scaffold29152	3935	5	0.121306296222134	autosome	autosome	scaffold37214	4532	5	-1.28798076296402	autosome	autosome	scaffold139974	2019	5	0.663817921432396	autosome	autosome
BGIBMGA003734	chr5	10870073	10871551	scaffold6960	10361	5	0.0250909809628305	autosome	autosome	scaffold4599	12668	5	-1.265344566521	autosome	autosome	scaffold270283	1834	5	0.354664881299362	autosome	NA
BGIBMGA003737	chr5	10820295	10821011	scaffold18760	5693	5	-0.121306296222134	autosome	NA	scaffold35875	4272	5	-1.18322182405577	autosome	autosome	scaffold242377	1559	5	0.155278225477911	NA	NA
BGIBMGA003739	chr5	10727694	10733930	scaffold5005	12150	5	0.0201778819376303	autosome	autosome	scaffold2163	16318	5	-1.25206328801279	autosome	autosome	scaffold64	18228	5	0.744742944757925	autosome	autosome
BGIBMGA003742	chr5	10578661	10584793	scaffold16882	6126	5	0.15754127698648	autosome	autosome	scaffold40295	3889	5	-1.31487333735341	autosome	autosome	scaffold14351	4652	5	0.592342031086754	autosome	autosome
BGIBMGA003746	chr5	10323030	10324523	scaffold29865	3842	5	-0.127111917903339	autosome	NA	scaffold4644	12628	5	-1.18903382439002	autosome	autosome	scaffold18018	4319	5	0.0995356735509144	NA	NA
BGIBMGA003750	chr5	9940488	9943547	scaffold52488	1895	5	-0.111031312388744	autosome	NA	scaffold3506	13944	5	-1.20029865048583	autosome	autosome	scaffold178221	1811	5	0.617142906470306	autosome	autosome
BGIBMGA003751	chr5	9668921	9672351	scaffold37744	2982	5	0.0458036896131247	autosome	autosome	scaffold52366	3043	5	-1.33703498727757	autosome	NA	scaffold7491	5696	5	0.717066036728501	autosome	autosome
BGIBMGA003758	chr4	19670819	19676704	Contig7842	2359	4	0	autosome	autosome	scaffold3139	14447	4	-1.23521646169403	autosome	autosome	scaffold74107	2619	4	0.81002905635593	autosome	autosome
BGIBMGA003759	chr4	19651833	19655912	scaffold11265	7987	4	0.065095028221885	autosome	autosome	scaffold1613	17981	4	-1.23446525363702	autosome	autosome	scaffold1327	9003	4	0.573466861883327	autosome	autosome
BGIBMGA003762	chr4	19552991	19555744	scaffold18728	5701	4	-0.0687127500840142	autosome	autosome	scaffold2830	14993	4	-1.07528812730424	autosome	autosome	scaffold487768	1539	4	0.651104857512368	autosome	autosome
BGIBMGA003763	chr4	19422661	19431128	scaffold6403	10819	4	0.0544477840223765	autosome	autosome	scaffold32935	4573	4	-1.21864028647534	autosome	autosome	scaffold31857	3562	4	0.893084796083488	autosome	autosome
BGIBMGA003766	chr4	19109074	19120599	scaffold5256	11855	4	0.0489096004809465	autosome	autosome	scaffold615	23135	4	-1.2464378953031	autosome	autosome	scaffold1230	9124	4	0.419225296242277	autosome	autosome
BGIBMGA003767	chr4	19094473	19098239	scaffold31957	3588	4	-0.166009951438929	autosome	NA	scaffold12789	8120	4	-1.25986712675511	autosome	autosome	scaffold55699	2915	4	0.853779259148956	autosome	autosome
BGIBMGA003771	chr4	18996556	19006993	scaffold17748	5915	4	0.0274807364221069	autosome	autosome	scaffold5697	15842	4	-1.29956028185891	autosome	autosome	scaffold9469	5304	4	0.875244968992053	autosome	autosome
BGIBMGA003774	chr4	18879563	18882106	Contig13754	6672	4	-0.0681715026415792	autosome	autosome	Contig1060	4590	4	-1.24792751344359	autosome	autosome	scaffold91117	2414	4	0.434020602646417	autosome	autosome
BGIBMGA003776	chr4	18851545	18861078	scaffold23852	6153	4	-0.14086253583985	autosome	NA	scaffold511	24015	4	-1.28824496863107	autosome	autosome	scaffold1742	8467	4	0.731064992726522	autosome	autosome
BGIBMGA003777	chr4	18865963	18870680	scaffold18682	5713	4	0	autosome	autosome	scaffold1636	17907	4	-1.29444735846526	autosome	autosome	scaffold39270	5249	4	0.777607578663552	autosome	autosome
BGIBMGA003783	chr4	19048145	19062889	scaffold4761	12433	4	-0.0196288067489325	autosome	autosome	scaffold2552	15548	4	-1.25690830303695	autosome	autosome	scaffold95563	2368	4	0.321928094887362	autosome	NA
BGIBMGA003784	chr4	19063570	19089838	scaffold36456	3106	4	-0.0458036896131248	autosome	autosome	scaffold9170	9543	4	-1.30550254697425	autosome	autosome	scaffold53372	3238	4	0.600799048771865	autosome	autosome
BGIBMGA003785	chr4	19099346	19102291	scaffold11160	8888	4	0.117836490293858	autosome	autosome	scaffold3212	14319	4	-1.15754127698648	autosome	autosome	scaffold19922	4176	4	0.571352069202503	autosome	autosome
BGIBMGA003788	chr4	19635146	19648185	scaffold34380	4683	4	0.103093492964104	autosome	autosome	scaffold1613	17981	4	-1.23446525363702	autosome	autosome	scaffold241	12969	4	0.988944811491004	autosome	autosome
BGIBMGA003789	chr4	19658043	19662301	scaffold52160	1913	4	-0.0418201756946271	autosome	autosome	scaffold25628	5452	4	-1.0703893278914	autosome	autosome	scaffold664	10442	4	0.64732838168153	autosome	autosome
BGIBMGA003795	chr4	20133084	20154514	scaffold13407	7170	4	0	autosome	autosome	scaffold21952	6028	4	-1.14684138832927	autosome	autosome	scaffold164442	1879	4	0.953706347726065	autosome	autosome
BGIBMGA003803	chr24	16136957	16169743	scaffold16787	6153	24	0.176877762084079	autosome	autosome	scaffold12658	8164	24	-1.10691520391651	autosome	autosome	scaffold221921	1630	24	0.605721060887954	autosome	autosome
BGIBMGA003811	chr24	15930262	15931019	scaffold13041	7302	24	0	autosome	autosome	scaffold24558	5605	24	-1	autosome	autosome	scaffold163496	1884	24	0.466567799918926	autosome	autosome
BGIBMGA003812	chr24	15842402	15852078	Contig5843	2057	24	-0.117356950638159	autosome	NA	scaffold26193	5375	24	-1.26303440583379	autosome	autosome	scaffold67051	2721	24	0.320645129003889	autosome	NA
BGIBMGA003822	chr24	15304477	15346568	scaffold14658	6757	24	0.184424571137428	autosome	autosome	scaffold21600	6091	24	-1.10187961401921	autosome	autosome	scaffold8433	5500	24	0.981503656382611	autosome	autosome
BGIBMGA003825	chr24	15172223	15185836	scaffold17870	5890	24	0.0588936890535686	autosome	autosome	scaffold24657	5590	24	-1.26303440583379	autosome	autosome	scaffold136156	2044	24	0.387604269155732	autosome	NA
BGIBMGA003826	chr24	15136649	15137788	scaffold3490	14155	24	-0.736965594166206	sexchrom	sexchrom	scaffold15524	7331	24	-1.07155326102503	autosome	autosome	scaffold20050	4430	24	0.823573432615732	autosome	autosome
BGIBMGA003829	chr24	15066947	15067879	scaffold11039	8077	24	0.117356950638159	autosome	autosome	scaffold18144	6748	24	-1.16146342269412	autosome	autosome	scaffold79953	2542	24	-0.618321097667587	sexchrom	sexchrom
BGIBMGA003831	chr24	15227290	15249947	scaffold15154	6599	24	-0.0198995574377049	autosome	autosome	scaffold18537	6665	24	-1.2556548754682	autosome	autosome	scaffold111084	2228	24	0.68326457433296	autosome	autosome
BGIBMGA003833	chr24	15470715	15473471	scaffold16722	6469	24	0.0400774393753351	autosome	autosome	scaffold14260	7679	24	-1.3548427173601	autosome	NA	scaffold369716	2239	24	0.529921137163194	autosome	autosome
BGIBMGA003841	chr24	16113170	16132592	scaffold33902	3367	24	0.100928908850781	autosome	autosome	scaffold38029	4080	24	-1.34191957007483	autosome	NA	scaffold44127	3174	24	0.630050390249694	autosome	autosome
BGIBMGA003851	chr1	20911282	20921258	scaffold46743	2253	1	-0.807354922057604	sexchrom	sexchrom	scaffold14269	7677	1	-2.21205047711499	sexchrom	sexchrom	scaffold68571	2698	1	-0.010341944221459	sexchrom	NA
BGIBMGA003854	chr1	21143633	21148943	scaffold10544	8297	1	-0.788495894806288	sexchrom	sexchrom	scaffold6027	11412	1	-2.14839183989267	sexchrom	sexchrom	scaffold70477	2670	1	0.0774045036856068	NA	NA
BGIBMGA003857	chr1	21216085	21228862	scaffold25082	4510	1	-0.865070419913891	sexchrom	sexchrom	scaffold22102	6006	1	-2.01495034146597	sexchrom	sexchrom	scaffold185311	1778	1	0	sexchrom	NA
BGIBMGA003858	chr1	21243806	21253774	scaffold31411	3651	1	-0.802060622388091	sexchrom	sexchrom	scaffold1391	18811	1	-1.20732497324751	autosome	autosome	scaffold12120	4910	1	-0.0184963436173894	sexchrom	NA
BGIBMGA003862	chr1	21596254	21610031	scaffold24676	4576	1	-1.02308361311304	sexchrom	sexchrom	scaffold8205	10006	1	-2.08017034868398	sexchrom	sexchrom	scaffold14917	4599	1	-0.354664881299362	sexchrom	sexchrom
BGIBMGA003867	chr1	21977732	21983595	scaffold29100	3941	1	-0.727920454563199	sexchrom	sexchrom	scaffold38069	4077	1	-1.68805599368526	NA	NA	scaffold8407	5505	1	-0.0729315224538511	sexchrom	NA
BGIBMGA003874	chr1	22272508	22280771	scaffold45244	2361	1	0.0280143761695965	autosome	autosome	scaffold4362	12900	1	-2.07800251200127	sexchrom	sexchrom	scaffold86178	2468	1	0.0766212816029124	NA	NA
BGIBMGA003890	chr1	21760213	21785372	scaffold7491	9993	1	-0.919829651316017	sexchrom	sexchrom	scaffold12835	8105	1	-2.0630097975258	sexchrom	sexchrom	scaffold91785	3481	1	-0.191531457631688	sexchrom	sexchrom
BGIBMGA003891	chr1	21562973	21577660	scaffold2070	17302	1	-0.956931278108114	sexchrom	sexchrom	scaffold16252	7152	1	-1.28540221886225	autosome	autosome	scaffold101633	2311	1	0.906890595608518	autosome	autosome
BGIBMGA003915	chr17	16032123	16040349	scaffold4889	12277	17	0.082462160191973	autosome	autosome	scaffold4719	12549	17	-1.20387233336565	autosome	autosome	scaffold104295	2287	17	0.722146879454661	autosome	autosome
BGIBMGA003923	chr17	16084868	16085379	scaffold14948	6665	17	0.0424352663203967	autosome	autosome	scaffold8275	9974	17	-1.33560303178444	autosome	NA	scaffold35944	3415	17	0.962847001582534	autosome	autosome
BGIBMGA003935	chr17	18178575	18195157	scaffold36697	3084	17	0.199308808223407	autosome	autosome	scaffold1982	16807	17	-1.30189034165082	autosome	autosome	scaffold191	13549	17	0.827939254213697	autosome	autosome
BGIBMGA003946	chr17	17429582	17430136	scaffold5903	11240	17	0	autosome	autosome	scaffold8379	9925	17	-1.34395440121736	autosome	NA	scaffold19145	4232	17	0.629750422467994	autosome	autosome
BGIBMGA003947	chr17	17401716	17420398	scaffold5903	11240	17	0	autosome	autosome	scaffold11413	8605	17	-1.16146342269412	autosome	autosome	scaffold9121	5366	17	0.84005908713031	autosome	autosome
BGIBMGA003950	chr17	17336950	17360302	scaffold11895	7727	17	0.082462160191973	autosome	autosome	scaffold26844	5283	17	-1.39733549754538	autosome	NA	scaffold11122	5046	17	0.690895945470221	autosome	autosome
BGIBMGA003951	chr17	17292353	17293162	scaffold3298	14504	17	-0.0230836131130413	autosome	autosome	scaffold2191	16249	17	-1.17263938613935	autosome	autosome	scaffold16838	4420	17	0.478540441585002	autosome	autosome
BGIBMGA003952	chr17	17272736	17275474	scaffold19774	10589	17	0.182203331220749	autosome	autosome	scaffold18394	6696	17	-1.18344614109593	autosome	autosome	scaffold134702	2054	17	0.805621954833149	autosome	autosome
BGIBMGA003960	chr17	18095777	18105006	scaffold5379	11742	17	-0.115477217419936	autosome	NA	scaffold5070	12206	17	-1.16689730874474	autosome	autosome	scaffold75640	2598	17	1.01158797427521	autosome	autosome
BGIBMGA003961	chr17	18234028	18247929	scaffold18891	5663	17	0.209923069374231	autosome	autosome	scaffold1806	17332	17	-1.10691520391651	autosome	autosome	scaffold21979	4043	17	0.313564621952736	autosome	NA
BGIBMGA003964	chr17	18363972	18366789	scaffold1923	17748	17	0	autosome	autosome	scaffold20	45634	17	-1.2829339632715	autosome	autosome	scaffold62238	2797	17	0.590609063862298	autosome	autosome
BGIBMGA003972	chr19	10966286	10967494	scaffold11937	7710	19	0	autosome	autosome	scaffold2364	15908	19	-1.24792751344359	autosome	autosome	scaffold51465	4745	19	0.800691191776593	autosome	autosome
BGIBMGA003973	chr19	10865011	10870044	scaffold448	28763	19	0.110182917750423	autosome	autosome	scaffold5670	11691	19	-1.22627585582368	autosome	autosome	scaffold3647	7417	19	0.46948528330122	autosome	autosome
BGIBMGA003977	chr19	10756574	10762440	scaffold23440	4778	19	0.115477217419936	autosome	autosome	scaffold2070	16568	19	-1.28379296600059	autosome	autosome	scaffold526058	1587	19	0.634544529571716	autosome	autosome
BGIBMGA003978	chr19	10750074	10751907	scaffold35417	3210	19	0	autosome	autosome	scaffold49162	3242	19	-1.26303440583379	autosome	autosome	scaffold32018	3882	19	1.02153316154964	autosome	autosome
BGIBMGA003979	chr19	10728016	10739202	scaffold12602	7461	19	0.120294233717712	autosome	autosome	scaffold26536	5326	19	-1.19793937761191	autosome	autosome	scaffold189520	1759	19	0.566769383955187	autosome	autosome
BGIBMGA003982	chr19	10634033	10644505	scaffold10736	8215	19	0.0534392589614604	autosome	autosome	scaffold28180	5107	19	-1.3280541976842	autosome	autosome	scaffold251858	1839	19	0.495131090492091	autosome	autosome
BGIBMGA003985	chr19	10579236	10589729	scaffold1623	18887	19	0.16349873228288	autosome	autosome	scaffold17124	6957	19	-1.1963972128035	autosome	autosome	scaffold373590	2712	19	0.761840262805235	autosome	autosome
BGIBMGA003990	chr19	10346540	10350031	scaffold35831	3168	19	0.0242475462466772	autosome	autosome	scaffold50288	3170	19	-1.0146467759644	autosome	autosome	scaffold123626	2131	19	0.921390165303634	autosome	autosome
BGIBMGA003997	chr19	10169362	10179128	scaffold8818	9175	19	0.0220263063299989	autosome	autosome	scaffold18593	6654	19	-1.27085391029309	autosome	autosome	scaffold165412	1873	19	1.33486715059486	autosome	autosome
BGIBMGA004000	chr19	9985463	9991809	scaffold4766	12429	19	-0.0250909809628305	autosome	autosome	scaffold1220	19451	19	-1.1926450779424	autosome	autosome	scaffold273608	1782	19	0.762500686273344	autosome	autosome
BGIBMGA004001	chr19	9981178	9982548	scaffold1776	18304	19	0.0196288067489326	autosome	autosome	scaffold9773	9261	19	-1.18344614109593	autosome	autosome	scaffold39721	3297	19	0.478462879420478	autosome	autosome
BGIBMGA004009	chr19	9853947	9855235	scaffold11498	7882	19	0	autosome	autosome	scaffold5503	11834	19	-1.17778711921528	autosome	autosome	scaffold356612	1804	19	0.845277405201358	autosome	autosome
BGIBMGA004012	chr19	9538114	9538494	scaffold14919	6676	19	-0.0238467419543678	autosome	autosome	scaffold17221	6934	19	-1.42223300068305	autosome	NA	scaffold124339	2126	19	0.570664117668588	autosome	autosome
BGIBMGA004018	chr19	8891952	8894259	scaffold44307	2429	19	0.0972972013549148	autosome	autosome	scaffold5605	11752	19	-1.2783011624871	autosome	autosome	scaffold595884	1743	19	1.21883460192326	autosome	autosome
BGIBMGA004020	chr19	8853004	8853198	scaffold47933	2174	19	0	autosome	autosome	scaffold12311	8277	19	-1.03037364904352	autosome	autosome	scaffold203547	1701	19	0.890521523201507	autosome	autosome
BGIBMGA004021	chr19	8832220	8850479	scaffold3426	14276	19	0	autosome	autosome	scaffold12750	8133	19	-1.04182017569463	autosome	autosome	scaffold146008	1982	19	0.64045761331286	autosome	autosome
BGIBMGA004025	chr19	8554420	8555577	scaffold927	22772	19	0	autosome	autosome	scaffold944	20865	19	-1.32192809488736	autosome	autosome	scaffold136680	2477	19	0.862496476250065	autosome	autosome
BGIBMGA004036	chr19	7620090	7629305	scaffold383	29919	19	0.0418201756946269	autosome	autosome	scaffold8195	10009	19	-1.29768054864069	autosome	autosome	scaffold64949	2754	19	0.603772350495915	autosome	autosome
BGIBMGA004038	chr19	7590511	7594209	scaffold383	29919	19	0.0418201756946269	autosome	autosome	scaffold58	38021	19	-1.27392272197653	autosome	autosome	scaffold119901	2159	19	0.44809578785814	autosome	autosome
BGIBMGA004052	chr19	7156902	7159107	scaffold987	22282	19	0.0406419844973458	autosome	autosome	scaffold14456	7624	19	-1.09761079662642	autosome	autosome	scaffold9202	5351	19	0.776278518191032	autosome	autosome
BGIBMGA004054	chr19	7100786	7128668	scaffold714	24802	19	0.108524456778169	autosome	autosome	scaffold2240	16144	19	-1.05889368905357	autosome	autosome	scaffold244564	1552	19	0.626541604472556	autosome	autosome
BGIBMGA004058	chr19	7080672	7084339	scaffold1887	17884	19	0.105353000146229	autosome	autosome	scaffold46103	3445	19	-1.31487333735341	autosome	autosome	scaffold398282	1703	19	0.719447832908177	autosome	autosome
BGIBMGA004060	chr19	7167569	7170832	scaffold9639	8733	19	-0.0790715709911988	autosome	NA	scaffold10157	9086	19	-1.05528243550119	autosome	autosome	scaffold5614	6217	19	0.377474086322361	autosome	NA
BGIBMGA004061	chr19	7196644	7207744	scaffold3651	13909	19	0	autosome	autosome	scaffold36116	4247	19	-1.16635838642212	autosome	autosome	scaffold1882	8303	19	0.514573172829758	autosome	autosome
BGIBMGA004062	chr19	7253059	7266918	scaffold567	26533	19	0.0450878895285382	autosome	autosome	scaffold4278	12987	19	-1.29661700635817	autosome	autosome	scaffold36028	3412	19	0.548436624696042	autosome	autosome
BGIBMGA004064	chr19	7311832	7318880	scaffold4505	12723	19	0.0201778819376303	autosome	autosome	scaffold2082	16533	19	-1.21818017004953	autosome	autosome	scaffold154315	1933	19	0.705095078879184	autosome	autosome
BGIBMGA004078	chr19	7560088	7561275	scaffold8735	9216	19	0.144389909335175	autosome	autosome	scaffold1599	18023	19	-1.23029761942179	autosome	autosome	scaffold36095	3410	19	0.407301850499239	autosome	NA
BGIBMGA004085	chr19	7741666	7752135	scaffold2544	16097	19	0	autosome	autosome	scaffold7182	11041	19	-1.37345839552744	autosome	NA	scaffold100937	3233	19	0.517399216908521	autosome	autosome
BGIBMGA004088	chr19	8116200	8116568	scaffold1114	21357	19	-0.0369942074822016	autosome	autosome	scaffold25336	5493	19	-1.28824496863107	autosome	autosome	scaffold1036	9503	19	0.697437229979569	autosome	autosome
BGIBMGA004090	chr19	8196506	8238120	scaffold65	47325	19	0.0191088229477047	autosome	autosome	scaffold8666	9780	19	-1.15077995217561	autosome	autosome	scaffold118339	2171	19	0.62148837674627	autosome	autosome
BGIBMGA004093	chr19	8713311	8743350	scaffold2294	16746	19	0.0437213774293178	autosome	autosome	scaffold37589	4117	19	-1.15324626029568	autosome	autosome	scaffold64412	2763	19	0.831602468304281	autosome	autosome
BGIBMGA004102	chr19	8897204	8902519	scaffold26030	4363	19	0.09515723304034	autosome	autosome	scaffold3702	14229	19	-1.28010791919274	autosome	autosome	scaffold9040	5381	19	0.854802084460064	autosome	autosome
BGIBMGA004107	chr19	9404944	9419596	scaffold7356	10090	19	0	autosome	autosome	scaffold6442	11112	19	-1.19930880822341	autosome	autosome	scaffold159469	1906	19	0.515588797680494	autosome	autosome
BGIBMGA004109	chr19	9492567	9494521	scaffold2766	18565	19	0.123382415505282	autosome	autosome	scaffold8994	9619	19	-1.09019780897158	autosome	autosome	scaffold41947	3233	19	0.402546555095647	autosome	NA
BGIBMGA004120	chr19	9867748	9883725	scaffold1776	18304	19	0.0196288067489326	autosome	autosome	scaffold46616	3409	19	-1.32736198093799	autosome	autosome	scaffold83549	2499	19	0.443347895302221	autosome	autosome
BGIBMGA004126	chr19	10014142	10022120	scaffold16290	6287	19	0.0692626624371138	autosome	autosome	scaffold1220	19451	19	-1.1926450779424	autosome	autosome	scaffold35571	3427	19	1.17353625499469	autosome	autosome
BGIBMGA004136	chr19	10753276	10754190	Contig561	5191	19	0.278301162487104	autosome	autosome	scaffold6998	10730	19	-1.30932805810773	autosome	autosome	scaffold184772	2151	19	0.560087832082127	autosome	autosome
BGIBMGA004137	chr19	10768965	10809695	scaffold4778	12415	19	0.101283335837182	autosome	autosome	scaffold31017	4781	19	-1.1057946640226	autosome	autosome	scaffold207273	1686	19	0.273018494406416	NA	NA
BGIBMGA004138	chr19	10856782	10863971	scaffold448	28763	19	0.110182917750423	autosome	autosome	scaffold5670	11691	19	-1.22627585582368	autosome	autosome	scaffold119987	2158	19	0.697971462550342	autosome	autosome
BGIBMGA004139	chr19	10968991	10980678	scaffold13625	7089	19	-0.101283335837182	autosome	NA	scaffold5884	11520	19	-1.32862274746137	autosome	autosome	scaffold95080	2373	19	0.711654505637019	autosome	autosome
BGIBMGA004140	chr19	10999152	11000825	scaffold48	49632	19	0.0207585601667975	autosome	autosome	scaffold2535	15595	19	-1.2464378953031	autosome	autosome	scaffold6646	5916	19	0.934197941604254	autosome	autosome
BGIBMGA004141	chr19	11271859	11272752	scaffold8820	9174	19	-0.0473057147783566	autosome	autosome	scaffold12648	8166	19	-1.27301849440642	autosome	autosome	scaffold177368	3029	19	0.390951880754531	autosome	NA
BGIBMGA004143	chr19	14354140	14358222	scaffold5152	11971	19	0.0524674198941355	autosome	autosome	scaffold21318	6140	19	-1.36678233067162	autosome	NA	scaffold110037	2237	19	0.619968950549069	autosome	autosome
BGIBMGA004150	chr19	13847691	13855437	scaffold23802	4716	19	0	autosome	autosome	scaffold239	28377	19	-1.24285652389616	autosome	autosome	scaffold125333	2118	19	0.253384235800074	NA	NA
BGIBMGA004163	chr19	12925107	12938782	scaffold1090	21482	19	0.154722594798642	autosome	autosome	scaffold22192	5992	19	-1.23878685958712	autosome	autosome	scaffold196221	1731	19	1.00921853002938	autosome	autosome
BGIBMGA004164	chr19	12919180	12920139	scaffold875	23236	19	0.0506260730699681	autosome	autosome	scaffold747	22130	19	-1.2720795454368	autosome	autosome	scaffold553588	1674	19	0.669175504624241	autosome	autosome
BGIBMGA004165	chr19	12802871	12811573	scaffold5298	18540	19	0	autosome	autosome	scaffold7480	10430	19	-1.24462236871991	autosome	autosome	scaffold46777	3969	19	0.696383783389579	autosome	autosome
BGIBMGA004166	chr19	12794597	12795181	scaffold8680	9242	19	0	autosome	autosome	scaffold10730	8860	19	-1.16992500144231	autosome	autosome	scaffold22943	6699	19	0.524526646859182	autosome	autosome
BGIBMGA004169	chr19	12512604	12514996	scaffold37000	3053	19	0.241008099503795	autosome	autosome	scaffold15450	7349	19	-1.2464378953031	autosome	autosome	scaffold33893	3488	19	0.566815154010897	autosome	autosome
BGIBMGA004175	chr19	12274744	12283712	scaffold34367	3318	19	0.176877762084079	autosome	autosome	scaffold33069	4559	19	-1.02599520853294	autosome	autosome	scaffold70995	3216	19	1.41860411429904	autosome	autosome
BGIBMGA004176	chr19	12392520	12406835	scaffold2897	15290	19	0.0901978089715781	autosome	autosome	scaffold2735	15178	19	-1.21412480535285	autosome	autosome	scaffold58684	2859	19	0.762960802699151	autosome	autosome
BGIBMGA004178	chr19	12474466	12482600	scaffold1670	18692	19	0.085729874025884	autosome	autosome	scaffold39694	3939	19	-1.43063435432986	autosome	NA	scaffold355380	1644	19	0.992466327314593	autosome	autosome
BGIBMGA004179	chr19	12489530	12495938	scaffold11731	7786	19	-0.0297473433940521	autosome	autosome	scaffold30185	4874	19	-1.30932805810773	autosome	autosome	scaffold125091	2120	19	1.36923380966572	autosome	autosome
BGIBMGA004187	chr19	12734522	12747253	scaffold1506	19406	19	0.15200309344505	autosome	autosome	scaffold28484	5070	19	-1.28540221886225	autosome	autosome	scaffold216185	1893	19	0.704802270727159	autosome	autosome
BGIBMGA004193	chr19	12985103	13008800	scaffold27615	4133	19	0.082462160191973	autosome	autosome	scaffold43668	3623	19	-1.17584983539942	autosome	autosome	scaffold52367	3602	19	0.877143252214466	autosome	autosome
BGIBMGA004201	chr19	13169359	13173526	Contig6193	3965	19	0	autosome	autosome	scaffold16194	7165	19	-1.12928301694497	autosome	autosome	scaffold41363	3248	19	0.563482773310705	autosome	autosome
BGIBMGA004206	chr19	14243306	14244706	scaffold9127	9012	19	-0.0692626624371137	autosome	autosome	scaffold15860	7245	19	-1.36564947231668	autosome	NA	scaffold181034	1798	19	0.210419779670372	NA	NA
BGIBMGA004215	chr20	9862177	9865623	scaffold54421	1789	20	0.024662054234269	autosome	autosome	scaffold20824	6226	20	-1.25633975325979	autosome	autosome	scaffold78252	5045	20	0.754887502163469	autosome	autosome
BGIBMGA004216	chr20	9773971	9784545	scaffold8195	9542	20	0.0565835283663675	autosome	autosome	scaffold31195	4761	20	-1.30812229536233	autosome	autosome	scaffold707764	1762	20	1.12029423371771	autosome	autosome
BGIBMGA004217	chr20	9767358	9767597	scaffold4885	12281	20	0.0916304754655683	autosome	autosome	scaffold942	20868	20	-1.20645087746743	autosome	autosome	scaffold103899	2290	20	0.631848888351992	autosome	autosome
BGIBMGA004218	chr20	9739573	9743511	scaffold6254	10938	20	0.023458972823989	autosome	autosome	scaffold4365	12897	20	-1.17753818555219	autosome	autosome	scaffold9716	5265	20	0.765534746362977	autosome	autosome
BGIBMGA004220	chr20	9717262	9725494	scaffold47080	2230	20	0.276840205358824	autosome	autosome	scaffold19872	6397	20	-1.12928301694497	autosome	autosome	scaffold1007	9569	20	0.61585650866694	autosome	autosome
BGIBMGA004221	chr20	9696914	9712204	scaffold36162	3135	20	-0.0759488532332986	autosome	NA	scaffold11157	8696	20	-1.2129937233342	autosome	autosome	scaffold2969	7406	20	0.972343657097135	autosome	autosome
BGIBMGA004222	chr20	9673857	9680661	scaffold12609	7459	20	0.0631938264871939	autosome	autosome	scaffold5590	12366	20	-1.29090119926674	autosome	autosome	scaffold12263	4894	20	0.669851398307669	autosome	autosome
BGIBMGA004224	chr20	9626814	9636258	scaffold11586	7843	20	0	autosome	autosome	scaffold84349	1683	20	-0.824428435416546	autosome	autosome	scaffold31178	3587	20	0.813121865276491	autosome	autosome
BGIBMGA004227	chr20	9690181	9695665	scaffold32725	3499	20	0.189033824390017	autosome	autosome	scaffold9634	9320	20	-1.33441903907056	autosome	NA	scaffold79802	2544	20	0.268615438097093	NA	NA
BGIBMGA004228	chr20	9744751	9748545	scaffold6254	10938	20	0.023458972823989	autosome	autosome	scaffold4365	12897	20	-1.17753818555219	autosome	autosome	scaffold34784	3455	20	0.581934808023588	autosome	autosome
BGIBMGA004230	chr20	9909351	9911167	Contig1988	6967	20	-0.0489096004809464	autosome	autosome	scaffold8089	10071	20	-1.22239242133645	autosome	autosome	scaffold117332	2179	20	0.813231488394274	autosome	autosome
BGIBMGA004241	chr20	8863868	8884934	scaffold4225	13067	20	0.149377624038227	autosome	autosome	scaffold12665	8162	20	-1.25715783949712	autosome	autosome	scaffold10586	5121	20	0.633872101202103	autosome	autosome
BGIBMGA004245	chr20	8748219	8753908	scaffold55947	1707	20	-0.15200309344505	autosome	NA	scaffold23453	5779	20	-1	autosome	autosome	scaffold551	12281	20	1.11805576152171	autosome	autosome
BGIBMGA004249	chr20	8769355	8775102	scaffold22139	5021	20	0	autosome	autosome	scaffold31177	4763	20	-1.0703893278914	autosome	autosome	scaffold42670	3213	20	0.327725939425475	autosome	NA
BGIBMGA004251	chr20	8852908	8859854	scaffold11266	7986	20	-0.0497530351970996	autosome	autosome	scaffold29753	4921	20	-1.01282404035758	autosome	autosome	scaffold239364	1569	20	0.855610090664825	autosome	autosome
BGIBMGA004266	chr20	1308768	1310491	scaffold28889	3968	20	0.139724763666613	autosome	autosome	scaffold40822	3844	20	-1.27301849440642	autosome	autosome	scaffold42277	3223	20	0.869039322116837	autosome	autosome
BGIBMGA004268	chr20	8056039	8071333	scaffold10369	8378	20	0.0660891904577724	autosome	autosome	scaffold11669	8505	20	-1.28540221886225	autosome	autosome	scaffold34935	3450	20	0.69965243569815	autosome	autosome
BGIBMGA004276	chr20	7769664	7782110	scaffold42843	2540	20	0.270089163367744	autosome	autosome	scaffold2590	15485	20	-1.11735695063816	autosome	autosome	scaffold67326	2717	20	0.993178734143986	autosome	autosome
BGIBMGA004278	chr20	7737012	7739137	scaffold26753	4253	20	0.186413124230881	autosome	autosome	scaffold28846	5027	20	-1.21359547309929	autosome	autosome	scaffold5263	6332	20	0.954557029238833	autosome	autosome
BGIBMGA004284	chr20	7453703	7457465	scaffold7783	9800	20	0.0861566437497146	autosome	autosome	scaffold48889	3260	20	-1.15527822547791	autosome	autosome	scaffold25271	3858	20	0.404149183136108	autosome	NA
BGIBMGA004302	chr20	7111198	7115385	scaffold806	23815	20	0.0242475462466772	autosome	autosome	scaffold36654	4198	20	-1.05889368905357	autosome	autosome	scaffold124643	3128	20	0.728697978182606	autosome	autosome
BGIBMGA004309	chr20	6763810	6790829	scaffold3188	14704	20	0.0995356735509144	autosome	autosome	scaffold5635	11727	20	-1.30116953472056	autosome	autosome	scaffold34871	4788	20	0.73039294024272	autosome	autosome
BGIBMGA004310	chr20	6747791	6752953	scaffold528	27104	20	0.0196288067489326	autosome	autosome	scaffold29081	7055	20	-1.29698173775713	autosome	autosome	scaffold126557	2110	20	0.592999819786574	autosome	autosome
BGIBMGA004312	chr20	6614955	6644182	scaffold950	22565	20	0.0443941193584534	autosome	autosome	scaffold26297	5361	20	-1.15024263558061	autosome	autosome	scaffold79478	2548	20	1.10402306454323	autosome	autosome
BGIBMGA004314	chr20	6737228	6746551	scaffold355	30569	20	0.0223678130284545	autosome	autosome	scaffold23324	5799	20	-1.13464952669478	autosome	autosome	scaffold108222	2252	20	0.509013647487858	autosome	autosome
BGIBMGA004327	chr20	7101376	7104246	scaffold943	22625	20	0.0424352663203967	autosome	autosome	scaffold19608	6446	20	-1.16664986940945	autosome	autosome	scaffold60539	2825	20	0.447458976971221	autosome	autosome
BGIBMGA004331	chr20	7445688	7447826	Contig680	3152	20	-0.0524674198941355	autosome	autosome	scaffold4796	12476	20	-1.29444735846526	autosome	autosome	scaffold52185	3393	20	0.734266444565251	autosome	autosome
BGIBMGA004337	chr20	7706547	7718183	scaffold27716	4119	20	-0.115477217419936	autosome	NA	scaffold8827	9698	20	-1.24935946893672	autosome	autosome	scaffold174574	1828	20	0.95012409336043	autosome	autosome
BGIBMGA004338	chr20	7730114	7731796	scaffold12002	7686	20	-0.0220263063299989	autosome	autosome	scaffold49308	3233	20	-1.29834127456975	autosome	autosome	scaffold30690	3816	20	0.574236094128098	autosome	autosome
BGIBMGA004339	chr20	7740668	7744960	scaffold26753	4253	20	0.186413124230881	autosome	autosome	scaffold2590	15485	20	-1.11735695063816	autosome	autosome	scaffold13194	4781	20	0.625255206669189	autosome	autosome
BGIBMGA004343	chr20	7935067	7936020	scaffold24433	4612	20	0.218180170049533	autosome	autosome	scaffold7841	10212	20	-1.15077995217561	autosome	autosome	scaffold324434	2131	20	0.0916304754655683	NA	NA
BGIBMGA004344	chr20	7987375	7995847	scaffold43393	2498	20	0	autosome	autosome	scaffold123	32915	20	-1.32192809488736	autosome	autosome	scaffold4366	6663	20	0.970129470417862	autosome	autosome
BGIBMGA004355	chr20	5857264	5863057	scaffold1101	21411	20	0.0389941316158638	autosome	autosome	scaffold26284	5363	20	-1.08406426478847	autosome	autosome	scaffold8024	6373	20	0.628905848308753	autosome	autosome
BGIBMGA004356	chr20	5815833	5819121	scaffold8351	9442	20	0	autosome	autosome	scaffold23283	5807	20	-1.28010791919274	autosome	autosome	scaffold224672	1620	20	-0.0109711178210031	sexchrom	NA
BGIBMGA004359	chr20	5638036	5640145	scaffold16481	6236	20	0.119298928372344	autosome	autosome	scaffold2516	15621	20	-1.27008916336774	autosome	autosome	scaffold83676	2497	20	0.945552215977624	autosome	autosome
BGIBMGA004360	chr20	5629663	5631643	scaffold3249	14589	20	0.0443941193584534	autosome	autosome	scaffold2516	15621	20	-1.27008916336774	autosome	autosome	scaffold194109	1740	20	0.588275234761992	autosome	autosome
BGIBMGA004361	chr20	5600879	5602399	scaffold6733	10547	20	0	autosome	autosome	scaffold11762	8475	20	-1.31647366479525	autosome	autosome	scaffold37095	6045	20	0.630766190334281	autosome	autosome
BGIBMGA004371	chr20	5072799	5076404	scaffold4305	12966	20	0	autosome	autosome	scaffold10338	9010	20	-1.08900500605874	autosome	autosome	scaffold34205	3477	20	0.603109847431415	autosome	autosome
BGIBMGA004373	chr20	5036815	5051020	scaffold10441	8342	20	0.082462160191973	autosome	autosome	scaffold18077	6762	20	-1.27753397552891	autosome	autosome	scaffold49786	3037	20	0.574908836057233	autosome	autosome
BGIBMGA004375	chr20	4998523	5001467	scaffold13936	6978	20	0.082462160191973	autosome	autosome	scaffold10377	8996	20	-1.3275746580285	autosome	autosome	scaffold190060	1757	20	0.752562449217225	autosome	autosome
BGIBMGA004376	chr20	4759990	4762671	scaffold10719	8220	20	0.159198594849254	autosome	autosome	scaffold27834	5156	20	-1.18057224564182	autosome	autosome	scaffold147180	2268	20	0.917537839808027	autosome	autosome
BGIBMGA004378	chr20	4719565	4726523	scaffold23236	4817	20	0.125530882083859	autosome	autosome	scaffold46325	3430	20	-0.987509055816803	autosome	autosome	scaffold743577	1543	20	1.07724299893246	autosome	autosome
BGIBMGA004379	chr20	4670975	4697168	scaffold15163	6597	20	0.0780025120012732	autosome	autosome	scaffold34919	4365	20	-1.26793320524663	autosome	autosome	scaffold595840	1706	20	0.787006276665802	autosome	autosome
BGIBMGA004389	chr20	3793839	3797525	scaffold17441	5993	20	0.024662054234269	autosome	autosome	scaffold1559	18138	20	-1.16046467219325	autosome	autosome	scaffold143251	3326	20	0.785875194647153	autosome	autosome
BGIBMGA004390	chr20	3771729	3772265	scaffold23834	4711	20	0.0465425859370302	autosome	autosome	Contig1431	5776	20	-1.15527822547791	autosome	autosome	scaffold156734	1920	20	0.719892080807265	autosome	autosome
BGIBMGA004392	chr20	3684047	3688561	Contig720	3058	20	0.0259952085329444	autosome	autosome	Contig501	6255	20	-1.09953567355091	autosome	autosome	scaffold181460	1796	20	0.699068986407678	autosome	autosome
BGIBMGA004406	chr20	3239369	3240488	scaffold9794	8658	20	0.192645077942396	autosome	autosome	scaffold406	25320	20	-1.21459405077604	autosome	autosome	scaffold122629	2138	20	0.693668760163656	autosome	autosome
BGIBMGA004407	chr20	3092304	3097452	scaffold34130	3342	20	-0.0627357553479626	autosome	autosome	scaffold27260	5227	20	-1.18844508941311	autosome	autosome	scaffold193126	1744	20	0.678071905112637	autosome	autosome
BGIBMGA004408	chr20	3042087	3053474	scaffold5300	11811	20	0.0766212816029124	autosome	autosome	scaffold818	21630	20	-1.27008916336774	autosome	autosome	scaffold233965	2468	20	0.584962500721156	autosome	autosome
BGIBMGA004412	chr20	2733889	2756203	scaffold14974	6657	20	-0.0759488532332986	autosome	NA	scaffold1353	18968	20	-1.29278174922785	autosome	autosome	scaffold212507	1665	20	0.728697978182606	autosome	autosome
BGIBMGA004414	chr20	2700336	2707839	scaffold1250	20645	20	-0.0207585601667973	autosome	autosome	scaffold52	38515	20	-1.2048197918885	autosome	autosome	scaffold36639	3393	20	0.628031222613042	autosome	autosome
BGIBMGA004415	chr20	2671403	2699535	scaffold2568	16027	20	0.113210610447991	autosome	autosome	scaffold52	38515	20	-1.2048197918885	autosome	autosome	scaffold6964	6550	20	0.721597192743002	autosome	autosome
BGIBMGA004416	chr20	2636407	2670758	scaffold2568	16027	20	0.113210610447991	autosome	autosome	scaffold162	30785	20	-1.20387233336565	autosome	autosome	scaffold26391	3798	20	1.01762989402179	autosome	autosome
BGIBMGA004417	chr20	2628816	2631060	scaffold5661	11476	20	-0.0641303374197156	autosome	autosome	scaffold267	27884	20	-1.21538903359869	autosome	autosome	scaffold29748	3646	20	0.590887334678261	autosome	autosome
BGIBMGA004422	chr20	2449853	2455856	scaffold550	26750	20	0.0544477840223765	autosome	autosome	scaffold62940	2482	20	-0.938599455335857	autosome	autosome	scaffold41572	3243	20	0.650550842348733	autosome	autosome
BGIBMGA004442	chr20	2632879	2634399	scaffold5661	11476	20	-0.0641303374197156	autosome	autosome	scaffold267	27884	20	-1.21538903359869	autosome	autosome	scaffold17492	4364	20	0.689659879387849	autosome	autosome
BGIBMGA004446	chr20	3011829	3034249	scaffold5173	11941	20	0.0911478880581954	autosome	autosome	scaffold818	21630	20	-1.27008916336774	autosome	autosome	scaffold57646	3196	20	1.19368112469492	autosome	autosome
BGIBMGA004447	chr20	3060674	3090005	scaffold10849	8168	20	0.197036847059554	autosome	autosome	scaffold4954	12322	20	-1.15965666598849	autosome	autosome	scaffold39766	3295	20	1.67807190511264	autosome	autosome
BGIBMGA004448	chr20	3155538	3158897	scaffold13609	7096	20	0.0310268956206246	autosome	autosome	scaffold5442	11880	20	-1.15965666598849	autosome	autosome	scaffold242341	1559	20	1.11381989955716	autosome	autosome
BGIBMGA004450	chr20	3230583	3234468	scaffold3246	14593	20	0.0259952085329444	autosome	autosome	scaffold406	25320	20	-1.21459405077604	autosome	autosome	scaffold59420	2846	20	0.707218250772154	autosome	autosome
BGIBMGA004453	chr20	3398890	3407512	scaffold2354	16576	20	0.115477217419936	autosome	autosome	scaffold8599	9813	20	-1.26303440583379	autosome	autosome	scaffold69070	2691	20	1.1987798641145	autosome	autosome
BGIBMGA004482	chr20	4510628	4518503	scaffold11998	7689	20	-0.13245029602365	autosome	NA	scaffold3948	13400	20	-1.24100809950379	autosome	autosome	scaffold62990	2785	20	0.605140382658787	autosome	autosome
BGIBMGA004491	chr20	4988404	4989426	scaffold1919	17770	20	0.0227200765000834	autosome	autosome	scaffold1136	19853	20	-1.15055967657538	autosome	autosome	scaffold144959	1988	20	0.419376435003181	autosome	autosome
BGIBMGA004514	chr27	14178917	14202729	scaffold54552	1782	27	0.157356327939257	autosome	autosome	scaffold21927	6031	27	-1.22239242133645	autosome	autosome	scaffold94843	2376	27	0.637429920615292	autosome	autosome
BGIBMGA004516	chr27	14128655	14153542	scaffold2588	15990	27	0.0740005814437768	autosome	autosome	scaffold3190	14363	27	-1.23319917629303	autosome	autosome	scaffold138327	2030	27	0.292781749227846	autosome	NA
BGIBMGA004523	chr27	13664816	13677860	scaffold12	66729	27	0.0641303374197156	autosome	autosome	scaffold9495	9384	27	-1.19437804516685	autosome	autosome	scaffold26644	3786	27	0.681924230608244	autosome	autosome
BGIBMGA004533	chr27	14085477	14100133	scaffold9198	8969	27	0.0692626624371138	autosome	autosome	scaffold49	39094	27	-1.25633975325979	autosome	autosome	scaffold57998	2872	27	-0.368644593794392	sexchrom	sexchrom
BGIBMGA004534	chr27	14101896	14110962	scaffold1380	19953	27	0.0752881273042372	autosome	autosome	scaffold37225	4148	27	-1.9792414398332	sexchrom	sexchrom	scaffold57998	2872	27	-0.368644593794392	sexchrom	sexchrom
BGIBMGA004536	chr27	14226856	14247513	scaffold1397	19893	27	0.15200309344505	autosome	autosome	scaffold8010	10116	27	-1.29956028185891	autosome	autosome	scaffold217301	1647	27	0.573557737448907	autosome	autosome
BGIBMGA004540	chr27	8746055	8746588	scaffold17255	6036	27	0	autosome	autosome	scaffold988	20654	27	-1.29661700635817	autosome	autosome	scaffold149684	4199	27	0.770518153877233	autosome	autosome
BGIBMGA004545	chr27	9434393	9448186	scaffold1371	20008	27	0.0581029545635682	autosome	autosome	scaffold2525	15603	27	-1.1926450779424	autosome	autosome	scaffold43937	3179	27	0.584962500721156	autosome	autosome
BGIBMGA004546	chr27	9500555	9528036	scaffold90	43746	27	0	autosome	autosome	scaffold263	28021	27	-1.20069735023713	autosome	autosome	scaffold36724	3390	27	0.87996929629323	autosome	autosome
BGIBMGA004547	chr27	9533287	9619760	scaffold7261	10146	27	-0.0196288067489325	autosome	autosome	scaffold6	54541	27	-1.25908722131713	autosome	autosome	scaffold11400	5007	27	0.61456896280648	autosome	autosome
BGIBMGA004548	chr27	9716821	9722988	scaffold7269	10140	27	0.0220263063299989	autosome	autosome	scaffold1809	17319	27	-1.20387233336565	autosome	autosome	scaffold13988	4692	27	0.631959980258326	autosome	autosome
BGIBMGA004549	chr27	9750090	9765377	Contig5088	7733	27	0	autosome	autosome	scaffold646	22899	27	-1.13972476366661	autosome	autosome	scaffold116418	2186	27	0.650253960972875	autosome	autosome
BGIBMGA004557	chr27	10036224	10046486	scaffold5046	12102	27	0.108934371553164	autosome	autosome	scaffold554	23648	27	-1.23629802336167	autosome	autosome	scaffold213914	1660	27	0.638663520554402	autosome	autosome
BGIBMGA004565	chr27	10477456	10480128	scaffold25509	4440	27	0.15200309344505	autosome	autosome	scaffold13229	7989	27	-1.17544200640988	autosome	autosome	scaffold59908	3202	27	0.643856189774725	autosome	autosome
BGIBMGA004568	chr27	10779111	10795193	scaffold11434	7907	27	-0.121306296222134	autosome	NA	scaffold7137	10647	27	-1.28010791919274	autosome	autosome	scaffold5087	6388	27	0.698830465279435	autosome	autosome
BGIBMGA004570	chr27	10991794	11003562	scaffold7502	9984	27	0.146841388329271	autosome	autosome	scaffold12298	8281	27	-1.0703893278914	autosome	autosome	scaffold3522	7258	27	0.74528086237821	autosome	autosome
BGIBMGA004573	chr27	11337117	11338870	scaffold21165	5203	27	0.0565835283663675	autosome	autosome	scaffold51019	3125	27	-1.21572869105544	autosome	autosome	scaffold17321	4379	27	1.00705475753395	autosome	autosome
BGIBMGA004575	chr27	11126564	11131512	scaffold5136	11984	27	-0.0443941193584534	autosome	autosome	scaffold2076	16553	27	-1.22606807947985	autosome	autosome	scaffold76963	2580	27	0.844049722038287	autosome	autosome
BGIBMGA004576	chr27	11090497	11114303	scaffold118	41009	27	0.0641303374197156	autosome	autosome	scaffold13356	7946	27	-0.893084796083488	autosome	autosome	scaffold227610	1609	27	1.08641475181747	autosome	autosome
BGIBMGA004579	chr27	10853631	10882039	scaffold39801	4432	27	-0.070389327891398	autosome	autosome	scaffold330	26552	27	-1.21883460192326	autosome	autosome	scaffold5959	6107	27	0.881355503501381	autosome	autosome
BGIBMGA004581	chr27	10803024	10812179	scaffold2386	16469	27	0.131244533278253	autosome	autosome	scaffold10186	9075	27	-1.15842936260448	autosome	autosome	scaffold258620	1508	27	0.645157282639902	autosome	autosome
BGIBMGA004582	chr27	10652701	10662815	Contig154	5896	27	0	autosome	autosome	scaffold9692	9295	27	-1.16689730874474	autosome	autosome	scaffold210345	1894	27	0.433416028593699	autosome	autosome
BGIBMGA004585	chr27	10593279	10604046	scaffold3570	14386	27	0.0207585601667975	autosome	autosome	Contig6746	4051	27	-1.32780466122403	autosome	autosome	scaffold12496	4863	27	0.736965594166206	autosome	autosome
BGIBMGA004592	chr27	10114814	10136279	scaffold24806	4554	27	0.212993723334198	autosome	autosome	scaffold13973	7760	27	-1.27500704749987	autosome	autosome	scaffold220880	1634	27	0.611228155414962	autosome	autosome
BGIBMGA004595	chr27	9863071	9870943	scaffold18029	5854	27	-0.0259952085329446	autosome	autosome	scaffold5504	18116	27	-1.21021770739035	autosome	autosome	scaffold132663	2068	27	0.531156057025362	autosome	autosome
BGIBMGA004600	chr27	9049573	9076917	scaffold15457	6515	27	0.111031312388744	autosome	autosome	scaffold11205	8676	27	-1.2556548754682	autosome	autosome	scaffold96205	2362	27	0.992620469634402	autosome	autosome
BGIBMGA004606	chr27	8749624	8750130	scaffold18215	5812	27	-0.0489096004809464	autosome	autosome	scaffold21201	6157	27	-1.26076423220897	autosome	autosome	scaffold14701	4617	27	0.831992201551979	autosome	autosome
BGIBMGA004612	chr27	12582490	12584640	scaffold1282	20505	27	0.0473057147783568	autosome	autosome	scaffold33702	4491	27	-1.24327115101236	autosome	autosome	scaffold99747	2679	27	0.73196491310784	autosome	autosome
BGIBMGA004620	chr27	12120924	12141691	scaffold21996	5047	27	-0.036525876025114	autosome	autosome	scaffold28302	5091	27	-1.16689730874474	autosome	autosome	scaffold154082	1934	27	0.382145617721469	autosome	NA
BGIBMGA004625	chr27	12263208	12287557	scaffold22773	4898	27	0.112474729258413	autosome	autosome	scaffold2194	16245	27	-1.20945336562895	autosome	autosome	scaffold46994	3402	27	0.675565049502063	autosome	autosome
BGIBMGA004626	chr27	12442603	12450890	scaffold2316	16700	27	0.172836596862216	autosome	autosome	scaffold5783	11604	27	-1.16635838642212	autosome	autosome	scaffold2027	8151	27	0.836501267717121	autosome	autosome
BGIBMGA004627	chr27	12461761	12462057	scaffold4150	13176	27	0.082462160191973	autosome	autosome	scaffold572	23532	27	-1.2190097819418	autosome	autosome	scaffold57503	2881	27	0.798366138830349	autosome	autosome
BGIBMGA004655	chr11	23043311	23062939	scaffold14965	6659	11	0	autosome	autosome	scaffold492	24283	11	-1.24207478719815	autosome	autosome	scaffold100054	2325	11	1.00660273482425	autosome	autosome
BGIBMGA004656	chr11	22979663	22988962	scaffold28291	4043	11	0	autosome	autosome	scaffold1520	18299	11	-1.24792751344359	autosome	autosome	scaffold254854	1520	11	1.04669323544804	autosome	autosome
BGIBMGA004658	chr11	22878439	22906685	scaffold38845	2877	11	0.180572245641821	autosome	autosome	scaffold15195	7418	11	-1.53051471669878	autosome	NA	scaffold17223	4387	11	1.07155326102503	autosome	autosome
BGIBMGA004660	chr11	22729722	22730740	scaffold764	24325	11	0.15200309344505	autosome	autosome	scaffold13059	8035	11	-1.20053298737271	autosome	autosome	scaffold293452	2744	11	0.519867472499271	autosome	autosome
BGIBMGA004661	chr11	22731887	22732174	scaffold764	24325	11	0.15200309344505	autosome	autosome	scaffold13059	8035	11	-1.20053298737271	autosome	autosome	scaffold191999	3281	11	0.581595649622757	autosome	autosome
BGIBMGA004663	chr11	22735505	22741827	scaffold764	24325	11	0.15200309344505	autosome	autosome	scaffold30622	4827	11	-1.04306872189189	autosome	autosome	scaffold87188	2457	11	1.43357345071627	autosome	autosome
BGIBMGA004673	chr22	17842607	17848296	scaffold37205	5466	22	0.085729874025884	autosome	autosome	scaffold46684	3405	22	-1.25986712675511	autosome	autosome	scaffold98555	2339	22	0.116193017504523	NA	NA
BGIBMGA004674	chr22	17797106	17837043	scaffold12208	7608	22	0	autosome	autosome	scaffold5108	12166	22	-1.33441903907056	autosome	NA	scaffold156562	1921	22	0.700439718141092	autosome	autosome
BGIBMGA004683	chr22	17481276	17483477	scaffold8013	9644	22	0	autosome	autosome	scaffold6731	10906	22	-1.31034012061215	autosome	autosome	scaffold108922	2246	22	0.678071905112638	autosome	autosome
BGIBMGA004686	chr22	17779193	17793059	scaffold2100	17226	22	0.0554951125917037	autosome	autosome	scaffold5067	12209	22	-1.25831199559139	autosome	autosome	scaffold15755	4521	22	0.632942529622978	autosome	autosome
BGIBMGA004689	chr22	16496254	16512000	scaffold58	48621	22	0.0631938264871939	autosome	autosome	scaffold14360	7654	22	-1.17632277264046	autosome	autosome	scaffold98612	2339	22	0.179168845685932	NA	NA
BGIBMGA004691	chr22	16584977	16604585	scaffold8831	9169	22	0.0655883416275769	autosome	autosome	scaffold1948	16898	22	-1.2464378953031	autosome	autosome	scaffold42325	3222	22	1.01770200173346	autosome	autosome
BGIBMGA004692	chr22	16612510	16628700	scaffold17301	6026	22	-0.192645077942396	autosome	NA	scaffold32232	4649	22	-1.32780466122403	autosome	autosome	scaffold61434	2810	22	0.628031222613042	autosome	autosome
BGIBMGA004694	chr22	16715144	16717884	scaffold1520	19336	22	0	autosome	autosome	scaffold64009	2434	22	-1.22741049610307	autosome	autosome	scaffold243593	1555	22	0.935869662580284	autosome	autosome
BGIBMGA004695	chr22	16741513	16741991	scaffold1520	19336	22	0	autosome	autosome	scaffold86300	1625	22	-1.11547721741994	autosome	autosome	scaffold2917	7440	22	0.754243585598042	autosome	autosome
BGIBMGA004696	chr22	16768444	16784217	scaffold3723	13800	22	0	autosome	autosome	scaffold40812	3846	22	-1.22627585582368	autosome	autosome	scaffold14724	4614	22	0.680382065799839	autosome	autosome
BGIBMGA004697	chr22	16798654	16838552	scaffold33656	3395	22	-0.15200309344505	autosome	NA	scaffold328	26565	22	-1.16397573511113	autosome	autosome	scaffold64345	2764	22	0.941106310946431	autosome	autosome
BGIBMGA004699	chr22	16890753	16906500	Contig496	4578	22	-0.0230836131130413	autosome	autosome	scaffold11208	8675	22	-1.31366047890376	autosome	autosome	scaffold14424	4644	22	0.72607727802347	autosome	autosome
BGIBMGA004701	chr22	16843945	16847261	scaffold23457	4776	22	0	autosome	autosome	scaffold51430	3100	22	-1.42998784074482	autosome	NA	scaffold16626	4438	22	0.93822380241331	autosome	autosome
BGIBMGA004706	chr22	16630700	16632127	scaffold3785	13706	22	0.0269670476002694	autosome	autosome	scaffold51135	3119	22	-1.36074734377789	autosome	NA	scaffold11461	4998	22	0.719263592432747	autosome	autosome
BGIBMGA004708	chr22	16576972	16578501	scaffold38918	2870	22	0.150025444004607	autosome	autosome	scaffold54550	2917	22	-0.984232684141683	autosome	autosome	scaffold53671	2955	22	0.812914447399505	autosome	autosome
BGIBMGA004713	chr22	16375586	16398715	scaffold1081	21562	22	-0.0201778819376302	autosome	autosome	scaffold654	22822	22	-1.27798474729977	autosome	autosome	scaffold168564	1858	22	0.54432051622381	autosome	autosome
BGIBMGA004717	chr22	16282183	16289650	scaffold30004	3823	22	0	autosome	autosome	scaffold5756	11627	13	-1.2505434616506	autosome	autosome	scaffold69225	2688	22	0.0995356735509144	NA	NA
BGIBMGA004729	chr22	15078309	15089964	scaffold3005	15109	22	0.0291463456595165	autosome	autosome	scaffold9180	9540	22	-1.16397573511113	autosome	autosome	scaffold233111	1590	22	1.18237674248857	autosome	autosome
BGIBMGA004733	chr22	15115859	15120541	scaffold1901	17838	22	0.0588936890535686	autosome	autosome	scaffold16509	7094	22	-1.24005108783295	autosome	autosome	scaffold116	15617	22	0.814644957988082	autosome	autosome
BGIBMGA004738	chr25	15029466	15032234	scaffold16166	6321	25	-0.027480736422107	autosome	autosome	scaffold50551	3154	25	-1.29067716090292	autosome	autosome	scaffold23792	3938	25	0.629017680799092	autosome	autosome
BGIBMGA004739	chr25	15033167	15044140	scaffold24657	4578	25	0.0220263063299989	autosome	autosome	scaffold6572	11007	25	-1.06774460663583	autosome	autosome	scaffold213812	2473	25	0.415037499278844	autosome	NA
BGIBMGA004740	chr25	15047512	15065130	scaffold13401	7172	25	0.0931094043914815	autosome	autosome	Contig21	14086	25	-1.29090119926674	autosome	autosome	scaffold246583	1545	25	0.664034071712355	autosome	autosome
BGIBMGA004741	chr25	15079876	15081549	scaffold1733	18443	25	0.0916304754655683	autosome	autosome	scaffold6839	15507	25	-1.18344614109593	autosome	autosome	scaffold12519	4860	25	0.80418067426246	autosome	autosome
BGIBMGA004742	chr25	15082712	15086921	scaffold1733	18443	25	0.0916304754655683	autosome	autosome	Contig4068	3427	25	-1.36257007938471	autosome	NA	scaffold26435	3796	25	0.463174020323114	autosome	autosome
BGIBMGA004748	chr25	15330623	15366865	scaffold26457	4299	25	0.0727563424353141	autosome	autosome	scaffold1267	19240	25	-1.20567502639151	autosome	autosome	scaffold794497	1675	25	0.709484857744099	autosome	autosome
BGIBMGA004758	chr25	16653358	16654149	scaffold10978	8104	25	0.16349873228288	autosome	autosome	scaffold4603	12664	25	-1.22239242133645	autosome	autosome	scaffold61032	4408	25	0.764979970335803	autosome	autosome
BGIBMGA004765	chr25	16378570	16390202	scaffold18825	5680	25	0.0515303006400821	autosome	autosome	scaffold8988	9621	25	-1.14585086646345	autosome	autosome	scaffold7488	6563	25	0.760459296833143	autosome	autosome
BGIBMGA004772	chr25	15168240	15169157	scaffold12282	7582	25	0	autosome	autosome	scaffold51021	3125	25	-0.960471635813363	autosome	autosome	scaffold232296	1593	25	0.265811490504368	NA	NA
BGIBMGA004774	chr25	15096826	15108997	scaffold695	24955	25	0.0317088597273381	autosome	autosome	scaffold29359	4967	25	-1.44057259138598	autosome	NA	scaffold9369	5321	25	0.487938046326292	autosome	autosome
BGIBMGA004775	chr25	15074899	15076981	scaffold8817	9175	25	0	autosome	autosome	scaffold31490	4730	25	-1.05062607306997	autosome	autosome	scaffold6461	5965	25	0.795859283219775	autosome	autosome
BGIBMGA004778	chr25	14445282	14482700	scaffold564	29878	25	0.0577154978562874	autosome	autosome	scaffold17662	6845	25	-1.22239242133645	autosome	autosome	scaffold89577	2430	25	0.717269792825286	autosome	autosome
BGIBMGA004780	chr25	2252670	2254748	scaffold1667	18701	25	0.0840642647884745	autosome	autosome	scaffold8034	10104	25	-1.16992500144231	autosome	autosome	scaffold90064	2426	25	0.359249721093097	autosome	NA
BGIBMGA004781	chr25	2277690	2287190	scaffold14043	6941	25	-0.0269670476002693	autosome	autosome	scaffold1173	19663	25	-1.2783011624871	autosome	autosome	scaffold373337	2091	25	1.2350200296642	autosome	autosome
BGIBMGA004783	chr25	2323674	2339521	scaffold36749	3079	25	-0.0418201756946271	autosome	autosome	scaffold2312	16008	25	-1.20645087746743	autosome	autosome	scaffold195617	2161	25	0.664815808410371	autosome	autosome
BGIBMGA004784	chr25	2403443	2409197	scaffold5910	11236	25	0	autosome	autosome	scaffold6066	11377	25	-1.15200309344505	autosome	autosome	scaffold7915	9094	25	0.844482422378713	autosome	autosome
BGIBMGA004785	chr25	2429193	2438598	scaffold10124	8497	25	0.0242475462466772	autosome	autosome	scaffold29171	4987	25	-1.18844508941311	autosome	autosome	scaffold45165	3148	25	0.610053481683987	autosome	autosome
BGIBMGA004787	chr25	2464181	2469986	scaffold404	29549	25	0.0622842782543427	autosome	autosome	scaffold174	30495	25	-1.22239242133645	autosome	autosome	scaffold50297	5214	25	0.78135971352466	autosome	autosome
BGIBMGA004795	chr25	2797566	2805378	scaffold2773	15533	25	-0.0715532610250339	autosome	NA	scaffold45861	3462	25	-1.17632277264046	autosome	autosome	scaffold246176	1546	25	0.958777337273487	autosome	autosome
BGIBMGA004796	chr25	3038314	3045507	scaffold1965	17594	25	0.021373650792567	autosome	autosome	scaffold1686	17705	25	-1.23629802336167	autosome	autosome	scaffold180260	1801	25	0.449802917439521	autosome	autosome
BGIBMGA004801	chr25	3237315	3248471	scaffold2368	16536	25	0.0204641025597155	autosome	autosome	scaffold23136	5832	25	-1.16729474539764	autosome	autosome	scaffold41528	3244	25	0.736965594166206	autosome	autosome
BGIBMGA004815	chr25	4015276	4022372	scaffold25754	4407	25	-0.0515303006400821	autosome	autosome	scaffold33288	4535	25	-1.25986712675511	autosome	autosome	scaffold146170	1981	25	0.359328066692556	autosome	NA
BGIBMGA004818	chr25	4214150	4215649	scaffold21843	5075	25	0.0931094043914815	autosome	autosome	scaffold21342	6136	25	-1.17897014104532	autosome	autosome	scaffold354040	1700	25	0.946061192889196	autosome	autosome
BGIBMGA004821	chr25	4308504	4322041	scaffold21003	5233	25	-0.111892880070897	autosome	NA	scaffold27283	5224	25	-1.35908109330483	autosome	NA	scaffold36932	3383	25	0.96994276614382	autosome	autosome
BGIBMGA004822	chr25	4334298	4337583	scaffold5302	11811	25	-0.0246620542342691	autosome	autosome	scaffold4464	12807	25	-1.22239242133645	autosome	autosome	scaffold141820	2008	25	0.752072486556414	autosome	autosome
BGIBMGA004823	chr25	4348563	4361519	scaffold860	23379	25	-0.0269670476002693	autosome	autosome	scaffold39100	3989	25	-1.24961389007147	autosome	autosome	scaffold63016	2785	25	0.599462070416271	autosome	autosome
BGIBMGA004824	chr25	4372602	4375002	scaffold11018	8086	25	0.130060540564373	autosome	autosome	scaffold7066	10681	25	-1.19793937761191	autosome	autosome	scaffold455231	2268	25	1.02185943396374	autosome	autosome
BGIBMGA004825	chr25	4393758	4430883	scaffold2677	15778	25	-0.0250909809628305	autosome	autosome	scaffold7032	10706	25	-1.16992500144231	autosome	autosome	scaffold70984	4344	25	0.417667755323516	autosome	autosome
BGIBMGA004830	chr25	5085157	5095230	scaffold12678	7429	25	-0.0234589728239889	autosome	autosome	scaffold1573	18098	25	-1.23078020682917	autosome	autosome	scaffold243594	1555	25	0.529370174757839	autosome	autosome
BGIBMGA004832	chr25	5099700	5125641	scaffold3484	14158	25	0.0204641025597155	autosome	autosome	scaffold34074	4448	25	-1.22239242133645	autosome	autosome	scaffold37352	3369	25	0.779499638004761	autosome	autosome
BGIBMGA004836	chr25	5227769	5238752	scaffold7052	10302	25	-0.0660891904577725	autosome	autosome	scaffold24633	5594	25	-1.37036844994512	autosome	NA	scaffold90307	2423	25	0.604071323668861	autosome	autosome
BGIBMGA004837	chr25	5224002	5225834	scaffold24094	4667	25	-0.187085552600495	autosome	NA	scaffold5979	11450	25	-1.29865831556452	autosome	autosome	scaffold103931	2290	25	0.680063202931729	autosome	autosome
BGIBMGA004839	chr25	5066777	5070770	scaffold6346	10866	25	0.0534392589614604	autosome	autosome	scaffold1573	18098	25	-1.23078020682917	autosome	autosome	scaffold344106	1657	25	1.62343664853579	autosome	autosome
BGIBMGA004845	chr25	4456491	4492773	scaffold5211	11897	25	-0.0458036896131248	autosome	autosome	scaffold2436	16308	25	-1.20945336562895	autosome	autosome	scaffold33479	3840	25	0.671119144470871	autosome	autosome
BGIBMGA004846	chr25	4445756	4448874	Contig377	4276	25	0.0801703486839834	autosome	autosome	scaffold19067	6557	25	-1.2081081953302	autosome	autosome	scaffold124989	2121	25	1.14135584924554	autosome	autosome
BGIBMGA004848	chr25	4390626	4392752	scaffold3529	14099	25	0.0291463456595165	autosome	autosome	scaffold6137	11321	25	-1.31034012061215	autosome	autosome	scaffold112763	2215	25	0.843880798082718	autosome	autosome
BGIBMGA004850	chr25	4339470	4340279	scaffold5418	11704	25	0.0437213774293178	autosome	autosome	scaffold6375	11153	25	-1.31520223169905	autosome	autosome	scaffold48749	3518	25	0.780554862713889	autosome	autosome
BGIBMGA004852	chr25	4239809	4248631	scaffold27250	4185	25	0.0473057147783568	autosome	autosome	scaffold48170	3306	25	-1.01885902725132	autosome	autosome	scaffold18611	4275	25	0.680063202931729	autosome	autosome
BGIBMGA004853	chr25	4226191	4226646	scaffold21843	5075	25	0.0931094043914815	autosome	autosome	scaffold40541	3868	25	-1.18844508941311	autosome	autosome	scaffold129214	2091	25	0.679480099505446	autosome	autosome
BGIBMGA004856	chr25	4030511	4032936	scaffold20566	5316	25	-0.0480942882010451	autosome	autosome	scaffold36885	4179	25	-1.18132976471456	autosome	autosome	scaffold25815	3829	25	0.339357901013738	autosome	NA
BGIBMGA004858	chr25	3938194	3956914	scaffold7224	10177	25	0.0995356735509144	autosome	autosome	scaffold52970	3008	25	-1.55551872282867	autosome	NA	scaffold51554	3380	25	0.81002905635593	autosome	autosome
BGIBMGA004861	chr25	3829968	3845325	scaffold12832	7374	25	0.117356950638159	autosome	autosome	scaffold35548	4304	25	-1.24792751344359	autosome	autosome	scaffold109913	2238	25	0.361399535676771	autosome	NA
BGIBMGA004862	chr25	3823723	3825798	scaffold13586	10015	25	-0.0210616155278296	autosome	autosome	scaffold15857	7247	25	-1.16397573511113	autosome	autosome	scaffold28311	3709	25	0.674599713205833	autosome	autosome
BGIBMGA004863	chr25	3817492	3818662	scaffold13586	10015	25	-0.0210616155278296	autosome	autosome	scaffold36947	4174	25	-1.25779775746765	autosome	autosome	scaffold174850	1827	25	0.653077525645768	autosome	autosome
BGIBMGA004873	chr25	2614959	2631844	scaffold6765	10522	25	0.0780025120012732	autosome	autosome	scaffold4973	12304	25	-1.20309186537751	autosome	autosome	scaffold83298	2982	25	0.857647076588669	autosome	autosome
BGIBMGA004877	chr25	2419895	2427305	scaffold1692	18590	25	0	autosome	autosome	scaffold7671	10314	25	-1.27500704749987	autosome	autosome	scaffold44190	3172	25	0.699876275430986	autosome	autosome
BGIBMGA004885	chr25	2126705	2127782	Contig10609	10309	25	0	autosome	autosome	scaffold4952	12323	25	-1.22588140741633	autosome	autosome	scaffold242309	1559	25	1.1030934929641	autosome	autosome
BGIBMGA004886	chr25	2090227	2090499	scaffold1966	17590	25	-0.0424352663203966	autosome	autosome	scaffold1029	20420	25	-1.2081081953302	autosome	autosome	scaffold13164	4784	25	0.712901889275737	autosome	autosome
BGIBMGA004889	chr25	13358181	13363176	scaffold6699	10568	25	0	autosome	autosome	scaffold58857	2686	25	-1.25276607037997	autosome	autosome	scaffold228618	1605	25	0.832543254148437	autosome	autosome
BGIBMGA004890	chr25	13307684	13314171	scaffold9454	8833	25	-0.0234589728239889	autosome	autosome	scaffold4183	13104	25	-1.24392558288609	autosome	autosome	scaffold54740	2934	25	0.603772350495915	autosome	autosome
BGIBMGA004891	chr25	13349696	13355843	scaffold3491	14154	25	0.0291463456595165	autosome	autosome	scaffold8777	9727	25	-1.26303440583379	autosome	autosome	scaffold21039	4101	25	0.896906507035896	autosome	autosome
BGIBMGA004892	chr25	13365717	13375668	scaffold41222	2673	25	-0.181838322985813	autosome	NA	scaffold75482	1977	25	-1.40109830832097	autosome	NA	scaffold30541	3612	25	0.860275236333387	autosome	autosome
BGIBMGA004894	chr25	13386304	13397482	scaffold10750	8210	25	0.0198995574377048	autosome	autosome	scaffold1489	18459	25	-1.25633975325979	autosome	autosome	scaffold6983	5819	25	0.64732838168153	autosome	autosome
BGIBMGA004895	chr25	13408986	13413854	scaffold9004	9080	25	0.0515303006400821	autosome	autosome	scaffold256	28128	25	-1.22627585582368	autosome	autosome	scaffold780180	1826	25	1.06894735371749	autosome	autosome
BGIBMGA004896	chr25	5752980	5759424	scaffold19065	5626	25	-0.0715532610250339	autosome	NA	scaffold59933	2632	25	-1.13492958008611	autosome	autosome	scaffold324095	1852	25	1.58144801654492	autosome	autosome
BGIBMGA004898	chr25	5805415	5814288	scaffold1679	18662	25	0.0424352663203967	autosome	autosome	Contig6351	3514	25	-1.27301849440642	autosome	autosome	scaffold44161	3173	25	0.686339521096238	autosome	autosome
BGIBMGA004902	chr25	6223559	6232241	scaffold4104	13235	25	-0.0473057147783566	autosome	autosome	scaffold25856	5423	25	-1.31625934480067	autosome	autosome	scaffold2755	7554	25	0.68251781014383	autosome	autosome
BGIBMGA004904	chr25	6323909	6326946	scaffold26165	4340	25	-0.082462160191973	autosome	NA	scaffold3271	14584	25	-1.20945336562895	autosome	autosome	scaffold38217	3342	25	1.22542011403402	autosome	autosome
BGIBMGA004905	chr25	6334666	6349763	scaffold29862	3842	25	0.128324096975539	autosome	autosome	scaffold32756	4594	25	-1.18641312423088	autosome	autosome	scaffold14485	4639	25	0.695846606840614	autosome	autosome
BGIBMGA004906	chr25	6365427	6386719	scaffold32462	6132	25	0	autosome	autosome	scaffold5505	11832	25	-1.21818017004953	autosome	autosome	scaffold192166	1748	25	0.577545029158673	autosome	autosome
BGIBMGA004909	chr25	6448570	6458348	scaffold19554	7903	25	0.070389327891398	autosome	autosome	Contig6149	4064	25	-1.12398871727545	autosome	autosome	scaffold98442	2340	25	0.975125331360971	autosome	autosome
BGIBMGA004911	chr25	6470560	6471739	scaffold3198	14675	25	0.154722594798642	autosome	autosome	scaffold1444	18606	25	-1.19068356160911	autosome	autosome	scaffold234486	1585	25	0.185745518924711	NA	NA
BGIBMGA004913	chr25	6494952	6497622	scaffold5570	11560	25	0.088809266957856	autosome	autosome	scaffold7459	10448	25	-1.15754127698648	autosome	autosome	scaffold153573	1937	25	0.217591435072627	NA	NA
BGIBMGA004919	chr25	6609959	6612716	scaffold4286	13000	25	0.084888897586513	autosome	autosome	scaffold10689	8874	25	-1.22627585582368	autosome	autosome	scaffold125592	2444	25	0.100227447738654	NA	NA
BGIBMGA004925	chr25	6699431	6702790	scaffold13932	6978	25	-0.0681715026415792	autosome	autosome	scaffold31675	4711	25	-1.07324898203064	autosome	autosome	scaffold34216	3477	25	1.04182017569463	autosome	autosome
BGIBMGA004926	chr25	6726983	6728074	scaffold1338	20164	25	-0.0424352663203966	autosome	autosome	scaffold48601	3278	25	-1.30875270613963	autosome	autosome	scaffold40657	3268	25	0.599462070416271	autosome	autosome
BGIBMGA004930	chr25	6774027	6778905	scaffold5026	12127	25	0.0727563424353141	autosome	autosome	scaffold35780	4283	25	-1.2464378953031	autosome	autosome	scaffold104760	2282	25	0.678071905112638	autosome	autosome
BGIBMGA004933	chr25	6883563	6883976	scaffold2266	16829	25	0	autosome	autosome	scaffold22054	6013	25	-1.13750352374993	autosome	autosome	scaffold248832	2277	25	0.628031222613042	autosome	autosome
BGIBMGA004934	chr25	6902765	6921679	scaffold6925	10391	25	0.0497530351970997	autosome	autosome	scaffold2264	16102	25	-1.15472259479864	autosome	autosome	scaffold80830	2532	25	0.634715535918256	autosome	autosome
BGIBMGA004935	chr25	6930633	6940342	scaffold6553	10704	25	-0.0242475462466774	autosome	autosome	scaffold7167	10631	25	-1.12928301694497	autosome	autosome	scaffold186620	1772	25	0.735066061250725	autosome	autosome
BGIBMGA004937	chr25	6982411	6987806	scaffold14217	6895	25	0.0480942882010449	autosome	autosome	scaffold60543	2600	25	-0.959358015502654	autosome	autosome	scaffold12962	5134	25	0.789161805291634	autosome	autosome
BGIBMGA004939	chr25	7006747	7017336	scaffold21090	5218	25	0	autosome	autosome	scaffold29197	4984	25	-1.3280541976842	autosome	autosome	scaffold41793	6110	25	0.689659879387849	autosome	autosome
BGIBMGA004940	chr25	7044746	7054240	scaffold19917	5454	25	0.0223678130284545	autosome	autosome	scaffold40843	3843	25	-1.23878685958712	autosome	autosome	scaffold43252	3197	25	0.359895945086383	autosome	NA
BGIBMGA004949	chr25	7574272	7593876	scaffold982	22302	25	0.0238467419543677	autosome	autosome	scaffold6931	10784	25	-1.2461605872694	autosome	autosome	scaffold16871	5597	25	0.794058099444146	autosome	autosome
BGIBMGA004950	chr25	7602548	7616124	scaffold1087	21502	25	0.067114195858537	autosome	autosome	scaffold4429	12840	25	-1.33441903907056	autosome	NA	scaffold2085	8099	25	0.675727964644338	autosome	autosome
BGIBMGA004956	chr25	7896506	7898107	scaffold3241	14595	12	0.0614005446641433	autosome	autosome	scaffold4818	12458	25	-1.32192809488736	autosome	autosome	scaffold79511	4065	25	1.06454025219471	autosome	autosome
BGIBMGA004957	chr25	7898958	7901718	scaffold7062	10295	25	0.166649869409451	autosome	autosome	scaffold21791	6057	25	-1.13750352374993	autosome	autosome	scaffold2770	7544	25	1.03683676818037	autosome	autosome
BGIBMGA004963	chr25	7634212	7675142	scaffold442	28854	25	0.0223678130284545	autosome	autosome	scaffold23384	5789	25	-1.38285709352969	autosome	NA	scaffold69519	2684	25	1.07972719247073	autosome	autosome
BGIBMGA004966	chr25	7495987	7499362	scaffold2678	15778	25	0	autosome	autosome	Contig10893	1713	25	-1.2684888359259	autosome	autosome	scaffold192838	3092	25	0.65382435886596	autosome	autosome
BGIBMGA004967	chr25	7371518	7386101	scaffold20293	5373	25	-0.0437213774293179	autosome	autosome	scaffold5616	11742	25	-1.30339214344993	autosome	autosome	scaffold158693	1910	25	0.477478074054751	autosome	autosome
BGIBMGA004971	chr25	7235158	7252744	scaffold9543	8786	25	-0.0242475462466774	autosome	autosome	Contig2105	3158	25	-1.29218075149331	autosome	autosome	scaffold65039	2752	25	1.1632303488683	autosome	autosome
BGIBMGA004972	chr25	7103019	7113223	scaffold455	28547	25	0.0418201756946269	autosome	autosome	scaffold12193	8319	25	-1.3536369546147	autosome	NA	scaffold118030	2173	25	0.61058830839665	autosome	autosome
BGIBMGA004979	chr25	6973061	6981253	scaffold30542	4130	25	-0.0259952085329446	autosome	autosome	scaffold11905	8427	25	-1.15919859484925	autosome	autosome	scaffold212306	1666	25	0.648834683887541	autosome	autosome
BGIBMGA004981	chr25	6947536	6949769	scaffold5592	11540	25	0.0558532347335174	autosome	autosome	scaffold3355	14134	25	-1.28010791919274	autosome	autosome	scaffold40453	4382	25	0.86647632716261	autosome	autosome
BGIBMGA004982	chr25	6942158	6942976	scaffold5592	11540	25	0.0558532347335174	autosome	autosome	scaffold18260	6727	25	-1.35614381022528	autosome	NA	scaffold9009	5386	25	0.593786351108162	autosome	autosome
BGIBMGA004984	chr25	6844799	6851044	scaffold23439	4778	25	-0.0749620576812221	autosome	NA	scaffold5599	11757	25	-1.24935946893672	autosome	autosome	scaffold2856	7478	25	0.68449817427207	autosome	autosome
BGIBMGA004985	chr25	6757733	6759260	scaffold11680	7803	25	0.088809266957856	autosome	autosome	scaffold2945	14798	25	-1.28010791919274	autosome	autosome	scaffold205745	1692	25	0.292976721191233	autosome	NA
BGIBMGA004987	chr25	6713948	6722224	scaffold1338	20164	25	-0.0424352663203966	autosome	autosome	scaffold4072	13236	25	-1.32192809488736	autosome	autosome	scaffold105282	2278	25	0.741931847059556	autosome	autosome
BGIBMGA004990	chr25	6503559	6509467	scaffold1366	20024	25	0.0681715026415792	autosome	autosome	scaffold16504	7096	25	-1.22741049610307	autosome	autosome	scaffold98819	2337	25	0.701843801016775	autosome	autosome
BGIBMGA004991	chr25	6473606	6479497	scaffold3198	14675	25	0.154722594798642	autosome	autosome	scaffold4029	13292	25	-1.16992500144231	autosome	autosome	scaffold351907	1799	25	1.18670071419314	autosome	autosome
BGIBMGA004993	chr25	6414434	6432372	scaffold14791	6717	25	-0.0752881273042371	autosome	NA	scaffold75117	1990	25	-1.26023577248112	autosome	autosome	scaffold353940	2171	25	0.851355918644865	autosome	autosome
BGIBMGA004994	chr25	6362762	6363589	Contig524	3604	25	0.0946368741380753	autosome	autosome	scaffold48157	3308	25	-1.04629365227394	autosome	autosome	scaffold6961	6077	25	0.929610672108602	autosome	autosome
BGIBMGA004998	chr25	6250169	6258782	Contig196	5451	25	-0.0840642647884745	autosome	NA	scaffold12680	8157	25	-1.15754127698648	autosome	autosome	scaffold69018	2691	25	0.948469699359918	autosome	autosome
BGIBMGA005001	chr25	5865470	5866501	scaffold10692	8234	25	0.0995356735509144	autosome	autosome	scaffold86544	1618	25	-1.06649541178691	autosome	autosome	scaffold68730	2696	25	1.19481617698402	autosome	autosome
BGIBMGA005002	chr25	5791039	5803579	scaffold9161	9317	25	0.088809266957856	autosome	autosome	scaffold58804	2689	25	-1.20945336562895	autosome	autosome	scaffold199859	1941	25	0.245112497836531	NA	NA
BGIBMGA005003	chr25	5762411	5774941	scaffold10939	12202	25	0	autosome	autosome	scaffold8063	10084	25	-1.29418310440446	autosome	autosome	scaffold189546	1759	25	0.766111939825723	autosome	autosome
BGIBMGA005010	chr25	8604307	8614533	scaffold2269	16807	25	-0.0458036896131248	autosome	autosome	Contig2346	2828	25	-1.11547721741994	autosome	autosome	scaffold225596	1616	25	0.347923303420307	autosome	NA
BGIBMGA005014	chr25	8675581	8704500	scaffold5839	11307	25	-0.0207585601667973	autosome	autosome	scaffold14593	7588	25	-1.26023577248112	autosome	autosome	scaffold242831	1557	25	0.369756619977978	autosome	NA
BGIBMGA005016	chr25	8848574	8852704	scaffold3416	14295	25	0.023458972823989	autosome	autosome	scaffold18085	6761	25	-0.973527788638809	autosome	autosome	scaffold158495	1911	25	0.654612932288648	autosome	autosome
BGIBMGA005022	chr25	9011947	9022223	scaffold453	28592	25	0	autosome	autosome	scaffold49212	3239	25	-1.23521646169403	autosome	autosome	scaffold162188	1890	25	0.888968687611256	autosome	autosome
BGIBMGA005023	chr25	9092623	9094709	scaffold6993	10339	25	0.0727563424353141	autosome	autosome	scaffold12786	8121	25	-1.33441903907056	autosome	NA	scaffold4360	6664	25	0.643856189774725	autosome	autosome
BGIBMGA005029	chr25	9285566	9300526	scaffold818	23734	25	0.0223678130284545	autosome	autosome	scaffold376	25868	25	-1.19793937761191	autosome	autosome	scaffold43127	3200	25	0.694373717441738	autosome	autosome
BGIBMGA005035	chr25	9739709	9741922	scaffold4485	12747	25	-0.0418201756946271	autosome	autosome	scaffold6127	11327	25	-1.18762700317577	autosome	autosome	scaffold22092	4406	25	0.564904848379903	autosome	autosome
BGIBMGA005037	chr25	9755052	9766906	scaffold6617	10642	25	-0.0473057147783566	autosome	autosome	scaffold16304	7139	25	-1.41093310094611	autosome	NA	scaffold29965	3636	25	0.862496476250065	autosome	autosome
BGIBMGA005040	chr25	9795908	9796873	scaffold4834	12339	25	0	autosome	autosome	scaffold5725	11647	25	-1.0962153152593	autosome	autosome	scaffold475848	1929	25	0.785875194647153	autosome	autosome
BGIBMGA005041	chr25	9807184	9825751	scaffold1746	18394	25	-0.0207585601667973	autosome	autosome	scaffold16658	7059	25	-1.18555565315608	autosome	autosome	scaffold4930	6444	25	0.877380713336044	autosome	autosome
BGIBMGA005044	chr25	9869309	9872123	scaffold25570	4433	25	0	autosome	autosome	scaffold13348	7950	25	-1.27500704749987	autosome	autosome	scaffold1922	9003	25	0.717469418540409	autosome	autosome
BGIBMGA005050	chr25	10039594	10048857	scaffold2009	17461	25	0	autosome	autosome	scaffold14447	7627	25	-1.28239973070073	autosome	autosome	scaffold19483	4207	25	0.408464845355357	autosome	NA
BGIBMGA005051	chr25	10065161	10072794	scaffold22521	4948	25	0.381306641966294	autosome	autosome	scaffold60341	2612	25	-1.27180461546153	autosome	autosome	scaffold15914	7030	25	0.822357085396851	autosome	autosome
BGIBMGA005052	chr25	10081779	10085760	scaffold38584	2903	25	-0.0962153152593032	autosome	NA	scaffold3260	14254	25	-1.18762700317577	autosome	autosome	scaffold34656	3460	25	0.84799690655495	autosome	autosome
BGIBMGA005053	chr25	10102257	10117485	scaffold24699	4573	25	0.084888897586513	autosome	autosome	scaffold15844	7250	25	-1.09953567355091	autosome	autosome	scaffold71117	3914	25	0.666576266274808	autosome	autosome
BGIBMGA005058	chr25	10292301	10303714	scaffold8256	9500	25	-0.0400774393753352	autosome	autosome	scaffold609	23199	25	-1.34482849699744	autosome	NA	scaffold7801	6019	25	0.828888083607245	autosome	autosome
BGIBMGA005059	chr25	10309581	10319606	scaffold6258	10934	25	0.134929580086109	autosome	autosome	scaffold9193	9535	25	-1.22239242133645	autosome	autosome	scaffold47075	3101	25	1.10630890214634	autosome	autosome
BGIBMGA005061	chr25	10381098	10381810	scaffold52214	1909	25	-0.0347654181606766	autosome	autosome	Contig11752	2729	25	-1.21230360371286	autosome	autosome	scaffold156332	1922	25	0.816877696176111	autosome	autosome
BGIBMGA005062	chr25	10420190	10430500	scaffold8671	9247	25	0.0269670476002694	autosome	autosome	scaffold30839	4802	25	-1.24575641440196	autosome	autosome	scaffold120913	2151	25	0.559958494591262	autosome	autosome
BGIBMGA005063	chr25	10491260	10500511	scaffold3440	14256	25	0.0978473233981446	autosome	autosome	scaffold530	23838	25	-1.22650852980868	autosome	autosome	scaffold135864	2046	25	0.871843648509318	autosome	autosome
BGIBMGA005064	chr25	10511834	10522955	scaffold8158	9565	25	0.0515303006400821	autosome	autosome	scaffold9215	9525	25	-1.19793937761191	autosome	autosome	scaffold100544	2321	25	1.01034194422146	autosome	autosome
BGIBMGA005068	chr25	10650987	10660571	scaffold2733	15626	25	0	autosome	autosome	scaffold20242	6330	25	-1.19068356160911	autosome	autosome	scaffold27190	3761	25	0.51116120031104	autosome	autosome
BGIBMGA005070	chr25	10847038	10854430	scaffold25661	4419	25	0.160464672193246	autosome	autosome	scaffold38563	4034	25	-1.28203536776385	autosome	autosome	scaffold45521	3138	25	0.84245872301352	autosome	autosome
BGIBMGA005071	chr25	10857812	10903127	scaffold12763	7400	25	0.0901978089715781	autosome	autosome	scaffold11093	8718	25	-1.32192809488736	autosome	autosome	scaffold33959	6311	25	0.800691191776593	autosome	autosome
BGIBMGA005074	chr25	11082515	11085984	scaffold3715	14086	25	0.0259952085329444	autosome	autosome	scaffold77813	1893	25	-0.807354922057604	autosome	autosome	scaffold5486	6260	25	1.27753397552891	autosome	autosome
BGIBMGA005083	chr25	11922382	11924856	Contig4	13678	25	0	autosome	autosome	scaffold53752	2963	25	-1.16992500144231	autosome	autosome	scaffold114597	2200	25	0.33486715059486	autosome	NA
BGIBMGA005084	chr25	11925837	11940301	scaffold471	28152	25	0.0692626624371138	autosome	autosome	scaffold54855	2899	25	-1.14886338591448	autosome	autosome	scaffold35369	3433	25	0.529779585451847	autosome	autosome
BGIBMGA005091	chr25	12343096	12372881	scaffold30314	3786	25	-0.218180170049533	autosome	NA	scaffold165	30711	25	-1.26514206879579	autosome	autosome	scaffold177139	1816	25	0.894066555250935	autosome	autosome
BGIBMGA005094	chr25	12653237	12662933	scaffold13833	7013	25	0.237039197300849	autosome	autosome	Contig3284	11407	25	-1.22627585582368	autosome	autosome	scaffold87029	2459	25	0.892286182699747	autosome	autosome
BGIBMGA005095	chr25	12782821	12783952	scaffold47972	2172	25	0.0554951125917037	autosome	autosome	scaffold9442	9409	25	-1.29768054864069	autosome	autosome	scaffold142276	2906	25	0.492396381985084	autosome	autosome
BGIBMGA005097	chr25	12762019	12763410	scaffold16979	6105	25	-0.0641303374197156	autosome	autosome	scaffold5313	11978	25	-1.16397573511113	autosome	autosome	scaffold197628	1725	25	0.0917924759194906	NA	NA
BGIBMGA005102	chr25	12470265	12481051	scaffold810	23779	25	-0.063193826487194	autosome	autosome	scaffold9409	9429	25	-1.03952836418664	autosome	autosome	scaffold5559	6425	25	0.617383978413534	autosome	autosome
BGIBMGA005106	chr25	12210125	12223917	scaffold46112	2296	25	0.0310268956206246	autosome	autosome	scaffold2061	16601	25	-1.12775554719837	autosome	autosome	scaffold7565	5679	25	0.849440323424619	autosome	autosome
BGIBMGA005107	chr25	12201639	12204760	scaffold3173	16219	25	0.13245029602365	autosome	autosome	scaffold21857	6042	25	-1.23521646169403	autosome	autosome	scaffold259739	1505	25	1.16868183459168	autosome	autosome
BGIBMGA005114	chr25	11501779	11508632	scaffold2123	17181	25	-0.0210616155278296	autosome	autosome	scaffold2641	15369	25	-1.22239242133645	autosome	autosome	scaffold87362	2912	25	1.13326653086346	autosome	autosome
BGIBMGA005117	chr25	11419930	11436889	scaffold16852	6134	25	0.0780025120012732	autosome	autosome	scaffold5719	11650	25	-1.27853549937398	autosome	autosome	scaffold251074	1531	25	0.169925001442312	NA	NA
BGIBMGA005125	chr25	11160293	11162098	scaffold5387	11738	25	-0.0614005446641433	autosome	autosome	scaffold33126	4552	25	-1.2720795454368	autosome	autosome	scaffold23123	9885	25	0.48423500963787	autosome	autosome
BGIBMGA005127	chr25	11064965	11067400	scaffold1629	18837	25	0	autosome	autosome	scaffold10045	9137	25	-1.0911478880582	autosome	autosome	scaffold28533	3698	25	1.87446911791614	autosome	autosome
BGIBMGA005131	chr25	10820044	10832614	scaffold3026	15059	25	-0.0418201756946271	autosome	autosome	scaffold21009	6191	25	-1.3115861506659	autosome	autosome	scaffold2444	8005	25	0.638663520554402	autosome	autosome
BGIBMGA005138	chr25	10506530	10510655	scaffold35577	3193	25	0.0588936890535686	autosome	autosome	scaffold530	23838	25	-1.22650852980868	autosome	autosome	scaffold3462	7110	25	0.949373926930032	autosome	autosome
BGIBMGA005139	chr25	10383104	10385942	scaffold16948	6111	25	0	autosome	autosome	scaffold3396	14081	25	-1.22650852980868	autosome	autosome	scaffold50340	3026	25	0.828888083607245	autosome	autosome
BGIBMGA005143	chr25	10141833	10142552	scaffold2893	15300	25	0	autosome	autosome	scaffold27373	5213	25	-1.31034012061215	autosome	autosome	scaffold26749	3782	25	0.629631550054885	autosome	autosome
BGIBMGA005145	chr25	10119407	10120411	scaffold15102	6619	25	0.222392421336448	autosome	autosome	scaffold7779	10246	25	-1.37614848588525	autosome	NA	scaffold149642	1960	25	0.672114449816238	autosome	autosome
BGIBMGA005146	chr25	10088505	10093503	scaffold32864	3485	25	-0.0650950282218848	autosome	autosome	scaffold3260	14254	25	-1.18762700317577	autosome	autosome	scaffold27258	3758	25	0.674229838818243	autosome	autosome
BGIBMGA005147	chr25	10051703	10054062	scaffold22891	4878	25	-0.0759488532332986	autosome	NA	scaffold3939	13411	25	-1.12285674778553	autosome	autosome	scaffold22395	4017	25	0.929610672108602	autosome	autosome
BGIBMGA005150	chr25	9981428	9991816	scaffold3052	14998	25	0.0210616155278296	autosome	autosome	scaffold3261	14254	25	-1.03813512888677	autosome	autosome	scaffold658	10452	25	0.561598507655646	autosome	autosome
BGIBMGA005151	chr25	9931538	9939466	scaffold19986	5441	25	0	autosome	autosome	scaffold5240	12038	25	-1.1909427827114	autosome	autosome	scaffold66326	2731	25	0.524159221658956	autosome	autosome
BGIBMGA005162	chr25	9750049	9752509	scaffold11237	7997	25	0.0480942882010449	autosome	autosome	scaffold912	20992	25	-1.20645087746743	autosome	autosome	scaffold29965	3636	25	0.862496476250065	autosome	autosome
BGIBMGA005168	chr25	8706681	8725190	scaffold3384	14346	25	-0.0242475462466774	autosome	autosome	scaffold19057	6560	25	-1.35049724708413	autosome	NA	scaffold383111	1858	25	0.993768046288486	autosome	autosome
BGIBMGA005169	chr25	8672701	8673543	scaffold9516	8801	25	0.0223678130284545	autosome	autosome	scaffold46917	3390	25	-1.34288771352301	autosome	NA	scaffold84958	2482	25	0.80567834425022	autosome	autosome
BGIBMGA005170	chr25	8592803	8601765	scaffold2269	16807	25	-0.0458036896131248	autosome	autosome	scaffold32907	4577	25	-1.22826898767312	autosome	autosome	scaffold10590	5121	25	1.19854567938208	autosome	autosome
BGIBMGA005171	chr25	8582712	8590587	scaffold1813	18162	25	-0.0836579290469097	autosome	NA	scaffold31554	4724	25	-1.08453351021167	autosome	autosome	scaffold69595	2683	25	0.763197135739386	autosome	autosome
BGIBMGA005174	chr25	8482670	8486604	Contig188	5506	25	0.0255350921071375	autosome	autosome	scaffold7167	10631	25	-1.12928301694497	autosome	autosome	scaffold186620	1772	25	0.735066061250725	autosome	autosome
BGIBMGA005176	chr25	8421880	8428403	scaffold1672	18688	25	-0.0230836131130413	autosome	autosome	scaffold2831	14992	25	-1.28177096841538	autosome	autosome	scaffold171127	1845	25	0.326103770858556	autosome	NA
BGIBMGA005181	chr12	16633108	16637626	scaffold37881	2968	12	0.0465425859370302	autosome	autosome	scaffold13010	8052	12	-1.20435849850619	autosome	autosome	scaffold242286	1559	12	0.565853677773452	autosome	autosome
BGIBMGA005182	chr12	16609726	16623134	scaffold2133	17161	12	0.0230836131130412	autosome	autosome	scaffold11074	8728	12	-1.13464952669478	autosome	autosome	scaffold145132	1987	12	1.09163047546557	autosome	autosome
BGIBMGA005183	chr12	16583031	16586330	scaffold1207	20858	12	-0.0207585601667973	autosome	autosome	scaffold30728	4816	12	-1.15754127698648	autosome	autosome	scaffold107296	3199	12	0.80486965866801	autosome	autosome
BGIBMGA005187	chr12	16512953	16516845	scaffold3367	14507	12	0.0220263063299989	autosome	autosome	scaffold10154	9086	12	-1.04182017569463	autosome	autosome	scaffold164044	1881	12	0.685891409571937	autosome	autosome
BGIBMGA005189	chr12	16453967	16454797	scaffold8161	9564	12	0.0931094043914815	autosome	autosome	scaffold39659	3942	12	-1.38827058971606	autosome	NA	scaffold24268	4088	12	0.81002905635593	autosome	autosome
BGIBMGA005195	chr12	16201227	16225889	scaffold4405	12845	12	0.024662054234269	autosome	autosome	scaffold2060	16604	12	-1.24392558288609	autosome	autosome	scaffold11328	5015	12	0.631355406205607	autosome	autosome
BGIBMGA005197	chr12	16148845	16163553	scaffold10560	12146	12	0.263034405833794	autosome	autosome	scaffold2595	15466	12	-1.07972719247073	autosome	autosome	scaffold38496	3332	12	0.602036014080098	autosome	autosome
BGIBMGA005199	chr12	16102940	16124002	scaffold472	28134	12	0	autosome	autosome	scaffold5127	12149	12	-1.06529146025172	autosome	autosome	scaffold1463	8819	12	0.541414785048399	autosome	autosome
BGIBMGA005200	chr12	16083311	16097710	scaffold19351	5572	12	0.159198594849254	autosome	autosome	scaffold38592	4031	12	-1.26559011073755	autosome	autosome	scaffold17830	4335	12	0.521952703195356	autosome	autosome
BGIBMGA005201	chr12	16050322	16065175	scaffold14670	6753	12	-0.0650950282218848	autosome	autosome	scaffold30735	4815	12	-1.33390073655344	autosome	NA	scaffold3077	7336	12	0.417726586806484	autosome	autosome
BGIBMGA005202	chr12	16020572	16032534	scaffold10778	8199	12	-0.0544477840223765	autosome	autosome	scaffold1527	18267	12	-1.22588140741633	autosome	autosome	scaffold34468	3467	12	0.648527629498622	autosome	autosome
BGIBMGA005203	chr12	15951628	15966473	scaffold18103	11431	12	0.0238467419543677	autosome	autosome	Contig6532	6364	12	-1.37125580725093	autosome	NA	scaffold145710	1984	12	0.791682763875275	autosome	autosome
BGIBMGA005204	chr12	16070790	16074823	scaffold6285	10916	12	0.082462160191973	autosome	autosome	scaffold15866	7244	12	-1.32192809488736	autosome	autosome	scaffold160	23040	12	0.691450934913837	autosome	autosome
BGIBMGA005210	chr12	16457531	16463538	scaffold42860	2538	12	0.104969559601542	autosome	autosome	Contig16561	3867	12	-1.3280541976842	autosome	autosome	scaffold124398	2125	12	0.706869169420073	autosome	autosome
BGIBMGA005213	chr12	16509269	16511170	scaffold38267	2931	12	0.0946368741380753	autosome	autosome	scaffold23013	5850	12	-1.41063232015884	autosome	NA	scaffold28900	3682	12	0.883902935077129	autosome	autosome
BGIBMGA005214	chr12	16527559	16528776	scaffold3367	14507	12	0.0220263063299989	autosome	autosome	scaffold34363	4419	12	-1.21230360371286	autosome	autosome	scaffold198476	1721	12	0.776723303403941	autosome	autosome
BGIBMGA005215	chr12	16530191	16532573	scaffold15508	6498	12	-0.0264722113611911	autosome	autosome	scaffold45573	3481	12	-0.984893107609792	autosome	autosome	scaffold121013	2403	12	0.865289691141745	autosome	autosome
BGIBMGA005220	chr12	15092628	15095531	scaffold30986	3703	12	0.3536369546147	autosome	autosome	scaffold81648	1764	12	-0.893084796083488	autosome	autosome	scaffold255300	1518	12	1.1926450779424	autosome	autosome
BGIBMGA005222	chr12	15183893	15185908	scaffold3759	13748	12	-0.0424352663203966	autosome	autosome	Contig16174	3316	12	-1.24511249783653	autosome	autosome	scaffold34475	3467	12	0.175367086510561	NA	NA
BGIBMGA005226	chr12	15381181	15399506	scaffold5859	11280	12	0.084888897586513	autosome	autosome	scaffold28810	5032	12	-1.17730453180791	autosome	autosome	scaffold23641	3947	12	0.391082767127121	autosome	NA
BGIBMGA005231	chr12	15171700	15179982	scaffold3241	14595	12	0.0614005446641433	autosome	autosome	scaffold9301	9481	12	-1.32832586608551	autosome	autosome	scaffold21273	5865	12	0.838456139345344	autosome	autosome
BGIBMGA005238	chr8	6495605	6524973	scaffold21345	5171	8	-0.028569152196771	autosome	autosome	scaffold14241	7684	8	-1.20759541940837	autosome	autosome	scaffold100060	2325	8	1.01260003677963	autosome	autosome
BGIBMGA005240	chr8	6460298	6465960	scaffold6349	10861	8	0.088809266957856	autosome	autosome	scaffold7009	10725	8	-1.34680276352639	autosome	NA	scaffold18485	4285	8	0.718674445308717	autosome	autosome
BGIBMGA005241	chr8	6361043	6363717	scaffold11899	7725	8	-0.119298928372344	autosome	NA	scaffold35090	4350	8	-1.31034012061215	autosome	autosome	scaffold8775	5429	8	0.524915117051217	autosome	autosome
BGIBMGA005249	chr8	5526402	5528885	scaffold1742	18407	8	0.160464672193246	autosome	autosome	scaffold51965	3067	8	-1.37586690199817	autosome	NA	scaffold260191	1504	8	0.466876430798462	autosome	autosome
BGIBMGA005250	chr8	5524931	5525723	scaffold1742	18407	8	0.160464672193246	autosome	autosome	Contig14673	1804	8	-1.09686153925259	autosome	autosome	scaffold19479	4207	8	0.666144256976509	autosome	autosome
BGIBMGA005255	chr8	5139873	5160284	scaffold58106	1604	8	0	autosome	autosome	scaffold4748	12523	8	-1.1926450779424	autosome	autosome	scaffold1781	8415	8	0.727747064136828	autosome	autosome
BGIBMGA005262	chr8	4695973	4709891	scaffold25649	4422	8	-0.070389327891398	autosome	autosome	scaffold79691	1829	8	-0.973032952399731	autosome	autosome	scaffold141874	2008	8	0.728326675892333	autosome	autosome
BGIBMGA005268	chr8	4348185	4361448	scaffold4165	13160	8	0	autosome	autosome	scaffold5649	11715	8	-1.32192809488736	autosome	autosome	scaffold21329	4083	8	0.729910836632255	autosome	autosome
BGIBMGA005269	chr8	4640338	4652723	scaffold3494	23790	8	-0.0458036896131248	autosome	autosome	Contig11993	1746	8	-1.30666133823405	autosome	autosome	scaffold555659	1778	8	0.755948697533779	autosome	autosome
BGIBMGA005270	chr8	4679011	4691155	scaffold29822	3848	8	0.0614005446641433	autosome	autosome	scaffold84860	1666	8	-1.28630418515664	autosome	autosome	scaffold12414	7129	8	0.826548487290915	autosome	autosome
BGIBMGA005274	chr8	5773337	5775578	scaffold9039	9056	8	-0.0291463456595165	autosome	autosome	scaffold35159	4343	8	-1.12398871727545	autosome	autosome	scaffold48439	3068	8	0.993486693041326	autosome	autosome
BGIBMGA005281	chr8	6216611	6228166	scaffold8558	9313	8	0.0430687218918859	autosome	autosome	scaffold3958	13387	8	-1.265344566521	autosome	autosome	scaffold124875	2122	8	0.785875194647153	autosome	autosome
BGIBMGA005282	chr8	6530731	6534067	scaffold21317	5175	8	-0.0840642647884745	autosome	NA	scaffold68378	2251	8	-1.30932805810773	autosome	autosome	scaffold112895	2214	8	0.787591667236174	autosome	autosome
BGIBMGA005286	chr8	13114526	13123939	scaffold312	31724	8	0.164386817900882	autosome	autosome	scaffold13070	8032	8	-1.2048197918885	autosome	autosome	scaffold22431	5182	8	1.04890960048095	autosome	autosome
BGIBMGA005287	chr8	13098008	13111771	scaffold5184	11925	8	0.110182917750423	autosome	autosome	Contig1247	4216	8	-1.01305615282545	autosome	autosome	scaffold195879	1732	8	1.25238716163429	autosome	autosome
BGIBMGA005288	chr8	13026923	13037975	scaffold6574	10686	8	0.175086706558091	autosome	autosome	scaffold2575	15516	8	-1.21359547309929	autosome	autosome	scaffold4765	6499	8	0.878321443411748	autosome	autosome
BGIBMGA005291	chr8	13007009	13007275	scaffold1455	19605	8	0.0204641025597155	autosome	autosome	scaffold50851	3136	8	-1.13750352374993	autosome	autosome	scaffold240954	1842	8	0.750548566439131	autosome	autosome
BGIBMGA005292	chr8	12921031	12929364	scaffold10699	8231	8	0.145430439521564	autosome	autosome	scaffold26048	5396	8	-1.2337971846087	autosome	autosome	scaffold69961	4337	8	0.746243407754217	autosome	autosome
BGIBMGA005299	chr8	12604972	12605178	scaffold8447	9384	8	0.111892880070897	autosome	autosome	scaffold7634	10330	8	-1.28540221886225	autosome	autosome	scaffold100786	2318	8	0.432315490710679	autosome	autosome
BGIBMGA005300	chr8	12583796	12601451	scaffold884	23188	8	0.159198594849254	autosome	autosome	scaffold30658	4823	8	-1.15919859484925	autosome	autosome	scaffold54604	2937	8	0.762960802699151	autosome	autosome
BGIBMGA005308	chr8	12176342	12183559	scaffold12474	7507	8	0.0995356735509144	autosome	autosome	scaffold4247	13022	8	-1.26076423220897	autosome	autosome	scaffold15978	4498	8	0.614506776335171	autosome	autosome
BGIBMGA005310	chr8	11879072	11890265	scaffold1136	21244	8	0.084888897586513	autosome	autosome	scaffold1515	18318	8	-1.28728195208047	autosome	autosome	scaffold46734	3109	8	0.80573117957794	autosome	autosome
BGIBMGA005312	chr8	11839437	11846116	scaffold6903	10409	8	-0.0480942882010451	autosome	autosome	scaffold2115	16448	8	-1.28177096841538	autosome	autosome	scaffold6727	7098	8	0.728972803412675	autosome	autosome
BGIBMGA005314	chr8	11786914	11792123	scaffold117	41030	8	0.065095028221885	autosome	autosome	scaffold6006	11429	8	-1.21359547309929	autosome	autosome	scaffold21465	4073	8	0.29218075149331	autosome	NA
BGIBMGA005315	chr8	11750856	11762264	scaffold117	41030	8	0.065095028221885	autosome	autosome	scaffold2419	15800	8	-1.27500704749987	autosome	autosome	scaffold573607	1696	8	1.19153145763169	autosome	autosome
BGIBMGA005317	chr8	11718472	11722935	scaffold22964	4865	8	0.110182917750423	autosome	autosome	Contig92	10022	8	-1.24792751344359	autosome	autosome	scaffold34791	4655	8	0.66848585628344	autosome	autosome
BGIBMGA005320	chr8	11624874	11630681	scaffold10069	8522	8	0.0681715026415792	autosome	autosome	scaffold5437	11884	8	-1.25779775746765	autosome	autosome	scaffold63954	2770	8	0.596103058326357	autosome	autosome
BGIBMGA005323	chr8	11589017	11591141	scaffold15359	6542	8	0.0473057147783568	autosome	autosome	scaffold104	33829	8	-1.19437804516685	autosome	autosome	scaffold85879	2750	8	0.584962500721156	autosome	autosome
BGIBMGA005326	chr8	11541377	11548958	scaffold11598	7838	8	0.0230836131130412	autosome	autosome	Contig7588	5581	8	-1.24511249783653	autosome	autosome	scaffold154450	1933	8	0.921048658605178	autosome	autosome
BGIBMGA005328	chr8	11492951	11493898	scaffold4933	12233	8	-0.0465425859370302	autosome	autosome	scaffold10679	8877	8	-1.37036844994512	autosome	NA	scaffold120300	2156	8	0.900464326449086	autosome	autosome
BGIBMGA005329	chr8	11457535	11459211	scaffold35614	6038	8	0.142019004872428	autosome	autosome	scaffold14391	7643	8	-1.07800251200127	autosome	autosome	scaffold8606	5459	8	0.588230214555067	autosome	autosome
BGIBMGA005338	chr8	10705492	10719495	scaffold7257	10151	8	0.0901978089715781	autosome	autosome	scaffold22678	5910	8	-1.22650852980868	autosome	autosome	scaffold71435	2656	8	1.09085343045111	autosome	autosome
BGIBMGA005339	chr8	10695496	10700804	scaffold9661	8723	8	0.0458036896131247	autosome	autosome	scaffold19214	6528	8	-1.23446525363702	autosome	autosome	scaffold24569	4978	8	0.664815808410371	autosome	autosome
BGIBMGA005342	chr8	10584592	10590358	scaffold552	26727	8	0.0406419844973458	autosome	autosome	scaffold7500	12077	8	-1.14359085362885	autosome	autosome	scaffold241507	1562	8	0.746966986323705	autosome	autosome
BGIBMGA005343	chr8	10518575	10530789	scaffold1970	17576	8	0	autosome	autosome	scaffold24869	5557	8	-1.42701014094492	autosome	NA	scaffold43542	6436	8	0.652076696579693	autosome	autosome
BGIBMGA005345	chr8	10444911	10460201	scaffold7661	9885	8	0	autosome	autosome	scaffold7034	10704	8	-1.32780466122403	autosome	autosome	scaffold66382	3549	8	0.736965594166206	autosome	autosome
BGIBMGA005348	chr8	10276513	10292454	scaffold5542	11585	8	0.0597062461242676	autosome	autosome	scaffold9174	9541	8	-1.10153802646206	autosome	autosome	scaffold90291	2423	8	0.820178962415188	autosome	autosome
BGIBMGA005351	chr8	9767583	9791271	scaffold49307	2087	8	0.18844508941311	autosome	autosome	scaffold10031	9143	8	-1.35107444054688	autosome	NA	scaffold22585	4005	8	0.463306708372096	autosome	autosome
BGIBMGA005354	chr8	9709538	9713751	scaffold532	27058	8	-0.0220263063299989	autosome	autosome	scaffold12152	8334	8	-1.20645087746743	autosome	autosome	scaffold77380	2575	8	0.914270125974116	autosome	autosome
BGIBMGA005356	chr8	9641494	9646129	scaffold35319	3221	8	0.0437213774293178	autosome	autosome	scaffold51923	3070	8	-0.915607812709627	autosome	autosome	scaffold167567	1863	8	0.384480032302874	autosome	NA
BGIBMGA005358	chr8	9424401	9436390	scaffold2876	15331	8	-0.0418201756946271	autosome	autosome	scaffold15659	7298	8	-1.24100809950379	autosome	autosome	scaffold81374	2962	8	0.53726575868986	autosome	autosome
BGIBMGA005360	chr8	9392216	9395554	scaffold11374	7932	8	0.0715532610250341	autosome	autosome	scaffold22418	5951	8	-1.1030934929641	autosome	autosome	scaffold23258	3968	8	0.713948941441234	autosome	autosome
BGIBMGA005364	chr8	9208145	9213677	scaffold30712	3736	8	0.0242475462466772	autosome	autosome	scaffold2339	15952	8	-1.20053298737271	autosome	autosome	scaffold90492	2421	8	0.660063955961875	autosome	autosome
BGIBMGA005366	chr8	8555704	8556431	scaffold2511	16163	8	0.105353000146229	autosome	autosome	scaffold47233	3369	8	-1.26589405997303	autosome	autosome	scaffold78529	2559	8	0.762056575129036	autosome	autosome
BGIBMGA005370	chr8	8381021	8386827	scaffold3163	14754	8	0.123735368422245	autosome	autosome	scaffold30528	4838	8	-1.31410859042806	autosome	autosome	scaffold122669	2138	8	0.845490050944375	autosome	autosome
BGIBMGA005372	chr8	8315201	8317041	scaffold47895	2177	8	-0.2081081953302	autosome	NA	scaffold44033	3595	8	-1.18762700317577	autosome	autosome	scaffold12895	4814	8	0.554860468931737	autosome	autosome
BGIBMGA005373	chr8	8293352	8307509	scaffold17107	6071	8	0.0801703486839834	autosome	autosome	scaffold3894	13459	8	-1.29865831556452	autosome	autosome	scaffold2335	7879	8	0.562936194391157	autosome	autosome
BGIBMGA005374	chr8	8273838	8278925	scaffold6917	10399	8	-0.0458036896131248	autosome	autosome	scaffold13380	7941	8	-1.11783649029386	autosome	autosome	scaffold84597	4724	8	0.761595260674921	autosome	autosome
BGIBMGA005377	chr8	8163491	8169646	scaffold13903	6989	8	-0.085729874025884	autosome	NA	scaffold13673	7860	8	-1.20645087746743	autosome	autosome	scaffold171053	1845	8	0.580543829454151	autosome	autosome
BGIBMGA005381	chr8	7885369	7886367	scaffold13850	7006	8	0.0465425859370302	autosome	autosome	scaffold22496	5940	8	-1.18322182405577	autosome	autosome	scaffold27512	3746	8	0.86367852878722	autosome	autosome
BGIBMGA005382	chr8	7874024	7881242	scaffold9557	8781	8	0.20163386116965	autosome	autosome	scaffold1306	19114	8	-1.22239242133645	autosome	autosome	scaffold110472	2233	8	0.584962500721156	autosome	autosome
BGIBMGA005384	chr8	7865735	7866205	scaffold7617	9916	8	-0.0978473233981445	autosome	NA	scaffold3490	13965	8	-1.2190097819418	autosome	autosome	scaffold87965	2449	8	1.06066278190662	autosome	autosome
BGIBMGA005386	chr8	7780291	7844127	scaffold16542	6634	8	0.0430687218918859	autosome	autosome	scaffold1365	18924	8	-1.31647366479525	autosome	autosome	scaffold9844	5241	8	0.718429642728779	autosome	autosome
BGIBMGA005387	chr8	7777116	7779647	scaffold1400	19881	8	-0.164386817900882	autosome	NA	scaffold42922	3678	8	-1.44745897697122	autosome	NA	scaffold7579	6862	8	0.795641501493814	autosome	autosome
BGIBMGA005388	chr8	7712135	7712996	scaffold4296	12979	8	0.13245029602365	autosome	autosome	scaffold3590	13836	8	-1.29444735846526	autosome	autosome	scaffold169343	1854	8	0.481406308894559	autosome	autosome
BGIBMGA005389	chr8	7697693	7706309	scaffold29973	3828	8	0.024662054234269	autosome	autosome	scaffold2908	14857	8	-1.22986754189859	autosome	autosome	scaffold9500	9139	8	0.698830465279435	autosome	autosome
BGIBMGA005391	chr8	7582492	7584037	scaffold5664	11474	8	-0.0234589728239889	autosome	autosome	scaffold11339	8629	8	-1.23982701467247	autosome	autosome	scaffold74467	2614	8	0.799701349514169	autosome	autosome
BGIBMGA005395	chr8	7486029	7490335	scaffold1872	17969	8	0.0424352663203967	autosome	autosome	scaffold20298	6319	8	-1.25096157353322	autosome	autosome	scaffold143228	3854	8	1.12398871727545	autosome	autosome
BGIBMGA005397	chr8	7457462	7461040	scaffold10621	8264	8	0	autosome	autosome	scaffold10840	8813	8	-1.11345804978328	autosome	autosome	scaffold870	9883	8	0.603578178888503	autosome	autosome
BGIBMGA005402	chr8	7452665	7454143	scaffold10621	8264	8	0	autosome	autosome	scaffold10840	8813	8	-1.11345804978328	autosome	autosome	scaffold81634	2521	8	0.621999880045686	autosome	autosome
BGIBMGA005404	chr8	7514874	7516343	scaffold15430	6523	8	0.0946368741380753	autosome	autosome	scaffold5191	13854	8	-1.20387233336565	autosome	autosome	scaffold18416	5723	8	1	autosome	autosome
BGIBMGA005406	chr8	7554395	7556651	scaffold1190	20943	8	0.0230836131130412	autosome	autosome	scaffold11176	8688	8	-1.21021770739035	autosome	autosome	scaffold17200	4633	8	0.590124205836935	autosome	autosome
BGIBMGA005407	chr8	7558083	7565860	scaffold1190	20943	8	0.0230836131130412	autosome	autosome	Contig5985	11185	8	-1.22239242133645	autosome	autosome	scaffold158991	1908	8	0.375509135092206	autosome	NA
BGIBMGA005408	chr8	7580595	7581979	scaffold5664	11474	8	-0.0234589728239889	autosome	autosome	scaffold13830	7803	8	-1.08597322310985	autosome	autosome	scaffold261233	1500	8	0.576192291093424	autosome	autosome
BGIBMGA005412	chr8	7853747	7859373	scaffold17070	6081	8	0	autosome	autosome	scaffold1306	19114	8	-1.22239242133645	autosome	autosome	scaffold4920	8396	8	0.763559804177919	autosome	autosome
BGIBMGA005413	chr8	7862818	7863062	Contig28	9934	1	-0.156725503687453	autosome	NA	scaffold3490	13965	8	-1.2190097819418	autosome	autosome	scaffold12825	4822	8	0.702733959346907	autosome	autosome
BGIBMGA005414	chr8	7883065	7885088	scaffold13850	7006	8	0.0465425859370302	autosome	autosome	scaffold22496	5940	8	-1.18322182405577	autosome	autosome	scaffold161102	1896	8	0.635946429439961	autosome	autosome
BGIBMGA005416	chr8	7912412	7913779	scaffold611	25943	8	0.0443941193584534	autosome	autosome	scaffold23257	5811	8	-1.15611920191728	autosome	autosome	scaffold17244	4385	8	0.62148837674627	autosome	autosome
BGIBMGA005418	chr8	8004314	8011526	scaffold988	22279	8	0.0681715026415792	autosome	autosome	scaffold20786	6233	8	-1.12928301694497	autosome	autosome	scaffold333769	3254	8	0.823122237915921	autosome	autosome
BGIBMGA005420	chr8	8040256	8051849	scaffold1405	23115	8	0.0250909809628305	autosome	autosome	scaffold21260	6149	8	-1.24961389007147	autosome	autosome	scaffold40852	3263	8	0.704175659048537	autosome	autosome
BGIBMGA005423	chr8	8097946	8115080	scaffold4169	18848	8	0.0497530351970997	autosome	autosome	scaffold104	33829	8	-1.19437804516685	autosome	autosome	scaffold93326	2391	8	0.834482100080468	autosome	autosome
BGIBMGA005424	chr8	8145148	8159976	scaffold2702	15724	8	0.0874628412503394	autosome	autosome	scaffold8943	9642	8	-1.2783011624871	autosome	autosome	scaffold151229	1951	8	0.601450623509725	autosome	autosome
BGIBMGA005433	chr8	8279988	8285851	scaffold12240	7594	8	0	autosome	autosome	scaffold9021	9608	8	-1.29067716090292	autosome	autosome	scaffold20755	4121	8	0.699876275430986	autosome	autosome
BGIBMGA005437	chr8	8370276	8379607	scaffold24563	4591	8	-0.229481846122767	autosome	NA	scaffold11570	8542	8	-1.14048122354983	autosome	autosome	scaffold157446	1916	8	0.0843921872903726	NA	NA
BGIBMGA005438	chr8	8476451	8480155	scaffold16762	6161	8	0.021373650792567	autosome	autosome	Contig9788	2124	8	-1.20511442990461	autosome	autosome	scaffold29500	3656	8	0.774933444365227	autosome	autosome
BGIBMGA005441	chr8	8756453	8766796	scaffold599	26084	8	0.0230836131130412	autosome	autosome	scaffold5817	11580	8	-1.25096157353322	autosome	autosome	scaffold135520	2048	8	0.642017190110944	autosome	autosome
BGIBMGA005444	chr8	8794937	8796864	scaffold4876	12292	8	-0.0681715026415792	autosome	autosome	scaffold5681	11683	8	-1.18820373516062	autosome	autosome	scaffold145046	1988	8	0.551303189369925	autosome	autosome
BGIBMGA005447	chr8	9322957	9331278	scaffold11527	7871	8	0.0242475462466772	autosome	autosome	scaffold4392	12876	8	-1.17897014104532	autosome	autosome	scaffold3339	7180	8	0.457101558845388	autosome	autosome
BGIBMGA005448	chr8	9341221	9349389	scaffold1695	18580	8	0.0946368741380753	autosome	autosome	scaffold47757	3335	8	-1.1197392442741	autosome	autosome	scaffold158420	1911	8	1.10350457575386	autosome	autosome
BGIBMGA005449	chr8	9375738	9391982	scaffold475	28093	8	0.021373650792567	autosome	autosome	scaffold46390	3425	8	-1.22239242133645	autosome	autosome	scaffold964	9674	8	0.590744853315162	autosome	autosome
BGIBMGA005451	chr8	9417033	9417371	scaffold7804	9784	8	0.0443941193584534	autosome	autosome	scaffold10468	8959	8	-1.16992500144231	autosome	autosome	scaffold31418	3578	8	0.471305718925589	autosome	autosome
BGIBMGA005452	chr8	9438173	9443651	scaffold304	31935	8	0.0223678130284545	autosome	autosome	scaffold80	36016	8	-1.37011162839733	autosome	NA	scaffold194432	1739	8	0.514573172829758	autosome	autosome
BGIBMGA005455	chr8	9757882	9759648	scaffold5769	11370	8	0	autosome	autosome	scaffold35337	4325	8	-1.13750352374993	autosome	autosome	scaffold58126	2869	8	0.943905437929074	autosome	autosome
BGIBMGA005459	chr8	10400323	10404107	scaffold8605	9284	8	0.111031312388744	autosome	autosome	scaffold1594	18034	8	-1.22239242133645	autosome	autosome	scaffold72347	2644	8	0.97282979883453	autosome	autosome
BGIBMGA005460	chr8	10423643	10424539	scaffold14194	6902	8	-0.041222662726513	autosome	autosome	Contig3962	3689	8	-1.11818142634831	autosome	autosome	scaffold146706	1978	8	0.512648295905266	autosome	autosome
BGIBMGA005465	chr8	10511640	10515311	scaffold3525	14105	8	0	autosome	autosome	scaffold17340	6911	8	-1.25690830303695	autosome	autosome	scaffold79616	5283	8	1.04182017569463	autosome	autosome
BGIBMGA005469	chr8	10688112	10689154	scaffold8037	9635	8	0.0430687218918859	autosome	autosome	scaffold10027	9144	8	-1.30485458152842	autosome	autosome	scaffold315406	1813	8	0.84799690655495	autosome	autosome
BGIBMGA005470	chr8	10724804	10728358	scaffold1930	17712	8	0.0801703486839834	autosome	autosome	scaffold904	21094	8	-1.31667236943587	autosome	autosome	scaffold10161	5190	8	0.587452052746854	autosome	autosome
BGIBMGA005471	chr8	11023269	11030262	scaffold18881	5665	8	0.263034405833794	autosome	autosome	scaffold38648	4027	8	-1.40439025507934	autosome	NA	scaffold3636	10813	8	1	autosome	autosome
BGIBMGA005472	chr8	11034281	11042010	scaffold11481	7888	8	0	autosome	autosome	scaffold63383	2462	8	-1.31487333735341	autosome	autosome	scaffold22347	4021	8	0.630974898477992	autosome	autosome
BGIBMGA005473	chr8	11103245	11121452	scaffold22174	5014	8	0.129283016944966	autosome	autosome	scaffold7269	10555	8	-1.1096244911745	autosome	autosome	scaffold130396	2622	8	0.927068477546149	autosome	autosome
BGIBMGA005475	chr8	11167437	11176552	scaffold651	25497	8	0.0424352663203967	autosome	autosome	scaffold1517	18310	8	-1.19592020997526	autosome	autosome	scaffold35492	3430	8	0.750548566439131	autosome	autosome
BGIBMGA005478	chr8	11326577	11352768	scaffold4969	12185	8	0	autosome	autosome	scaffold3107	14501	8	-1.20262916651502	autosome	autosome	scaffold265159	2322	8	0.64320764175711	autosome	autosome
BGIBMGA005480	chr8	11451966	11465618	scaffold592	26151	8	0.141355849245542	autosome	autosome	scaffold7680	10307	8	-1.13245029602365	autosome	autosome	scaffold52594	2979	8	0.584962500721156	autosome	autosome
BGIBMGA005481	chr8	11469993	11470787	scaffold592	26151	8	0.141355849245542	autosome	autosome	scaffold7602	10351	8	-1.15200309344505	autosome	autosome	scaffold3490	8124	8	0.643856189774725	autosome	autosome
BGIBMGA005483	chr8	11495587	11508038	scaffold5555	11575	8	0.0465425859370302	autosome	autosome	scaffold2539	15592	8	-1.23446525363702	autosome	autosome	scaffold19061	4238	8	0.674229838818243	autosome	autosome
BGIBMGA005484	chr8	11508787	11517737	Contig397	4916	8	0.108934371553164	autosome	autosome	scaffold52905	3011	8	-1.2464378953031	autosome	autosome	scaffold10007	5217	8	0.555061015007294	autosome	autosome
BGIBMGA005488	chr8	11592103	11599854	scaffold5516	11614	8	0.0480942882010449	autosome	autosome	scaffold3219	14303	8	-1.16710998583526	autosome	autosome	scaffold144199	1993	8	0.574545884775818	autosome	autosome
BGIBMGA005489	chr8	11624233	11624838	scaffold10069	8522	8	0.0681715026415792	autosome	autosome	scaffold5437	11884	8	-1.25779775746765	autosome	autosome	scaffold101587	2311	8	0.643856189774725	autosome	autosome
BGIBMGA005490	chr8	11643301	11654392	scaffold1650	18759	8	0.0450878895285382	autosome	autosome	scaffold29353	4968	8	-1.17263938613935	autosome	autosome	scaffold1239266	1606	8	1.29808135293299	autosome	autosome
BGIBMGA005494	chr8	11735930	11739709	scaffold22800	4894	8	0.127379306476227	autosome	autosome	scaffold7789	10238	8	-1.30485458152842	autosome	autosome	scaffold42651	3213	8	0.568283759574526	autosome	autosome
BGIBMGA005495	chr8	11747101	11748664	scaffold10440	8342	8	0.0191088229477047	autosome	autosome	scaffold5134	12140	8	-1.20881401483591	autosome	autosome	scaffold55441	2920	8	0.830074998557688	autosome	autosome
BGIBMGA005498	chr8	11836367	11839275	scaffold6903	10409	8	-0.0480942882010451	autosome	autosome	scaffold2115	16448	8	-1.28177096841538	autosome	autosome	scaffold12952	4807	8	0.707218250772154	autosome	autosome
BGIBMGA005499	chr8	11847538	11849238	scaffold3781	13710	8	-0.0250909809628305	autosome	autosome	scaffold13189	7996	8	-1.19464743085354	autosome	autosome	scaffold14767	4612	8	0.681698287518587	autosome	autosome
BGIBMGA005500	chr8	12161468	12170908	scaffold3433	14262	8	0.0238467419543677	autosome	autosome	scaffold17802	6817	8	-1.19464743085354	autosome	autosome	scaffold106159	2270	8	0.493040011280117	autosome	autosome
BGIBMGA005504	chr8	12319190	12331135	scaffold286	32542	8	0.0631938264871939	autosome	autosome	scaffold3874	13486	8	-1.18762700317577	autosome	autosome	scaffold20610	4131	8	0.893084796083488	autosome	autosome
BGIBMGA005506	chr8	12364732	12367917	scaffold1189	20945	8	0.0901978089715781	autosome	autosome	scaffold1757	17491	8	-1.36405357056004	autosome	NA	scaffold10277	9107	8	1.22239242133645	autosome	autosome
BGIBMGA005512	chr8	12571591	12579077	scaffold1840	18078	8	0.139724763666613	autosome	autosome	scaffold34816	4375	8	-1.37851162325373	autosome	NA	scaffold65267	2749	8	0.978413137791854	autosome	autosome
BGIBMGA005519	chr8	12978549	13005716	scaffold3065	14950	8	-0.0473057147783566	autosome	autosome	scaffold4904	12378	8	-1.28177096841538	autosome	autosome	scaffold1586	8658	8	0.782408564927373	autosome	autosome
BGIBMGA005520	chr8	13007954	13012717	scaffold1455	19605	8	0.0204641025597155	autosome	autosome	scaffold35866	4273	8	-1.0280143761696	autosome	autosome	scaffold98667	2338	8	0.693111304576779	autosome	autosome
BGIBMGA005521	chr8	13054294	13086420	scaffold3970	13430	8	0.212544635380101	autosome	autosome	Contig700	5436	8	-1.11289405640593	autosome	autosome	scaffold8621	6089	8	0.813586875769119	autosome	autosome
BGIBMGA005522	chr8	13138724	13151315	scaffold1346	20133	8	0.065095028221885	autosome	autosome	scaffold40774	3849	8	-1.0703893278914	autosome	autosome	scaffold27789	3734	8	1.06206096813225	autosome	autosome
BGIBMGA005523	chr8	13152518	13160513	scaffold4448	12792	8	0.0250909809628305	autosome	autosome	scaffold15179	7423	8	-1.30875270613963	autosome	autosome	scaffold210409	1673	8	0.964896199044084	autosome	autosome
BGIBMGA005526	chr17	137925	141799	scaffold9104	9024	17	0.0497530351970997	autosome	autosome	scaffold26439	5992	17	-1.09225850785199	autosome	autosome	scaffold19186	4229	17	0.610788488089061	autosome	autosome
BGIBMGA005528	chr17	182586	183788	scaffold42590	2562	17	-0.0544477840223765	autosome	autosome	scaffold82	35859	17	-1.20945336562895	autosome	autosome	scaffold211987	2612	17	0.68805599368526	autosome	autosome
BGIBMGA005529	chr17	188710	195550	scaffold3042	15024	17	0.0874628412503394	autosome	autosome	scaffold82	35859	17	-1.20945336562895	autosome	autosome	scaffold6287	6012	17	0.728128230907029	autosome	autosome
BGIBMGA005530	chr17	197571	197864	Contig1467	2356	17	0.573185332944803	autosome	autosome	scaffold2814	15018	17	-1.28688114778816	autosome	autosome	scaffold30803	3601	17	0.857647076588669	autosome	autosome
BGIBMGA005533	chr17	538526	539144	scaffold28850	3972	17	-0.0911478880581953	autosome	NA	scaffold20615	6264	17	-1.26303440583379	autosome	autosome	scaffold6234	7390	17	0.474318437037164	autosome	autosome
BGIBMGA005534	chr17	542185	543174	scaffold51965	1924	17	-0.28177096841538	autosome	NA	scaffold32688	4602	17	-1.13006054056437	autosome	autosome	scaffold6234	7390	17	0.474318437037164	autosome	autosome
BGIBMGA005535	chr17	555618	556302	scaffold5541	11586	17	0.0280143761695965	autosome	autosome	scaffold868	21311	17	-1.23982701467247	autosome	autosome	scaffold286	14652	17	1.0962153152593	autosome	autosome
BGIBMGA005536	chr17	639122	643400	scaffold31911	3593	17	-0.0303736490435189	autosome	autosome	scaffold2476	15697	17	-1.22677086184702	autosome	autosome	scaffold31789	3565	17	0.982297998266541	autosome	autosome
BGIBMGA005539	chr17	1055133	1065537	scaffold9867	8620	17	0.0614005446641433	autosome	autosome	scaffold49931	3194	17	-1.14048122354983	autosome	autosome	scaffold4298	11649	17	0.943416471633633	autosome	autosome
BGIBMGA005540	chr17	1231072	1244186	scaffold7607	9923	17	-0.0715532610250339	autosome	NA	scaffold25916	5415	17	-0.929610672108602	autosome	autosome	scaffold260710	1502	17	1.04518877376626	autosome	autosome
BGIBMGA005544	chr17	1480691	1485846	scaffold7795	9793	17	0.0297473433940519	autosome	autosome	scaffold31596	4719	17	-1.09729720135491	autosome	autosome	scaffold17341	4377	17	0.753644335312837	autosome	autosome
BGIBMGA005552	chr17	1694665	1697567	scaffold1023	22008	17	0.106915203916512	autosome	autosome	scaffold6549	11025	17	-1.17632277264046	autosome	autosome	scaffold98673	4662	17	0.70626879694329	autosome	autosome
BGIBMGA005559	chr17	2166095	2166616	scaffold6725	10551	17	-0.0246620542342691	autosome	autosome	scaffold2097	16497	17	-1.30415339315939	autosome	autosome	scaffold15625	4532	17	0.432667393300635	autosome	autosome
BGIBMGA005560	chr17	2177121	2178209	scaffold24222	4645	17	0.0465425859370302	autosome	autosome	scaffold2097	16497	17	-1.30415339315939	autosome	autosome	scaffold97399	2350	17	0.755314904045098	autosome	autosome
BGIBMGA005561	chr17	2231254	2255408	scaffold1819	18144	17	-0.063193826487194	autosome	autosome	scaffold9347	9460	17	-1.28177096841538	autosome	autosome	scaffold3142	7306	17	0.745898718936214	autosome	autosome
BGIBMGA005562	chr17	2339441	2373182	scaffold2578	16007	17	0.0280143761695965	autosome	autosome	scaffold3561	13877	17	-1.21864028647534	autosome	autosome	scaffold4305	6679	17	1	autosome	autosome
BGIBMGA005564	chr17	2388491	2390407	scaffold10653	8252	17	0.0223678130284545	autosome	autosome	scaffold52132	3057	17	-1.09953567355091	autosome	autosome	scaffold80069	2540	17	0.695846606840614	autosome	autosome
BGIBMGA005565	chr17	2425587	2426138	scaffold10921	8136	17	-0.0614005446641433	autosome	autosome	scaffold78801	1859	17	-1.35908109330483	autosome	NA	scaffold222852	1626	17	0.569365645670138	autosome	autosome
BGIBMGA005584	chr17	3408641	3420166	scaffold6314	10889	17	0.139724763666613	autosome	autosome	scaffold336	26438	17	-1.23319917629303	autosome	autosome	scaffold46046	3296	17	0.723482364802584	autosome	autosome
BGIBMGA005587	chr17	3503681	3523963	scaffold758	24396	17	0.0681715026415792	autosome	autosome	scaffold44244	3579	17	-1.21412480535285	autosome	autosome	scaffold1923	8265	17	0.579996247827807	autosome	autosome
BGIBMGA005589	chr17	3554450	3563961	scaffold18308	5795	17	0.0681715026415792	autosome	autosome	scaffold11040	8739	17	-1.21230360371286	autosome	autosome	scaffold114656	2200	17	1.41689544549943	autosome	autosome
BGIBMGA005592	chr17	4290959	4298746	scaffold657	25436	17	0.0489096004809465	autosome	autosome	scaffold7908	10178	17	-1.27633122844725	autosome	autosome	scaffold74014	2620	17	0.636563697208369	autosome	autosome
BGIBMGA005595	chr17	4389778	4391379	scaffold3219	14629	17	0.0681715026415792	autosome	autosome	scaffold7819	10218	17	-1.23132554610646	autosome	autosome	scaffold4061	8715	17	0.693111304576779	autosome	autosome
BGIBMGA005600	chr17	4358550	4375354	scaffold119	40961	17	0.0631938264871939	autosome	autosome	scaffold39240	3977	17	-1.34103691783507	autosome	NA	scaffold15819	4513	17	0.656221183890978	autosome	autosome
BGIBMGA005601	chr17	4331862	4338427	scaffold18986	5642	17	0.0931094043914815	autosome	autosome	scaffold2187	16262	17	-1.14585086646345	autosome	autosome	scaffold219	14128	17	0.647118976783726	autosome	autosome
BGIBMGA005614	chr17	3493196	3501135	scaffold55	48973	17	0.084888897586513	autosome	autosome	scaffold39096	3990	17	-1.11321061044799	autosome	autosome	scaffold1923	8265	17	0.579996247827807	autosome	autosome
BGIBMGA005616	chr17	3471250	3480577	scaffold55	48973	17	0.084888897586513	autosome	autosome	scaffold20435	6295	17	-1.24327115101236	autosome	autosome	scaffold14810	4609	17	0.594240314309167	autosome	autosome
BGIBMGA005617	chr17	3424425	3431438	scaffold863	23367	17	0.0201778819376303	autosome	autosome	scaffold336	26438	17	-1.23319917629303	autosome	autosome	scaffold127578	2103	17	0.247927513443586	NA	NA
BGIBMGA005626	chr17	2864803	2874083	scaffold37245	3030	17	0.0524674198941355	autosome	autosome	scaffold34556	4401	17	-1.20645087746743	autosome	autosome	scaffold51632	2998	17	0.753644335312837	autosome	autosome
BGIBMGA005628	chr17	2807373	2810931	scaffold18541	5742	17	-0.0242475462466774	autosome	autosome	scaffold32749	4594	17	-0.914270125974116	autosome	autosome	scaffold43465	3191	17	0.744440714728353	autosome	autosome
BGIBMGA005629	chr17	2778976	2802582	scaffold22366	4974	17	0.0565835283663675	autosome	autosome	scaffold17773	6822	17	-1.24511249783653	autosome	autosome	scaffold678002	1790	17	0.824913293441909	autosome	autosome
BGIBMGA005630	chr17	2772527	2775577	scaffold852	23428	17	0.0443941193584534	autosome	autosome	scaffold23778	5732	17	-1.19680070743371	autosome	autosome	scaffold6435	5972	17	0.650550842348733	autosome	autosome
BGIBMGA005635	chr17	2450030	2451226	scaffold10660	8250	17	0	autosome	autosome	scaffold13861	7792	17	-1.36737106564853	autosome	NA	scaffold3291	14762	17	0.633872101202103	autosome	autosome
BGIBMGA005636	chr17	2429109	2430455	scaffold10921	8136	17	-0.0614005446641433	autosome	autosome	scaffold10839	8813	17	-1.15527822547791	autosome	autosome	scaffold1637	8833	17	0.68251781014383	autosome	autosome
BGIBMGA005638	chr17	2414637	2418830	scaffold8624	9275	17	0.121306296222134	autosome	autosome	scaffold4410	12855	17	-1.17897014104532	autosome	autosome	scaffold199211	1718	17	0.799087306074004	autosome	autosome
BGIBMGA005640	chr17	2384170	2386980	Contig10285	5233	17	-0.253756592245783	autosome	NA	scaffold16212	7160	17	-1.11150831521699	autosome	autosome	scaffold35646	3425	17	0.460125388807382	autosome	autosome
BGIBMGA005641	chr17	2381010	2382995	scaffold18775	5690	17	0.0766212816029124	autosome	autosome	scaffold21495	6109	17	-1.20029865048583	autosome	autosome	scaffold189052	1761	17	0.514573172829758	autosome	autosome
BGIBMGA005646	chr17	2195106	2209531	scaffold47184	2223	17	-0.241008099503795	autosome	NA	scaffold9330	9467	17	-1.30985526258679	autosome	autosome	scaffold51235	3615	17	0.853779259148956	autosome	autosome
BGIBMGA005649	chr17	2151448	2163024	scaffold6725	10551	17	-0.0246620542342691	autosome	autosome	scaffold1068	20192	17	-1.30985526258679	autosome	autosome	scaffold28600	3695	17	0.605721060887954	autosome	autosome
BGIBMGA005659	chr17	1675066	1676809	scaffold7282	10131	17	-0.0234589728239889	autosome	autosome	Contig3836	2214	17	-1	autosome	autosome	scaffold28243	3712	17	0.509364881826997	autosome	autosome
BGIBMGA005660	chr17	1663710	1670668	scaffold28981	3956	17	0.0995356735509144	autosome	autosome	scaffold32944	4573	17	-1.2556548754682	autosome	autosome	scaffold4886	6460	17	0.940621452921068	autosome	autosome
BGIBMGA005661	chr17	1616522	1616872	scaffold5703	11433	17	0.121306296222134	autosome	autosome	scaffold3887	13471	17	-1.22986754189859	autosome	autosome	scaffold32291	3545	17	0.902975545605135	autosome	autosome
BGIBMGA005665	chr17	1551012	1552748	scaffold12954	7329	17	-0.0727563424353142	autosome	NA	scaffold17563	6864	17	-1.06904164442965	autosome	autosome	scaffold13232	4775	17	1.00998408857262	autosome	autosome
BGIBMGA005666	chr17	1546474	1548363	scaffold5524	11605	17	0	autosome	autosome	scaffold12425	8243	17	-1.12338241550528	autosome	autosome	scaffold3855	6899	17	0.667424660913129	autosome	autosome
BGIBMGA005669	chr17	1494897	1497652	scaffold26339	4316	17	0	autosome	autosome	scaffold1823	17275	17	-1.18762700317577	autosome	autosome	scaffold32150	4583	17	0.533432200081074	autosome	autosome
BGIBMGA005679	chr17	695389	696557	scaffold7614	9917	17	0.0324214776923774	autosome	autosome	scaffold25873	5422	17	-0.985786140780299	autosome	autosome	scaffold16688	4433	17	0.592999819786574	autosome	autosome
BGIBMGA005680	chr17	651053	661001	scaffold1625	18869	17	0	autosome	autosome	Contig16659	8497	17	-1.16710998583526	autosome	autosome	scaffold448	12169	17	0.567040592723894	autosome	autosome
BGIBMGA005681	chr17	545286	552685	scaffold5541	11586	17	0.0280143761695965	autosome	autosome	Contig1166	4374	17	-1.23132554610646	autosome	autosome	scaffold49505	5561	17	0.793549122532574	autosome	autosome
BGIBMGA005682	chr17	530451	535527	scaffold47911	2176	17	-0.0978473233981445	autosome	NA	scaffold18819	6606	17	-1.38082178394093	autosome	NA	scaffold4961	6436	17	0.77595972578207	autosome	autosome
BGIBMGA005684	chr17	501536	502651	scaffold11415	7914	17	0.0601209924375709	autosome	autosome	scaffold41295	3805	17	-1.15527822547791	autosome	autosome	scaffold17591	4355	17	0.900464326449085	autosome	autosome
BGIBMGA005687	chr17	185883	186635	scaffold57779	1619	17	0	autosome	autosome	scaffold82	35859	17	-1.20945336562895	autosome	autosome	scaffold211987	2612	17	0.68805599368526	autosome	autosome
BGIBMGA005690	chr17	106914	110244	scaffold11027	8082	17	0.16349873228288	autosome	autosome	scaffold918	20954	17	-1.23982701467247	autosome	autosome	scaffold6489	5956	17	0.802553935793783	autosome	autosome
BGIBMGA005714	chr27	5846764	5859885	Contig1	17127	27	0.0813001021018482	autosome	autosome	scaffold15815	7259	27	-1.28203536776385	autosome	autosome	scaffold41640	3241	27	0.680382065799839	autosome	autosome
BGIBMGA005715	chr27	5839247	5839843	scaffold38187	2939	27	0.199308808223407	autosome	autosome	scaffold724	22312	27	-1.25375659224578	autosome	autosome	scaffold16347	4465	27	0.698695577238489	autosome	autosome
BGIBMGA005719	chr27	5595180	5600409	Contig289	6490	27	0.142019004872428	autosome	autosome	scaffold1412	18701	27	-1.18132976471456	autosome	autosome	scaffold159074	1908	27	0.53477674355294	autosome	autosome
BGIBMGA005722	chr27	5722157	5747290	scaffold16287	6288	27	0.112474729258413	autosome	autosome	scaffold436	24892	27	-1.25375659224578	autosome	autosome	scaffold207250	1686	27	0.328325866085513	autosome	NA
BGIBMGA005724	chr27	5824445	5830864	scaffold3250	14589	27	0.0681715026415792	autosome	autosome	scaffold724	22312	27	-1.25375659224578	autosome	autosome	scaffold79064	2553	27	0.493040011280117	autosome	autosome
BGIBMGA005727	chr27	7670359	7674024	scaffold32079	3574	27	0.082462160191973	autosome	autosome	scaffold58250	2718	27	-1.16227142889888	autosome	autosome	scaffold31608	3571	27	0.584962500721156	autosome	autosome
BGIBMGA005730	chr27	7559230	7560435	scaffold4141	13195	27	0.0766212816029124	autosome	autosome	scaffold26234	5369	27	-1.22239242133645	autosome	autosome	scaffold209778	1676	27	0.987616275544168	autosome	autosome
BGIBMGA005731	chr27	7446111	7470106	scaffold29907	3837	27	0.108934371553164	autosome	autosome	scaffold852	21434	27	-1.25633975325979	autosome	autosome	scaffold12193	4902	27	0.686184550899957	autosome	autosome
BGIBMGA005732	chr27	7506047	7518544	scaffold16323	6278	27	0.085729874025884	autosome	autosome	scaffold6489	11071	27	-1.13750352374993	autosome	autosome	scaffold21540	4069	27	0.591276274653358	autosome	autosome
BGIBMGA005735	chr27	7575633	7586769	scaffold17525	5970	27	0.0524674198941355	autosome	autosome	scaffold36193	4241	27	-1.03291462247274	autosome	autosome	scaffold11176	5038	27	1.01158797427521	autosome	autosome
BGIBMGA005738	chr27	7817938	7843192	scaffold580	26345	27	-0.0641303374197156	autosome	autosome	scaffold4549	12731	27	-1.23349013021978	autosome	autosome	scaffold131120	2078	27	0.680721483526587	autosome	autosome
BGIBMGA005747	chr5	18682005	18720933	scaffold12489	7502	5	-0.0813001021018482	autosome	NA	scaffold48138	3309	5	-1.24935946893672	autosome	autosome	scaffold117306	2179	5	0.766259900960244	autosome	autosome
BGIBMGA005748	chr5	18723063	18737825	scaffold36127	3138	5	0.0310268956206246	autosome	autosome	scaffold22287	5974	5	-1.03952836418664	autosome	autosome	scaffold104188	2287	5	0.556393348524385	autosome	autosome
BGIBMGA005749	chr5	18745644	18746912	scaffold21555	5129	5	0.0752881273042372	autosome	autosome	scaffold51750	3080	5	-1.19068356160911	autosome	autosome	scaffold32382	3541	5	0.600559355772175	autosome	autosome
BGIBMGA005750	chr5	18994991	19000329	scaffold18511	5749	5	-0.0641303374197156	autosome	autosome	scaffold76074	1956	5	-1.07972719247073	autosome	autosome	scaffold208227	1682	5	0.332575339086871	autosome	NA
BGIBMGA005751	chr5	19006420	19008250	scaffold20738	5284	5	0	autosome	autosome	scaffold12253	8295	5	-1.29278174922785	autosome	autosome	scaffold16989	4407	5	0.77595972578207	autosome	autosome
BGIBMGA005752	chr5	19026916	19048205	scaffold21100	5216	5	-0.115477217419936	autosome	NA	scaffold10153	9086	5	-1.26559011073755	autosome	autosome	scaffold127461	2103	5	1.03016197051025	autosome	autosome
BGIBMGA005756	chr5	19404112	19411726	scaffold8959	9102	5	0.0946368741380753	autosome	autosome	scaffold13358	7946	5	-1.29335894269059	autosome	autosome	scaffold22677	4334	5	0.801095931585922	autosome	autosome
BGIBMGA005758	chr5	19673756	19682505	scaffold295	32202	5	0.0188590272513158	autosome	autosome	scaffold2632	15379	5	-1.23703919730085	autosome	autosome	scaffold34006	3484	5	0.93400244122576	autosome	autosome
BGIBMGA005759	chr5	19698650	19718985	scaffold17605	5951	5	0.0223678130284545	autosome	autosome	scaffold692	22515	5	-1.19437804516685	autosome	autosome	scaffold262527	1916	5	0.944504887408296	autosome	autosome
BGIBMGA005760	chr5	19724750	19727074	scaffold27503	4149	5	-0.129283016944966	autosome	NA	scaffold6081	11364	5	-1.30116953472056	autosome	autosome	scaffold41770	3237	5	0.988504361162171	autosome	autosome
BGIBMGA005768	chr5	20518308	20519207	scaffold45020	2377	5	0.179323699444562	autosome	autosome	scaffold6492	11066	5	-1.34103691783507	autosome	NA	scaffold90889	2417	5	0.848992211900317	autosome	autosome
BGIBMGA005769	chr5	20534671	20536270	scaffold18723	5703	5	0.117836490293858	autosome	autosome	scaffold4668	12609	5	-1.34994247105696	autosome	NA	scaffold29350	3662	5	0.628632972378133	autosome	autosome
BGIBMGA005770	chr5	20558962	20566075	scaffold17481	5981	5	-0.0515303006400821	autosome	autosome	scaffold15377	7369	5	-1.26628006533745	autosome	autosome	scaffold218606	1642	5	0.653549585978568	autosome	autosome
BGIBMGA005772	chr5	20582248	20583551	scaffold18934	5652	5	-0.0780025120012732	autosome	NA	Contig1999	4884	5	-1.25238716163429	autosome	autosome	scaffold40207	3283	5	0.827939254213697	autosome	autosome
BGIBMGA005773	chr5	20594223	20595651	scaffold18800	5685	5	0	autosome	autosome	scaffold58920	2682	5	-1.35989594508638	autosome	NA	scaffold7594	5673	5	0.877664457075948	autosome	autosome
BGIBMGA005774	chr5	20605666	20614953	scaffold10480	9106	5	0.0995356735509144	autosome	autosome	Contig15713	2878	5	-0.947532580105864	autosome	autosome	scaffold6800	6952	5	0.522421034652443	autosome	autosome
BGIBMGA005775	chr5	20624651	20631154	scaffold7774	9806	5	-0.0250909809628305	autosome	autosome	scaffold13028	8046	5	-1.27301849440642	autosome	autosome	scaffold3492	7094	5	0.678071905112638	autosome	autosome
BGIBMGA005776	chr5	20693128	20693532	scaffold8629	9273	5	0.121306296222134	autosome	autosome	scaffold278	27533	9	-1.20387233336565	autosome	autosome	scaffold43459	3191	5	0.511252814538147	autosome	autosome
BGIBMGA005779	chr5	20858540	20864803	scaffold17685	5930	5	0.112474729258413	autosome	autosome	scaffold46512	3417	5	-1.25375659224578	autosome	autosome	scaffold22481	4012	5	0.822082207804157	autosome	autosome
BGIBMGA005791	chr5	20724151	20727250	scaffold15915	6390	5	0.122856747785533	autosome	autosome	scaffold63004	2480	5	-1.0815298854966	autosome	autosome	scaffold11748	4957	5	0.94520752715962	autosome	autosome
BGIBMGA005793	chr5	20649984	20651001	scaffold30863	3720	5	-0.113210610447991	autosome	NA	scaffold28653	5051	5	-1.15200309344505	autosome	autosome	scaffold10486	6838	5	0.443129806308197	autosome	autosome
BGIBMGA005794	chr5	20615331	20616064	scaffold15173	6594	5	-0.0280143761695966	autosome	autosome	scaffold23322	5799	5	-1.32894852256513	autosome	autosome	scaffold81958	3727	5	0.685618714165986	autosome	autosome
BGIBMGA005797	chr5	20552525	20553244	scaffold48091	2164	5	0.0191088229477047	autosome	autosome	scaffold4668	12609	5	-1.34994247105696	autosome	NA	scaffold147332	2736	5	0.916671616401104	autosome	autosome
BGIBMGA005798	chr5	20528991	20533836	scaffold25876	4389	5	0	autosome	autosome	scaffold5210	12070	5	-1.23786383009889	autosome	autosome	scaffold19147	4514	5	0.658963082164933	autosome	autosome
BGIBMGA005799	chr5	20520934	20525270	scaffold41284	2669	5	0.523561956057013	autosome	autosome	scaffold6492	11066	5	-1.34103691783507	autosome	NA	scaffold187854	1767	5	0.617628689641479	autosome	autosome
BGIBMGA005800	chr5	20453986	20454624	Contig2803	1756	5	-0.0655883416275767	autosome	autosome	scaffold1464	18538	5	-1.26076423220897	autosome	autosome	scaffold441587	1708	5	0.803199292566293	autosome	autosome
BGIBMGA005802	chr5	20415498	20418577	scaffold48354	2147	5	-0.0242475462466774	autosome	autosome	scaffold1248	19342	5	-1.32681031626711	autosome	autosome	scaffold30857	3600	5	0.863580801773405	autosome	autosome
BGIBMGA005806	chr5	20125083	20128542	scaffold3485	14157	5	0.070389327891398	autosome	autosome	scaffold20969	6199	5	-1.1987798641145	autosome	autosome	scaffold195855	2302	5	0.536382320276094	autosome	autosome
BGIBMGA005812	chr5	19816236	19823556	Contig7379	2790	5	-0.0544477840223765	autosome	autosome	scaffold1395	18791	5	-1.22677086184702	autosome	autosome	scaffold96254	2361	5	1.32192809488736	autosome	autosome
BGIBMGA005815	chr5	19742824	19765850	scaffold12305	7574	5	0	autosome	autosome	scaffold13709	11224	5	-1.38529015588479	autosome	NA	scaffold674780	1784	5	0.726548978220868	autosome	autosome
BGIBMGA005817	chr5	19668599	19669033	scaffold295	32202	5	0.0188590272513158	autosome	autosome	scaffold80419	1805	5	-1.33210587989139	autosome	NA	scaffold202888	1703	5	0.860596943334583	autosome	autosome
BGIBMGA005835	chr12	20193070	20206401	scaffold14440	6824	12	-0.0234589728239889	autosome	autosome	scaffold17229	6933	12	-1.22239242133645	autosome	autosome	scaffold203867	1699	12	0.834576390792628	autosome	autosome
BGIBMGA005838	chr12	20143291	20150262	scaffold26925	4231	12	0.173331602885562	autosome	autosome	scaffold303	27017	12	-1.21021770739035	autosome	autosome	scaffold44417	3165	12	0.709484857744099	autosome	autosome
BGIBMGA005841	chr12	20119970	20120602	scaffold32617	3511	12	0.0259952085329444	autosome	autosome	scaffold47769	6248	12	-1.16992500144231	autosome	autosome	scaffold2310	7898	12	0.664651389350316	autosome	autosome
BGIBMGA005842	chr12	20105461	20111030	scaffold55407	1735	12	0.0339473319233375	autosome	autosome	scaffold50879	3134	12	-0.985500430304885	autosome	autosome	scaffold256182	3159	12	1.11381989955716	autosome	autosome
BGIBMGA005843	chr12	20062156	20065898	scaffold12577	7468	12	0.162271428898877	autosome	autosome	scaffold23612	5755	12	-1.38109016735551	autosome	NA	scaffold20649	4129	12	0.701843801016775	autosome	autosome
BGIBMGA005845	chr12	19933300	19938427	scaffold163	37788	12	0.0450878895285382	autosome	autosome	scaffold9229	9519	12	-1.07400058144378	autosome	autosome	scaffold21630	4064	12	0.480625840906421	autosome	autosome
BGIBMGA005853	chr12	19825198	19827448	scaffold23988	6037	12	0.0473057147783568	autosome	autosome	scaffold33597	4500	12	-1.25481389902883	autosome	autosome	scaffold234856	1584	12	0.296132094010025	autosome	NA
BGIBMGA005854	chr12	19814370	19823846	scaffold15175	6593	12	-0.0489096004809464	autosome	autosome	scaffold19179	6533	12	-1.22239242133645	autosome	autosome	scaffold42502	3217	12	0.785875194647153	autosome	autosome
BGIBMGA005858	chr12	19870931	19880993	scaffold4841	12328	12	0.119298928372344	autosome	autosome	scaffold7709	14501	12	-1.30985526258679	autosome	autosome	scaffold16500	4450	12	0.753839412730602	autosome	autosome
BGIBMGA005859	chr12	19893051	19894340	scaffold5071	12070	12	0	autosome	autosome	scaffold24366	5636	12	-1.20053298737271	autosome	autosome	scaffold254312	1521	12	0.579424317179726	autosome	autosome
BGIBMGA005861	chr12	19967367	19969558	scaffold868	23324	12	0.0424352663203967	autosome	autosome	scaffold14093	7726	12	-1.38605843230708	autosome	NA	scaffold151	14475	12	0.719263592432747	autosome	autosome
BGIBMGA005864	chr12	20057409	20058723	scaffold13517	7137	12	0.0339473319233375	autosome	autosome	scaffold13621	7873	12	-1.26559011073755	autosome	autosome	scaffold2232	7967	12	0.566815154010897	autosome	autosome
BGIBMGA005867	chr12	20133523	20137355	Contig4864	1642	12	0.0238467419543677	autosome	autosome	scaffold17401	6897	12	-1.13515958328164	autosome	autosome	scaffold23137	3974	12	0.852658283924813	autosome	autosome
BGIBMGA005869	chr12	20253758	20254105	scaffold28582	4007	12	0.0627357553479627	autosome	autosome	scaffold59396	2658	12	-1.38956681176273	autosome	NA	scaffold86612	2464	12	0.489038080722621	autosome	autosome
BGIBMGA005875	chr12	17707865	17730635	scaffold2364	16541	12	0.067114195858537	autosome	autosome	scaffold9528	9369	12	-1.19930880822341	autosome	autosome	scaffold6572	5932	12	0.617912922522443	autosome	autosome
BGIBMGA005876	chr12	17816550	17827825	scaffold10125	8497	12	0.082462160191973	autosome	autosome	scaffold15615	7308	12	-1.17753818555219	autosome	autosome	scaffold45499	3138	12	0.625604485218502	autosome	autosome
BGIBMGA005878	chr12	17891641	17895607	scaffold26780	4251	12	-0.043068721891886	autosome	autosome	scaffold1656	17822	12	-1.1909427827114	autosome	autosome	scaffold13374	4759	12	0.710493382805015	autosome	autosome
BGIBMGA005883	chr12	18006797	18032867	scaffold2247	16889	12	0.0424352663203967	autosome	autosome	scaffold9198	9533	12	-1.32736198093799	autosome	autosome	scaffold2970	8090	12	0.697437229979569	autosome	autosome
BGIBMGA005884	chr12	18039577	18045648	scaffold44867	2390	12	-0.134301091711591	autosome	NA	scaffold20249	6328	12	-1.10691520391651	autosome	autosome	scaffold5364	9263	12	0.632580520953896	autosome	autosome
BGIBMGA005885	chr12	18058122	18067416	scaffold18552	5740	12	0.0715532610250341	autosome	autosome	scaffold15763	7270	12	-1.31667236943587	autosome	autosome	scaffold200407	1713	12	1.09646283950129	autosome	autosome
BGIBMGA005886	chr12	18598278	18604784	scaffold15446	6518	12	0.0801703486839834	autosome	autosome	scaffold30140	4879	12	-1.15200309344505	autosome	autosome	scaffold117905	2174	12	0.407805930047768	autosome	NA
BGIBMGA005887	chr12	19237297	19239615	scaffold16625	6194	12	0.0424352663203967	autosome	autosome	scaffold11143	8703	12	-1.05703094503638	autosome	autosome	scaffold63010	6430	12	0.894506871152686	autosome	autosome
BGIBMGA005888	chr12	19056582	19057544	scaffold22787	4896	12	-0.0220263063299989	autosome	autosome	scaffold8005	10117	12	-1.24935946893672	autosome	autosome	scaffold44116	3174	12	0.270089163367744	NA	NA
BGIBMGA005889	chr12	19037470	19048753	scaffold25843	4393	12	0.023458972823989	autosome	autosome	scaffold33215	4544	12	-1.25779775746765	autosome	autosome	scaffold23401	3960	12	0.576925181655738	autosome	autosome
BGIBMGA005894	chr12	18048603	18056251	scaffold1797	18229	12	0.175086706558091	autosome	autosome	scaffold2322	15989	12	-1.26076423220897	autosome	autosome	scaffold28187	3714	12	1.15854593931182	autosome	autosome
BGIBMGA005895	chr12	18001992	18004197	scaffold1797	18229	12	0.175086706558091	autosome	autosome	scaffold4740	12530	12	-1.29444735846526	autosome	autosome	scaffold32341	3543	12	0.763932641766476	autosome	autosome
BGIBMGA005897	chr12	17930811	17933508	scaffold4403	12849	12	0.0264722113611912	autosome	autosome	scaffold38221	4064	12	-1.11247472925841	autosome	autosome	scaffold46755	3109	12	0.761315455581955	autosome	autosome
BGIBMGA005900	chr12	17829414	17834544	scaffold20318	5369	12	0.0280143761695965	autosome	autosome	scaffold1780	22288	12	-1.25375659224578	autosome	autosome	scaffold26048	3816	12	0.925361199107244	autosome	autosome
BGIBMGA005912	chr4	9387327	9388832	scaffold1085	21521	4	0	autosome	autosome	scaffold1541	18206	4	-1.12775554719837	autosome	autosome	scaffold79646	2546	4	0.515838140066336	autosome	autosome
BGIBMGA005914	chr4	9253471	9275223	scaffold1660	18722	4	0	autosome	autosome	scaffold29378	4965	4	-1.15579467260742	autosome	autosome	scaffold29864	3889	4	0.823749360308273	autosome	autosome
BGIBMGA005916	chr4	9227670	9235787	scaffold11542	7866	4	-0.0497530351970996	autosome	autosome	scaffold35011	4357	4	-1.22780591752281	autosome	autosome	scaffold391176	3368	4	0.840801405150746	autosome	autosome
BGIBMGA005920	chr4	9292776	9298664	scaffold2079	17277	4	0.0207585601667975	autosome	autosome	scaffold21956	6027	4	-1.05889368905357	autosome	autosome	scaffold181809	1794	4	1.56293619439116	autosome	autosome
BGIBMGA005922	chr4	8479497	8481573	scaffold16008	12636	4	0.0259952085329444	autosome	autosome	Contig39	14165	4	-1.3115861506659	autosome	autosome	scaffold24218	3913	4	0.689659879387849	autosome	autosome
BGIBMGA005925	chr4	8382908	8405040	scaffold7384	10075	4	-0.0351894284623	autosome	autosome	scaffold3451	14013	4	-1.20945336562895	autosome	autosome	scaffold17907	6111	4	0.514573172829758	autosome	autosome
BGIBMGA005926	chr4	8366527	8370438	scaffold7488	9995	4	-0.0752881273042371	autosome	NA	scaffold17853	6807	4	-1.21359547309929	autosome	autosome	scaffold49232	3049	4	0.543512057227653	autosome	autosome
BGIBMGA005930	chr4	8281974	8282921	scaffold13621	7090	4	-0.0310268956206245	autosome	autosome	scaffold68956	2228	4	-1.40987579416306	autosome	NA	scaffold20796	4118	4	0.584962500721156	autosome	autosome
BGIBMGA005931	chr4	8257951	8274334	scaffold830	23613	4	0.0473057147783568	autosome	autosome	Contig39	14165	4	-1.3115861506659	autosome	autosome	scaffold90501	2421	4	0.609540523441822	autosome	autosome
BGIBMGA005933	chr4	8174443	8186545	scaffold6122	11055	4	-0.0473057147783566	autosome	autosome	scaffold10289	9030	4	-1.20945336562895	autosome	autosome	scaffold228064	1607	4	0.433349377555785	autosome	autosome
BGIBMGA005934	chr4	8058044	8065355	scaffold3848	13625	4	0.0395283641866373	autosome	autosome	scaffold6437	11115	4	-1.15842936260448	autosome	autosome	scaffold10652	6072	4	0.68805599368526	autosome	autosome
BGIBMGA005935	chr4	8041472	8043513	scaffold5589	11540	4	0.144389909335175	autosome	autosome	scaffold65160	2385	4	-1.13750352374993	autosome	autosome	scaffold26556	3791	4	0.774440299584869	autosome	autosome
BGIBMGA005936	chr4	8026956	8035764	scaffold4518	12708	4	0.139724763666613	autosome	autosome	scaffold60162	2621	4	-1.34482849699744	autosome	NA	scaffold151805	2166	4	1.07681559705083	autosome	autosome
BGIBMGA005938	chr4	8000664	8004397	scaffold3018	15081	4	0.0227200765000834	autosome	autosome	scaffold519	31580	4	-1.21359547309929	autosome	autosome	scaffold32430	3539	4	0.756330919033137	autosome	autosome
BGIBMGA005939	chr4	7986466	7989611	scaffold54613	1779	4	0	autosome	autosome	scaffold519	31580	4	-1.21359547309929	autosome	autosome	scaffold5823	6149	4	0.513703817551334	autosome	autosome
BGIBMGA005944	chr4	7417445	7481327	scaffold1244	33688	4	0.0692626624371138	autosome	autosome	scaffold124	32906	4	-1.28010791919274	autosome	autosome	scaffold3809	6929	4	0.559427408614019	autosome	autosome
BGIBMGA005945	chr4	7388326	7391171	scaffold13024	8995	4	0.141355849245542	autosome	autosome	scaffold20338	6313	4	-1.17753818555219	autosome	autosome	scaffold105131	2279	4	0.235888263820671	NA	NA
BGIBMGA005946	chr4	7363807	7374644	scaffold2463	16288	4	0	autosome	autosome	scaffold12134	8341	4	-1.2556548754682	autosome	autosome	scaffold4603	6567	4	0.561598507655646	autosome	autosome
BGIBMGA005948	chr4	7317314	7319218	scaffold1025	21982	4	-0.0801703486839833	autosome	NA	scaffold831	21544	4	-1.18442457113743	autosome	autosome	scaffold54317	2942	4	0.817408586721527	autosome	autosome
BGIBMGA005959	chr4	7054892	7057417	scaffold2324	21289	4	0.0978473233981446	autosome	autosome	scaffold62795	2489	4	-1.35198532874354	autosome	NA	scaffold91906	2406	4	0.544805374249174	autosome	autosome
BGIBMGA005960	chr4	7036489	7042295	scaffold9659	8724	4	-0.0597062461242678	autosome	autosome	scaffold13885	7784	4	-1.28824496863107	autosome	autosome	scaffold243289	1556	4	0.647698256069119	autosome	autosome
BGIBMGA005965	chr4	6480950	6501321	scaffold2880	15321	4	0.175849835399418	autosome	autosome	scaffold15940	7226	4	-1.19437804516685	autosome	autosome	scaffold61028	2817	4	0.790711165937732	autosome	autosome
BGIBMGA005967	chr4	6382735	6405443	scaffold24795	4557	4	0.15200309344505	autosome	autosome	scaffold4604	12663	4	-1.1926450779424	autosome	autosome	scaffold20759	4121	4	0.720477471377637	autosome	autosome
BGIBMGA005969	chr4	6044096	6045106	Contig63	8220	4	0.0443941193584534	autosome	autosome	scaffold28888	5021	4	-1.34914956362239	autosome	NA	scaffold9454	5306	4	0.490986352512142	autosome	autosome
BGIBMGA005970	chr4	6031539	6032566	scaffold13939	6977	4	0.0297473433940519	autosome	autosome	scaffold6724	10911	4	-1.26303440583379	autosome	autosome	scaffold5724	6733	4	0.880090536264803	autosome	autosome
BGIBMGA005973	chr4	5897065	5917436	scaffold2846	15397	4	-0.0216950710993191	autosome	autosome	scaffold748	22119	4	-1.21459405077604	autosome	autosome	scaffold72244	2645	4	0.74967664591576	autosome	autosome
BGIBMGA005975	chr4	5868933	5870299	scaffold2760	15556	4	0	autosome	autosome	scaffold5572	11776	4	-1.20732497324751	autosome	autosome	scaffold12073	4917	4	0.846590085340704	autosome	autosome
BGIBMGA005976	chr4	5842817	5857201	scaffold23803	4716	4	0.0752881273042372	autosome	autosome	scaffold22451	5947	4	-1.23349013021978	autosome	autosome	scaffold4826	6480	4	1.50635266602479	autosome	autosome
BGIBMGA005977	chr4	5797181	5818406	scaffold2498	16199	4	0.156725503687453	autosome	autosome	scaffold1170	19675	4	-1.19793937761191	autosome	autosome	scaffold151512	1950	4	0.870871372807537	autosome	autosome
BGIBMGA005980	chr4	5763566	5772183	scaffold2827	15439	4	0.0597062461242676	autosome	autosome	scaffold5767	11616	4	-1.12199052437861	autosome	autosome	scaffold2056	12635	4	0.680063202931729	autosome	autosome
BGIBMGA005982	chr4	5722928	5727338	scaffold4684	12509	4	-0.0207585601667973	autosome	autosome	scaffold14937	7489	4	-1.25633975325979	autosome	autosome	scaffold48627	3422	4	0.612976876890753	autosome	autosome
BGIBMGA005983	chr4	5718804	5720825	scaffold4684	12509	4	-0.0207585601667973	autosome	autosome	scaffold55377	2869	4	-1.0554951125917	autosome	autosome	scaffold43939	3864	4	0.402098443571345	autosome	NA
BGIBMGA005985	chr4	5613622	5619464	scaffold385	29912	4	0.0406419844973458	autosome	autosome	scaffold994	20631	4	-1.15324626029568	autosome	autosome	scaffold4182	6738	4	0.567040592723894	autosome	autosome
BGIBMGA005988	chr4	5484003	5508499	scaffold788	23979	4	0.0515303006400821	autosome	autosome	scaffold44846	3537	4	-1.13245029602365	autosome	autosome	scaffold17192	4389	4	1.13750352374994	autosome	autosome
BGIBMGA005993	chr4	5198609	5202303	scaffold4402	12855	4	0	autosome	autosome	Contig350	7060	4	-1.12737930647623	autosome	autosome	scaffold27754	3735	4	0.397479127894539	autosome	NA
BGIBMGA005994	chr4	5189620	5190855	scaffold10114	8503	4	0.0901978089715781	autosome	autosome	scaffold10040	9139	4	-1.37614848588525	autosome	NA	scaffold191539	1751	4	0.925037942318778	autosome	autosome
BGIBMGA005995	chr4	5178710	5187834	scaffold1961	17607	4	0.0588936890535686	autosome	autosome	scaffold11861	8442	4	-1.24285652389616	autosome	autosome	scaffold11586	4981	4	0.729642253360347	autosome	autosome
BGIBMGA005999	chr4	4716915	4730043	scaffold2082	17271	4	0	autosome	autosome	scaffold3181	14378	4	-1.30932805810773	autosome	autosome	scaffold22235	4028	4	0.459431618637297	autosome	autosome
BGIBMGA006001	chr4	4605792	4619811	scaffold16030	6357	4	-0.0480942882010451	autosome	autosome	scaffold18806	6608	4	-1.17333160288556	autosome	autosome	scaffold97431	2350	4	0.464841055199458	autosome	autosome
BGIBMGA006005	chr4	4165713	4178862	scaffold4821	12351	4	-0.063193826487194	autosome	autosome	scaffold19955	6385	4	-1.11783649029386	autosome	autosome	scaffold55172	2926	4	0.513739003947953	autosome	autosome
BGIBMGA006009	chr4	3738211	3748159	scaffold572	26436	4	0	autosome	autosome	Contig110	14047	4	-1.33441903907056	autosome	NA	scaffold125773	2115	4	0.633872101202103	autosome	autosome
BGIBMGA006014	chr4	3584666	3587183	scaffold16317	6279	4	0.0836579290469096	autosome	autosome	scaffold21016	6190	4	-1.18057224564182	autosome	autosome	scaffold33941	3486	4	0.536382320276094	autosome	autosome
BGIBMGA006016	chr4	3257593	3261652	scaffold39328	2836	4	0	autosome	autosome	scaffold50450	3161	4	-0.774933444365227	autosome	autosome	scaffold238897	1571	4	0.393011192948845	autosome	NA
BGIBMGA006020	chr4	2413365	2444819	scaffold6011	11140	4	0	autosome	autosome	scaffold41055	3824	4	-0.841302253980942	autosome	autosome	scaffold1578	9407	4	0.862496476250065	autosome	autosome
BGIBMGA006022	chr4	2327797	2331324	scaffold10644	8255	4	0.0250909809628305	autosome	autosome	scaffold15142	7429	4	-1.23078020682917	autosome	autosome	scaffold66333	2731	4	1.05784407457228	autosome	autosome
BGIBMGA006025	chr4	2201181	2215171	scaffold7972	9678	4	-0.0424352663203966	autosome	autosome	scaffold34699	4387	4	-1.16438681790088	autosome	autosome	scaffold8860	5413	4	0.54252723440076	autosome	autosome
BGIBMGA006027	chr4	1770246	1773936	scaffold6759	10528	4	-0.0255350921071377	autosome	autosome	scaffold33125	4552	4	-1.14359085362885	autosome	autosome	scaffold69737	2681	4	0.472752997135131	autosome	autosome
BGIBMGA006028	chr4	1750971	1758035	scaffold36965	3058	4	0	autosome	autosome	scaffold29052	5002	4	-1.12029423371771	autosome	autosome	scaffold118488	2169	4	1.07985330768921	autosome	autosome
BGIBMGA006029	chr4	1711197	1714099	scaffold7204	10196	4	0.0515303006400821	autosome	autosome	scaffold9477	9393	4	-1.32894852256513	autosome	autosome	scaffold11294	5021	4	0.943416471633633	autosome	autosome
BGIBMGA006031	chr4	1671178	1676947	scaffold51169	1971	4	-0.134929580086109	autosome	NA	scaffold13600	7881	4	-1.20309186537751	autosome	autosome	scaffold4534	6590	4	0.821662758741488	autosome	autosome
BGIBMGA006032	chr4	1652463	1655887	scaffold14304	6866	4	-0.0264722113611911	autosome	autosome	scaffold78500	1869	4	-1.08246216019197	autosome	autosome	scaffold3094	7330	4	0.769880216638941	autosome	autosome
BGIBMGA006034	chr4	1632958	1634444	scaffold4307	12959	4	0	autosome	autosome	scaffold41479	3790	4	-1.22239242133645	autosome	autosome	scaffold82428	3001	4	1.02568664366365	autosome	autosome
BGIBMGA006036	chr4	1533777	1536667	scaffold13530	7132	4	-0.0650950282218848	autosome	autosome	scaffold3482	13975	4	-1.15077995217561	autosome	autosome	scaffold3321	13971	4	0.654072585817861	autosome	autosome
BGIBMGA006037	chr4	1504604	1506813	scaffold30386	3777	4	-0.0424352663203966	autosome	autosome	Contig1335	4070	4	-1.35509495882256	autosome	NA	scaffold91321	2412	4	0.50635266602479	autosome	autosome
BGIBMGA006038	chr4	1325087	1363901	scaffold42595	2562	4	0.350497247084133	autosome	autosome	scaffold2899	14869	4	-1.09225850785199	autosome	autosome	scaffold11049	5055	4	0.381870635343644	autosome	NA
BGIBMGA006039	chr4	1217176	1230276	scaffold5951	11194	4	0.0269670476002694	autosome	autosome	scaffold10587	8910	4	-1.27085391029309	autosome	autosome	scaffold81303	2710	4	0.522521925945249	autosome	autosome
BGIBMGA006041	chr4	1179347	1181824	scaffold23491	4770	4	0.117836490293858	autosome	autosome	scaffold19992	6377	4	-1.35107444054688	autosome	NA	scaffold108424	2250	4	-0.170932821979901	sexchrom	sexchrom
BGIBMGA006043	chr4	1148530	1152008	scaffold9897	8605	4	0.121306296222134	autosome	autosome	scaffold18007	6776	4	-1.23629802336167	autosome	autosome	scaffold566950	1622	4	0.70781924850669	autosome	autosome
BGIBMGA006044	chr4	1132951	1143870	scaffold19497	5538	4	-0.0766212816029125	autosome	NA	scaffold36747	4190	4	-1.08746284125034	autosome	autosome	scaffold139655	2021	4	0.890878277619888	autosome	autosome
BGIBMGA006045	chr4	1110933	1124429	scaffold14018	6947	4	0.103093492964104	autosome	autosome	Contig15606	2201	4	-1.14684138832927	autosome	autosome	scaffold9125	5366	4	0.66780356965881	autosome	autosome
BGIBMGA006055	chr4	935730	940188	scaffold16765	11538	4	0	autosome	autosome	scaffold4610	12657	4	-1.17687776208408	autosome	autosome	scaffold163905	1882	4	0.479807754669082	autosome	autosome
BGIBMGA006057	chr4	900507	903205	scaffold32773	3494	4	-0.0614005446641433	autosome	autosome	scaffold135	32239	4	-1.25633975325979	autosome	autosome	scaffold54855	2932	4	0.769994394553677	autosome	autosome
BGIBMGA006070	chr4	492443	499787	scaffold18844	5674	4	-0.0489096004809464	autosome	autosome	scaffold32473	4626	4	-1.2190097819418	autosome	autosome	scaffold22306	4023	4	0.819427754358179	autosome	autosome
BGIBMGA006072	chr4	470358	479196	scaffold27213	4190	4	-0.0524674198941355	autosome	autosome	scaffold10941	8774	4	-1.21790503034413	autosome	autosome	scaffold122796	2137	4	1.03125093398444	autosome	autosome
BGIBMGA006075	chr4	427312	431617	scaffold28209	4053	4	0.184424571137428	autosome	autosome	scaffold9976	9169	4	-1.20732497324751	autosome	autosome	scaffold4642	6551	4	0.37255416795733	autosome	NA
BGIBMGA006082	chr4	112606	122674	scaffold42768	2547	4	-0.0892673380970874	autosome	NA	scaffold17652	6847	4	-1.28203536776385	autosome	autosome	scaffold18105	4312	4	0.680458497949516	autosome	autosome
BGIBMGA006085	chr4	17912	21546	scaffold1409	19843	4	0.0740005814437768	autosome	autosome	scaffold15172	7424	4	-1.21759143507263	autosome	autosome	scaffold114381	2202	4	0.441126728147505	autosome	autosome
BGIBMGA006093	chr4	482475	489678	scaffold8936	9113	4	0.269186632815389	autosome	autosome	scaffold46007	3451	4	-1.45066140900957	autosome	NA	scaffold73300	2630	4	0.64546723968071	autosome	autosome
BGIBMGA006095	chr4	675654	683960	scaffold17866	5891	4	0	autosome	autosome	scaffold14177	7701	4	-1.25096157353322	autosome	autosome	scaffold194292	2464	4	0.867026134730579	autosome	autosome
BGIBMGA006103	chr4	1073144	1091212	scaffold39606	2811	4	0	autosome	autosome	scaffold15402	7361	4	-1.17333160288556	autosome	autosome	scaffold22816	3992	4	0.526859546157588	autosome	autosome
BGIBMGA006105	chr4	1131345	1132826	scaffold16994	8717	4	0.149747119504682	autosome	autosome	scaffold52026	3063	4	-1.09575898280543	autosome	autosome	scaffold14566	4630	4	0.584962500721156	autosome	autosome
BGIBMGA006106	chr4	1182516	1188049	scaffold38003	2958	4	0.0727563424353141	autosome	autosome	Contig313	7457	4	-1.19068356160911	autosome	autosome	scaffold246582	1545	4	0.794324973608486	autosome	autosome
BGIBMGA006107	chr4	1189444	1196901	scaffold22854	4884	4	0.0565835283663675	autosome	autosome	Contig313	7457	4	-1.19068356160911	autosome	autosome	scaffold115123	2196	4	0.665882496104723	autosome	autosome
BGIBMGA006108	chr4	1200117	1206962	scaffold8421	9399	4	-0.0297473433940521	autosome	autosome	Contig7	18083	4	-1.28330680086005	autosome	autosome	scaffold3022	7370	4	0.643856189774725	autosome	autosome
BGIBMGA006112	chr4	1488567	1493695	scaffold18270	5801	4	0.0406419844973458	autosome	autosome	scaffold9169	9544	4	-1.20163386116965	autosome	autosome	scaffold15207	4956	4	0.816933898869621	autosome	autosome
BGIBMGA006114	chr4	1519949	1532965	scaffold30308	3787	4	0.067114195858537	autosome	autosome	Contig2619	3313	4	-0.832272554261933	autosome	autosome	scaffold110996	2229	4	0.537656785942799	autosome	autosome
BGIBMGA006116	chr4	1640620	1650192	scaffold4266	13015	4	0.0280143761695965	autosome	autosome	scaffold23758	5735	4	-0.987060944292502	autosome	autosome	scaffold10743	5098	4	0.674229838818243	autosome	autosome
BGIBMGA006120	chr4	2045275	2046327	scaffold10008	8825	4	0.119298928372344	autosome	autosome	scaffold8868	9680	4	-1.20435849850619	autosome	autosome	scaffold172549	1838	4	0.754887502163469	autosome	autosome
BGIBMGA006126	chr4	2239109	2239804	scaffold11840	7749	4	0.141355849245542	autosome	autosome	scaffold122	32935	4	-1.25096157353322	autosome	autosome	scaffold27932	3727	4	0.850252880495318	autosome	autosome
BGIBMGA006127	chr4	2272115	2274169	scaffold11255	7990	4	0.0544477840223765	autosome	autosome	scaffold30041	4890	4	-1.21790503034413	autosome	autosome	scaffold4829	6479	4	0.710493382805015	autosome	autosome
BGIBMGA006128	chr4	2307137	2322063	scaffold2405	16426	4	0.070389327891398	autosome	autosome	scaffold45187	3512	4	-1.13006054056437	autosome	autosome	scaffold7299	5744	4	0.746713570717768	autosome	autosome
BGIBMGA006132	chr4	3075948	3078956	Contig462	3841	4	0	autosome	autosome	scaffold40230	3893	4	-1.20858662181142	autosome	autosome	scaffold2265	8666	4	0.908283830908385	autosome	autosome
BGIBMGA006134	chr4	3263372	3271214	scaffold2543	16097	4	-0.0207585601667973	autosome	autosome	scaffold12659	8164	4	-1.10433665981474	autosome	autosome	scaffold15637	5305	4	0.715270523066887	autosome	autosome
BGIBMGA006136	chr4	3641106	3647485	scaffold8107	9594	4	0	autosome	autosome	scaffold53667	2968	4	-1	autosome	autosome	scaffold186734	1772	4	0.818974005324437	autosome	autosome
BGIBMGA006138	chr4	3671943	3673818	scaffold908	22982	4	0	autosome	autosome	scaffold2708	15221	4	-1.32192809488736	autosome	autosome	scaffold101835	2308	4	0.870489267003596	autosome	autosome
BGIBMGA006140	chr4	3721762	3726439	scaffold4083	13254	4	0.0794344674944049	autosome	autosome	scaffold49973	3190	4	-1.4447848426729	autosome	NA	scaffold82453	2512	4	0.528928465806828	autosome	autosome
BGIBMGA006141	chr4	3750800	3754202	scaffold572	26436	4	0	autosome	autosome	scaffold41954	3752	4	-0.895302621333307	autosome	autosome	scaffold45643	3135	4	0.388402372775377	autosome	NA
BGIBMGA006154	chr4	4715005	4716078	scaffold14930	6672	4	0.113210610447991	autosome	autosome	scaffold15941	7226	4	-1.22606807947985	autosome	autosome	scaffold244787	1551	4	0.824557993590122	autosome	autosome
BGIBMGA006158	chr4	5159664	5162697	scaffold14773	6723	4	0	autosome	autosome	scaffold7101	10666	4	-1.21501289097085	autosome	autosome	scaffold16863	4418	4	0.41055010828653	autosome	NA
BGIBMGA006160	chr4	5218232	5224116	scaffold2155	17122	4	0.0458036896131247	autosome	autosome	scaffold23609	5755	4	-1.21790503034413	autosome	autosome	scaffold247657	2298	4	0.496937752923932	autosome	autosome
BGIBMGA006162	chr4	5256861	5264606	scaffold10425	8352	4	0.111892880070897	autosome	autosome	scaffold25815	5429	4	-1.34022891163031	autosome	NA	scaffold153916	1936	4	0.658963082164933	autosome	autosome
BGIBMGA006165	chr4	5560851	5563774	scaffold15293	6560	4	-0.0692626624371137	autosome	autosome	scaffold3985	13358	4	-1.25525705524207	autosome	autosome	scaffold96522	2359	4	0.777607578663552	autosome	autosome
BGIBMGA006167	chr4	5581601	5598862	scaffold385	29912	4	0.0406419844973458	autosome	autosome	scaffold20804	6229	4	-1.20281688299969	autosome	autosome	scaffold94836	2376	4	0.936274402389613	autosome	autosome
BGIBMGA006169	chr4	5621591	5654163	scaffold1088	21495	4	0.0406419844973458	autosome	autosome	scaffold11395	8612	4	-1.22677086184702	autosome	autosome	scaffold5554	6237	4	0.693111304576779	autosome	autosome
BGIBMGA006171	chr4	5696075	5704317	scaffold43665	2478	4	0.115477217419936	autosome	autosome	scaffold62105	2521	4	-1.07983417367585	autosome	autosome	scaffold10499	5137	4	1.0111405576052	autosome	autosome
BGIBMGA006172	chr4	5742994	5744164	scaffold24450	4609	4	0.13245029602365	autosome	autosome	scaffold21648	6083	4	-1.0121747139461	autosome	autosome	scaffold267560	3288	4	0.844482422378713	autosome	autosome
BGIBMGA006173	chr4	5761547	5762644	scaffold2827	15439	4	0.0597062461242676	autosome	autosome	scaffold34682	4388	4	-1.31685710533994	autosome	autosome	scaffold55023	2929	4	0.341380457553535	autosome	NA
BGIBMGA006175	chr4	5859982	5865165	scaffold6357	10855	4	0.0255350921071375	autosome	autosome	scaffold5572	11776	4	-1.20732497324751	autosome	autosome	scaffold63621	2775	4	0.707218250772154	autosome	autosome
BGIBMGA006177	chr4	6041246	6041825	scaffold7668	9883	4	-0.144389909335175	autosome	NA	scaffold6724	10911	4	-1.26303440583379	autosome	autosome	scaffold20414	5283	4	0.616258631210695	autosome	autosome
BGIBMGA006178	chr4	6047649	6050464	Contig63	8220	4	0.0443941193584534	autosome	autosome	scaffold39765	3933	4	-1.16710998583526	autosome	autosome	scaffold192058	3230	4	0.969411680166577	autosome	autosome
BGIBMGA006179	chr4	6055430	6074743	scaffold5075	12068	4	0.0978473233981446	autosome	autosome	scaffold16595	7075	4	-1.27301849440642	autosome	autosome	scaffold2616	7663	4	0.683667368006157	autosome	autosome
BGIBMGA006181	chr4	6281736	6301824	scaffold6250	10940	4	0.065095028221885	autosome	autosome	scaffold6512	11053	4	-1.16992500144231	autosome	autosome	scaffold54625	2936	4	0.64732838168153	autosome	autosome
BGIBMGA006183	chr4	6433765	6456629	scaffold1857	18019	4	0.0614005446641433	autosome	autosome	scaffold916	20972	4	-1.13289427049735	autosome	autosome	scaffold200587	1712	4	0.625151590836855	autosome	autosome
BGIBMGA006184	chr4	6467401	6476745	Contig6341	3350	4	-0.106915203916512	autosome	NA	scaffold916	20972	4	-1.13289427049735	autosome	autosome	scaffold20982	4105	4	0.687212558969106	autosome	autosome
BGIBMGA006189	chr4	6605196	6615937	scaffold4382	12874	4	0.021695071099319	autosome	autosome	scaffold22574	5926	4	-1.18687813472351	autosome	autosome	scaffold3973	14597	4	0.643856189774725	autosome	autosome
BGIBMGA006192	chr4	7249955	7252074	scaffold39	51934	4	0.065095028221885	autosome	autosome	scaffold45763	3470	4	-1.32192809488736	autosome	autosome	scaffold18614	4275	4	0.773337983831168	autosome	autosome
BGIBMGA006193	chr4	7273629	7281228	scaffold39	51934	4	0.065095028221885	autosome	autosome	scaffold2864	14937	11	-1.33498424771281	autosome	NA	scaffold11968	4930	4	0.633014630127298	autosome	autosome
BGIBMGA006194	chr4	7304589	7307645	scaffold39	51934	4	0.065095028221885	autosome	autosome	scaffold7712	10281	4	-1.33342373372519	autosome	NA	scaffold5872	6135	4	0.705256734438868	autosome	autosome
BGIBMGA006196	chr4	7335070	7336011	scaffold13937	6977	4	0.106915203916512	autosome	autosome	scaffold10087	9118	4	-1.30985526258679	autosome	autosome	scaffold60394	5275	4	0.560016143590925	autosome	autosome
BGIBMGA006198	chr4	7385614	7386835	scaffold12040	7671	4	0.0874628412503394	autosome	autosome	scaffold35508	4310	4	-1.15754127698648	autosome	autosome	scaffold4817	6484	4	0.590124205836935	autosome	autosome
BGIBMGA006199	chr4	7400180	7402179	scaffold22501	4952	4	0.0794344674944049	autosome	autosome	scaffold2861	14939	4	-1.28540221886225	autosome	autosome	scaffold8515	5483	4	0.745578724470914	autosome	autosome
BGIBMGA006200	chr4	7491602	7496591	scaffold3765	13741	4	0.024662054234269	autosome	autosome	scaffold3257	14257	4	-1.25831199559139	autosome	autosome	scaffold258	13678	4	0.658963082164933	autosome	autosome
BGIBMGA006202	chr4	7606627	7634837	scaffold310	31745	4	0.0424352663203967	autosome	autosome	scaffold61887	2532	4	-1.01594154386902	autosome	autosome	scaffold220751	1634	4	0.869415890189856	autosome	autosome
BGIBMGA006208	chr4	7993754	7999103	scaffold3190	15256	4	0.023458972823989	autosome	autosome	scaffold519	31580	4	-1.21359547309929	autosome	autosome	scaffold356789	2562	4	0.667424660913129	autosome	autosome
BGIBMGA006209	chr4	8037458	8038178	scaffold19731	5493	4	0.15754127698648	autosome	autosome	scaffold42385	3722	4	-1.11042398969365	autosome	autosome	scaffold32210	3548	4	0.948005362361739	autosome	autosome
BGIBMGA006210	chr4	8051037	8057099	scaffold9708	8700	4	0.0207585601667975	autosome	autosome	scaffold16763	7032	4	-1.25375659224578	autosome	autosome	scaffold4593	6570	4	0.929610672108602	autosome	autosome
BGIBMGA006213	chr4	8113518	8124033	scaffold2016	17445	4	0	autosome	autosome	scaffold1	70036	4	-1.2545728270856	autosome	autosome	scaffold9409	5314	4	0.648688098331544	autosome	autosome
BGIBMGA006214	chr4	8132104	8137598	scaffold2105	17215	4	0.0437213774293178	autosome	autosome	scaffold5840	11559	4	-1.26946067499323	autosome	autosome	scaffold2399	7820	4	0.653746482693051	autosome	autosome
BGIBMGA006215	chr4	8142190	8150638	scaffold15624	6467	4	0	autosome	autosome	Contig544	6063	4	-1.14048122354983	autosome	autosome	scaffold31420	3850	4	0.291655083773561	autosome	NA
BGIBMGA006216	chr4	8169535	8171127	scaffold8432	9395	4	0.0489096004809465	autosome	autosome	Contig2830	7756	4	-1.26303440583379	autosome	autosome	scaffold44190	3172	4	0.699876275430986	autosome	autosome
BGIBMGA006218	chr4	8204625	8209385	scaffold2661	15831	4	0.0554951125917037	autosome	autosome	scaffold38156	4069	4	-1.18641312423088	autosome	autosome	scaffold10198	5184	4	0.669851398307669	autosome	autosome
BGIBMGA006221	chr4	8247718	8249790	scaffold830	23613	4	0.0473057147783568	autosome	autosome	scaffold10605	8904	4	-1.18762700317577	autosome	autosome	scaffold95160	3780	4	1.03899413161586	autosome	autosome
BGIBMGA006223	chr4	8333591	8335162	scaffold40521	2734	4	-0.0213736507925669	autosome	autosome	scaffold2394	15845	4	-1.39651741130805	autosome	NA	scaffold122462	2140	4	0.796204797540882	autosome	autosome
BGIBMGA006225	chr4	8375235	8379940	scaffold8232	9516	4	0	autosome	autosome	scaffold7443	10456	4	-1.24935946893672	autosome	autosome	scaffold273561	2748	4	0.757143476103837	autosome	autosome
BGIBMGA006226	chr4	8446688	8453069	scaffold11284	7975	4	0.0285691521967709	autosome	autosome	scaffold3928	13420	4	-1.26497221007529	autosome	autosome	scaffold155526	1927	4	0.277109591045517	autosome	NA
BGIBMGA006228	chr4	8486789	8487947	scaffold7370	10081	4	0	autosome	autosome	scaffold16140	7178	4	-1.39530128121758	autosome	NA	scaffold215762	1653	4	1.03448837638529	autosome	autosome
BGIBMGA006237	chr6	11966605	11971483	scaffold34368	3317	6	0.105610187960599	autosome	autosome	scaffold544	23772	6	-1.28605105855877	autosome	autosome	scaffold11815	4948	6	0.894506871152686	autosome	autosome
BGIBMGA006243	chr6	11500526	11501842	scaffold3015	15083	6	0.084888897586513	autosome	autosome	scaffold7608	10349	6	-1.29418310440446	autosome	autosome	scaffold218009	1644	6	-0.0789513413948219	sexchrom	NA
BGIBMGA006245	chr6	11543352	11543642	scaffold3646	13915	6	0.0766212816029124	autosome	autosome	scaffold7089	10672	6	-1.32192809488736	autosome	autosome	scaffold240788	1564	6	0.902444690577326	autosome	autosome
BGIBMGA006246	chr6	11578159	11606063	scaffold966	22415	6	0	autosome	autosome	scaffold3575	13856	6	-1.34482849699744	autosome	NA	scaffold65523	2745	6	0.867362231421881	autosome	autosome
BGIBMGA006249	chr6	11973582	11974660	Contig2507	3106	6	-0.257157839497124	autosome	NA	scaffold544	23772	6	-1.28605105855877	autosome	autosome	scaffold27591	5933	6	1.1405983301728	autosome	autosome
BGIBMGA006250	chr6	12116467	12146426	scaffold3567	14033	6	-0.0379678501990205	autosome	autosome	scaffold1025	20435	6	-1.15919859484925	autosome	autosome	scaffold206835	1688	6	0.692571474807753	autosome	autosome
BGIBMGA006257	chr6	15828723	15829277	scaffold20798	5272	6	0.16349873228288	autosome	autosome	scaffold8314	9957	6	-1.27500704749987	autosome	autosome	scaffold251130	1531	6	0.928013887174272	autosome	autosome
BGIBMGA006260	chr6	15604799	15614369	scaffold7023	10318	6	0.0201778819376303	autosome	autosome	scaffold13163	8756	6	-1.17584983539942	autosome	autosome	scaffold132106	2072	6	0.854660636835961	autosome	autosome
BGIBMGA006261	chr6	15600226	15602950	scaffold6127	11052	6	-0.0201778819376302	autosome	autosome	scaffold4976	12301	6	-1.22239242133645	autosome	autosome	scaffold123980	2593	6	1.20218885061327	autosome	autosome
BGIBMGA006267	chr6	15410018	15414896	scaffold6065	11099	6	0.0692626624371138	autosome	autosome	scaffold13301	7968	6	-1.1926450779424	autosome	autosome	scaffold200685	1712	6	0.32378843691289	autosome	NA
BGIBMGA006271	chr6	15225472	15235749	scaffold10953	8119	6	0	autosome	autosome	scaffold64471	2415	6	-0.88318633501725	autosome	autosome	scaffold28383	3705	6	0.977973693670001	autosome	autosome
BGIBMGA006274	chr6	15062276	15076109	scaffold5375	19946	6	0.0515303006400821	autosome	autosome	scaffold11556	8550	6	-1.23606735823352	autosome	autosome	scaffold163669	1883	6	0.702456063739597	autosome	autosome
BGIBMGA006275	chr6	15021021	15022228	scaffold12439	7517	6	0.0250909809628305	autosome	autosome	scaffold14066	7735	6	-1.19417254768899	autosome	autosome	scaffold59524	5921	6	0.352160296306777	autosome	NA
BGIBMGA006278	chr6	14769851	14774362	scaffold7252	10154	6	0	autosome	autosome	scaffold8995	9619	6	-1.05658352836637	autosome	autosome	scaffold216577	1650	6	0.811238356544832	autosome	autosome
BGIBMGA006283	chr6	14047329	14061259	scaffold504	27604	6	0.0412226627265129	autosome	autosome	scaffold1969	16836	6	-1.22881869049588	autosome	autosome	scaffold23918	4182	6	0.610788488089061	autosome	autosome
BGIBMGA006288	chr6	13662361	13663758	scaffold7021	10319	6	0	autosome	autosome	scaffold57800	2741	6	-1.04730571477836	autosome	autosome	scaffold37493	3364	6	1.0619277491432	autosome	autosome
BGIBMGA006296	chr6	13763185	13769171	scaffold8057	9621	6	-0.0473057147783566	autosome	autosome	scaffold4840	12433	6	-1.31625934480067	autosome	autosome	scaffold4635	6552	6	1.16349873228288	autosome	autosome
BGIBMGA006299	chr6	14025204	14030407	scaffold2029	17403	6	-0.0201778819376302	autosome	autosome	scaffold830	21546	6	-1.32681031626711	autosome	autosome	scaffold221304	2288	6	0.409520494311278	autosome	NA
BGIBMGA006301	chr6	14039655	14046286	scaffold504	27604	6	0.0412226627265129	autosome	autosome	scaffold25762	5436	6	-1.31487333735341	autosome	autosome	scaffold196657	1729	6	0.756330919033137	autosome	autosome
BGIBMGA006306	chr6	14389169	14398217	scaffold623	25865	6	0.065095028221885	autosome	autosome	scaffold10341	9009	6	-1.11042398969365	autosome	autosome	scaffold5661	6556	6	0.710493382805015	autosome	autosome
BGIBMGA006308	chr6	14584002	14616747	scaffold114	41243	6	0.0207585601667975	autosome	autosome	scaffold2642	15367	6	-1.27853549937398	autosome	autosome	scaffold99678	2329	6	0.369233809665719	autosome	NA
BGIBMGA006312	chr6	14759074	14759741	scaffold33823	3375	6	-0.0588936890535686	autosome	autosome	scaffold6682	10941	6	-1.14775362044369	autosome	autosome	scaffold81153	2527	6	1.25096157353322	autosome	autosome
BGIBMGA006317	chr6	14999861	15011901	scaffold2866	15354	6	-0.0216950710993191	autosome	autosome	scaffold20429	6297	6	-1.16635838642212	autosome	autosome	scaffold221992	1630	6	0.743224584637889	autosome	autosome
BGIBMGA006322	chr6	15115082	15120178	scaffold9924	8589	6	0.522421034652443	autosome	autosome	scaffold22172	5995	6	-1.14886338591448	autosome	autosome	scaffold28827	3684	6	1.24902754783991	autosome	autosome
BGIBMGA006325	chr6	15213062	15218224	scaffold13526	11473	6	0.103093492964104	autosome	autosome	scaffold44982	3527	6	-1.28010791919274	autosome	autosome	scaffold225292	2319	6	0.894506871152686	autosome	autosome
BGIBMGA006328	chr6	15281670	15301835	scaffold22347	4978	6	-0.0497530351970996	autosome	autosome	scaffold16353	7127	6	-1.13750352374993	autosome	autosome	scaffold153053	3342	6	0.83270525460236	autosome	autosome
BGIBMGA006330	chr6	15436291	15441662	scaffold2707	15700	6	0.0430687218918859	autosome	autosome	scaffold68386	2251	6	-1.18762700317577	autosome	autosome	scaffold15541	4540	6	0.924051146766702	autosome	autosome
BGIBMGA006337	chr6	15784550	15790582	scaffold9193	8970	6	0.0443941193584534	autosome	autosome	scaffold15482	7342	6	-1.34680276352639	autosome	NA	scaffold106870	2264	6	0.979535897440284	autosome	autosome
BGIBMGA006338	chr6	15791358	15818595	scaffold3589	14212	6	0	autosome	autosome	scaffold6826	10849	6	-1.19464743085354	autosome	autosome	scaffold223615	1624	6	0.443301351497565	autosome	autosome
BGIBMGA006342	chr6	16205386	16222081	scaffold3320	14472	6	-0.0259952085329446	autosome	autosome	scaffold36592	4204	6	-1.18762700317577	autosome	autosome	scaffold51243	3006	6	0.617056130431009	autosome	autosome
BGIBMGA006346	chr6	10470938	10475011	scaffold24356	4943	6	0.023458972823989	autosome	autosome	scaffold12409	8248	6	-1.18286405714981	autosome	autosome	scaffold10019	5215	6	0.736965594166206	autosome	autosome
BGIBMGA006347	chr6	10457544	10467735	scaffold9259	8933	6	-0.0242475462466774	autosome	autosome	scaffold22810	5887	6	-1.30985526258679	autosome	autosome	scaffold32595	3533	6	0.803199292566293	autosome	autosome
BGIBMGA006357	chr6	9631470	9638854	scaffold26445	4300	6	0.108934371553164	autosome	autosome	scaffold65312	2379	6	-1.31194400631474	autosome	autosome	scaffold181473	1796	6	0.90143616551641	autosome	autosome
BGIBMGA006359	chr6	9579520	9584387	scaffold26263	4327	6	-0.0234589728239889	autosome	autosome	scaffold3634	13776	6	-1.16992500144231	autosome	autosome	scaffold254824	1520	6	0.764511921051869	autosome	autosome
BGIBMGA006365	chr6	8694288	8722156	scaffold31606	3630	6	0.0730634621897234	autosome	autosome	scaffold3110	14499	6	-1.15919859484925	autosome	autosome	scaffold25947	3821	6	0.610053481683987	autosome	autosome
BGIBMGA006367	chr6	8561213	8614445	Contig10690	5509	6	0.070389327891398	autosome	autosome	scaffold3945	13405	6	-1.26559011073755	autosome	autosome	scaffold68984	2692	6	0.994566113949372	autosome	autosome
BGIBMGA006368	chr6	8534709	8546098	scaffold725	24675	6	0.023458972823989	autosome	autosome	scaffold19953	6385	6	-1.2081081953302	autosome	autosome	scaffold38888	3678	6	0.63486740654747	autosome	autosome
BGIBMGA006371	chr6	8331988	8340433	scaffold704	24857	6	0	autosome	autosome	scaffold44	40696	6	-1.19730144037362	autosome	autosome	scaffold219575	1638	6	0.415037499278844	autosome	NA
BGIBMGA006376	chr6	7960400	7960894	scaffold13253	7221	6	0.142957953842043	autosome	autosome	scaffold14958	7486	6	-1.34022891163031	autosome	NA	scaffold169445	1853	6	0.694880192799191	autosome	autosome
BGIBMGA006378	chr6	7880247	7886095	scaffold32036	3580	6	0.131244533278253	autosome	autosome	scaffold22682	5909	6	-1.38994651831601	autosome	NA	scaffold16668	4434	6	0.715696977412555	autosome	autosome
BGIBMGA006379	chr6	7867926	7869314	scaffold28201	4054	6	0.158262083916732	autosome	autosome	scaffold35879	6084	6	-1.1926450779424	autosome	autosome	scaffold4064	9746	6	0.652076696579693	autosome	autosome
BGIBMGA006383	chr6	7621664	7626649	scaffold1789	18272	6	-0.0210616155278296	autosome	autosome	scaffold247	28206	6	-1.21089678249862	autosome	autosome	scaffold26637	3787	6	0.876128341837832	autosome	autosome
BGIBMGA006385	chr6	7439224	7441607	Contig5133	5055	6	0.0995356735509144	autosome	autosome	scaffold1230	19418	6	-1.21501289097085	autosome	autosome	scaffold4815	6485	6	0.971087308084761	autosome	autosome
BGIBMGA006388	chr6	7072969	7073602	scaffold116	41057	6	0.0400774393753351	autosome	autosome	scaffold19533	6463	6	-1.24547603444949	autosome	autosome	scaffold177231	1816	6	0.931287249915986	autosome	autosome
BGIBMGA006389	chr6	6925024	6925491	scaffold215	35054	6	0.0418201756946269	autosome	autosome	scaffold6702	10928	6	-1.28177096841538	autosome	autosome	scaffold11603	4979	6	0.60768257722124	autosome	autosome
BGIBMGA006393	chr6	6379538	6380970	scaffold8675	9244	6	-0.0230836131130413	autosome	autosome	scaffold2373	15894	6	-1.12553088208386	autosome	autosome	scaffold21242	4088	6	0.669574728436097	autosome	autosome
BGIBMGA006394	chr6	6328033	6337134	scaffold2102	17223	6	0.0223678130284545	autosome	autosome	scaffold40241	3893	6	-1.17632277264046	autosome	autosome	scaffold4521	6593	6	0.565333693972224	autosome	autosome
BGIBMGA006399	chr6	5921272	5922576	scaffold12279	7584	6	0.021373650792567	autosome	autosome	scaffold17708	6837	6	-1.28177096841538	autosome	autosome	scaffold49513	3043	6	1.07610297908579	autosome	autosome
BGIBMGA006400	chr6	5868682	5871701	Contig54	8024	6	-0.0369942074822016	autosome	autosome	scaffold22630	5918	6	-1.23029761942179	autosome	autosome	scaffold198323	1722	6	0.374395514781498	autosome	NA
BGIBMGA006402	chr6	5847067	5850016	scaffold18721	5703	6	-0.0780025120012732	autosome	NA	scaffold4211	13064	6	-1.24935946893672	autosome	autosome	scaffold153464	1938	6	0.722092317684676	autosome	autosome
BGIBMGA006403	chr6	5817037	5818740	Contig9884	3271	6	-0.0196288067489325	autosome	autosome	scaffold7705	10284	6	-1.28688114778816	autosome	autosome	scaffold235937	3667	6	0.537656785942799	autosome	autosome
BGIBMGA006404	chr6	5790999	5797059	scaffold26096	4351	6	0.0207585601667975	autosome	autosome	scaffold56900	2790	6	-1.54843662469604	autosome	NA	scaffold49675	3040	6	0.47667656507123	autosome	autosome
BGIBMGA006405	chr6	5654629	5658724	scaffold16058	6348	6	-0.0874628412503394	autosome	NA	scaffold6244	11253	6	-1.32192809488736	autosome	autosome	scaffold98533	2339	6	0.830074998557688	autosome	autosome
BGIBMGA006406	chr6	5600152	5642309	scaffold716	24756	6	-0.0443941193584534	autosome	autosome	scaffold1479	18506	6	-1.22239242133645	autosome	autosome	scaffold168712	2168	6	0.864344900642434	autosome	autosome
BGIBMGA006408	chr6	5525069	5532357	scaffold18473	5756	6	0.0840642647884745	autosome	autosome	scaffold1604	19459	6	-1.14775362044369	autosome	autosome	scaffold62035	2800	6	0.479469371873842	autosome	autosome
BGIBMGA006412	chr6	5005190	5006786	Contig8935	4131	6	0.0269670476002694	autosome	autosome	scaffold12428	8241	6	-1.30339214344993	autosome	autosome	scaffold231725	3405	6	0.567888987362215	autosome	autosome
BGIBMGA006415	chr6	4940044	4942230	scaffold2603	15964	6	0.067114195858537	autosome	autosome	scaffold3869	13492	18	-1.26514206879579	autosome	autosome	scaffold120365	3930	6	0.597901556428654	autosome	autosome
BGIBMGA006417	chr6	4870428	4886648	scaffold2680	15773	6	0	autosome	autosome	scaffold2044	16657	6	-1.22239242133645	autosome	autosome	scaffold4068	6797	6	0.490986352512142	autosome	autosome
BGIBMGA006419	chr6	4809496	4823530	scaffold1018	33178	6	-0.0223678130284544	autosome	autosome	scaffold8427	9902	6	-1.28798076296402	autosome	autosome	scaffold41686	3240	6	0.37851162325373	autosome	NA
BGIBMGA006420	chr6	4738788	4748407	scaffold13396	7174	6	-0.0269670476002693	autosome	autosome	scaffold55709	2852	6	-0.8912937405575	autosome	autosome	scaffold219269	1639	6	0.862496476250065	autosome	autosome
BGIBMGA006421	chr6	4729831	4733758	scaffold47434	2206	6	0.158697746019058	autosome	autosome	scaffold43957	3600	6	-1.30742852519225	autosome	autosome	scaffold79818	2543	6	0.846649223093203	autosome	autosome
[truncated: 478,144 more chars]
