# Supplementary material for: The deep conservation of the Lepidoptera Z chromosome suggests a non-canonical origin of the W
Source: Nat Commun. 2017 Nov 14;8:1486. doi: 10.1038/s41467-017-01663-5 (PMC5684275; doi:10.1038/s41467-017-01663-5)
Supplement: Supplementary file 5 — Supplementary Data 2 [file 41467_2017_1663_MOESM5_ESM.txt]

### Supplementary Data 2: De novo assembly (Example of N. degeerella). ###

## De novo assembly: Bash script. ##

#! /bin/bash
#-# Denovo assembly.
#-# Prog required: SOAPdenovo2_r240 ; GapCloser_1.12 ; SSPACE-STANDARD-3.0 ; bowtie2-2.2.9 ; cap3.linux_02.10.15

###########################
# Define global variables #
###########################

thread=10 #number of threads
spe=Ndegeerella #species name
lib=(37850 37851 37852 37853) #libraries to assemble
libRef=37850 #reference library used in SSPACE
kmer=63 #k-mer size
assf=AssemblyOutputs #denovo assembly folder

configSoap="see below" # There are 4 SOAP.config files: one for each library
configSpace="see below" #SSPACEconfig file

#########
# Start #
#########

for (( i = 0; i < ${#lib[@]}; i++ ))
do configSoap=SOAP${lib[i]}.config

	#-1-# Short-read denovo assembly of each library with soapdenovo2
	~/bin/SOAPdenovo2-bin-LINUX-generic-r240/SOAPdenovo-63mer all -s ${configSoap} -K ${kmer} -p ${thread} -o ${assf}/${spe}_${kmer}_${lib[i]}

	#-2-# Fill the gaps for each library with GapCloser
	~/bin/GapCloser -b ${configSoap} -a ${assf}/${spe}_${kmer}_${lib[i]}.scafSeq -o ${assf}/${spe}_${kmer}_${lib[i]}.scafSeqFILLED -l 125 -p 25 -t ${thread}

done


#-3-# Scaffolding of the pre-assembled contigs with SSPACE
~/bin/SSPACE-STANDARD-3.0/SSPACE_Standard_v3.0.pl -T ${thread} -l ${configSpace} -s ${assf}/${spe}_${kmer}_${libRef}.scafSeqFILLED -x 0 -m 48 -b ${spe}_${kmer}


#-4-# DNA Sequence Assembly with CAP3
~/bin/cap3.linux_02.10.15/cap3 ${assf}/${spe}_${kmer}/${spe}_${kmer}.final.scaffolds.fasta


#-5-# Concatenate "Contigs" and "Singlets" from CAP3
cat ${assf}/${spe}_${kmer}/${spe}_${kmer}.final.scaffolds.fasta.cap.contigs ${assf}/${spe}_${kmer}/${spe}_${kmer}.final.scaffolds.fasta.cap.singlets > ${assf}/${spe}_${kmer}.final.soap.sspace.cap.fasta

rm ${assf}/${spe}_${kmer}/${spe}_${kmer}.final.scaffolds.fasta.cap.contigs
rm ${assf}/${spe}_${kmer}/${spe}_${kmer}.final.scaffolds.fasta.cap.singlets

#######
# End #
#######

---------------------------------------------------------------------------------------------------------------------------------------

## De novo assembly: Config files. ##

#SOAP37850.config
#maximal read length
max_rd_len=125
[LIB]
#(1)average insert size
avg_ins=604
#(2)if sequence needs to be reversed
reverse_seq=0
#(3)in which part(s) the reads are used
asm_flags=3
#(4)use only first 100 bps of each read
rd_len_cutoff=125
#(5)in which order the reads are used while scaffolding (SOAPdenovo will use the pair-end libraries with insert size from smaller to larger to construct scaffolds. Libraries with the same rank would be used at the same time)
rank=1
#(6)cutoff of pair number for a reliable connection (at least 3 for short insert size): pair_num_cutoff=3
#(7)minimum aligned length to contigs for a reliable read location (at least 32 for short insert size): map_len=32
#fastq file for read 1
q1=/myproject/reads/37850.fastq1
#fastq file for read 2 always follows fastq file for read 1
q2=~/myproject/reads/37850.fastq2

#SOAP37851.config
#maximal read length
max_rd_len=125
[LIB]
avg_ins=506
reverse_seq=0
asm_flags=3
rd_len_cutoff=125
rank=1
q1=~/myproject/reads/37851.fastq1
q2=~/myproject/reads/37851.fastq2

#SOAP37852.config
#maximal read length
max_rd_len=125
[LIB]
avg_ins=502
reverse_seq=0
asm_flags=3
rd_len_cutoff=125
rank=1
q1=~/myproject/reads/37852.fastq1
q2=~/myproject/reads/37852.fastq2

#SOAP37853.config
#maximal read length
max_rd_len=125
[LIB]
avg_ins=474
reverse_seq=0
asm_flags=3
rd_len_cutoff=125
rank=1
q1=~/myproject/reads/37853.fastq1
q2=~/myproject/reads/37853.fastq2

#SSPACE.config
37850 bowtie ~/myproject/reads/37850.fastq1 ~/myproject/reads/37850.fastq2 604 0.5 FR
37851 bowtie ~/myproject/reads/37851.fastq1 ~/myproject/reads/37851.fastq2 506 0.5 FR
37852 bowtie ~/myproject/reads/37852.fastq1 ~/myproject/reads/37852.fastq2 502 0.5 FR
37853 bowtie ~/myproject/reads/37853.fastq1 ~/myproject/reads/37853.fastq2 474 0.5 FR
