# Supplementary material for: The deep conservation of the Lepidoptera Z chromosome suggests a non-canonical origin of the W
Source: Nat Commun. 2017 Nov 14;8:1486. doi: 10.1038/s41467-017-01663-5 (PMC5684275; doi:10.1038/s41467-017-01663-5)
Supplement: Supplementary file 6 — Supplementary Data 3 [file 41467_2017_1663_MOESM6_ESM.txt]

# Supplementary Data 3: Coverage values for each library and after keeping only uniquely mapped reads in C. ohridella
ScaffoldName	ScaffoldLength	cov_MaleSingle.44575	cov_MalePool.44576	cov_FemaleSingle.44577	cov_FemalePool.44578
scaffold1	114100	25	39	31	34
scaffold2	89979	26	43	34	37
scaffold3	84199	24	38	32	34
scaffold4	75900	25	40	32	36
scaffold5	75519	27	43	34	37
scaffold6	75438	27	43	35	38
scaffold7	73877	28	47	36	41
scaffold8	73805	26	39	32	35
scaffold9	70925	23	37	32	33
scaffold10	67630	23	38	31	34
scaffold11	67144	27	44	34	37
scaffold12	66729	25	41	33	36
scaffold13	66565	26	42	32	37
scaffold14	66467	22	34	28	30
scaffold15	63840	24	36	31	33
scaffold16	63697	27	45	34	39
scaffold17	61711	29	47	35	41
scaffold18	61566	28	44	36	40
scaffold19	63136	25	39	33	35
scaffold20	59214	26	41	33	37
scaffold21	57913	23	36	31	33
scaffold22	57714	26	40	33	36
scaffold23	57022	27	43	33	36
scaffold24	56847	25	41	32	36
scaffold25	56424	29	47	35	40
scaffold26	55896	27	45	33	40
scaffold27	55749	23	36	32	33
scaffold28	55499	27	43	34	38
scaffold29	54896	25	38	30	34
scaffold30	54004	23	38	31	33
scaffold31	56480	26	43	33	38
scaffold32	53435	25	39	31	35
scaffold33	53027	24	39	31	33
scaffold34	52675	25	40	32	35
scaffold35	52664	20	33	30	28
scaffold36	52602	24	40	31	35
scaffold37	52418	26	41	33	36
scaffold38	52338	29	46	35	40
scaffold39	51934	25	40	32	36
scaffold40	51720	22	37	31	33
scaffold41	51585	20	36	30	33
scaffold42	51239	24	37	31	34
scaffold43	50558	23	36	30	33
scaffold44	50392	25	41	31	35
scaffold45	50109	25	41	32	35
scaffold46	59355	22	35	29	30
scaffold47	49852	26	44	34	38
scaffold48	49632	27	42	33	37
scaffold49	49622	27	45	33	39
scaffold50	49557	23	37	32	32
scaffold51	49498	25	40	32	35
scaffold52	49325	23	37	31	34
scaffold53	49280	26	40	32	36
scaffold54	49255	26	42	33	37
scaffold55	48973	25	41	34	36
scaffold56	48927	25	39	30	34
scaffold57	48895	24	40	31	36
scaffold58	48621	26	41	34	36
scaffold59	48614	25	41	34	35
scaffold60	48445	28	45	36	40
scaffold61	47973	21	33	29	30
scaffold62	47858	27	39	32	34
scaffold63	47844	25	42	37	35
scaffold64	47507	25	42	33	37
scaffold65	47325	28	47	35	41
scaffold66	47247	26	40	33	36
scaffold67	46812	26	42	32	37
scaffold68	46628	27	44	34	39
scaffold69	46563	29	45	34	39
scaffold70	46277	23	37	33	32
scaffold71	46160	26	42	32	38
scaffold72	46149	21	35	29	31
scaffold73	46145	25	38	33	34
scaffold74	46027	26	43	34	37
scaffold75	45462	20	31	26	28
scaffold76	45325	23	37	30	33
scaffold77	45140	26	40	33	35
scaffold78	45091	24	38	30	33
scaffold79	45051	28	42	33	39
scaffold80	45042	28	45	34	39
scaffold81	44840	29	45	34	39
scaffold82	44704	26	42	34	37
scaffold83	44514	28	44	34	41
scaffold84	44236	24	37	32	31
scaffold85	44224	27	43	35	38
scaffold86	44133	27	43	33	38
scaffold87	44096	22	37	30	33
scaffold88	44063	27	40	33	36
scaffold89	43776	26	41	32	37
scaffold90	43746	27	43	33	37
scaffold91	43670	27	43	34	38
scaffold92	43521	20	32	27	27
scaffold93	43314	24	39	32	33
scaffold94	43095	25	37	30	33
scaffold95	43031	23	39	33	33
scaffold96	43020	23	37	31	33
scaffold97	42858	24	38	30	34
scaffold98	42853	26	42	32	37
scaffold99	42813	26	41	30	36
scaffold100	42798	28	43	34	39
scaffold101	42295	31	47	34	42
scaffold102	42245	28	42	33	38
scaffold103	42200	25	39	32	36
scaffold104	42114	25	42	32	36
scaffold105	41891	24	39	30	34
scaffold106	41845	28	42	34	37
scaffold107	41835	23	38	31	34
scaffold108	41776	25	41	31	36
scaffold109	41721	27	41	35	36
scaffold110	41621	24	37	30	32
scaffold111	41483	21	35	30	30
scaffold112	41273	29	44	33	39
scaffold113	41264	21	34	30	31
scaffold114	41243	26	43	33	37
scaffold115	41150	22	39	31	32
scaffold116	41057	28	43	34	39
scaffold117	41030	25	40	32	36
scaffold118	41009	25	41	33	36
scaffold119	40961	26	41	33	37
scaffold120	40744	25	38	32	34
scaffold121	40660	25	36	31	33
scaffold122	40619	27	44	33	38
scaffold123	40592	26	40	32	36
scaffold124	40584	26	42	32	38
scaffold125	40499	25	40	30	35
scaffold126	40497	25	41	32	38
scaffold127	40490	25	38	30	35
scaffold128	40121	20	33	28	30
scaffold129	40090	28	42	33	37
scaffold130	40085	24	37	31	33
scaffold131	39982	26	41	33	37
scaffold132	39964	23	38	30	32
scaffold133	39864	27	43	34	37
scaffold134	39753	27	45	36	38
scaffold135	39677	26	42	32	37
scaffold136	39597	30	48	36	41
scaffold137	39588	25	39	33	35
scaffold138	39583	26	40	31	37
scaffold139	39493	28	43	34	38
scaffold140	39464	27	42	33	37
scaffold141	39198	24	40	31	34
scaffold142	38990	21	34	29	29
scaffold143	38982	27	44	32	41
scaffold144	38904	26	40	33	37
scaffold145	38885	24	37	32	32
scaffold146	38789	25	40	33	36
scaffold147	38732	25	38	32	33
scaffold148	38731	23	38	30	34
scaffold149	38664	28	46	35	42
scaffold150	38547	26	42	33	36
scaffold151	38534	26	39	30	33
scaffold152	38488	26	39	30	35
scaffold153	38472	25	42	33	38
scaffold154	38289	24	42	34	37
scaffold155	38233	18	31	32	29
scaffold156	38209	24	38	32	34
scaffold157	38120	25	40	33	36
scaffold158	38079	23	37	29	34
scaffold159	38060	22	36	34	32
scaffold160	37990	28	43	34	39
scaffold161	37948	26	41	33	37
scaffold162	37874	28	46	36	41
scaffold163	37788	24	39	31	34
scaffold164	37749	26	43	33	39
scaffold165	37709	21	34	29	31
scaffold166	37665	27	43	33	39
scaffold167	37662	22	37	31	33
scaffold168	37555	28	44	35	40
scaffold169	37463	25	39	30	33
scaffold170	37397	22	36	30	32
scaffold171	37322	26	41	31	36
scaffold172	37290	26	40	31	35
scaffold173	37167	24	36	31	33
scaffold174	37166	27	43	33	37
scaffold175	37148	26	40	32	37
scaffold176	36900	25	40	34	37
scaffold177	36871	25	41	34	37
scaffold178	36831	23	36	30	31
scaffold179	36808	26	44	33	38
scaffold180	36795	27	44	34	40
scaffold181	36789	24	38	32	35
scaffold182	36788	22	37	30	32
scaffold183	36653	25	39	32	35
scaffold184	36629	22	37	27	33
scaffold185	36625	24	37	31	34
scaffold186	36512	23	37	30	32
scaffold187	36501	27	44	34	40
scaffold188	36438	23	37	30	33
scaffold189	36437	28	44	32	38
scaffold190	36382	18	32	27	29
scaffold191	36353	28	44	32	39
scaffold192	36335	21	34	29	30
scaffold193	36278	22	36	30	33
scaffold194	40152	24	40	31	34
scaffold195	36204	24	37	31	33
scaffold196	36068	21	34	30	30
scaffold197	36010	22	36	31	32
scaffold198	35993	25	38	30	34
scaffold199	35987	26	44	33	39
scaffold200	35973	27	43	34	37
scaffold201	35825	25	39	32	34
scaffold202	35811	22	37	32	34
scaffold203	35750	26	42	34	37
scaffold204	35744	30	48	36	43
scaffold205	35418	24	40	29	36
scaffold206	35385	28	44	35	37
scaffold207	35298	22	35	30	32
scaffold208	35293	19	30	26	28
scaffold209	35289	24	40	31	37
scaffold210	35253	24	40	34	36
scaffold211	35219	23	37	31	32
scaffold212	35197	27	42	32	36
scaffold213	35075	25	41	34	37
scaffold214	35055	26	41	32	37
scaffold215	35054	27	41	34	36
scaffold216	34897	21	33	27	30
scaffold217	34859	23	36	29	32
scaffold218	34852	25	40	32	35
scaffold219	34848	28	46	33	39
scaffold220	37784	20	32	27	28
scaffold221	34714	27	45	33	38
scaffold222	35639	27	43	33	38
scaffold223	34653	26	42	32	38
scaffold224	34639	28	46	34	38
scaffold225	34628	26	41	30	36
scaffold226	34628	22	38	31	34
scaffold227	34548	20	33	29	29
scaffold228	34542	28	43	34	37
scaffold229	34496	23	38	31	32
scaffold230	34469	22	34	29	31
scaffold231	34465	20	32	29	28
scaffold232	34444	26	42	34	38
scaffold233	34412	21	34	27	30
scaffold234	34404	22	36	29	31
scaffold235	34346	26	43	31	38
scaffold236	34259	21	35	29	30
scaffold237	34258	26	39	32	35
scaffold238	34220	23	37	30	31
scaffold239	34156	26	41	32	36
scaffold240	34140	23	34	30	30
scaffold241	33972	27	42	34	38
scaffold242	33969	24	38	30	34
scaffold243	33901	27	43	36	38
scaffold244	33832	23	37	27	33
scaffold245	33777	25	39	31	34
scaffold246	33741	24	37	30	34
scaffold247	33706	25	40	31	35
scaffold248	33692	24	35	29	30
scaffold249	33684	26	43	33	39
scaffold250	33655	26	41	31	37
scaffold251	33637	20	32	29	29
scaffold252	33590	27	43	34	38
scaffold253	33558	22	33	29	30
scaffold254	33545	25	40	29	35
scaffold255	33543	26	42	33	35
scaffold256	33476	29	46	33	41
scaffold257	33429	24	39	33	35
scaffold258	33417	24	37	30	33
scaffold259	56957	26	40	32	37
scaffold260	33375	24	37	30	33
scaffold261	33330	23	41	31	35
scaffold262	33325	26	43	32	39
scaffold263	33303	22	37	33	33
scaffold264	33291	23	35	28	30
scaffold265	33255	26	41	32	36
scaffold266	33231	23	38	31	32
scaffold267	33215	29	47	34	41
scaffold268	33214	25	42	32	36
scaffold269	33209	24	40	30	35
scaffold270	33177	27	42	33	37
scaffold271	33100	21	32	26	28
scaffold272	33048	22	37	30	31
scaffold273	34398	27	44	33	39
scaffold274	32930	25	39	30	34
scaffold275	32924	23	35	28	31
scaffold276	32916	24	38	30	34
scaffold277	32870	28	43	35	39
scaffold278	32830	23	34	30	31
scaffold279	32810	29	46	33	41
scaffold280	32808	26	44	34	38
scaffold281	32732	24	37	31	34
scaffold282	32658	26	44	31	44
scaffold283	32652	29	44	34	41
scaffold284	32607	26	39	32	33
scaffold285	32551	22	34	30	31
scaffold286	32542	25	42	33	37
scaffold287	32536	25	39	32	34
scaffold288	32490	26	43	31	35
scaffold289	32456	23	36	30	32
scaffold290	32406	21	34	28	31
scaffold291	32399	26	39	30	33
scaffold292	32378	28	46	36	40
scaffold293	32262	26	43	32	38
scaffold294	32248	24	36	31	32
scaffold295	32202	30	46	37	40
scaffold296	32147	21	34	30	31
scaffold297	32134	30	56	43	48
scaffold298	32111	28	44	35	39
scaffold299	32103	19	31	28	27
scaffold300	32084	29	43	32	39
scaffold301	32023	20	32	27	28
scaffold302	31965	24	39	31	34
scaffold303	31944	24	37	29	31
scaffold304	31935	25	39	31	34
scaffold305	31826	25	41	35	37
scaffold306	31793	19	30	26	25
scaffold307	31780	25	41	30	35
scaffold308	31774	23	37	28	34
scaffold309	31746	26	41	33	37
scaffold310	31745	26	41	32	37
scaffold311	31734	25	38	31	34
scaffold312	31724	22	36	32	33
scaffold313	31683	25	39	31	36
scaffold314	31569	24	38	30	35
scaffold315	31520	21	36	31	31
scaffold316	31514	28	45	35	39
scaffold317	31504	26	43	32	37
scaffold318	31485	26	40	31	36
scaffold319	31477	24	40	34	34
scaffold320	31474	26	41	31	37
scaffold321	31473	27	44	33	38
scaffold322	31452	23	38	30	33
scaffold323	31425	21	33	27	29
scaffold324	31415	24	38	28	31
scaffold325	31385	23	37	29	32
scaffold326	31336	17	29	24	27
scaffold327	31308	21	30	28	26
scaffold328	31282	23	39	32	34
scaffold329	31260	25	41	30	34
scaffold330	31241	25	40	33	36
scaffold331	31202	25	41	33	35
scaffold332	31158	24	38	32	32
scaffold333	31099	28	43	35	39
scaffold334	31067	22	35	29	32
scaffold335	31054	27	42	33	38
scaffold336	31043	21	31	28	26
scaffold337	31000	21	34	29	31
scaffold338	30961	25	43	32	37
scaffold339	30927	19	30	24	27
scaffold340	30854	25	42	32	37
scaffold341	30816	23	34	30	29
scaffold342	30812	25	38	32	34
scaffold343	30803	20	32	28	28
scaffold344	30792	25	40	30	36
scaffold345	30784	25	39	31	37
scaffold346	30744	21	31	27	28
scaffold347	30699	24	38	31	34
scaffold348	30694	22	33	27	29
scaffold349	30693	20	33	31	31
scaffold350	30661	24	37	30	34
scaffold351	30658	28	45	34	40
scaffold352	30639	27	39	31	36
scaffold353	30626	23	37	30	33
scaffold354	30617	25	41	32	35
scaffold355	30569	24	40	31	34
scaffold356	30490	25	40	33	36
scaffold357	30485	27	43	32	37
scaffold358	30443	25	42	33	39
scaffold359	30398	21	35	29	30
scaffold360	30360	25	42	33	36
scaffold361	30338	29	44	33	40
scaffold362	30308	26	44	38	39
scaffold363	30306	24	36	31	31
scaffold364	30293	22	36	28	31
scaffold365	30259	30	45	36	40
scaffold366	30234	26	42	32	37
scaffold367	30231	28	43	33	39
scaffold368	30158	25	41	31	33
scaffold369	30156	20	33	28	30
scaffold370	30138	23	36	28	32
scaffold371	38367	24	37	32	34
scaffold372	30118	21	34	27	31
scaffold373	30116	23	34	30	31
scaffold374	30112	27	41	34	37
scaffold375	30107	23	37	29	34
scaffold376	30103	26	42	34	38
scaffold377	30096	27	45	33	40
scaffold378	30079	23	38	31	34
scaffold379	29976	20	33	28	30
scaffold380	29954	24	39	30	34
scaffold381	29931	23	36	27	32
scaffold382	29929	24	36	29	31
scaffold383	29919	27	41	33	37
scaffold384	29914	22	37	30	31
scaffold385	29912	26	44	33	39
scaffold386	29902	25	38	29	33
scaffold387	29897	25	38	30	34
scaffold388	29888	22	35	32	31
scaffold389	29877	23	38	32	33
scaffold390	29866	25	42	31	37
scaffold391	29829	28	43	34	38
scaffold392	29813	24	37	31	33
scaffold393	29785	27	39	31	35
scaffold394	29778	22	35	29	30
scaffold395	29767	24	41	32	38
scaffold396	29674	26	42	33	37
scaffold397	29666	27	43	33	37
scaffold398	29627	23	36	29	31
scaffold399	29627	28	43	36	39
scaffold400	29602	25	42	31	35
scaffold401	29602	25	40	32	35
scaffold402	29578	27	42	33	38
scaffold403	29554	24	38	32	34
scaffold404	29549	26	42	33	38
scaffold405	29522	25	39	32	35
scaffold406	29511	22	36	32	30
scaffold407	29497	32	53	39	45
scaffold408	29479	24	36	30	32
scaffold409	29469	23	39	32	36
scaffold410	29465	23	37	28	33
scaffold411	29834	23	38	30	32
scaffold412	29391	26	45	32	38
scaffold413	29353	27	42	32	37
scaffold414	29337	25	39	30	33
scaffold415	29289	26	43	32	37
scaffold416	29277	30	44	34	41
scaffold417	29256	21	35	31	30
scaffold418	29242	28	47	34	43
scaffold419	29190	21	34	26	29
scaffold420	29182	26	37	31	31
scaffold421	29180	27	41	33	37
scaffold422	29176	23	36	32	32
scaffold423	29172	23	40	32	34
scaffold424	29162	25	39	30	34
scaffold425	29153	23	36	31	32
scaffold426	29127	25	38	29	34
scaffold427	29127	23	36	31	33
scaffold428	29117	23	39	32	33
scaffold429	29079	22	34	29	29
scaffold430	29051	24	37	28	33
scaffold431	29046	24	40	30	35
scaffold432	29046	27	43	34	38
scaffold433	29023	26	42	33	36
scaffold434	29003	23	35	28	31
scaffold435	28991	28	46	34	41
scaffold436	28985	24	37	31	33
scaffold437	28965	23	37	29	31
scaffold438	28929	24	38	31	33
scaffold439	28926	25	43	33	37
scaffold440	28925	25	39	33	33
scaffold441	28871	19	32	25	28
scaffold442	28854	25	39	30	35
scaffold443	28846	22	37	29	31
scaffold444	28825	21	29	24	26
scaffold445	28818	22	34	27	31
scaffold446	28816	24	40	36	36
scaffold447	28788	26	40	31	36
scaffold448	28763	24	39	33	35
scaffold449	28744	21	36	28	33
scaffold450	28732	25	40	30	35
scaffold451	28677	25	44	33	38
scaffold452	28648	25	39	32	34
scaffold453	28592	26	41	31	36
scaffold454	28567	23	38	31	33
scaffold455	28547	26	42	33	37
scaffold456	28500	16	28	25	24
scaffold457	28480	25	38	29	32
scaffold458	28466	23	39	30	34
scaffold459	28451	25	41	32	34
scaffold460	28443	23	37	31	33
scaffold461	28426	26	43	35	39
scaffold462	28411	24	37	29	33
scaffold463	28411	25	39	32	36
scaffold464	28343	26	45	35	37
scaffold465	28330	25	41	31	36
scaffold466	28293	22	36	31	32
scaffold467	28278	26	41	34	36
scaffold468	28257	20	32	25	26
scaffold469	28256	23	39	30	34
scaffold470	28169	25	40	34	36
scaffold471	28152	23	38	30	34
scaffold472	28134	30	48	35	43
scaffold473	28133	26	43	35	37
scaffold474	28115	24	39	33	35
scaffold475	28093	26	41	32	36
scaffold476	28045	23	38	31	32
scaffold477	28037	25	43	33	37
scaffold478	28020	23	39	33	34
scaffold479	33179	26	40	30	35
scaffold480	27983	24	38	30	35
scaffold481	27968	20	30	25	28
scaffold482	27949	21	37	30	34
scaffold483	27941	23	37	32	32
scaffold484	27923	25	41	35	36
scaffold485	27923	23	34	28	30
scaffold486	27916	26	44	36	39
scaffold487	27915	27	43	35	37
scaffold488	27900	22	36	29	31
scaffold489	27889	24	39	31	35
scaffold490	27836	27	42	33	38
scaffold491	27834	25	41	31	36
scaffold492	27805	24	37	28	32
scaffold493	27710	21	33	28	28
scaffold494	27694	22	38	29	34
scaffold495	27688	27	44	33	40
scaffold496	27686	25	42	32	38
scaffold497	27680	26	41	33	37
scaffold498	27664	23	35	28	32
scaffold499	27654	26	40	30	36
scaffold500	27645	22	34	31	31
scaffold501	27632	19	31	25	26
scaffold502	27625	26	41	33	36
scaffold503	27604	26	43	33	39
scaffold504	27604	26	43	33	38
scaffold505	27595	21	35	29	30
scaffold506	27584	24	39	30	34
scaffold507	27583	23	38	30	33
scaffold508	27530	27	42	33	36
scaffold509	27530	22	32	28	28
scaffold510	33707	21	35	27	29
scaffold511	27507	26	41	30	36
scaffold512	27500	27	44	32	40
scaffold513	27499	28	42	27	35
scaffold514	27482	22	35	31	32
scaffold515	27432	20	32	25	29
scaffold516	27393	24	42	33	35
scaffold517	27380	18	27	23	25
scaffold518	27378	23	39	30	35
scaffold519	37115	24	38	32	34
scaffold520	27365	24	39	32	33
scaffold521	27309	25	40	33	36
scaffold522	27297	26	41	31	36
scaffold523	27294	23	37	31	32
scaffold524	27291	25	37	30	32
scaffold525	41086	23	37	28	33
scaffold526	27218	23	37	30	32
scaffold527	27118	26	42	32	37
scaffold528	27104	28	45	34	40
scaffold529	27090	22	35	27	33
scaffold530	27074	23	37	31	32
scaffold531	27059	23	35	27	32
scaffold532	27058	25	41	30	35
scaffold533	27050	24	41	33	36
scaffold534	27024	21	34	29	31
scaffold535	26970	23	36	31	33
scaffold536	26947	24	39	31	34
scaffold537	26944	28	44	34	38
scaffold538	26926	23	36	30	34
scaffold539	27629	24	36	30	32
scaffold540	26905	19	37	28	32
scaffold541	26885	27	44	34	40
scaffold542	26850	24	39	31	34
scaffold543	26833	24	42	32	37
scaffold544	26819	29	44	33	39
scaffold545	26813	25	40	31	35
scaffold546	26801	25	41	32	37
scaffold547	26791	25	41	34	35
scaffold548	26757	26	40	32	36
scaffold549	26754	24	38	32	33
scaffold550	26750	21	31	26	28
scaffold551	26745	23	36	30	32
scaffold552	26727	26	44	33	39
scaffold553	26726	26	41	32	36
scaffold554	26712	25	37	32	32
scaffold555	28338	24	38	28	32
scaffold556	26678	28	41	33	35
scaffold557	26673	22	36	28	34
scaffold558	26627	26	44	34	39
scaffold559	26620	24	39	33	36
scaffold560	26599	26	42	33	38
scaffold561	26592	27	42	35	37
scaffold562	26566	28	45	34	39
scaffold563	26559	23	37	32	33
scaffold564	29878	19	30	25	26
scaffold565	26544	22	35	33	30
scaffold566	26538	25	39	31	35
scaffold567	26533	24	39	31	34
scaffold568	26524	21	34	28	30
scaffold569	26500	27	43	33	39
scaffold570	26453	26	43	33	39
scaffold571	26450	24	38	29	34
scaffold572	26436	26	40	31	35
scaffold573	26436	27	43	32	37
scaffold574	26417	21	32	29	30
scaffold575	26400	25	41	32	38
scaffold576	26395	26	43	33	37
scaffold577	26394	26	43	34	38
scaffold578	26372	26	39	33	34
scaffold579	26348	20	32	26	29
scaffold580	26345	26	43	30	36
scaffold581	26311	24	36	29	32
scaffold582	26280	28	46	36	39
scaffold583	26263	29	44	34	41
scaffold584	26260	25	40	33	34
scaffold585	26256	23	38	30	31
scaffold586	26239	23	38	31	32
scaffold587	26220	28	41	32	36
scaffold588	26188	25	43	32	38
scaffold589	26184	23	36	29	32
scaffold590	26178	28	43	32	38
scaffold591	26153	26	41	34	37
scaffold592	26151	26	42	36	39
scaffold593	26141	25	40	30	36
scaffold594	26114	24	37	28	33
scaffold595	26114	27	40	32	36
scaffold596	31111	24	38	32	34
scaffold597	26107	23	36	27	31
scaffold598	26096	28	43	34	39
scaffold599	26084	24	38	30	33
scaffold600	26078	23	36	29	33
scaffold601	26073	24	39	31	32
scaffold602	26056	25	37	32	32
scaffold603	26048	25	39	31	37
scaffold604	26026	18	28	27	25
scaffold605	26011	19	31	26	27
scaffold606	25999	27	42	32	36
scaffold607	25995	24	39	31	33
scaffold608	25967	18	30	25	25
scaffold609	25964	21	35	26	26
scaffold610	25958	24	39	33	33
scaffold611	25943	25	39	32	34
scaffold612	25930	26	41	31	37
scaffold613	25929	25	40	32	35
scaffold614	25915	20	35	28	29
scaffold615	25915	25	38	31	34
scaffold616	25914	27	43	37	38
scaffold617	25906	24	37	31	33
scaffold618	25903	21	33	27	29
scaffold619	26183	22	35	29	31
scaffold620	25891	27	45	36	40
scaffold621	25883	23	36	30	31
scaffold622	25874	19	29	24	27
scaffold623	25865	26	39	33	35
scaffold624	25852	26	40	31	37
scaffold625	25848	21	34	29	28
scaffold626	25835	28	39	34	37
scaffold627	25825	21	36	27	30
scaffold628	26097	23	34	27	30
scaffold629	25793	21	35	27	30
scaffold630	25788	27	42	33	36
scaffold631	25763	28	46	35	41
scaffold632	25754	25	42	33	38
scaffold633	25732	26	44	35	38
scaffold634	25722	26	43	32	37
scaffold635	25684	24	37	32	32
scaffold636	25661	24	37	29	32
scaffold637	25658	29	47	34	41
scaffold638	25640	22	35	31	32
scaffold639	25624	20	32	28	27
scaffold640	25611	26	39	30	36
scaffold641	25601	25	41	33	36
scaffold642	25596	22	40	29	33
scaffold643	25563	26	41	32	36
scaffold644	25544	27	42	33	37
scaffold645	25537	21	35	29	31
scaffold646	25532	24	36	28	32
scaffold647	25510	20	33	26	28
scaffold648	25503	27	43	34	38
scaffold649	25500	29	46	35	42
scaffold650	25499	20	33	26	30
scaffold651	25497	26	41	32	37
scaffold652	25488	22	36	28	33
scaffold653	43623	26	43	33	38
scaffold654	25454	26	43	33	38
scaffold655	25446	24	37	28	32
scaffold656	25443	23	39	29	34
scaffold657	25436	22	36	30	30
scaffold658	25369	21	35	30	31
scaffold659	25368	24	38	28	36
scaffold660	25353	23	38	30	32
scaffold661	25334	26	42	32	38
scaffold662	25327	26	39	31	34
scaffold663	25314	27	44	34	38
scaffold664	25301	26	43	33	38
scaffold665	25256	23	38	29	32
scaffold666	25236	23	36	29	31
scaffold667	25217	20	29	25	26
scaffold668	25204	26	39	28	35
scaffold669	25182	24	35	26	32
scaffold670	25175	20	32	25	29
scaffold671	25170	22	37	28	31
scaffold672	25168	22	32	28	28
scaffold673	25162	29	45	34	40
scaffold674	25145	25	43	31	37
scaffold675	25144	19	31	25	27
scaffold676	25124	31	50	37	43
scaffold677	25107	25	38	28	34
scaffold678	25106	24	40	30	34
scaffold679	25105	23	36	30	33
scaffold680	25057	23	39	30	34
scaffold681	25056	25	39	32	33
scaffold682	25054	26	43	33	47
scaffold683	25049	23	34	25	29
scaffold684	25045	26	42	30	36
scaffold685	25043	24	36	30	30
scaffold686	25041	24	41	32	35
scaffold687	25023	24	38	32	33
scaffold688	25017	20	33	29	30
scaffold689	25005	18	29	25	26
scaffold690	25004	30	47	35	42
scaffold691	25004	24	40	32	36
scaffold692	24981	25	41	32	35
scaffold693	24981	26	42	33	37
scaffold694	24967	26	42	30	36
scaffold695	24955	20	25	25	21
scaffold696	24955	25	39	30	35
scaffold697	24951	27	41	31	37
scaffold698	24942	20	32	28	28
scaffold699	24933	24	35	32	33
scaffold700	24926	27	42	33	37
scaffold701	24918	24	35	30	32
scaffold702	24912	26	40	32	35
scaffold703	24878	23	37	28	33
scaffold704	24857	27	44	32	39
scaffold705	24842	25	41	33	35
scaffold706	24839	24	38	31	34
scaffold707	24835	22	34	30	29
scaffold708	24826	27	41	34	37
scaffold709	24812	26	41	31	35
scaffold710	24809	23	38	30	34
scaffold711	24805	23	37	29	33
scaffold712	24803	24	39	31	34
scaffold713	24802	28	44	32	38
scaffold714	24802	25	39	33	36
scaffold715	24756	21	35	28	30
scaffold716	24756	27	39	30	34
scaffold717	24728	22	38	31	32
scaffold718	24721	24	40	32	35
scaffold719	24703	23	38	30	32
scaffold720	24690	22	35	31	30
scaffold721	24689	18	30	27	28
scaffold722	24689	25	39	30	35
scaffold723	24683	26	43	32	37
scaffold724	24678	22	38	31	34
scaffold725	24675	23	38	30	32
scaffold726	25305	23	39	29	35
scaffold727	24640	29	45	36	40
scaffold728	24637	19	32	29	26
scaffold729	24620	25	42	34	38
scaffold730	24596	26	43	34	36
scaffold731	24593	18	29	27	26
scaffold732	24592	25	39	33	35
scaffold733	24587	27	44	34	37
scaffold734	24586	27	39	30	36
scaffold735	24574	22	35	31	32
scaffold736	24568	25	40	33	36
scaffold737	24563	26	39	32	35
scaffold738	24541	20	35	32	31
scaffold739	24527	24	37	31	33
scaffold740	24524	27	43	33	38
scaffold741	24518	22	38	31	34
scaffold742	24515	22	36	28	33
scaffold743	24511	25	40	34	35
scaffold744	24506	25	38	32	32
scaffold745	24495	24	39	34	36
scaffold746	24494	22	33	29	31
scaffold747	24492	19	31	30	27
scaffold748	24473	23	38	32	34
scaffold749	24443	21	36	32	32
scaffold750	24436	28	45	36	39
scaffold751	24425	29	47	35	42
scaffold752	24424	21	35	29	31
scaffold753	24413	25	40	32	35
scaffold754	24402	23	36	30	32
scaffold755	24402	29	47	35	41
scaffold756	24400	26	40	32	35
scaffold757	24396	29	46	35	40
scaffold758	24396	25	37	31	34
scaffold759	24378	20	29	25	27
scaffold760	24369	26	43	31	38
scaffold761	24364	27	42	31	39
scaffold762	24348	18	30	29	27
scaffold763	24332	22	34	28	31
scaffold764	24325	21	33	31	29
scaffold765	24322	28	44	34	38
scaffold766	26544	27	43	32	40
scaffold767	24302	27	41	31	37
scaffold768	24291	20	36	29	32
scaffold769	24269	23	43	33	37
scaffold770	24211	22	37	29	32
scaffold771	24176	23	35	27	28
scaffold772	24158	23	37	27	32
scaffold773	24140	25	42	32	36
scaffold774	24132	19	30	29	28
scaffold775	24126	27	43	33	37
scaffold776	24124	21	34	25	30
scaffold777	24105	28	46	32	40
scaffold778	24103	23	36	30	32
scaffold779	24071	25	40	29	35
scaffold780	24059	24	39	30	36
scaffold781	24054	19	30	26	27
scaffold782	24050	21	34	29	30
scaffold783	28340	22	33	29	28
scaffold784	24025	23	40	32	36
scaffold785	24019	25	39	32	35
scaffold786	24017	27	39	32	35
scaffold787	24012	24	41	35	35
scaffold788	23979	21	34	27	30
scaffold789	23974	28	47	36	43
scaffold790	23956	20	36	31	31
scaffold791	23955	23	40	29	35
scaffold792	23953	21	35	28	31
scaffold793	23948	24	40	28	34
scaffold794	23940	22	35	29	30
scaffold795	23937	26	41	31	35
scaffold796	23933	22	36	28	30
scaffold797	23927	21	34	27	29
scaffold798	23924	29	46	35	41
scaffold799	23923	24	41	32	37
scaffold800	23922	24	38	30	33
scaffold801	23921	27	42	34	38
scaffold802	24658	27	43	33	38
scaffold803	23861	27	43	34	38
scaffold804	23841	23	36	27	32
scaffold805	23836	22	35	32	32
scaffold806	23815	23	36	29	31
scaffold807	23810	22	39	28	34
scaffold808	23796	28	49	34	42
scaffold809	23780	28	46	35	41
scaffold810	23779	28	42	30	37
scaffold811	23774	28	45	33	37
scaffold812	23766	23	36	30	32
scaffold813	23760	22	36	29	33
scaffold814	23745	21	35	28	31
scaffold815	23742	26	42	34	37
scaffold816	23737	22	36	29	32
scaffold817	23737	27	42	29	36
scaffold818	23734	25	39	30	35
scaffold819	23729	25	39	32	34
scaffold820	23725	26	40	33	35
scaffold821	23720	23	37	32	32
scaffold822	23709	19	32	26	29
scaffold823	23692	24	41	32	36
scaffold824	23665	19	28	23	23
scaffold825	23652	26	43	32	38
scaffold826	23635	26	41	33	37
scaffold827	23627	26	37	29	34
scaffold828	23622	24	36	28	33
scaffold829	23618	27	42	31	36
scaffold830	23613	23	37	30	32
scaffold831	23602	23	33	26	29
scaffold832	23595	26	44	33	38
scaffold833	23584	20	32	26	29
scaffold834	29366	27	42	33	38
scaffold835	23552	26	41	31	38
scaffold836	23543	28	44	32	39
scaffold837	23541	27	45	33	39
scaffold838	23540	27	44	31	39
scaffold839	23536	23	35	31	32
scaffold840	23534	19	29	27	25
scaffold841	25058	25	38	32	35
scaffold842	25079	27	40	30	36
scaffold843	23514	27	42	33	38
scaffold844	23512	23	35	29	32
scaffold845	23501	24	40	31	34
scaffold846	23484	21	35	31	32
scaffold847	23480	26	45	35	40
scaffold848	23473	23	37	27	31
scaffold849	23460	25	38	31	34
scaffold850	23456	24	40	30	34
scaffold851	23436	21	35	30	31
scaffold852	23428	25	39	31	35
scaffold853	23419	25	39	29	34
scaffold854	23415	24	37	30	31
scaffold855	23406	24	36	28	30
scaffold856	23391	25	40	31	35
scaffold857	23390	26	41	30	35
scaffold858	23386	21	35	30	31
scaffold859	23380	25	40	29	36
scaffold860	23379	22	32	26	27
scaffold861	23372	25	41	32	36
scaffold862	23369	20	27	25	26
scaffold863	23367	27	44	34	38
scaffold864	23345	23	39	34	35
scaffold865	23343	23	37	33	32
scaffold866	23340	15	27	22	24
scaffold867	24179	27	43	32	39
scaffold868	23324	26	41	32	37
scaffold869	23324	26	38	28	32
scaffold870	23298	26	44	34	37
scaffold871	23277	24	41	36	36
scaffold872	23262	27	44	33	39
scaffold873	23255	25	42	32	37
scaffold874	23237	21	34	29	31
scaffold875	23236	22	34	27	31
scaffold876	23235	22	33	27	29
scaffold877	23228	21	36	31	34
scaffold878	23220	23	40	28	32
scaffold879	23211	25	40	31	35
scaffold880	23201	27	42	35	35
scaffold881	23201	28	43	34	38
scaffold882	23191	22	35	29	29
scaffold883	23188	25	39	30	34
scaffold884	23188	22	38	32	35
scaffold885	23173	24	39	31	33
scaffold886	23172	21	36	30	32
scaffold887	23167	23	36	29	31
scaffold888	23166	28	46	34	42
scaffold889	23152	26	41	32	36
scaffold890	23146	26	42	35	38
scaffold891	23136	23	40	31	36
scaffold892	23124	24	40	31	35
scaffold893	23114	21	34	30	29
scaffold894	23109	22	35	31	30
scaffold895	23106	27	45	33	39
scaffold896	23102	26	43	36	39
scaffold897	23071	26	39	32	35
scaffold898	23059	29	44	33	40
scaffold899	23055	21	31	26	28
scaffold900	23050	23	37	30	31
scaffold901	23049	27	41	31	36
scaffold902	23042	29	48	35	43
scaffold903	23037	26	42	31	37
scaffold904	23029	23	35	30	32
scaffold905	23012	25	35	33	32
scaffold906	23003	24	37	27	33
scaffold907	22997	22	35	26	31
scaffold908	22982	29	46	35	40
scaffold909	22967	23	36	29	30
scaffold910	22964	25	43	32	38
scaffold911	22962	24	34	28	29
scaffold912	22957	24	41	33	36
scaffold913	22937	20	34	28	29
scaffold914	22936	22	37	30	33
scaffold915	22936	24	39	31	34
scaffold916	22935	27	43	34	40
scaffold917	22932	24	41	28	33
scaffold918	22923	22	37	33	32
scaffold919	22921	28	45	33	39
scaffold920	22914	23	35	27	30
scaffold921	22904	23	39	30	34
scaffold922	22897	29	44	34	39
scaffold923	22893	24	37	31	31
scaffold924	22858	22	34	28	31
scaffold925	22840	24	39	31	34
scaffold926	22793	20	32	27	29
scaffold927	22772	25	40	29	36
scaffold928	22771	25	35	30	32
scaffold929	22764	29	41	33	35
scaffold930	22742	22	34	28	29
scaffold931	22739	30	47	35	41
scaffold932	22738	28	42	34	37
scaffold933	22735	24	43	31	39
scaffold934	22708	26	41	31	36
scaffold935	22697	23	34	30	32
scaffold936	22695	23	39	29	33
scaffold937	22692	27	43	31	38
scaffold938	22664	27	40	33	37
scaffold939	22641	22	36	31	32
scaffold940	22637	27	46	34	41
scaffold941	22636	23	40	32	35
scaffold942	22634	22	37	29	32
scaffold943	22625	25	42	32	37
scaffold944	22617	18	31	27	29
scaffold945	22600	21	32	30	28
scaffold946	22598	30	44	35	41
scaffold947	22597	19	31	25	28
scaffold948	22581	23	35	29	31
scaffold949	22566	20	33	27	29
scaffold950	22565	25	39	32	34
scaffold951	22556	27	40	33	36
scaffold952	26417	26	38	29	35
scaffold953	22526	27	43	36	40
scaffold954	22521	19	34	27	29
scaffold955	22502	21	31	28	27
scaffold956	22501	24	38	32	34
scaffold957	22495	24	39	29	32
scaffold958	22484	28	43	31	38
scaffold959	22479	20	33	27	28
scaffold960	22477	23	39	32	35
scaffold961	22468	28	43	33	38
scaffold962	22467	21	34	29	30
scaffold963	22466	23	38	29	32
scaffold964	22452	26	42	34	36
scaffold965	22439	24	40	32	35
scaffold966	22415	25	39	30	34
scaffold967	22406	29	44	35	40
scaffold968	22393	25	40	31	35
scaffold969	22387	30	46	37	40
scaffold970	22371	24	38	31	34
scaffold971	22366	19	30	23	26
scaffold972	22357	19	30	24	25
scaffold973	22354	22	37	31	31
scaffold974	22351	24	40	32	34
scaffold975	22333	30	48	37	42
scaffold976	22330	27	40	33	35
scaffold977	22317	28	40	35	34
scaffold978	22317	25	41	32	36
scaffold979	22315	25	40	31	40
scaffold980	22307	25	39	30	35
scaffold981	22305	25	40	33	34
scaffold982	22302	24	36	30	31
scaffold983	22299	23	38	30	33
scaffold984	22294	22	32	31	30
scaffold985	22284	28	43	34	37
scaffold986	22284	23	38	29	33
scaffold987	22282	27	43	34	38
scaffold988	22279	25	37	31	34
scaffold989	22277	24	39	29	34
scaffold990	28404	24	39	32	34
scaffold991	22275	20	32	27	29
scaffold992	22270	26	39	30	36
scaffold993	22269	22	36	29	32
scaffold994	22266	27	43	34	37
scaffold995	22255	24	37	30	33
scaffold996	22255	22	34	29	30
scaffold997	22249	21	34	28	30
scaffold998	22245	22	35	27	31
scaffold999	22234	20	32	28	28
scaffold1000	27739	23	37	31	33
scaffold1001	22204	19	31	26	28
scaffold1002	22203	29	47	36	42
scaffold1003	22198	17	31	24	27
scaffold1004	22191	26	42	34	38
scaffold1005	22183	25	40	33	34
scaffold1006	22180	22	36	27	31
scaffold1007	22161	26	40	32	36
scaffold1008	22145	22	36	29	30
scaffold1009	22127	22	37	28	32
scaffold1010	22126	28	43	35	40
scaffold1011	22119	22	36	29	31
scaffold1012	22110	29	45	32	39
scaffold1013	22084	21	34	29	30
scaffold1014	22082	26	42	33	37
scaffold1015	22072	23	37	33	35
scaffold1016	22048	25	38	29	33
scaffold1017	22043	22	35	25	31
scaffold1018	33178	25	40	29	35
scaffold1019	22033	24	34	28	30
scaffold1020	22028	17	28	24	24
scaffold1021	22017	32	49	35	42
scaffold1022	22016	23	38	30	34
scaffold1023	22008	20	32	27	29
scaffold1024	22002	25	42	33	37
scaffold1025	21982	28	46	32	38
scaffold1026	21980	28	44	35	39
scaffold1027	21977	27	43	33	36
scaffold1028	21976	25	43	31	37
scaffold1029	21960	24	38	31	33
scaffold1030	21959	25	40	30	36
scaffold1031	21957	25	40	31	35
scaffold1032	21936	27	44	33	39
scaffold1033	21933	22	31	28	28
scaffold1034	21922	27	43	31	38
scaffold1035	21894	27	44	33	38
scaffold1036	21891	26	44	33	37
scaffold1037	21889	17	29	26	27
scaffold1038	21887	25	39	31	34
scaffold1039	21872	25	41	34	35
scaffold1040	21848	23	35	27	30
scaffold1041	21837	26	43	34	39
scaffold1042	21824	23	35	30	31
scaffold1043	21822	27	43	33	38
scaffold1044	21810	22	33	28	30
scaffold1045	24441	22	33	25	25
scaffold1046	21748	27	40	32	36
scaffold1047	21744	20	30	27	26
scaffold1048	21718	23	36	28	31
scaffold1049	21712	26	39	34	34
scaffold1050	21709	27	41	33	37
scaffold1051	21708	26	42	31	37
scaffold1052	21696	25	42	34	37
scaffold1053	21694	23	38	31	34
scaffold1054	21689	23	35	30	31
scaffold1055	21687	26	42	31	39
scaffold1056	21685	22	38	30	32
scaffold1057	21680	29	46	33	41
scaffold1058	21661	26	43	32	37
scaffold1059	21652	22	38	29	32
scaffold1060	21644	26	43	33	37
scaffold1061	21644	25	37	30	33
scaffold1062	23461	25	41	31	36
scaffold1063	21642	25	37	33	32
scaffold1064	21634	23	34	28	30
scaffold1065	21633	20	33	24	27
scaffold1066	21629	25	41	31	34
scaffold1067	21627	24	37	29	34
scaffold1068	21625	16	25	21	22
scaffold1069	21622	22	35	27	32
scaffold1070	21601	23	36	29	31
scaffold1071	22143	26	41	31	37
scaffold1072	21592	28	43	33	38
scaffold1073	21591	22	34	29	30
scaffold1074	21584	26	41	34	37
scaffold1075	21579	26	42	32	36
scaffold1076	21579	23	39	32	33
scaffold1077	21575	24	39	29	34
scaffold1078	21572	22	35	32	28
scaffold1079	21567	26	43	34	39
scaffold1080	21564	27	40	32	35
scaffold1081	21562	29	43	33	38
scaffold1082	21562	21	36	30	30
scaffold1083	21542	33	45	52	50
scaffold1084	21526	20	34	30	31
scaffold1085	21521	22	35	27	30
scaffold1086	21520	23	37	31	33
scaffold1087	21502	25	38	32	34
scaffold1088	21495	27	43	34	38
scaffold1089	21494	30	47	35	42
scaffold1090	21482	19	34	28	31
scaffold1091	21478	25	44	35	38
scaffold1092	22094	23	37	32	32
scaffold1093	21464	23	37	29	31
scaffold1094	23045	30	47	38	43
scaffold1095	21429	24	38	28	32
scaffold1096	21418	26	44	33	37
scaffold1097	21415	27	41	33	36
scaffold1098	21413	25	40	31	34
scaffold1099	21412	27	44	33	38
scaffold1100	21411	23	37	32	30
scaffold1101	21411	29	44	35	40
scaffold1102	21408	24	39	30	35
scaffold1103	21407	26	41	33	37
scaffold1104	21395	24	38	30	33
scaffold1105	21392	25	39	32	36
scaffold1106	21391	36	46	42	40
scaffold1107	21391	19	34	27	28
scaffold1108	21389	16	24	22	24
scaffold1109	21384	22	38	31	33
scaffold1110	21383	23	39	30	33
scaffold1111	21377	25	40	30	36
scaffold1112	21375	19	31	28	27
scaffold1113	21366	26	41	29	36
scaffold1114	21357	31	48	35	42
scaffold1115	21353	20	29	25	28
scaffold1116	21351	23	38	30	35
scaffold1117	21350	25	39	31	36
scaffold1118	21348	24	38	33	33
scaffold1119	21345	24	42	32	35
scaffold1120	21336	21	33	26	28
scaffold1121	21329	20	34	30	29
scaffold1122	21327	27	41	29	36
scaffold1123	21326	26	39	32	36
scaffold1124	21325	21	36	29	32
scaffold1125	21317	22	35	29	30
scaffold1126	21316	21	35	28	31
scaffold1127	21316	23	38	32	32
scaffold1128	21314	22	38	34	31
scaffold1129	21308	25	40	33	35
scaffold1130	21299	23	37	31	35
scaffold1131	22957	25	39	28	33
scaffold1132	21284	28	42	31	36
scaffold1133	21282	26	41	33	37
scaffold1134	22575	23	39	30	34
scaffold1135	21253	23	36	30	32
scaffold1136	21244	25	41	34	36
scaffold1137	29926	25	41	31	35
scaffold1138	21214	26	45	32	38
scaffold1139	21214	27	40	32	37
scaffold1140	21205	21	32	24	28
scaffold1141	21199	24	35	29	31
scaffold1142	21192	27	39	33	34
scaffold1143	23954	23	38	35	32
scaffold1144	21187	24	34	30	30
scaffold1145	29409	20	34	28	30
scaffold1146	21177	26	40	31	34
scaffold1147	21168	22	36	29	32
scaffold1148	21168	19	31	26	27
scaffold1149	21165	23	36	27	30
scaffold1150	21164	22	40	31	34
scaffold1151	21151	25	40	26	27
scaffold1152	21145	25	41	33	35
scaffold1153	21145	26	42	32	37
scaffold1154	21144	22	36	27	30
scaffold1155	21142	21	34	30	31
scaffold1156	21133	25	38	31	35
scaffold1157	21117	21	34	27	31
scaffold1158	21439	20	36	30	34
scaffold1159	21110	24	41	34	37
scaffold1160	21099	22	36	27	33
scaffold1161	21093	22	36	29	31
scaffold1162	21077	20	34	29	28
scaffold1163	21077	21	31	29	28
scaffold1164	21076	27	42	28	36
scaffold1165	21068	24	36	29	32
scaffold1166	21065	19	32	29	30
scaffold1167	21063	26	42	34	36
scaffold1168	21063	20	34	29	30
scaffold1169	21049	29	39	30	34
scaffold1170	23411	19	28	23	27
scaffold1171	21044	22	34	27	31
scaffold1172	21044	24	35	31	32
scaffold1173	21039	26	39	28	35
scaffold1174	21031	25	43	33	36
scaffold1175	21024	24	40	32	34
scaffold1176	21181	23	36	26	31
scaffold1177	21018	30	45	34	40
scaffold1178	21012	25	36	27	31
scaffold1179	21004	24	38	30	33
scaffold1180	21004	31	50	35	45
scaffold1181	21000	25	42	32	38
scaffold1182	20985	28	45	36	39
scaffold1183	20982	23	39	32	34
scaffold1184	20980	27	41	32	38
scaffold1185	20978	19	27	23	25
scaffold1186	20966	22	35	25	32
scaffold1187	20952	30	48	36	42
scaffold1188	20948	27	41	32	36
scaffold1189	20945	24	38	32	34
scaffold1190	20943	24	38	28	35
scaffold1191	20936	23	37	30	33
scaffold1192	21124	26	42	33	36
scaffold1193	20925	18	28	22	26
scaffold1194	20920	21	36	31	33
scaffold1195	20917	21	37	30	32
scaffold1196	20914	23	39	30	35
scaffold1197	20910	26	43	34	39
scaffold1198	20908	24	41	32	37
scaffold1199	20906	26	42	31	37
scaffold1200	20905	23	38	31	34
scaffold1201	21586	25	38	29	35
scaffold1202	20899	23	36	16	17
scaffold1203	20895	26	44	31	39
scaffold1204	20893	22	35	29	30
scaffold1205	20860	23	38	31	34
scaffold1206	20860	19	29	26	27
scaffold1207	20858	27	43	32	37
scaffold1208	20851	20	32	29	27
scaffold1209	20848	25	35	32	32
scaffold1210	20847	24	36	29	32
scaffold1211	20839	28	43	32	38
scaffold1212	20839	24	41	33	36
scaffold1213	20835	23	40	32	34
scaffold1214	20832	25	41	34	38
scaffold1215	20826	24	38	29	34
scaffold1216	20818	23	32	28	29
scaffold1217	20817	24	38	29	35
scaffold1218	20803	21	34	32	29
scaffold1219	20795	23	39	32	34
scaffold1220	20791	24	38	30	32
scaffold1221	20790	27	41	33	36
scaffold1222	20785	29	45	37	40
scaffold1223	20778	25	35	30	31
scaffold1224	20778	24	36	31	30
scaffold1225	20778	18	32	27	26
scaffold1226	20778	24	37	32	33
scaffold1227	20774	19	32	27	29
scaffold1228	20773	24	35	30	32
scaffold1229	20773	27	43	33	38
scaffold1230	20755	29	47	33	41
scaffold1231	21522	23	35	26	31
scaffold1232	20748	24	39	30	35
scaffold1233	20736	27	45	35	40
scaffold1234	20723	25	39	31	35
scaffold1235	20704	27	43	34	40
scaffold1236	20687	21	34	27	29
scaffold1237	20686	22	32	28	29
scaffold1238	20683	25	38	29	32
scaffold1239	20679	25	39	31	34
scaffold1240	20679	21	31	24	28
scaffold1241	20673	24	34	28	30
scaffold1242	20665	24	39	31	34
scaffold1243	20665	28	45	35	38
scaffold1244	33688	24	37	30	34
scaffold1245	20661	21	32	26	30
scaffold1246	20656	33	51	35	45
scaffold1247	20651	26	42	33	37
scaffold1248	20650	21	37	31	31
scaffold1249	20647	25	41	31	37
scaffold1250	20645	26	44	30	39
scaffold1251	21308	25	39	31	36
scaffold1252	20642	24	40	31	34
scaffold1253	29824	24	35	29	33
scaffold1254	20629	26	42	32	37
scaffold1255	20628	20	31	31	28
scaffold1256	20627	23	39	30	35
scaffold1257	20622	24	38	30	33
scaffold1258	20622	28	44	34	38
scaffold1259	20620	23	37	33	33
scaffold1260	20620	19	30	27	26
scaffold1261	20619	23	35	33	33
scaffold1262	20618	26	44	18	19
scaffold1263	20618	26	39	31	35
scaffold1264	20616	26	41	30	37
scaffold1265	20615	18	28	24	22
scaffold1266	20613	21	33	26	29
scaffold1267	20606	27	46	32	38
scaffold1268	20603	27	40	33	37
scaffold1269	20597	24	35	27	32
scaffold1270	20591	27	39	30	34
scaffold1271	20587	25	41	32	37
scaffold1272	20583	20	32	26	27
scaffold1273	20577	28	45	33	38
scaffold1274	20568	22	34	28	30
scaffold1275	20563	25	40	30	34
scaffold1276	20551	22	35	29	32
scaffold1277	20551	22	33	28	29
scaffold1278	20538	24	39	31	34
scaffold1279	20530	23	36	30	31
scaffold1280	20516	24	37	30	31
scaffold1281	20510	23	38	31	34
scaffold1282	20505	23	37	29	33
scaffold1283	20504	21	35	28	31
scaffold1284	20498	24	39	30	36
scaffold1285	20495	28	45	34	40
scaffold1286	20485	23	35	29	31
scaffold1287	20482	21	32	25	28
scaffold1288	20468	26	42	18	19
scaffold1289	20451	22	34	25	30
scaffold1290	20440	21	34	28	30
scaffold1291	20437	26	45	31	40
scaffold1292	20431	24	38	29	35
scaffold1293	20429	27	42	35	38
scaffold1294	20426	22	35	31	32
scaffold1295	20425	23	36	29	36
scaffold1296	20418	24	38	33	34
scaffold1297	20415	27	43	33	38
scaffold1298	20413	25	36	28	33
scaffold1299	20407	26	43	33	37
scaffold1300	20392	25	41	35	36
scaffold1301	20377	20	34	28	31
scaffold1302	20373	23	38	29	33
scaffold1303	20366	24	35	30	32
scaffold1304	20357	20	31	25	28
scaffold1305	20345	22	37	31	32
scaffold1306	20342	22	34	26	31
scaffold1307	20337	26	46	35	41
scaffold1308	20323	19	30	23	27
scaffold1309	20310	26	41	32	36
scaffold1310	20297	23	37	29	32
scaffold1311	20297	22	33	28	32
scaffold1312	20296	20	32	26	29
scaffold1313	20291	22	37	30	35
scaffold1314	20288	23	34	29	31
scaffold1315	20282	28	45	36	40
scaffold1316	20281	22	37	31	34
scaffold1317	20281	21	35	28	31
scaffold1318	20276	26	42	31	37
scaffold1319	20267	25	41	33	36
scaffold1320	20265	27	41	32	37
scaffold1321	20265	21	32	27	29
scaffold1322	20262	18	28	25	24
scaffold1323	20259	27	43	32	37
scaffold1324	20259	19	33	32	30
scaffold1325	20240	21	35	30	31
scaffold1326	20234	17	26	23	25
scaffold1327	20230	24	38	30	32
scaffold1328	20215	24	39	31	34
scaffold1329	20206	28	44	33	38
scaffold1330	20199	27	43	33	38
scaffold1331	20199	19	34	31	28
scaffold1332	20193	19	32	28	27
scaffold1333	20190	21	34	31	31
scaffold1334	20190	26	40	34	38
scaffold1335	20189	26	41	34	36
scaffold1336	20189	27	44	31	37
scaffold1337	20811	26	45	34	38
scaffold1338	20164	27	42	32	35
scaffold1339	20160	16	28	28	26
scaffold1340	20159	22	35	30	31
scaffold1341	20157	26	38	31	36
scaffold1342	20151	29	47	36	39
scaffold1343	20151	17	29	27	26
scaffold1344	20149	24	39	31	35
scaffold1345	20141	21	35	28	31
scaffold1346	20133	25	40	35	33
scaffold1347	20127	27	44	33	37
scaffold1348	20104	25	38	30	33
scaffold1349	20103	23	37	29	32
scaffold1350	20101	22	36	26	31
scaffold1351	20100	23	40	32	36
scaffold1352	20098	23	36	31	32
scaffold1353	20096	24	40	30	35
scaffold1354	20095	24	39	30	36
scaffold1355	20095	27	36	33	31
scaffold1356	20094	18	27	25	26
scaffold1357	20080	29	45	33	41
scaffold1358	20078	26	42	33	36
scaffold1359	20070	18	29	25	25
scaffold1360	20064	26	41	32	35
scaffold1361	20063	22	34	27	29
scaffold1362	20051	24	36	31	34
scaffold1363	20034	18	30	25	26
scaffold1364	20031	24	41	34	36
scaffold1365	20025	32	50	48	40
scaffold1366	20024	23	39	30	35
scaffold1367	20015	23	38	32	31
scaffold1368	20013	25	40	29	35
scaffold1369	20011	27	45	33	37
scaffold1370	20011	23	35	28	31
scaffold1371	20008	28	45	35	41
scaffold1372	20000	23	36	31	32
scaffold1373	19989	21	36	27	30
scaffold1374	19973	23	38	30	33
scaffold1375	19971	25	37	30	33
scaffold1376	19965	26	41	31	36
scaffold1377	19961	27	43	32	36
scaffold1378	19958	21	33	27	30
scaffold1379	19957	23	39	31	33
scaffold1380	19953	22	34	29	30
scaffold1381	19947	21	35	29	31
scaffold1382	19947	24	38	31	35
scaffold1383	19938	23	34	29	32
scaffold1384	19937	26	40	30	36
scaffold1385	19931	21	31	27	28
scaffold1386	19929	24	41	32	36
scaffold1387	19929	23	35	28	33
scaffold1388	19927	21	32	25	30
scaffold1389	19926	30	47	36	43
scaffold1390	19926	21	34	29	29
scaffold1391	19924	23	33	27	30
scaffold1392	19921	27	44	34	39
scaffold1393	22081	26	44	34	38
scaffold1394	19912	27	40	34	37
scaffold1395	19908	24	36	28	32
scaffold1396	19904	24	38	32	33
scaffold1397	19893	17	28	24	26
scaffold1398	19888	25	40	30	34
scaffold1399	19886	21	30	26	27
scaffold1400	19881	31	34	28	30
scaffold1401	20234	21	35	30	31
scaffold1402	19867	24	37	30	33
scaffold1403	19866	29	46	34	40
scaffold1404	19864	22	30	23	28
scaffold1405	23115	23	34	27	31
scaffold1406	19860	22	32	28	31
scaffold1407	19849	25	41	31	36
scaffold1408	28096	25	39	30	34
scaffold1409	19843	22	35	29	31
scaffold1410	19838	21	37	29	32
scaffold1411	19833	25	36	30	32
scaffold1412	28496	26	42	32	36
scaffold1413	19812	26	44	32	40
scaffold1414	19809	19	33	26	29
scaffold1415	19805	17	23	22	21
scaffold1416	19787	27	44	35	39
scaffold1417	19777	22	36	28	31
scaffold1418	19776	27	40	30	34
scaffold1419	19773	27	40	32	37
scaffold1420	19762	29	50	37	43
scaffold1421	19760	20	35	28	32
scaffold1422	19756	26	42	33	37
scaffold1423	19752	23	38	29	33
scaffold1424	19749	26	41	32	37
scaffold1425	19747	23	39	27	35
scaffold1426	19743	27	42	32	41
scaffold1427	19742	26	41	31	37
scaffold1428	19737	24	35	29	33
scaffold1429	19736	24	36	30	33
scaffold1430	19736	22	34	29	31
scaffold1431	19731	25	40	31	35
scaffold1432	22224	25	40	30	36
scaffold1433	19719	22	35	28	32
scaffold1434	19715	24	39	31	33
scaffold1435	19712	25	37	29	34
scaffold1436	19710	25	38	30	33
scaffold1437	19707	20	33	29	31
scaffold1438	32392	23	38	30	33
scaffold1439	19694	24	40	29	34
scaffold1440	19685	29	45	32	39
scaffold1441	19684	27	41	30	36
scaffold1442	19678	25	38	28	34
scaffold1443	19677	22	36	27	31
scaffold1444	19675	21	36	29	32
scaffold1445	19675	22	36	29	31
scaffold1446	19667	21	34	30	30
scaffold1447	19662	22	34	30	31
scaffold1448	20272	22	30	26	27
scaffold1449	19641	17	26	24	25
scaffold1450	19640	25	41	30	37
scaffold1451	19639	27	41	31	35
scaffold1452	19621	20	31	26	28
scaffold1453	19610	28	45	34	39
scaffold1454	19606	22	34	28	30
scaffold1455	19605	27	43	33	38
scaffold1456	19595	27	40	32	36
scaffold1457	19595	19	32	27	28
scaffold1458	19589	24	37	33	33
scaffold1459	19588	27	42	33	40
scaffold1460	19584	23	38	29	33
scaffold1461	19582	25	40	32	34
scaffold1462	19575	24	38	33	34
scaffold1463	19574	25	40	17	17
scaffold1464	19574	21	33	31	31
scaffold1465	19566	28	48	36	41
scaffold1466	19565	26	41	34	38
scaffold1467	19559	23	38	30	33
scaffold1468	19553	25	39	30	35
scaffold1469	19551	26	42	31	38
scaffold1470	19548	26	41	32	35
scaffold1471	19547	26	42	46	42
scaffold1472	19546	23	36	26	31
scaffold1473	19544	24	39	31	36
scaffold1474	19541	26	40	31	36
scaffold1475	19535	24	35	28	32
scaffold1476	19533	22	33	27	31
scaffold1477	19533	25	38	29	32
scaffold1478	19532	27	38	32	35
scaffold1479	19519	23	36	30	33
scaffold1480	19514	22	35	29	31
scaffold1481	19511	21	34	33	29
scaffold1482	19507	22	37	33	32
scaffold1483	19496	23	39	28	33
scaffold1484	19495	25	39	29	35
scaffold1485	19494	26	44	33	37
scaffold1486	19488	19	31	24	27
scaffold1487	19481	20	31	28	28
scaffold1488	19476	23	36	28	33
scaffold1489	19470	22	36	30	29
scaffold1490	19467	27	42	33	38
scaffold1491	19457	22	36	30	31
scaffold1492	19451	27	44	32	40
scaffold1493	19451	20	30	26	27
scaffold1494	19444	17	25	24	24
scaffold1495	19440	28	44	32	38
scaffold1496	19438	22	35	28	32
scaffold1497	19434	25	42	34	37
scaffold1498	19432	25	42	33	38
scaffold1499	19425	22	32	26	29
scaffold1500	19425	26	39	31	35
scaffold1501	19419	27	40	30	34
scaffold1502	19415	27	43	34	37
scaffold1503	19413	27	44	33	38
scaffold1504	19411	24	38	29	31
scaffold1505	19410	25	40	30	34
scaffold1506	19406	17	28	26	24
scaffold1507	19404	22	34	29	30
scaffold1508	19394	26	43	32	39
scaffold1509	19388	21	33	26	29
scaffold1510	19385	18	28	30	23
scaffold1511	19385	23	37	31	33
scaffold1512	20376	23	39	30	33
scaffold1513	19375	19	30	26	26
scaffold1514	19362	26	40	31	33
scaffold1515	19360	23	33	27	30
scaffold1516	19352	20	35	27	30
scaffold1517	19344	25	38	31	31
scaffold1518	19341	24	37	30	33
scaffold1519	19338	25	35	31	31
scaffold1520	19336	25	40	30	35
scaffold1521	19334	21	36	26	31
scaffold1522	19332	20	34	28	30
scaffold1523	19330	23	36	29	33
scaffold1524	19327	22	37	28	33
scaffold1525	19325	24	35	30	33
scaffold1526	19317	31	52	35	44
scaffold1527	19317	26	42	34	37
scaffold1528	19316	23	38	29	34
scaffold1529	19278	24	35	29	33
scaffold1530	21510	25	39	30	34
scaffold1531	19263	27	43	35	38
scaffold1532	19261	28	45	30	40
scaffold1533	19260	15	24	23	18
scaffold1534	19255	23	36	28	32
scaffold1535	19254	18	32	28	29
scaffold1536	19253	26	44	33	39
scaffold1537	19251	25	41	31	36
scaffold1538	19245	25	39	30	34
scaffold1539	19239	22	34	27	30
scaffold1540	19239	26	41	30	35
scaffold1541	19226	24	39	30	35
scaffold1542	19215	20	36	30	33
scaffold1543	19214	21	32	28	27
scaffold1544	19212	30	36	31	34
scaffold1545	19210	27	39	31	35
scaffold1546	19210	26	42	31	36
scaffold1547	19207	23	36	28	31
scaffold1548	19197	24	38	31	36
scaffold1549	19194	19	31	27	27
scaffold1550	19188	23	37	28	33
scaffold1551	19187	19	30	27	27
scaffold1552	19185	29	46	34	41
scaffold1553	19185	25	40	29	34
scaffold1554	19182	23	39	30	35
scaffold1555	19178	24	38	28	32
scaffold1556	19177	28	45	36	41
scaffold1557	19167	23	33	27	28
scaffold1558	19164	24	40	29	37
scaffold1559	19164	19	30	27	28
scaffold1560	19163	19	29	24	24
scaffold1561	19161	25	39	32	33
scaffold1562	19158	27	42	30	36
scaffold1563	19150	22	33	30	30
scaffold1564	19147	24	39	31	36
scaffold1565	19140	23	38	28	36
scaffold1566	19136	21	32	30	30
scaffold1567	19129	23	36	31	32
scaffold1568	19127	25	42	31	37
scaffold1569	19119	24	34	31	30
scaffold1570	19113	23	41	34	36
scaffold1571	19110	25	38	32	35
scaffold1572	19108	26	43	34	37
scaffold1573	19104	19	27	24	22
scaffold1574	19095	26	40	32	35
scaffold1575	19094	24	37	31	33
scaffold1576	19088	25	45	32	36
scaffold1577	19088	27	42	31	38
scaffold1578	19086	26	38	33	35
scaffold1579	19086	24	38	30	34
scaffold1580	19073	24	36	30	34
scaffold1581	19056	22	32	29	29
scaffold1582	25234	23	35	28	32
scaffold1583	19047	19	33	25	28
scaffold1584	19046	23	34	30	32
scaffold1585	19039	25	39	30	35
scaffold1586	19032	21	37	32	32
scaffold1587	19029	24	38	29	34
scaffold1588	19026	20	34	30	28
scaffold1589	19024	21	36	30	31
scaffold1590	19022	21	35	28	31
scaffold1591	19018	28	45	31	39
scaffold1592	19016	26	41	34	36
scaffold1593	19014	25	37	28	34
scaffold1594	19011	22	34	29	31
scaffold1595	19007	20	28	25	27
scaffold1596	19003	24	37	34	33
scaffold1597	18987	27	45	35	40
scaffold1598	18985	25	41	32	35
scaffold1599	18984	21	33	27	29
scaffold1600	18982	23	39	32	34
scaffold1601	18974	27	41	32	36
scaffold1602	18970	25	39	31	36
scaffold1603	18967	22	35	27	32
scaffold1604	18960	26	41	29	35
scaffold1605	18955	24	37	28	33
scaffold1606	18953	26	39	29	34
scaffold1607	18939	23	33	28	29
scaffold1608	18936	27	42	34	38
scaffold1609	18936	25	40	31	34
scaffold1610	18930	23	36	29	33
scaffold1611	18927	23	35	29	33
scaffold1612	18921	28	44	34	41
scaffold1613	18919	23	40	31	36
scaffold1614	18918	23	37	30	33
scaffold1615	18913	21	35	29	31
scaffold1616	18912	32	45	38	39
scaffold1617	18911	23	41	30	34
scaffold1618	19158	26	39	30	35
scaffold1619	18898	23	35	29	32
scaffold1620	18896	19	34	27	29
scaffold1621	18896	24	35	30	32
scaffold1622	18890	22	35	28	30
scaffold1623	18887	20	30	29	27
scaffold1624	18879	22	36	28	32
scaffold1625	18869	25	42	31	36
scaffold1626	18861	18	32	27	27
scaffold1627	18845	26	43	34	39
scaffold1628	18843	32	50	40	50
scaffold1629	18837	23	32	27	28
scaffold1630	18832	24	38	30	34
scaffold1631	21488	26	44	34	38
scaffold1632	18820	18	32	22	26
scaffold1633	18818	26	41	30	36
scaffold1634	18816	25	39	32	33
scaffold1635	18812	19	34	27	30
scaffold1636	18808	24	37	29	34
scaffold1637	18807	24	40	30	34
scaffold1638	18798	25	37	27	34
scaffold1639	18796	26	39	32	36
scaffold1640	18790	25	37	30	34
scaffold1641	18790	16	26	24	23
scaffold1642	18788	25	35	29	32
scaffold1643	18779	24	38	29	32
scaffold1644	18774	21	36	26	31
scaffold1645	18768	24	38	31	34
scaffold1646	18768	26	42	32	36
scaffold1647	18767	25	37	29	32
scaffold1648	18767	29	47	41	41
scaffold1649	22413	23	36	29	31
scaffold1650	18759	24	39	30	35
scaffold1651	18755	28	40	33	36
scaffold1652	18753	22	34	28	31
scaffold1653	18751	19	34	28	29
scaffold1654	18746	23	34	28	30
scaffold1655	18746	23	37	27	30
scaffold1656	18746	23	35	31	32
scaffold1657	18734	25	40	31	37
scaffold1658	18726	23	35	27	32
scaffold1659	18724	26	43	35	38
scaffold1660	18722	22	35	27	30
scaffold1661	18718	20	32	24	29
scaffold1662	18714	24	38	31	34
scaffold1663	18713	22	38	26	33
scaffold1664	18708	25	40	30	33
scaffold1665	18704	24	37	29	32
scaffold1666	18704	26	38	30	34
scaffold1667	18701	19	31	26	27
scaffold1668	22550	21	33	24	28
scaffold1669	18695	24	38	31	33
scaffold1670	18692	19	30	24	28
scaffold1671	18691	25	38	32	35
scaffold1672	18688	24	39	28	34
scaffold1673	18688	23	36	29	33
scaffold1674	18685	19	32	29	28
scaffold1675	18685	22	37	34	34
scaffold1676	18672	23	38	32	34
scaffold1677	18670	19	29	23	27
scaffold1678	18666	24	39	31	36
scaffold1679	18662	26	41	32	37
scaffold1680	18660	23	35	30	31
scaffold1681	18647	20	30	25	27
scaffold1682	18646	25	44	32	37
scaffold1683	18635	28	40	31	36
scaffold1684	18632	24	38	32	32
scaffold1685	18631	25	40	33	35
scaffold1686	18621	20	32	27	29
scaffold1687	18617	20	33	27	31
scaffold1688	18610	23	38	28	35
scaffold1689	18609	21	34	27	29
scaffold1690	18593	24	36	29	32
scaffold1691	18592	27	43	33	38
scaffold1692	18590	24	38	29	33
scaffold1693	18588	25	39	32	34
scaffold1694	18582	22	36	31	34
scaffold1695	18580	24	35	31	32
scaffold1696	18575	18	29	26	25
scaffold1697	18574	30	45	33	40
scaffold1698	18570	22	34	29	30
scaffold1699	18569	27	38	29	33
scaffold1700	18569	26	41	32	35
scaffold1701	18565	27	43	33	38
scaffold1702	18561	22	32	31	30
scaffold1703	18560	25	42	32	37
scaffold1704	18896	22	37	29	32
scaffold1705	18553	25	38	30	34
scaffold1706	19585	22	32	28	30
scaffold1707	18537	24	40	32	36
scaffold1708	18535	21	34	29	28
scaffold1709	18535	22	28	22	28
scaffold1710	18534	17	27	24	26
scaffold1711	18526	25	42	30	36
scaffold1712	18508	26	42	33	36
scaffold1713	18506	26	44	35	38
scaffold1714	18496	22	37	29	34
scaffold1715	18496	21	38	30	33
scaffold1716	24824	24	38	30	35
scaffold1717	18487	25	39	29	33
scaffold1718	18482	26	42	33	37
scaffold1719	18480	23	35	28	32
scaffold1720	18478	24	37	30	33
scaffold1721	18477	21	34	28	29
scaffold1722	18477	24	40	32	36
scaffold1723	18474	20	32	27	28
scaffold1724	18472	24	37	29	34
scaffold1725	18469	27	42	34	36
scaffold1726	18469	24	35	28	31
scaffold1727	18468	23	38	31	34
scaffold1728	18467	27	45	33	39
scaffold1729	18465	23	34	30	32
scaffold1730	18459	24	39	29	33
scaffold1731	18456	27	45	33	38
scaffold1732	18445	28	43	32	36
scaffold1733	18443	24	37	33	32
scaffold1734	18442	16	26	25	23
scaffold1735	18439	24	41	34	37
scaffold1736	18427	21	34	24	29
scaffold1737	18420	17	25	20	22
scaffold1738	18419	23	37	29	32
scaffold1739	18415	20	35	26	30
scaffold1740	18414	28	48	34	41
scaffold1741	18409	23	35	31	30
scaffold1742	18407	20	31	29	28
scaffold1743	18406	20	31	26	26
scaffold1744	18405	24	37	31	32
scaffold1745	18400	27	45	33	40
scaffold1746	18394	27	43	32	37
scaffold1747	18391	25	38	27	32
scaffold1748	18390	21	32	26	26
scaffold1749	18387	23	37	31	32
scaffold1750	18387	27	47	35	41
scaffold1751	18386	23	32	27	28
scaffold1752	18380	23	35	27	30
scaffold1753	26939	24	35	28	33
scaffold1754	18534	27	41	33	36
scaffold1755	18368	22	37	29	32
scaffold1756	18365	24	36	29	31
scaffold1757	18364	27	42	34	37
scaffold1758	18356	23	35	28	31
scaffold1759	18353	22	37	32	33
scaffold1760	18351	17	31	24	27
scaffold1761	18349	24	39	32	35
scaffold1762	18345	26	41	32	36
scaffold1763	18345	25	41	32	34
scaffold1764	18342	22	33	26	32
scaffold1765	18342	18	32	24	28
scaffold1766	18336	24	35	32	31
scaffold1767	18333	25	41	29	35
scaffold1768	22135	23	38	28	33
scaffold1769	18325	24	38	33	32
scaffold1770	18325	25	39	29	35
scaffold1771	18323	16	26	25	21
scaffold1772	21016	22	35	30	30
scaffold1773	18313	23	36	28	32
scaffold1774	18310	21	36	29	29
scaffold1775	18308	19	33	26	28
scaffold1776	18304	28	45	35	39
scaffold1777	18302	17	31	27	26
scaffold1778	18302	27	40	31	35
scaffold1779	18299	25	38	30	33
scaffold1780	18293	22	35	28	30
scaffold1781	18291	28	39	27	35
scaffold1782	23525	22	36	29	32
scaffold1783	18289	24	38	27	35
scaffold1784	18287	24	39	31	35
scaffold1785	18285	21	34	25	30
scaffold1786	18281	21	36	29	31
scaffold1787	18280	21	32	27	27
scaffold1788	18276	21	33	26	28
scaffold1789	18272	27	42	32	36
scaffold1790	18271	22	33	25	30
scaffold1791	18270	22	37	29	33
scaffold1792	18252	20	28	24	27
scaffold1793	18250	24	37	31	35
scaffold1794	18248	24	39	29	35
scaffold1795	18245	22	37	30	32
scaffold1796	18243	20	29	26	28
scaffold1797	18229	23	39	35	35
scaffold1798	18225	37	51	43	43
scaffold1799	18224	27	40	31	37
scaffold1800	18223	28	43	33	38
scaffold1801	18210	23	36	30	30
scaffold1802	18204	24	38	30	33
scaffold1803	18197	26	40	31	37
scaffold1804	18196	15	28	27	27
scaffold1805	18192	24	36	28	30
scaffold1806	18191	20	38	32	32
scaffold1807	18189	23	37	28	32
scaffold1808	18186	26	40	33	36
scaffold1809	18185	20	34	28	27
scaffold1810	18175	19	28	24	26
scaffold1811	18167	26	38	29	34
scaffold1812	18164	25	40	30	35
scaffold1813	18162	27	44	30	37
scaffold1814	18159	26	41	33	37
scaffold1815	18151	27	43	32	38
scaffold1816	18147	24	40	29	34
scaffold1817	18146	26	42	34	37
scaffold1818	18144	28	44	33	39
scaffold1819	18144	26	44	31	36
scaffold1820	18139	23	37	31	33
scaffold1821	18136	28	47	32	41
scaffold1822	18133	24	40	29	35
scaffold1823	18129	21	36	28	32
scaffold1824	18127	20	33	26	28
scaffold1825	18124	22	39	33	30
scaffold1826	18117	16	23	20	21
scaffold1827	18111	26	42	32	37
scaffold1828	29622	28	41	32	37
scaffold1829	18101	26	39	30	34
scaffold1830	18100	24	40	30	35
scaffold1831	18100	23	37	30	33
scaffold1832	18099	21	30	29	29
scaffold1833	18099	22	32	26	29
scaffold1834	18098	20	34	33	29
scaffold1835	18096	21	33	28	31
scaffold1836	18089	23	36	29	32
scaffold1837	18083	24	40	31	33
scaffold1838	18083	21	36	29	31
scaffold1839	18082	25	39	28	33
scaffold1840	18078	24	35	31	34
scaffold1841	18077	22	36	28	33
scaffold1842	18076	24	39	33	33
scaffold1843	18074	23	36	28	32
scaffold1844	18068	25	38	27	33
scaffold1845	18066	19	28	24	26
scaffold1846	18062	21	35	29	30
scaffold1847	18058	19	30	29	25
scaffold1848	18054	31	48	35	45
scaffold1849	18053	23	36	30	32
scaffold1850	18042	24	42	33	37
scaffold1851	18041	21	34	29	32
scaffold1852	19131	26	39	27	34
scaffold1853	18035	28	46	31	38
scaffold1854	18032	25	35	28	31
scaffold1855	18030	26	36	30	33
scaffold1856	18022	22	37	28	31
scaffold1857	18019	27	42	34	38
scaffold1858	18018	29	44	32	37
scaffold1859	18017	19	29	23	26
scaffold1860	18015	24	39	31	36
scaffold1861	18015	22	33	28	29
scaffold1862	18007	22	36	28	32
scaffold1863	18001	27	44	36	37
scaffold1864	17999	27	43	31	37
scaffold1865	28457	27	44	31	39
scaffold1866	17996	28	45	34	40
scaffold1867	17986	27	46	34	40
scaffold1868	17982	19	28	26	26
scaffold1869	17977	23	36	30	32
scaffold1870	17977	28	46	36	40
scaffold1871	17974	25	38	30	33
scaffold1872	17969	25	42	32	37
scaffold1873	17965	22	34	27	31
scaffold1874	17954	26	40	29	34
scaffold1875	17944	24	35	28	32
scaffold1876	17940	21	33	27	31
scaffold1877	17938	26	43	31	39
scaffold1878	17929	24	41	30	35
scaffold1879	17926	25	37	31	33
scaffold1880	17924	16	27	22	22
scaffold1881	17924	23	29	26	25
scaffold1882	17916	26	39	30	35
scaffold1883	17914	21	34	29	30
scaffold1884	17912	22	34	29	30
scaffold1885	17909	27	43	33	40
scaffold1886	17896	26	38	27	34
scaffold1887	17884	25	41	33	38
scaffold1888	17881	19	32	22	28
scaffold1889	17877	29	44	34	40
scaffold1890	17871	22	28	30	24
scaffold1891	17869	22	31	27	28
scaffold1892	17865	27	42	34	38
scaffold1893	17864	21	35	29	29
scaffold1894	17858	26	42	33	38
scaffold1895	17857	22	35	30	30
scaffold1896	17853	21	35	30	30
scaffold1897	17849	23	37	29	33
scaffold1898	17848	22	36	28	29
scaffold1899	17845	19	33	25	29
scaffold1900	17841	24	37	30	32
scaffold1901	17838	28	44	36	39
scaffold1902	17837	28	45	33	41
scaffold1903	17833	25	38	29	34
scaffold1904	17828	16	23	19	21
scaffold1905	17824	22	37	26	31
scaffold1906	17818	22	33	28	28
scaffold1907	17817	26	40	31	37
scaffold1908	18070	26	38	31	36
scaffold1909	17805	24	37	30	38
scaffold1910	17801	26	41	33	35
scaffold1911	17800	25	40	30	34
scaffold1912	17800	25	38	31	35
scaffold1913	17795	21	37	29	33
scaffold1914	17787	18	29	26	24
scaffold1915	17785	28	45	32	38
scaffold1916	17781	18	28	24	27
scaffold1917	17776	18	30	24	25
scaffold1918	17775	26	40	31	35
scaffold1919	17770	24	39	30	34
scaffold1920	17765	21	31	26	27
scaffold1921	17754	30	43	36	39
scaffold1922	17748	17	28	21	24
scaffold1923	17748	24	39	30	33
scaffold1924	17737	20	30	24	26
scaffold1925	17732	18	30	26	27
scaffold1926	17728	24	38	30	32
scaffold1927	17723	24	39	31	34
scaffold1928	17722	23	38	31	34
scaffold1929	17716	25	40	31	35
scaffold1930	17712	27	43	34	40
scaffold1931	17707	24	38	30	36
scaffold1932	17706	24	35	29	34
scaffold1933	17691	23	32	27	30
scaffold1934	17689	18	31	25	26
scaffold1935	17689	24	36	29	32
scaffold1936	17687	25	40	31	34
scaffold1937	17673	29	45	32	39
scaffold1938	17667	25	39	29	35
scaffold1939	17665	27	42	33	38
scaffold1940	17662	18	29	26	26
scaffold1941	17655	22	36	30	31
scaffold1942	35156	23	37	28	33
scaffold1943	17651	19	32	28	30
scaffold1944	17650	24	37	30	33
scaffold1945	17648	22	36	25	31
scaffold1946	17646	24	38	30	35
scaffold1947	28910	18	31	26	27
scaffold1948	17646	18	32	25	27
scaffold1949	17641	22	33	27	30
scaffold1950	17887	26	41	32	36
scaffold1951	17638	20	36	30	32
scaffold1952	17633	19	31	27	29
scaffold1953	17632	24	43	31	38
scaffold1954	17631	22	36	30	36
scaffold1955	17631	23	34	30	31
scaffold1956	17628	20	31	26	26
scaffold1957	17621	20	33	26	29
scaffold1958	17618	24	40	32	36
scaffold1959	17618	23	38	32	35
scaffold1960	17609	23	35	27	32
scaffold1961	17607	29	43	35	40
scaffold1962	17600	23	37	30	30
scaffold1963	17598	21	35	28	32
scaffold1964	17598	21	31	27	29
scaffold1965	17594	26	41	31	37
scaffold1966	17590	27	42	31	36
scaffold1967	17586	19	31	27	28
scaffold1968	17579	26	39	32	35
scaffold1969	17578	17	28	24	25
scaffold1970	17576	26	39	32	33
scaffold1971	17566	23	33	26	30
scaffold1972	17566	29	45	33	41
scaffold1973	17564	18	30	22	25
scaffold1974	17560	25	41	35	38
scaffold1975	33085	27	42	34	38
scaffold1976	17549	22	39	31	32
scaffold1977	17549	21	35	28	33
scaffold1978	17548	22	36	29	31
scaffold1979	23238	24	36	30	32
scaffold1980	17541	20	34	25	29
scaffold1981	17539	28	41	30	34
scaffold1982	17539	23	36	31	33
scaffold1983	17538	23	38	28	34
scaffold1984	17534	22	35	29	32
scaffold1985	17530	24	41	34	36
scaffold1986	17530	25	40	33	37
scaffold1987	17530	22	35	30	31
scaffold1988	17519	27	43	33	37
scaffold1989	17519	27	44	17	19
scaffold1990	17514	27	43	33	39
scaffold1991	17513	25	37	31	33
scaffold1992	17511	30	45	34	42
scaffold1993	17500	25	42	35	37
scaffold1994	17496	26	42	32	35
scaffold1995	17495	25	39	32	33
scaffold1996	17495	24	35	30	34
scaffold1997	17493	24	36	28	34
scaffold1998	22878	24	37	28	33
[truncated: 150,027 more rows]
