# Supplementary material for: The deep conservation of the Lepidoptera Z chromosome suggests a non-canonical origin of the W
Source: Nat Commun. 2017 Nov 14;8:1486. doi: 10.1038/s41467-017-01663-5 (PMC5684275; doi:10.1038/s41467-017-01663-5)
Supplement: Supplementary file 7 — Supplementary Data 4 [file 41467_2017_1663_MOESM7_ESM.txt]

# Supplementary Data 4: Coverage values for each library and after keeping only uniquely mapped reads in N. degeerella
ScaffoldName	ScaffoldLength	cov_Female1.37850	cov_Female2.37851	cov_Male1.37852	cov_Male2.37853	cov_MalePool.52195
scaffold1	70036	25	32	25	27	84
scaffold2	69053	26	34	26	27	87
scaffold3	59477	25	31	25	27	81
scaffold4	59094	26	33	26	27	85
scaffold5	56228	25	32	26	26	84
scaffold6	54541	27	34	28	28	90
scaffold7	53472	26	32	26	27	83
scaffold8	50325	27	35	28	27	88
scaffold9	50081	26	33	25	27	85
scaffold10	49283	28	34	30	28	86
scaffold11	49272	25	28	24	24	77
scaffold12	48627	30	34	27	28	94
scaffold13	48148	27	32	27	27	85
scaffold14	47929	28	33	27	27	88
scaffold15	47033	26	33	25	27	86
scaffold16	46876	26	34	26	27	85
scaffold17	46225	28	33	26	26	89
scaffold18	46149	25	30	24	26	78
scaffold19	45891	25	29	24	26	81
scaffold20	45634	27	33	27	29	90
scaffold21	45282	28	35	28	29	92
scaffold22	45156	27	34	27	28	87
scaffold23	44805	25	30	24	24	79
scaffold24	44748	24	31	22	25	75
scaffold25	44559	25	31	28	27	85
scaffold26	44364	26	32	24	26	83
scaffold27	43900	23	31	25	26	79
scaffold28	43710	26	35	24	24	82
scaffold29	43494	26	33	26	26	78
scaffold30	43361	28	36	28	29	93
scaffold31	42678	29	34	26	28	86
scaffold32	42552	27	33	27	27	84
scaffold33	42287	23	32	23	25	78
scaffold34	41988	29	37	28	29	95
scaffold35	41896	23	28	22	23	70
scaffold36	41876	24	29	24	24	75
scaffold37	41602	24	32	25	25	80
scaffold38	41459	23	29	25	25	79
scaffold39	41052	29	35	28	28	92
scaffold40	41016	28	33	26	26	89
scaffold41	40942	28	33	26	28	88
scaffold42	40908	24	31	24	25	75
scaffold43	40836	24	30	23	26	79
scaffold44	40696	25	33	24	28	81
scaffold45	40500	24	30	22	25	74
scaffold46	40232	26	32	27	26	83
scaffold47	39839	25	32	25	26	84
scaffold48	39322	27	34	27	28	88
scaffold49	39094	24	30	25	25	79
scaffold50	39510	24	32	25	26	83
scaffold51	38692	27	33	25	26	90
scaffold52	38515	26	33	26	27	83
scaffold53	38388	24	31	25	25	78
scaffold54	38362	26	33	25	25	82
scaffold55	38360	27	32	27	26	85
scaffold56	38215	26	34	27	27	85
scaffold57	38058	24	31	25	24	79
scaffold58	38021	25	30	24	26	83
scaffold59	38013	25	31	25	25	80
scaffold60	37922	23	31	24	25	78
scaffold61	37863	25	30	25	26	82
scaffold62	37830	25	32	26	27	81
scaffold63	37810	26	32	26	27	84
scaffold64	37741	25	30	24	26	78
scaffold65	37600	25	32	25	27	78
scaffold66	37592	27	35	28	29	89
scaffold67	37436	28	35	27	27	90
scaffold68	37420	27	33	26	27	87
scaffold69	37075	26	33	28	28	86
scaffold70	36917	22	29	23	24	74
scaffold71	36859	27	34	26	29	90
scaffold72	36839	23	30	23	24	75
scaffold73	36632	23	31	22	25	78
scaffold74	36618	25	31	25	25	82
scaffold75	36518	22	29	23	23	77
scaffold76	36496	28	36	30	30	98
scaffold77	36480	24	31	25	26	81
scaffold78	36323	25	33	27	26	86
scaffold79	36124	26	35	26	28	90
scaffold80	36016	23	30	32	25	80
scaffold81	35971	26	32	26	28	88
scaffold82	35859	22	26	21	23	67
scaffold83	35832	24	29	25	25	80
scaffold84	35764	27	33	26	28	87
scaffold85	35625	21	30	22	24	73
scaffold86	35579	25	33	26	25	85
scaffold87	35387	28	32	29	27	85
scaffold88	35374	24	30	25	25	82
scaffold89	35274	26	33	25	25	79
scaffold90	35260	27	29	24	26	82
scaffold91	35233	28	31	28	27	89
scaffold92	35035	22	28	23	25	72
scaffold93	35017	20	27	23	22	69
scaffold94	34927	26	32	24	25	82
scaffold95	34849	23	30	23	24	74
scaffold96	34605	25	30	25	26	77
scaffold97	34540	26	32	25	27	85
scaffold98	34522	29	36	31	30	93
scaffold99	34288	26	31	24	25	79
scaffold100	34282	22	27	20	23	73
scaffold101	34027	24	32	26	27	79
scaffold102	33972	24	32	24	27	80
scaffold103	33831	26	31	25	27	84
scaffold104	33829	23	29	21	23	75
scaffold105	33764	27	33	26	26	88
scaffold106	33735	24	29	26	26	78
scaffold107	33701	24	30	25	25	80
scaffold108	33672	30	33	35	31	90
scaffold109	33635	25	30	25	26	81
scaffold110	33594	25	30	25	26	79
scaffold111	33573	27	33	25	26	83
scaffold112	33506	26	32	26	25	85
scaffold113	33488	22	28	24	23	75
scaffold114	34436	25	31	27	26	85
scaffold115	33398	25	29	24	25	76
scaffold116	33342	25	32	24	27	80
scaffold117	33163	26	31	27	25	84
scaffold118	33088	26	31	24	25	85
scaffold119	33064	27	34	27	26	82
scaffold120	32968	25	32	27	27	82
scaffold121	32968	26	34	27	27	90
scaffold122	32935	21	29	22	23	74
scaffold123	32915	24	30	24	26	85
scaffold124	32906	26	30	25	26	85
scaffold125	32882	28	33	25	27	86
scaffold126	32687	25	30	22	25	74
scaffold127	32683	26	31	25	29	92
scaffold128	32566	26	33	25	25	85
scaffold129	32558	16	19	25	26	81
scaffold130	32503	25	32	24	24	78
scaffold131	32476	26	32	26	27	86
scaffold132	32407	23	28	24	25	75
scaffold133	32294	28	34	27	27	89
scaffold134	32934	27	35	28	28	91
scaffold135	32239	25	29	25	25	79
scaffold136	32205	27	34	25	28	92
scaffold137	32019	27	33	27	27	89
scaffold138	31863	24	31	25	25	81
scaffold139	31813	25	33	25	27	85
scaffold140	31788	25	31	25	29	85
scaffold141	31739	27	33	27	26	84
scaffold142	31689	22	27	22	24	70
scaffold143	31631	21	27	22	23	71
scaffold144	31537	25	33	27	26	88
scaffold145	31454	27	33	27	28	84
scaffold146	31425	25	32	25	25	77
scaffold147	31409	23	29	23	24	73
scaffold148	31317	26	32	25	27	84
scaffold149	31305	24	30	25	24	74
scaffold150	31293	26	32	24	24	81
scaffold151	31250	26	32	26	27	82
scaffold152	31175	27	34	27	26	92
scaffold153	31142	27	31	24	26	80
scaffold154	31096	24	29	23	24	71
scaffold155	31089	28	32	24	26	85
scaffold156	31071	23	28	22	24	76
scaffold157	31003	26	33	26	26	82
scaffold158	30934	25	33	26	27	87
scaffold159	30836	24	32	24	25	81
scaffold160	30835	25	30	24	26	77
scaffold161	30831	27	34	25	27	85
scaffold162	30785	24	32	25	25	79
scaffold163	30778	27	32	26	29	90
scaffold164	30748	28	32	26	27	89
scaffold165	30711	25	32	26	25	86
scaffold166	30656	23	28	23	25	79
scaffold167	30646	22	29	24	24	73
scaffold168	30629	23	30	24	24	78
scaffold169	30621	22	28	24	24	70
scaffold170	30608	25	29	24	26	77
scaffold171	30580	19	27	21	21	66
scaffold172	30564	26	31	24	26	81
scaffold173	30548	25	34	27	25	85
scaffold174	30495	23	31	25	25	76
scaffold175	30493	22	27	24	24	71
scaffold176	30408	25	31	23	24	76
scaffold177	30396	26	32	24	24	80
scaffold178	30324	25	32	25	25	84
scaffold179	30321	28	35	27	28	90
scaffold180	30258	28	33	26	26	87
scaffold181	30193	29	33	28	29	89
scaffold182	30136	24	30	23	26	79
scaffold183	30098	28	34	29	29	95
scaffold184	30086	21	28	24	25	75
scaffold185	30084	26	32	28	28	86
scaffold186	30049	27	33	26	27	83
scaffold187	30042	28	34	27	26	92
scaffold188	29978	24	32	25	24	80
scaffold189	29974	25	34	24	24	82
scaffold190	29932	22	28	23	23	70
scaffold191	29913	26	34	27	28	91
scaffold192	29908	25	32	25	26	80
scaffold193	29901	25	30	24	26	84
scaffold194	29877	29	37	29	30	97
scaffold195	29807	27	33	26	27	84
scaffold196	29798	25	30	25	27	79
scaffold197	29798	27	33	27	28	89
scaffold198	32081	26	33	27	27	87
scaffold199	29740	26	33	26	28	85
scaffold200	29707	24	28	22	24	75
scaffold201	29704	24	31	27	25	81
scaffold202	29663	28	33	24	26	84
scaffold203	29608	24	30	23	24	83
scaffold204	29595	24	32	25	26	77
scaffold205	29582	25	31	24	25	79
scaffold206	29573	26	30	25	26	84
scaffold207	29565	23	32	24	25	78
scaffold208	29560	25	31	25	26	77
scaffold209	29462	24	29	25	26	78
scaffold210	48753	25	39	22	24	78
scaffold211	29410	27	32	26	27	85
scaffold212	29330	25	31	24	25	75
scaffold213	29329	22	29	25	25	75
scaffold214	29666	25	32	25	26	78
scaffold215	29167	21	28	23	23	69
scaffold216	29161	26	30	23	24	77
scaffold217	29139	27	34	24	26	83
scaffold218	29131	26	31	27	26	86
scaffold219	29117	24	29	23	25	76
scaffold220	29276	24	31	26	26	82
scaffold221	29060	26	32	27	28	85
scaffold222	29043	25	32	24	27	83
scaffold223	29023	26	30	24	24	79
scaffold224	28949	26	31	27	26	82
scaffold225	28927	24	31	25	24	79
scaffold226	28835	24	28	21	24	72
scaffold227	28807	28	35	26	27	89
scaffold228	28803	25	33	25	26	81
scaffold229	28794	23	30	27	24	79
scaffold230	28743	24	26	24	22	69
scaffold231	28738	23	31	22	24	70
scaffold232	28697	20	27	22	23	69
scaffold233	28648	26	31	25	26	85
scaffold234	28628	25	31	25	27	84
scaffold235	28566	24	31	25	24	76
scaffold236	28562	27	35	27	26	91
scaffold237	28522	25	29	26	23	77
scaffold238	28419	25	33	26	28	81
scaffold239	28377	27	33	26	28	88
scaffold240	28329	24	31	23	24	78
scaffold241	28324	26	32	26	29	87
scaffold242	28323	22	28	24	26	73
scaffold243	28305	26	34	24	28	84
scaffold244	28284	22	29	23	23	73
scaffold245	28259	25	32	26	25	82
scaffold246	28216	25	31	24	25	81
scaffold247	28206	25	29	25	25	75
scaffold248	28199	26	33	26	28	87
scaffold249	28197	28	35	27	26	91
scaffold250	28194	23	29	24	22	73
scaffold251	28177	24	32	23	28	78
scaffold252	28166	25	32	26	26	84
scaffold253	28160	24	31	26	27	82
scaffold254	28154	21	30	22	25	75
scaffold255	28140	23	27	24	24	74
scaffold256	28128	22	31	23	30	71
scaffold257	28119	26	33	27	26	85
scaffold258	28096	23	28	23	26	74
scaffold259	28457	24	31	22	25	74
scaffold260	28067	25	31	23	26	80
scaffold261	28060	23	28	25	26	77
scaffold262	28059	24	29	24	23	75
scaffold263	28021	30	37	30	30	94
scaffold264	28016	21	29	21	24	68
scaffold265	27970	21	28	22	24	73
scaffold266	27897	25	31	26	25	80
scaffold267	27884	25	34	26	28	83
scaffold268	27881	22	29	22	23	69
scaffold269	27802	25	33	25	27	82
scaffold270	27754	26	31	25	26	86
scaffold271	27714	28	34	27	28	86
scaffold272	27699	25	32	26	25	78
scaffold273	27674	23	27	22	24	74
scaffold274	27668	25	29	24	26	75
scaffold275	27559	25	31	26	26	84
scaffold276	27550	22	28	22	23	73
scaffold277	27538	23	31	25	23	74
scaffold278	27533	26	30	25	26	78
scaffold279	27497	24	28	23	25	76
scaffold280	27483	24	31	23	27	79
scaffold281	27476	24	33	26	26	82
scaffold282	27470	26	31	25	27	79
scaffold283	27461	26	30	25	26	78
scaffold284	27461	25	32	22	23	76
scaffold285	27416	23	27	23	23	75
scaffold286	27364	28	34	26	28	87
scaffold287	27352	24	30	23	25	70
scaffold288	27312	21	31	21	23	73
scaffold289	27226	27	32	25	26	86
scaffold290	27205	31	33	34	32	90
scaffold291	27158	24	32	25	26	79
scaffold292	27135	22	28	24	24	69
scaffold293	27119	24	31	24	23	78
scaffold294	27118	24	32	25	27	81
scaffold295	27116	22	27	23	24	70
scaffold296	27109	25	29	25	26	77
scaffold297	27086	23	29	23	26	73
scaffold298	27086	28	33	26	26	84
scaffold299	27067	24	31	24	24	80
scaffold300	27062	25	29	22	26	77
scaffold301	27057	25	32	25	25	82
scaffold302	27023	27	32	25	26	83
scaffold303	27017	23	28	23	23	72
scaffold304	27006	23	28	23	26	76
scaffold305	27001	21	29	24	25	73
scaffold306	26996	28	32	26	27	84
scaffold307	26967	27	34	26	27	85
scaffold308	26967	22	30	23	23	74
scaffold309	26948	25	33	26	27	83
scaffold310	26922	21	27	20	21	65
scaffold311	26889	22	29	24	25	70
scaffold312	26876	23	26	23	24	69
scaffold313	26874	23	30	25	24	75
scaffold314	26873	26	30	22	22	77
scaffold315	26851	26	32	22	23	81
scaffold316	26835	24	30	25	25	82
scaffold317	26804	25	28	23	25	68
scaffold318	26801	24	31	23	26	74
scaffold319	26766	28	32	27	26	89
scaffold320	26761	25	31	24	25	75
scaffold321	26744	22	27	23	23	74
scaffold322	26735	21	28	24	25	69
scaffold323	26727	26	33	25	26	84
scaffold324	26726	26	30	23	26	81
scaffold325	26679	24	32	27	26	80
scaffold326	26638	23	31	23	24	75
scaffold327	26616	25	33	27	27	88
scaffold328	26565	23	31	24	24	73
scaffold329	26564	28	33	27	26	91
scaffold330	26552	24	34	26	26	83
scaffold331	26531	25	26	21	23	70
scaffold332	26529	23	28	22	25	77
scaffold333	26507	26	32	27	27	83
scaffold334	26473	24	31	25	27	78
scaffold335	26886	24	29	24	25	80
scaffold336	26438	25	32	26	25	83
scaffold337	26437	26	34	25	27	84
scaffold338	26435	24	31	24	25	77
scaffold339	26370	24	33	25	27	77
scaffold340	26369	23	32	23	26	80
scaffold341	26347	25	29	23	24	77
scaffold342	26339	25	31	24	24	77
scaffold343	26335	24	27	25	26	79
scaffold344	26331	26	33	26	25	77
scaffold345	26320	27	32	25	25	79
scaffold346	26311	24	31	26	24	80
scaffold347	26303	26	29	25	24	79
scaffold348	26289	25	31	24	23	83
scaffold349	26286	25	31	25	25	87
scaffold350	26278	26	32	28	29	87
scaffold351	26253	24	30	23	25	78
scaffold352	26250	25	31	25	26	73
scaffold353	26244	24	27	24	24	77
scaffold354	26231	25	31	23	25	77
scaffold355	26228	26	33	26	27	84
scaffold356	26207	25	30	27	29	88
scaffold357	26200	25	32	26	25	82
scaffold358	26199	27	33	32	26	86
scaffold359	26192	28	35	25	27	94
scaffold360	26186	23	29	21	21	69
scaffold361	26183	28	31	27	27	81
scaffold362	26178	22	29	23	23	72
scaffold363	26161	28	33	27	27	87
scaffold364	26144	24	29	23	23	74
scaffold365	26136	26	33	24	27	86
scaffold366	26117	26	33	25	27	80
scaffold367	26110	22	25	24	23	70
scaffold368	26107	24	29	22	24	76
scaffold369	26073	28	34	28	27	94
scaffold370	25985	22	29	23	25	75
scaffold371	25971	23	31	23	24	79
scaffold372	25953	29	35	27	28	94
scaffold373	25938	27	31	26	26	90
scaffold374	25936	25	32	24	26	82
scaffold375	25893	22	27	20	21	67
scaffold376	25868	22	29	22	22	73
scaffold377	25849	20	25	20	21	63
scaffold378	25830	28	34	29	28	89
scaffold379	25798	22	29	23	23	69
scaffold380	25752	24	32	24	26	76
scaffold381	25710	25	31	24	25	77
scaffold382	25687	21	29	22	23	71
scaffold383	25666	21	28	24	24	73
scaffold384	25653	25	32	27	26	81
scaffold385	25649	26	35	28	30	90
scaffold386	25613	24	30	23	24	77
scaffold387	25597	27	33	27	26	86
scaffold388	25596	26	31	27	27	87
scaffold389	25537	23	29	24	25	72
scaffold390	25531	22	29	22	21	72
scaffold391	25520	20	26	21	21	64
scaffold392	25513	26	31	27	26	83
scaffold393	25493	27	34	26	26	87
scaffold394	25492	26	35	26	26	87
scaffold395	25473	25	34	25	25	86
scaffold396	25443	23	30	21	22	69
scaffold397	25438	23	33	24	26	79
scaffold398	25392	24	30	26	24	82
scaffold399	25391	28	33	25	26	84
scaffold400	25388	23	29	23	25	75
scaffold401	25386	23	30	22	22	72
scaffold402	25377	24	28	24	26	84
scaffold403	25372	20	27	22	24	71
scaffold404	25353	25	32	26	27	82
scaffold405	25327	25	28	25	26	81
scaffold406	25320	24	29	23	25	75
scaffold407	25315	23	32	24	28	78
scaffold408	25315	20	27	22	23	73
scaffold409	25294	24	31	23	24	77
scaffold410	25285	21	28	22	23	65
scaffold411	25275	22	26	22	21	69
scaffold412	25267	26	30	25	27	79
scaffold413	25267	28	33	25	26	84
scaffold414	25264	25	32	23	24	76
scaffold415	25259	26	34	25	25	81
scaffold416	25246	24	30	24	26	76
scaffold417	25246	27	32	24	26	83
scaffold418	25245	25	35	25	27	88
scaffold419	25237	22	30	24	26	81
scaffold420	25208	27	34	28	27	85
scaffold421	25198	19	26	21	22	65
scaffold422	25163	27	30	23	26	80
scaffold423	25162	25	32	25	26	81
scaffold424	25149	24	32	24	23	76
scaffold425	25097	26	31	23	24	80
scaffold426	25077	24	33	25	28	84
scaffold427	25059	24	30	27	25	80
scaffold428	34656	28	35	27	28	90
scaffold429	25034	27	32	27	28	89
scaffold430	25029	25	33	25	25	85
scaffold431	25000	24	30	26	26	78
scaffold432	24991	25	31	25	25	83
scaffold433	24968	23	30	24	24	76
scaffold434	24942	24	30	23	26	79
scaffold435	24908	26	32	24	25	81
scaffold436	24892	22	30	24	26	74
scaffold437	24879	26	36	27	30	84
scaffold438	24872	27	34	26	27	88
scaffold439	24862	25	30	23	26	80
scaffold440	24844	28	32	28	26	83
scaffold441	35283	24	29	23	22	75
scaffold442	24818	25	29	24	25	76
scaffold443	24814	27	34	25	25	86
scaffold444	24809	25	32	23	25	82
scaffold445	24805	27	33	27	26	86
scaffold446	24786	24	31	23	24	78
scaffold447	24782	25	32	22	25	76
scaffold448	24759	26	30	26	26	86
scaffold449	24756	20	28	20	22	72
scaffold450	37871	27	33	26	27	89
scaffold451	24722	25	30	23	26	81
scaffold452	24710	19	27	19	21	66
scaffold453	24701	25	32	26	25	78
scaffold454	24646	21	28	20	25	67
scaffold455	24644	21	26	21	23	67
scaffold456	24629	27	34	27	27	87
scaffold457	24617	27	33	26	28	88
scaffold458	24615	24	29	23	25	77
scaffold459	24611	25	33	24	26	83
scaffold460	24598	25	32	25	24	78
scaffold461	25694	23	30	24	25	73
scaffold462	24590	26	33	24	27	84
scaffold463	24577	22	30	23	24	72
scaffold464	24563	22	29	24	23	71
scaffold465	24561	22	28	22	24	69
scaffold466	24545	26	30	24	26	82
scaffold467	24507	25	31	25	27	83
scaffold468	24494	24	29	23	24	75
scaffold469	24492	26	33	26	25	80
scaffold470	37606	24	29	24	25	77
scaffold471	24478	26	32	25	26	83
scaffold472	24462	25	31	26	27	79
scaffold473	24423	24	30	23	24	80
scaffold474	24423	25	29	24	25	77
scaffold475	24418	27	33	24	25	81
scaffold476	24413	33	37	43	37	88
scaffold477	24379	29	29	27	29	82
scaffold478	24377	24	27	23	23	73
scaffold479	26948	21	27	24	24	71
scaffold480	24358	21	29	22	26	73
scaffold481	24339	23	27	21	24	71
scaffold482	24338	23	27	26	23	72
scaffold483	24330	22	29	23	24	73
scaffold484	24327	26	31	27	27	81
scaffold485	24327	26	29	22	26	62
scaffold486	24307	27	34	26	27	89
scaffold487	24306	25	34	26	26	86
scaffold488	24303	29	34	28	28	94
scaffold489	24297	27	34	26	26	87
scaffold490	24293	27	34	25	26	79
scaffold491	24284	22	28	21	23	74
scaffold492	24283	23	29	23	25	75
scaffold493	24270	26	31	25	25	78
scaffold494	24264	24	31	23	24	76
scaffold495	24253	25	32	26	25	87
scaffold496	24250	25	28	23	24	70
scaffold497	24244	22	27	22	22	69
scaffold498	24214	22	26	22	22	66
scaffold499	24199	24	32	25	25	80
scaffold500	24165	27	34	27	26	89
scaffold501	24145	25	31	23	26	80
scaffold502	24142	24	30	23	26	77
scaffold503	24138	25	32	25	25	79
scaffold504	24112	19	27	21	21	65
scaffold505	24110	26	33	27	27	85
scaffold506	24103	24	31	24	28	82
scaffold507	24097	26	33	26	25	81
scaffold508	24093	25	29	23	23	74
scaffold509	24051	22	31	23	25	74
scaffold510	24022	27	35	26	27	88
scaffold511	24015	24	28	23	26	78
scaffold512	23998	26	33	29	26	85
scaffold513	23983	24	29	24	25	77
scaffold514	23964	28	33	24	28	85
scaffold515	23954	23	28	23	23	70
scaffold516	23953	27	30	24	26	83
scaffold517	23947	24	30	24	24	80
scaffold518	23943	26	35	27	28	87
scaffold519	31580	21	26	22	21	66
scaffold520	23922	23	31	24	23	76
scaffold521	23922	26	32	24	27	84
scaffold522	23920	25	32	26	27	81
scaffold523	23907	24	32	24	25	82
scaffold524	23897	24	28	25	28	73
scaffold525	23874	22	28	23	25	77
scaffold526	23871	27	31	25	27	81
scaffold527	23859	26	32	27	26	80
scaffold528	23852	25	32	27	26	83
scaffold529	23840	30	35	29	31	92
scaffold530	23838	22	28	22	24	71
scaffold531	23829	25	29	25	26	80
scaffold532	23815	24	31	26	25	81
scaffold533	23811	24	29	25	21	71
scaffold534	24179	21	29	22	25	75
scaffold535	23809	22	33	25	23	80
scaffold536	23802	24	30	24	24	74
scaffold537	24109	22	27	21	23	67
scaffold538	24186	28	34	27	27	94
scaffold539	23784	22	27	22	23	68
scaffold540	24690	26	28	24	25	72
scaffold541	23778	23	30	25	26	76
scaffold542	23775	26	29	25	27	78
scaffold543	23774	24	31	25	26	80
scaffold544	23772	26	31	27	27	85
scaffold545	23770	27	32	27	27	83
scaffold546	23742	23	28	23	22	70
scaffold547	23738	23	29	23	27	75
scaffold548	23736	29	34	26	27	95
scaffold549	23732	26	32	23	26	80
scaffold550	23682	23	34	24	26	82
scaffold551	23661	25	27	22	24	77
scaffold552	23658	26	31	25	23	75
scaffold553	23655	24	31	25	25	79
scaffold554	23648	27	32	25	27	87
scaffold555	23625	23	30	25	23	74
scaffold556	23617	22	30	22	25	75
scaffold557	23611	25	34	29	29	91
scaffold558	23610	23	27	22	25	73
scaffold559	23610	26	30	26	28	78
scaffold560	23593	23	29	21	26	71
scaffold561	23586	24	28	23	25	75
scaffold562	23574	28	33	27	27	88
scaffold563	23570	21	26	21	23	69
scaffold564	23566	22	30	24	26	80
scaffold565	23566	26	32	23	25	81
scaffold566	23552	23	29	23	25	78
scaffold567	23550	44	56	45	46	1.4e+02
scaffold568	23543	21	29	23	21	73
scaffold569	23542	26	32	25	25	88
scaffold570	23539	23	28	23	24	73
scaffold571	23538	27	33	27	28	86
scaffold572	23532	27	34	26	27	89
scaffold573	23527	27	34	27	28	88
scaffold574	23525	23	26	23	23	70
scaffold575	23525	24	32	25	25	79
scaffold576	23521	23	32	25	26	80
scaffold577	23518	24	29	23	25	74
scaffold578	23510	22	28	24	22	76
scaffold579	23480	23	32	24	25	80
scaffold580	23469	27	30	25	22	84
scaffold581	23453	21	28	21	22	66
scaffold582	23441	26	30	25	24	82
scaffold583	23439	22	31	21	23	71
scaffold584	23436	25	34	26	28	84
scaffold585	23416	23	29	22	23	73
scaffold586	23416	24	30	24	23	72
scaffold587	23414	25	32	28	26	80
scaffold588	23403	25	31	23	24	79
scaffold589	23398	25	31	25	27	80
scaffold590	23394	24	31	23	25	70
scaffold591	23385	23	31	23	25	74
scaffold592	23378	27	33	27	29	93
scaffold593	23373	23	29	24	26	76
scaffold594	23372	26	33	26	26	82
scaffold595	23370	24	29	24	25	73
scaffold596	23359	23	31	25	26	78
scaffold597	23350	22	29	24	23	74
scaffold598	23344	24	30	25	25	76
scaffold599	23333	19	25	21	23	66
scaffold600	23320	20	28	21	21	70
scaffold601	23297	19	27	20	22	67
scaffold602	23294	26	34	25	28	85
scaffold603	23271	25	31	24	25	80
scaffold604	23267	26	34	27	29	88
scaffold605	23257	25	30	24	25	82
scaffold606	23234	21	27	23	23	68
scaffold607	23232	26	34	23	26	83
scaffold608	23204	20	29	23	22	70
scaffold609	23199	21	29	24	25	78
scaffold610	23174	25	30	26	27	81
scaffold611	23167	26	32	25	26	84
scaffold612	23166	21	27	23	24	71
scaffold613	23156	19	27	21	23	71
scaffold614	23136	23	26	22	24	71
scaffold615	23135	23	28	22	24	75
scaffold616	23124	23	29	25	26	81
scaffold617	23114	26	33	24	26	80
scaffold618	23107	24	29	23	23	74
scaffold619	23092	24	30	23	24	73
scaffold620	23091	24	30	24	25	78
scaffold621	23084	23	29	22	23	76
scaffold622	23079	25	31	25	25	81
scaffold623	23066	28	30	24	27	76
scaffold624	23065	23	30	23	26	76
scaffold625	23046	24	31	26	26	82
scaffold626	23045	25	33	26	28	83
scaffold627	23041	26	31	24	24	82
scaffold628	23041	27	30	24	25	84
scaffold629	23040	26	33	27	28	79
scaffold630	23040	22	26	22	23	67
scaffold631	23030	26	32	27	28	85
scaffold632	23029	26	32	28	27	81
scaffold633	23019	23	31	25	26	74
scaffold634	23011	24	27	22	22	67
scaffold635	23010	28	33	24	28	86
scaffold636	23000	23	28	21	24	73
scaffold637	22985	22	28	22	25	74
scaffold638	22975	21	29	23	23	69
scaffold639	22968	24	32	24	27	80
scaffold640	22934	24	29	21	23	70
scaffold641	22934	26	33	27	26	86
scaffold642	22925	22	27	23	21	74
scaffold643	24301	24	30	24	25	78
scaffold644	22908	26	29	24	25	74
scaffold645	22902	27	32	27	27	84
scaffold646	22899	25	34	24	28	78
scaffold647	22870	24	28	25	25	79
scaffold648	22866	22	28	22	23	70
scaffold649	22864	25	30	24	26	78
scaffold650	22862	24	30	23	25	80
scaffold651	22861	24	31	22	24	79
scaffold652	22843	24	31	23	25	75
scaffold653	22833	25	30	24	27	81
scaffold654	22822	18	22	19	19	59
scaffold655	22821	30	42	32	32	1.1e+02
scaffold656	23185	24	31	23	26	78
scaffold657	22805	24	31	26	26	81
scaffold658	22801	20	24	22	21	66
scaffold659	22799	24	29	24	23	77
scaffold660	22797	26	33	27	28	86
scaffold661	22796	28	33	25	26	87
scaffold662	22793	24	30	21	23	74
scaffold663	22778	27	36	28	27	88
scaffold665	22756	27	35	26	29	85
scaffold666	22753	24	29	22	26	83
scaffold667	22743	28	34	26	28	87
scaffold668	22733	27	31	26	26	80
scaffold669	22732	26	32	25	26	84
scaffold670	22707	26	32	25	25	82
scaffold671	22696	20	26	21	21	67
scaffold672	22695	22	31	25	26	81
scaffold673	22691	27	32	28	26	84
scaffold674	23438	22	30	22	24	75
scaffold675	22674	27	34	27	27	84
scaffold676	22674	25	28	25	25	74
scaffold677	22674	26	31	26	26	83
scaffold678	22669	23	28	25	25	75
scaffold679	22666	26	32	25	26	84
scaffold680	22660	22	28	23	23	73
scaffold681	22653	25	30	24	25	85
scaffold682	22650	26	32	25	28	87
scaffold683	22649	24	31	23	23	80
scaffold684	22648	26	33	25	26	80
scaffold685	22643	25	31	23	24	74
scaffold686	22623	25	33	25	26	81
scaffold687	22616	24	32	22	25	76
scaffold688	22608	23	30	25	24	74
scaffold689	22590	25	32	25	26	84
scaffold690	22556	19	25	19	22	70
scaffold691	22540	24	32	26	27	84
scaffold692	22515	23	29	21	23	75
scaffold693	22511	26	32	27	27	90
scaffold694	22508	29	33	26	25	86
scaffold695	22502	27	35	26	26	87
scaffold696	22499	25	29	26	27	79
scaffold697	22488	26	33	26	27	81
scaffold698	22484	25	31	25	26	80
scaffold699	22483	24	29	24	25	76
scaffold700	22481	25	30	24	26	77
scaffold701	22478	25	34	27	25	82
scaffold702	22476	27	32	26	26	79
scaffold703	36645	23	28	23	24	71
scaffold704	22446	24	31	24	26	81
scaffold705	22443	24	29	25	24	84
scaffold706	22439	23	30	24	25	76
scaffold707	22438	28	31	27	28	87
scaffold708	22425	24	29	23	26	76
scaffold709	22422	27	32	27	26	83
scaffold710	22421	24	31	25	26	82
scaffold711	22419	23	29	24	23	75
scaffold712	22417	20	27	21	21	73
scaffold713	22416	19	26	21	22	62
scaffold714	22411	24	28	25	24	78
scaffold715	22407	26	34	28	28	89
scaffold716	22400	23	28	23	24	76
scaffold717	22393	24	30	22	25	79
scaffold718	22379	30	35	29	32	93
scaffold719	22378	24	30	24	25	78
scaffold720	22372	23	30	23	24	76
scaffold721	22350	23	31	23	24	77
scaffold722	22324	23	31	23	23	75
scaffold723	22317	26	33	24	27	84
scaffold724	22312	24	28	24	25	75
scaffold725	22310	24	27	26	23	70
scaffold726	22303	28	34	26	27	89
scaffold727	22302	25	30	25	25	77
scaffold728	22299	26	30	28	26	83
scaffold729	22271	26	31	22	25	81
scaffold730	22260	27	30	25	25	81
scaffold731	22258	27	32	26	25	85
scaffold732	22242	23	30	22	24	75
scaffold733	22237	28	36	28	31	95
scaffold734	22228	26	30	23	27	86
scaffold735	22224	26	31	24	27	81
scaffold736	24110	24	32	24	27	81
scaffold737	22201	22	30	23	23	71
scaffold738	22201	26	31	25	27	79
scaffold739	22191	29	36	29	31	1e+02
scaffold740	22188	26	29	26	27	82
scaffold741	22182	22	28	22	23	71
scaffold742	22178	26	31	24	28	81
scaffold743	22177	26	34	28	27	89
scaffold744	22174	24	31	25	27	78
scaffold745	22168	25	26	24	24	68
scaffold746	22167	25	31	24	24	78
scaffold747	22130	24	29	24	24	80
scaffold748	22119	24	29	24	23	76
scaffold749	22115	22	29	21	22	71
scaffold750	22102	25	32	25	26	81
scaffold751	22094	28	30	27	27	83
scaffold752	22081	27	32	25	26	86
scaffold753	22072	23	32	25	24	81
scaffold754	22067	27	33	26	26	82
scaffold755	22064	23	29	26	27	78
scaffold756	22053	25	29	24	23	77
scaffold757	22042	28	32	27	26	87
scaffold758	22025	27	33	24	26	83
scaffold759	22019	28	37	26	29	85
scaffold760	22017	25	32	23	24	77
scaffold761	22008	27	32	25	27	83
scaffold762	21999	23	30	23	26	76
scaffold763	21981	23	29	21	22	74
scaffold764	21972	23	29	24	23	77
scaffold765	21971	24	27	23	24	73
scaffold766	21965	24	30	23	25	78
scaffold767	21952	25	30	25	25	83
scaffold768	21945	28	34	28	28	89
scaffold769	21941	25	32	24	25	81
scaffold770	21938	26	29	23	27	78
scaffold771	21937	24	29	30	25	73
scaffold772	21925	22	26	23	21	71
scaffold773	21918	25	31	22	24	73
scaffold774	21906	25	31	24	24	80
scaffold775	21904	26	32	24	26	83
scaffold776	21901	24	30	27	26	79
scaffold777	21893	25	27	23	24	74
scaffold778	21870	26	31	26	26	84
scaffold779	21868	25	28	23	24	72
scaffold780	21852	23	32	25	25	72
scaffold781	21851	23	30	24	26	78
scaffold782	21845	25	32	27	27	84
scaffold783	21838	23	29	22	24	72
scaffold784	21828	23	29	23	24	69
scaffold785	21818	22	27	19	24	67
scaffold786	21801	16	24	16	17	56
scaffold787	21798	27	31	28	27	86
scaffold788	21785	25	29	24	25	77
scaffold789	21778	22	29	22	24	75
scaffold790	21776	27	37	29	28	96
scaffold791	21769	25	31	25	25	76
scaffold792	21764	23	28	22	24	74
scaffold793	21758	26	32	24	24	81
scaffold794	21757	23	27	23	24	71
scaffold795	21756	25	33	26	26	86
scaffold796	21739	22	29	24	25	70
scaffold797	21739	25	32	27	27	86
scaffold798	21735	23	28	24	24	76
scaffold799	21735	21	25	19	21	60
scaffold800	21719	24	30	22	24	74
scaffold801	21716	25	29	27	26	80
scaffold802	21715	23	31	26	23	78
scaffold803	21703	24	29	23	24	73
scaffold804	23341	23	30	23	26	74
scaffold805	21679	24	32	25	25	85
scaffold806	21676	26	32	29	26	83
scaffold807	21674	27	31	26	27	86
scaffold808	21673	24	29	24	25	74
scaffold809	21672	26	30	24	25	81
scaffold810	21672	27	30	27	25	78
scaffold811	21671	23	29	24	25	75
scaffold812	21666	28	31	23	27	85
scaffold813	21657	26	30	29	28	88
scaffold814	21644	24	30	23	30	75
scaffold815	21642	24	30	24	26	80
scaffold816	21636	26	29	26	24	77
scaffold817	21633	24	31	25	27	76
scaffold818	21630	22	29	25	25	73
scaffold819	21622	27	35	25	26	88
scaffold820	21620	25	30	23	24	81
scaffold821	21596	23	29	22	22	69
scaffold822	21592	24	28	27	24	78
scaffold823	21588	25	31	24	26	78
scaffold824	21584	19	25	18	20	60
scaffold825	21579	22	27	22	22	70
scaffold826	21561	21	26	22	23	67
scaffold827	21560	21	27	21	22	68
scaffold828	21560	22	30	23	24	79
scaffold829	21554	25	29	24	24	77
scaffold830	21546	25	34	29	28	91
scaffold831	21544	18	26	20	20	60
scaffold832	22090	25	32	27	27	82
scaffold833	21537	27	34	28	30	90
scaffold834	21536	27	31	25	28	89
scaffold835	21524	25	31	26	26	79
scaffold836	21523	25	29	26	24	77
scaffold837	21511	31	32	25	26	88
scaffold839	21502	27	31	27	28	77
scaffold840	21500	26	29	26	25	83
scaffold841	21496	27	33	27	29	87
scaffold842	21493	23	29	24	21	74
scaffold843	21490	23	28	23	25	77
scaffold844	21489	27	32	26	31	83
scaffold845	21477	22	30	25	26	78
scaffold846	21473	26	32	25	28	78
scaffold847	21464	23	29	23	23	74
scaffold848	21451	24	28	22	24	72
scaffold849	21450	24	30	23	22	74
scaffold850	21447	24	31	25	25	76
scaffold851	21442	27	33	25	28	89
scaffold852	21434	24	30	24	26	79
scaffold853	21426	30	42	34	33	98
scaffold854	21414	24	30	25	26	75
scaffold855	21403	22	29	22	24	75
scaffold856	21401	25	28	23	24	75
scaffold857	21390	25	32	25	29	82
scaffold858	21388	23	27	23	22	69
scaffold859	21361	25	33	26	24	81
scaffold860	21334	25	34	26	27	89
scaffold861	21333	26	33	28	27	84
scaffold862	21327	25	30	25	25	75
scaffold863	21327	21	27	21	24	70
scaffold864	21326	24	31	24	25	80
scaffold865	21325	21	27	22	24	70
scaffold866	21321	25	33	24	27	81
scaffold867	21320	24	30	25	25	80
scaffold868	21311	21	26	21	22	68
scaffold869	21311	23	29	24	24	81
scaffold870	21307	23	29	23	22	69
scaffold871	21302	25	31	25	25	82
scaffold872	21299	25	32	25	26	84
scaffold873	21292	22	28	20	24	70
scaffold874	21291	25	30	24	25	78
scaffold875	21285	25	34	25	24	80
scaffold876	21284	23	29	18	23	68
scaffold877	21278	27	33	25	24	85
scaffold878	21278	22	29	23	23	70
scaffold879	22263	29	34	27	28	89
scaffold880	22961	22	29	21	23	73
scaffold881	21263	25	30	27	25	80
scaffold882	21238	27	33	29	27	91
scaffold883	21238	23	29	25	24	74
scaffold884	21224	26	31	26	25	84
scaffold885	21218	27	34	26	26	85
scaffold886	21204	24	32	24	27	78
scaffold887	21182	23	27	23	24	72
scaffold888	21177	25	31	24	26	77
scaffold889	21169	24	30	24	25	78
scaffold890	21167	27	32	24	27	85
scaffold891	21164	22	28	24	22	69
scaffold892	21163	25	30	25	26	73
scaffold893	21162	27	31	27	27	85
scaffold894	21150	23	31	23	23	69
scaffold895	21140	25	30	26	26	79
scaffold896	21135	22	29	22	25	68
scaffold897	21131	24	30	25	26	78
scaffold898	21118	23	29	23	23	70
scaffold899	21117	26	34	28	27	89
scaffold900	21110	25	31	27	25	82
scaffold901	21104	24	27	24	26	72
scaffold902	21099	23	29	21	23	74
scaffold903	21094	22	27	21	22	66
scaffold904	21094	24	31	25	27	85
scaffold905	21079	26	32	27	29	81
scaffold906	21078	27	31	25	26	85
scaffold907	21061	24	27	23	25	78
scaffold908	21060	23	27	23	25	74
scaffold909	21056	23	32	25	25	81
scaffold910	21031	22	27	23	21	65
scaffold911	21003	23	32	23	23	76
scaffold912	20992	24	28	22	24	74
scaffold913	20978	26	32	25	26	85
scaffold914	20976	25	33	26	27	82
scaffold915	20972	26	33	25	24	90
scaffold916	20972	26	31	22	25	78
scaffold917	20955	25	33	24	27	87
scaffold918	20954	21	26	21	21	69
scaffold919	20950	23	30	24	25	79
scaffold920	20950	21	27	22	22	64
scaffold921	20946	26	33	24	27	86
scaffold922	20940	23	31	24	25	78
scaffold923	20936	22	26	23	23	72
scaffold924	20935	26	32	25	27	87
scaffold925	20933	22	26	23	22	68
scaffold926	20927	24	31	24	25	84
scaffold927	20923	23	28	21	23	70
scaffold928	20923	23	30	25	28	77
scaffold929	20922	28	35	28	26	88
scaffold930	20913	27	34	28	29	91
scaffold931	20910	26	33	28	27	86
scaffold932	20909	26	32	23	24	83
scaffold933	20903	25	33	25	27	84
scaffold934	20900	24	27	23	23	75
scaffold935	20896	22	29	22	25	73
scaffold936	20894	26	33	28	28	83
scaffold937	20893	27	34	24	27	89
scaffold938	20893	27	32	25	28	85
scaffold939	20880	24	29	23	25	76
scaffold940	20875	23	29	24	23	73
scaffold941	20872	24	30	24	24	79
scaffold942	20868	23	29	24	24	72
scaffold943	20865	22	29	23	24	75
scaffold944	20865	24	28	25	26	79
scaffold945	20863	28	32	26	24	81
scaffold946	20859	26	33	24	25	83
scaffold947	20850	26	33	25	29	84
scaffold948	20847	24	32	21	25	73
scaffold949	20844	23	29	25	26	82
scaffold950	20836	25	33	25	27	81
scaffold951	20835	22	30	22	26	72
scaffold952	20825	24	30	24	24	78
scaffold953	20824	20	24	20	21	66
scaffold954	20822	22	28	21	23	73
scaffold955	20820	27	31	25	26	86
scaffold956	20815	26	33	24	26	83
scaffold957	20811	22	27	22	24	67
scaffold958	20808	23	30	25	25	81
scaffold959	20808	23	28	24	25	78
scaffold960	20787	23	31	26	27	79
scaffold961	20781	23	29	22	25	72
scaffold962	20780	25	34	24	27	77
scaffold963	20779	25	30	24	25	76
scaffold964	20771	25	31	25	25	83
scaffold965	20757	23	30	22	25	78
scaffold966	20751	26	31	24	27	83
scaffold967	21169	19	26	20	21	59
scaffold968	20733	25	30	24	26	83
scaffold969	20723	26	33	25	26	81
scaffold970	20721	21	26	22	22	73
scaffold971	20718	25	33	27	27	89
scaffold972	20718	21	25	20	22	63
scaffold973	20710	27	32	27	27	87
scaffold974	20709	20	27	23	23	72
scaffold975	20709	27	34	27	28	88
scaffold976	21857	23	27	21	23	75
scaffold977	20707	26	31	25	26	80
scaffold978	20703	21	29	21	22	68
scaffold979	20699	23	31	26	27	82
scaffold980	20697	27	30	23	25	87
scaffold981	20694	24	30	23	23	73
scaffold982	20670	27	33	27	25	89
scaffold983	20663	23	29	23	25	74
scaffold984	20661	24	31	24	25	82
scaffold985	20660	21	26	21	22	68
scaffold986	20659	22	28	23	23	73
scaffold987	20656	25	29	23	28	74
scaffold988	20654	21	25	21	23	69
scaffold989	20647	23	30	22	25	78
scaffold990	20642	25	29	26	24	76
scaffold991	20642	26	33	24	27	85
scaffold992	20638	28	32	28	28	93
scaffold993	20635	26	35	28	27	86
scaffold994	20631	26	32	24	26	79
scaffold995	20626	26	31	24	24	77
scaffold996	20616	23	32	25	26	82
scaffold997	20606	27	30	28	25	83
scaffold998	20603	25	33	26	25	82
scaffold999	20597	23	28	24	24	75
scaffold1000	20595	26	33	26	29	83
scaffold1001	20588	25	29	24	25	79
scaffold1002	20584	29	31	27	27	89
scaffold1003	20576	22	28	21	23	73
scaffold1004	22239	21	24	20	23	70
scaffold1005	20569	24	30	24	22	83
scaffold1006	20561	21	28	23	23	68
scaffold1007	20557	23	31	27	25	79
scaffold1008	20557	25	31	24	26	78
scaffold1009	20545	27	32	25	25	87
scaffold1010	20542	27	32	27	28	83
scaffold1011	20532	27	32	25	25	90
scaffold1012	20532	27	32	27	27	84
scaffold1013	22122	22	28	22	22	69
scaffold1014	20497	24	30	26	25	77
scaffold1015	20496	28	35	26	29	92
scaffold1016	20495	22	29	19	22	66
scaffold1017	20479	24	29	23	22	77
scaffold1018	20479	24	27	21	22	73
scaffold1019	20475	23	29	23	25	76
scaffold1020	24528	26	31	24	25	80
scaffold1021	20449	26	32	25	24	80
scaffold1022	20447	24	30	25	26	77
scaffold1023	20447	24	31	25	27	85
scaffold1024	20446	22	28	23	25	70
scaffold1025	20435	26	34	26	26	82
scaffold1026	20429	23	28	24	25	73
scaffold1027	20427	27	34	28	27	87
scaffold1028	20423	25	31	24	25	78
scaffold1029	20420	25	33	25	26	83
scaffold1030	20418	27	31	23	27	89
scaffold1031	20417	23	30	22	25	76
scaffold1032	20410	23	31	27	26	77
scaffold1033	20410	21	28	22	23	71
scaffold1034	20401	26	33	27	27	82
scaffold1035	20397	28	35	26	27	90
scaffold1036	20384	23	29	24	24	71
scaffold1037	20375	20	27	25	24	68
scaffold1038	20372	25	32	26	23	79
scaffold1039	20364	27	29	24	25	75
scaffold1040	20362	27	30	24	25	78
scaffold1041	20360	26	35	27	27	88
scaffold1042	20359	24	30	23	24	73
scaffold1043	20357	24	34	24	28	79
scaffold1044	20357	26	31	26	27	85
scaffold1045	20353	25	33	27	25	86
scaffold1046	20347	23	29	22	25	74
scaffold1047	20345	23	31	24	27	78
scaffold1048	20344	21	27	26	22	74
scaffold1049	20340	27	30	25	24	81
scaffold1050	20339	22	26	22	27	68
scaffold1051	20331	24	29	26	25	82
scaffold1052	20319	25	30	26	28	78
scaffold1053	20310	23	29	24	24	77
scaffold1054	20307	24	31	25	26	84
scaffold1055	20284	25	28	24	25	77
scaffold1056	20269	26	31	25	24	81
scaffold1057	20263	21	28	22	22	71
scaffold1058	20259	26	31	25	26	80
scaffold1059	20252	26	33	26	27	89
scaffold1060	20214	24	34	24	26	82
scaffold1061	20206	24	30	24	24	74
scaffold1062	20206	29	34	27	29	90
scaffold1063	20203	25	32	25	26	79
scaffold1064	20200	22	29	24	26	72
scaffold1065	20199	24	30	25	25	77
scaffold1066	20198	26	29	26	26	79
scaffold1067	20195	25	31	25	26	80
scaffold1068	20192	20	28	22	25	72
scaffold1069	20190	23	29	25	27	74
scaffold1070	20187	25	30	26	32	76
scaffold1071	20185	24	30	25	24	77
scaffold1072	20176	25	30	24	26	71
scaffold1073	20171	25	35	26	28	87
scaffold1074	20164	23	29	25	24	75
scaffold1075	20163	24	29	22	24	77
scaffold1076	20153	25	30	27	25	85
scaffold1077	20148	26	32	27	26	82
scaffold1078	20147	27	32	25	26	92
scaffold1079	20146	22	27	24	23	72
scaffold1080	20125	25	27	23	23	75
scaffold1081	20115	27	32	24	27	78
scaffold1082	20111	24	30	27	23	81
scaffold1083	20101	32	36	31	28	91
scaffold1084	22629	23	29	24	23	72
scaffold1085	20081	26	34	26	29	86
scaffold1086	20080	26	32	25	27	86
scaffold1087	20076	24	32	25	27	77
scaffold1088	20075	26	31	27	27	85
scaffold1089	20061	25	29	24	24	75
scaffold1090	20060	27	34	28	29	89
scaffold1091	20055	25	30	26	26	78
scaffold1092	20052	25	33	24	25	79
scaffold1093	20035	23	28	22	24	75
scaffold1094	20034	25	33	26	26	85
scaffold1095	20032	23	24	21	24	69
scaffold1096	20027	28	35	29	31	90
scaffold1097	20025	26	31	24	27	78
scaffold1098	20020	25	31	23	26	78
scaffold1099	20005	28	33	28	27	84
scaffold1100	20002	23	30	23	25	74
scaffold1101	19997	21	30	23	26	76
scaffold1102	19993	22	28	25	25	71
scaffold1103	19993	26	33	23	25	81
scaffold1104	19990	23	25	24	20	63
scaffold1105	19978	25	32	26	28	88
scaffold1106	19977	18	22	19	19	55
scaffold1107	19975	25	30	24	27	76
scaffold1108	19971	26	31	27	27	82
scaffold1109	19971	20	25	22	23	65
scaffold1110	19964	19	27	20	23	71
scaffold1111	19951	24	26	23	26	70
scaffold1112	19947	25	33	27	27	77
scaffold1113	19946	25	27	24	25	78
scaffold1114	19943	24	31	23	25	76
scaffold1115	19943	19	24	18	18	59
scaffold1116	19942	24	29	22	24	77
scaffold1117	19941	25	33	26	26	86
scaffold1118	19940	25	29	23	25	81
scaffold1119	19934	25	31	24	26	87
scaffold1120	19933	25	33	25	26	85
scaffold1121	19930	23	32	25	27	72
scaffold1122	19928	23	29	22	25	77
scaffold1123	19913	25	31	23	24	74
scaffold1124	19912	26	32	26	26	82
scaffold1125	19906	26	32	25	26	78
scaffold1126	19885	23	29	23	24	68
scaffold1127	20658	23	26	20	24	69
scaffold1128	19874	22	29	23	24	72
scaffold1129	19864	25	29	23	26	76
scaffold1130	19862	22	27	22	23	67
scaffold1131	19861	27	34	27	26	91
scaffold1132	23634	23	30	23	24	73
scaffold1133	19856	24	32	24	26	83
scaffold1134	19856	27	33	26	27	92
scaffold1135	19855	24	31	23	26	83
scaffold1136	19853	24	26	19	23	69
scaffold1137	19845	25	30	25	25	79
scaffold1138	19839	27	33	25	27	88
scaffold1139	19831	26	31	25	25	81
scaffold1140	19830	36	49	39	44	1.1e+02
scaffold1141	19827	26	33	27	25	78
scaffold1142	19826	24	31	23	26	71
scaffold1143	19815	23	29	24	24	74
scaffold1144	19814	27	34	28	26	87
scaffold1145	19802	23	29	24	23	78
scaffold1146	19789	24	31	23	25	79
scaffold1147	19785	25	32	28	26	80
scaffold1148	19783	28	34	27	30	89
scaffold1149	19777	24	31	27	26	78
scaffold1150	19776	24	31	25	24	77
scaffold1151	19773	23	30	24	28	76
scaffold1152	19766	25	32	24	25	78
scaffold1153	19764	26	31	26	25	85
scaffold1154	19758	21	27	21	23	66
scaffold1155	19754	24	32	27	24	79
scaffold1156	19742	25	32	25	25	80
scaffold1157	19740	23	30	23	26	73
scaffold1158	19732	22	29	23	25	71
scaffold1159	19732	24	32	25	27	79
scaffold1160	19727	24	31	24	25	77
scaffold1161	19721	26	34	26	26	80
scaffold1162	19721	26	28	23	26	78
scaffold1163	19719	24	30	26	24	79
scaffold1164	19715	27	30	23	26	81
scaffold1165	19709	26	32	25	26	75
scaffold1166	19698	22	26	22	22	67
scaffold1167	19685	24	31	25	27	80
scaffold1168	19680	22	26	24	24	71
scaffold1169	19675	25	30	24	24	73
scaffold1170	19675	24	27	23	24	70
scaffold1171	19671	22	32	24	27	73
scaffold1172	19667	24	31	24	24	78
scaffold1173	19663	21	26	21	23	70
scaffold1174	19663	21	28	23	22	73
scaffold1175	19661	21	27	22	23	71
scaffold1176	29927	23	27	25	23	72
scaffold1177	19647	25	30	23	23	76
scaffold1178	19638	26	32	24	25	81
scaffold1179	19635	26	34	26	26	84
scaffold1180	19632	22	33	24	26	78
scaffold1181	19626	26	31	25	26	81
scaffold1182	19626	23	29	23	25	76
scaffold1183	19623	26	33	28	28	91
scaffold1184	19622	24	30	23	26	78
scaffold1185	27884	25	29	24	23	75
scaffold1186	19609	22	29	26	25	77
scaffold1187	19608	26	30	25	26	83
scaffold1188	19584	25	32	25	26	81
scaffold1189	19581	23	29	23	24	77
scaffold1190	19578	28	33	27	27	86
scaffold1191	19570	24	27	24	24	74
scaffold1192	19567	25	31	25	27	79
scaffold1193	19558	29	37	32	33	1e+02
scaffold1194	19558	25	33	25	26	76
scaffold1195	19554	25	30	23	25	79
scaffold1196	19545	25	30	25	25	76
scaffold1197	19544	23	31	25	27	77
scaffold1198	19536	30	32	27	27	88
scaffold1199	19532	19	22	21	20	63
scaffold1200	19530	27	33	29	30	92
scaffold1201	19527	23	31	25	26	78
scaffold1202	19520	26	33	25	27	83
scaffold1204	19512	25	30	23	25	80
scaffold1205	19511	22	29	23	23	76
scaffold1206	19511	25	25	23	20	64
scaffold1207	19501	23	28	21	23	70
scaffold1208	24912	21	28	21	23	67
scaffold1209	19497	27	31	25	27	85
scaffold1210	19710	28	29	25	25	84
scaffold1211	19485	28	32	26	26	85
scaffold1212	19484	26	31	24	24	79
scaffold1213	19483	29	34	25	26	81
scaffold1214	19467	23	29	22	23	70
scaffold1215	19467	24	30	25	26	82
scaffold1216	19467	26	29	25	26	83
scaffold1217	19465	27	27	22	23	69
scaffold1218	20245	24	32	23	25	79
scaffold1219	19462	25	32	26	26	82
scaffold1220	19451	26	30	23	26	79
scaffold1221	19448	25	31	23	26	74
scaffold1222	19438	24	27	24	26	75
scaffold1223	19436	23	31	23	24	78
scaffold1225	19432	21	27	21	23	67
scaffold1226	31183	27	34	26	28	85
scaffold1227	19429	23	31	24	25	78
scaffold1228	19427	23	26	20	22	68
scaffold1229	19419	27	35	28	29	92
scaffold1230	19418	24	32	25	25	80
scaffold1231	19410	28	33	25	27	90
scaffold1232	19408	25	33	25	27	86
scaffold1233	19407	22	29	25	22	68
scaffold1234	19403	22	26	21	20	67
scaffold1235	19399	28	34	25	24	87
scaffold1236	19399	21	26	22	24	61
scaffold1237	19391	25	32	26	28	83
scaffold1238	19391	24	33	26	26	77
scaffold1239	19389	23	31	25	26	79
scaffold1240	19382	27	33	26	26	81
scaffold1241	19381	28	35	25	27	89
scaffold1242	19379	23	30	25	25	80
scaffold1243	19377	28	36	30	29	85
scaffold1244	19369	26	31	26	24	79
scaffold1245	19366	23	32	21	25	74
scaffold1246	19364	20	27	21	23	74
scaffold1247	19354	24	32	25	23	79
scaffold1248	19342	26	33	29	29	90
scaffold1249	19341	25	30	25	27	84
scaffold1250	19341	26	33	25	24	84
scaffold1251	19330	20	27	21	23	70
scaffold1252	19329	26	33	27	26	83
scaffold1253	19327	23	32	23	25	76
scaffold1254	19308	26	31	26	25	81
scaffold1255	19301	24	32	23	26	81
scaffold1256	19299	24	29	25	25	77
scaffold1257	19275	25	31	24	25	80
scaffold1258	19274	22	29	23	25	74
scaffold1259	19271	23	30	24	26	76
scaffold1260	19268	27	34	27	27	87
scaffold1261	19264	22	30	19	22	73
scaffold1262	19264	25	34	25	26	81
scaffold1263	19254	26	34	28	27	82
scaffold1264	19251	24	30	25	23	74
scaffold1265	19245	23	29	23	26	79
scaffold1266	19242	27	31	25	26	84
scaffold1267	19240	27	35	28	27	88
scaffold1268	22952	25	30	25	27	81
scaffold1269	19235	24	28	22	24	74
scaffold1270	19234	23	30	22	24	75
scaffold1271	19231	23	31	24	25	79
scaffold1272	19230	27	31	26	26	86
scaffold1273	22323	22	27	22	25	69
scaffold1274	19216	21	29	21	23	74
scaffold1275	19212	23	30	24	25	74
scaffold1276	19208	26	32	27	25	80
scaffold1277	19206	27	35	25	27	92
scaffold1278	19206	20	26	19	21	64
scaffold1279	19195	24	30	25	25	82
scaffold1280	19194	27	35	26	27	85
scaffold1281	19194	24	31	25	24	76
scaffold1282	19191	25	33	25	27	89
scaffold1283	19191	23	30	19	23	75
scaffold1284	19186	21	27	21	23	68
scaffold1285	19176	23	30	23	25	75
scaffold1286	19173	26	30	25	25	84
scaffold1287	19171	21	28	23	24	73
scaffold1288	19170	26	32	27	25	82
scaffold1289	19170	23	30	22	24	75
scaffold1290	19169	25	33	24	25	83
scaffold1291	19168	26	33	28	27	86
scaffold1292	19166	20	24	21	19	63
scaffold1293	19395	28	31	33	30	84
scaffold1294	19161	20	29	21	23	70
scaffold1295	19156	23	28	23	26	80
scaffold1296	19150	27	34	26	26	82
scaffold1297	19149	21	26	21	21	67
scaffold1298	19145	25	32	24	24	77
scaffold1299	19140	21	27	22	23	65
scaffold1300	19136	25	31	25	27	78
scaffold1301	19133	24	29	19	23	74
scaffold1302	19127	26	30	26	25	78
scaffold1303	19127	25	32	25	27	81
scaffold1304	19115	21	25	21	22	65
scaffold1305	19115	23	28	24	26	74
scaffold1306	19114	25	32	23	27	83
scaffold1307	19113	23	28	22	24	73
scaffold1308	19111	27	34	28	28	87
scaffold1309	19111	21	26	23	24	72
scaffold1310	19109	25	33	25	24	86
scaffold1311	19105	23	28	25	25	81
scaffold1312	19104	28	34	28	27	90
scaffold1313	19103	26	31	28	23	79
scaffold1314	19098	27	32	25	23	82
scaffold1315	19091	24	32	24	26	85
scaffold1316	19089	23	28	22	21	67
scaffold1317	19085	25	31	26	26	80
scaffold1318	19076	12	15	24	25	78
scaffold1319	19069	26	31	27	26	81
scaffold1320	19063	27	31	23	26	83
scaffold1321	19059	26	33	26	27	83
scaffold1322	19057	27	30	24	24	75
scaffold1323	19057	26	31	24	25	76
scaffold1324	19045	22	31	24	27	82
scaffold1325	19044	26	32	25	26	84
scaffold1326	19040	24	27	20	22	68
scaffold1327	19038	25	32	24	26	80
scaffold1328	19036	26	33	25	27	82
scaffold1329	19035	26	33	27	28	87
scaffold1330	19035	25	30	26	25	82
scaffold1331	19035	24	31	23	27	81
scaffold1332	19033	25	30	25	25	83
scaffold1333	23160	24	30	24	29	74
scaffold1334	19030	22	28	21	22	68
scaffold1335	19026	25	28	23	22	75
scaffold1336	19020	23	31	21	23	75
scaffold1337	19020	25	32	22	26	77
scaffold1338	19018	26	33	26	26	86
scaffold1339	19013	23	28	24	23	70
scaffold1340	19012	25	27	23	25	75
scaffold1341	19012	22	28	25	24	75
scaffold1342	19007	21	28	23	22	73
scaffold1343	19006	22	27	20	22	71
scaffold1344	19005	21	29	22	25	71
scaffold1345	19003	22	24	22	23	68
scaffold1346	18997	26	31	23	26	85
scaffold1347	18991	27	32	27	27	88
scaffold1348	18988	26	33	26	26	83
scaffold1349	18988	21	32	23	24	70
scaffold1350	18982	25	30	25	26	75
scaffold1351	18979	23	30	26	25	75
scaffold1352	18979	31	35	28	28	1e+02
scaffold1353	18968	27	33	28	30	89
scaffold1354	18965	25	30	28	27	88
scaffold1355	18964	21	28	27	26	76
scaffold1356	18962	23	31	23	25	76
scaffold1357	18961	21	27	22	24	75
scaffold1358	18960	25	30	23	25	78
scaffold1359	18950	23	28	19	21	67
scaffold1360	18945	23	31	25	26	83
scaffold1361	18944	24	32	24	23	77
scaffold1362	18939	23	28	21	23	74
scaffold1363	18932	24	32	26	26	85
scaffold1364	18930	22	29	21	23	72
scaffold1365	18924	23	30	25	25	82
scaffold1366	18922	33	33	38	32	83
scaffold1367	18913	24	32	26	25	82
scaffold1368	18911	25	30	23	25	79
scaffold1369	18905	21	27	20	23	67
scaffold1370	18905	24	31	24	27	78
scaffold1371	18905	22	27	23	21	70
scaffold1372	18903	27	31	26	27	86
scaffold1373	18901	25	32	25	26	78
scaffold1374	18900	26	33	24	29	81
scaffold1375	18890	23	29	23	25	77
scaffold1376	18886	23	30	23	27	79
scaffold1377	18875	25	32	25	25	77
scaffold1378	18867	26	31	24	26	81
scaffold1379	18866	27	34	26	28	81
scaffold1380	18866	22	31	27	26	83
scaffold1381	18864	24	31	26	24	81
scaffold1382	18864	28	33	30	27	88
scaffold1383	18851	25	31	27	27	88
scaffold1384	25012	24	28	22	23	77
scaffold1385	18845	23	28	26	25	77
scaffold1386	18843	22	27	24	24	71
scaffold1387	18841	21	31	21	26	70
scaffold1388	18832	25	31	24	26	80
scaffold1389	18828	27	31	24	26	83
scaffold1390	18813	26	32	26	27	90
scaffold1391	18811	25	30	24	25	78
scaffold1392	18800	22	26	23	24	73
scaffold1393	18797	26	31	24	22	72
scaffold1394	18797	26	34	26	28	84
scaffold1395	18791	21	26	21	24	65
scaffold1396	18785	27	31	27	27	83
scaffold1397	18779	24	31	25	26	80
scaffold1398	18776	20	24	21	21	64
scaffold1399	18761	23	30	24	23	83
scaffold1400	18755	26	33	26	28	86
scaffold1401	18753	23	29	23	24	72
scaffold1402	18748	24	30	24	23	78
scaffold1403	18737	37	48	38	38	1.3e+02
scaffold1404	18731	23	26	24	24	74
scaffold1405	18724	24	32	25	24	82
scaffold1407	18719	21	25	19	21	62
scaffold1408	18715	23	28	19	23	69
scaffold1409	18707	21	27	22	24	69
scaffold1410	18706	25	30	26	27	78
scaffold1411	18702	21	30	25	24	76
scaffold1412	18701	26	30	24	23	80
scaffold1413	26494	23	30	23	24	75
scaffold1414	18699	22	26	21	23	67
scaffold1415	18698	24	31	25	25	83
scaffold1416	18695	21	26	21	20	67
scaffold1417	18695	29	32	28	26	83
scaffold1418	18691	22	31	24	23	77
scaffold1419	18685	29	32	28	30	89
scaffold1420	18681	24	30	23	24	79
scaffold1421	18680	22	31	23	26	80
scaffold1422	18677	27	32	25	24	83
scaffold1423	18672	23	29	20	23	69
scaffold1424	18671	22	24	22	21	69
scaffold1425	18658	26	30	26	26	85
scaffold1426	18657	25	31	24	25	79
scaffold1427	18653	23	28	24	22	69
scaffold1428	18646	24	30	23	24	73
scaffold1429	18637	24	26	24	25	79
scaffold1430	18635	66	82	69	1.3e+02	2.6e+02
scaffold1431	18635	20	24	19	21	64
scaffold1432	18634	22	24	22	23	72
scaffold1433	18634	23	28	22	22	70
scaffold1434	18627	25	29	23	24	72
scaffold1435	18626	23	28	23	25	68
scaffold1436	18623	25	34	24	28	78
scaffold1437	18622	24	31	26	26	77
scaffold1438	18620	25	36	29	29	88
scaffold1439	18616	26	32	27	27	83
scaffold1440	18616	19	25	21	19	61
scaffold1441	18614	26	31	25	26	83
scaffold1442	18614	25	32	26	27	83
scaffold1444	18606	20	26	21	23	61
scaffold1445	18591	23	28	20	22	78
scaffold1446	18591	23	29	24	25	83
scaffold1447	19908	26	31	27	28	85
scaffold1448	18584	22	26	20	22	71
scaffold1449	18584	24	33	25	27	83
scaffold1450	18582	24	30	24	24	67
scaffold1451	18579	28	35	28	27	89
scaffold1452	18577	22	27	24	22	74
scaffold1453	18573	21	28	22	23	74
scaffold1454	18571	25	29	22	24	81
scaffold1455	18567	25	32	25	24	72
scaffold1456	18563	23	27	23	23	67
scaffold1457	18559	24	27	21	24	74
scaffold1458	18557	26	30	23	24	80
scaffold1459	18557	21	28	22	26	75
scaffold1460	18554	24	30	25	26	78
scaffold1461	18552	24	30	25	26	73
scaffold1462	18550	21	25	21	21	67
scaffold1463	18539	22	28	21	23	72
scaffold1464	18538	24	29	24	24	79
scaffold1465	18538	26	31	26	26	82
scaffold1466	18537	25	31	26	26	85
scaffold1467	18535	27	32	25	25	85
scaffold1468	18532	23	30	26	24	76
scaffold1469	18531	21	28	22	21	67
scaffold1470	18531	22	30	25	25	75
scaffold1471	18525	20	26	22	23	69
scaffold1472	18525	22	26	23	22	69
scaffold1473	18519	24	29	24	24	72
scaffold1474	18515	28	34	28	27	92
scaffold1475	18513	25	30	26	28	83
scaffold1476	18512	24	30	23	23	74
scaffold1477	30562	22	25	22	20	65
scaffold1478	18507	22	25	19	20	66
scaffold1479	18506	25	32	24	26	83
scaffold1480	18499	24	31	24	26	76
scaffold1481	18497	24	30	24	25	77
scaffold1482	18497	25	33	24	26	84
scaffold1483	18483	27	31	25	26	79
scaffold1484	18477	25	31	27	26	81
scaffold1485	18468	25	31	25	26	76
scaffold1486	18460	24	28	24	23	69
scaffold1487	18460	21	26	20	22	66
scaffold1488	18460	24	28	24	25	83
scaffold1489	18459	23	31	26	27	76
scaffold1490	18457	22	31	26	26	81
scaffold1491	18455	24	33	26	25	83
scaffold1492	18452	22	30	23	23	72
scaffold1493	18447	23	28	23	24	77
scaffold1494	18442	21	30	21	25	75
scaffold1495	18436	24	28	23	26	79
scaffold1496	18436	24	29	23	23	75
scaffold1497	18428	25	31	24	26	76
scaffold1498	18428	25	31	25	26	87
scaffold1499	18427	23	30	24	26	76
scaffold1500	18418	21	27	21	21	72
scaffold1501	18416	23	31	24	24	79
scaffold1502	18413	25	34	27	28	80
scaffold1503	18405	22	26	21	23	71
scaffold1504	18391	24	31	24	22	79
scaffold1505	18386	25	33	24	27	82
scaffold1506	18384	24	31	27	27	83
scaffold1507	18384	25	34	27	28	85
scaffold1508	18382	25	31	24	28	88
scaffold1509	18371	25	35	23	24	81
scaffold1510	18352	23	30	24	25	77
scaffold1511	18349	25	31	27	23	82
scaffold1512	18343	22	29	22	26	71
scaffold1513	18335	22	28	23	23	73
scaffold1514	18331	21	26	21	23	70
scaffold1515	18318	26	33	28	29	87
scaffold1516	18317	23	28	22	21	70
scaffold1517	18310	25	30	23	24	79
scaffold1518	18308	22	28	22	23	73
scaffold1519	18304	22	31	21	23	74
scaffold1520	18299	26	30	26	27	80
scaffold1521	18290	20	28	21	23	62
scaffold1522	18290	23	30	21	23	77
scaffold1523	18286	22	28	19	21	71
scaffold1524	18282	27	30	25	25	81
scaffold1525	18272	24	31	25	24	74
scaffold1526	18269	24	29	23	22	74
scaffold1527	18267	26	33	26	27	85
scaffold1528	18258	22	27	22	25	69
scaffold1529	18245	22	31	22	23	71
scaffold1530	18231	25	31	23	26	79
scaffold1531	18230	25	31	24	25	80
scaffold1532	18228	21	24	18	21	58
scaffold1533	18225	27	31	24	25	79
scaffold1534	18225	23	28	21	22	69
scaffold1535	18224	29	35	28	28	89
scaffold1536	18220	24	30	23	24	79
scaffold1537	18217	26	33	25	26	81
scaffold1538	18215	24	29	24	24	79
scaffold1539	18211	25	30	26	25	72
scaffold1540	18207	25	31	25	25	87
scaffold1541	18206	24	30	22	25	71
scaffold1542	18206	25	34	26	26	82
scaffold1543	18193	25	29	24	25	77
scaffold1544	18193	22	28	21	22	62
scaffold1545	18192	27	29	24	25	76
scaffold1546	18187	21	28	23	26	73
scaffold1547	18184	22	30	22	27	80
scaffold1548	18179	25	29	22	24	76
scaffold1549	18177	21	29	22	23	69
scaffold1550	18169	20	27	21	20	66
scaffold1551	18168	24	30	25	26	80
scaffold1552	18167	24	32	25	26	84
scaffold1553	18165	23	31	26	24	77
scaffold1554	18160	20	28	21	23	66
scaffold1555	18155	24	32	22	29	76
scaffold1556	18150	23	28	21	25	70
scaffold1557	18148	27	31	28	31	85
scaffold1558	18145	23	26	22	22	69
scaffold1559	18138	24	27	21	23	70
scaffold1560	18137	26	33	27	27	85
scaffold1561	18137	23	27	23	21	70
scaffold1562	18136	22	29	23	24	76
scaffold1563	18136	27	32	28	26	89
scaffold1564	18134	21	24	22	21	67
scaffold1565	18133	24	32	27	26	84
scaffold1566	18132	20	27	22	23	66
scaffold1567	18129	21	28	24	26	73
scaffold1568	18129	27	34	24	27	92
scaffold1569	18123	24	26	23	23	74
scaffold1570	18114	22	29	23	26	74
scaffold1571	18110	24	32	23	25	85
scaffold1572	18104	24	30	23	25	81
scaffold1573	18098	22	27	22	24	69
scaffold1574	18096	27	33	26	24	87
scaffold1575	18089	25	32	25	27	83
scaffold1576	18088	26	35	25	28	86
scaffold1577	18086	24	32	24	27	83
scaffold1578	18083	23	28	22	22	75
scaffold1580	18080	27	34	27	27	94
scaffold1581	18765	26	30	26	28	71
scaffold1582	18080	22	31	24	23	77
scaffold1583	18072	24	28	22	25	65
scaffold1584	18062	20	26	23	21	70
scaffold1585	18060	25	35	30	28	78
scaffold1586	18059	24	32	24	23	82
scaffold1587	18056	26	32	24	24	79
scaffold1588	18052	30	37	31	32	1.1e+02
scaffold1589	18051	23	29	25	25	75
scaffold1591	18051	23	29	23	23	75
scaffold1592	18044	22	26	21	20	69
scaffold1593	18039	20	28	21	21	69
scaffold1594	18034	25	29	25	26	75
scaffold1595	18032	26	31	25	26	83
scaffold1596	18032	21	25	22	22	60
scaffold1597	18031	22	28	20	22	69
scaffold1598	18026	24	30	22	24	79
scaffold1599	18023	23	29	24	25	73
scaffold1600	18020	23	26	21	22	70
scaffold1601	18018	21	30	25	26	72
scaffold1602	18014	25	30	27	26	85
scaffold1604	19459	23	28	21	22	70
scaffold1605	18004	23	32	24	25	75
scaffold1606	18001	29	32	26	27	86
scaffold1607	18001	23	28	25	25	78
scaffold1608	18001	26	35	27	27	86
scaffold1609	17998	24	35	29	27	88
scaffold1610	18691	25	33	25	26	80
scaffold1611	17996	22	27	21	23	64
scaffold1612	17994	23	31	24	24	74
scaffold1613	17981	23	28	22	24	74
scaffold1614	17973	49	46	45	52	1.4e+02
scaffold1615	17972	20	29	23	23	67
scaffold1616	17969	25	33	26	25	86
scaffold1617	17963	27	30	25	26	87
scaffold1618	17962	29	30	24	26	81
scaffold1619	17960	23	32	25	28	80
scaffold1620	17957	27	30	26	26	82
scaffold1621	17956	26	32	24	26	80
scaffold1622	17955	23	30	23	24	73
scaffold1623	17952	22	30	22	25	77
scaffold1624	17947	21	29	24	25	71
scaffold1625	17945	25	32	25	26	87
scaffold1626	17936	26	34	27	28	97
scaffold1627	17935	20	28	21	23	71
scaffold1628	17932	21	30	22	22	73
scaffold1629	17930	25	32	27	28	85
scaffold1630	17920	24	30	24	25	75
scaffold1631	17919	23	31	24	23	75
scaffold1632	17916	22	32	24	24	80
scaffold1633	17915	23	30	25	23	70
scaffold1634	31089	25	31	26	27	82
scaffold1635	17909	24	28	24	25	75
scaffold1636	17907	24	29	23	25	82
scaffold1637	17902	26	30	25	23	81
scaffold1638	17900	26	30	25	26	79
scaffold1639	17899	24	32	24	24	77
scaffold1640	17897	27	36	28	28	87
scaffold1641	17896	23	31	23	26	77
scaffold1642	17867	24	34	28	25	85
scaffold1643	17866	24	29	21	22	72
scaffold1644	17857	23	30	24	23	79
scaffold1645	17854	24	33	24	25	74
scaffold1646	17853	23	30	22	23	66
scaffold1647	17848	23	29	24	24	78
scaffold1648	17847	25	30	27	26	88
scaffold1649	17846	24	30	25	25	79
scaffold1650	17843	21	27	22	22	71
scaffold1651	17842	23	32	27	27	77
scaffold1652	18192	24	31	24	26	80
scaffold1653	17837	23	30	23	24	76
scaffold1654	17837	21	28	22	23	70
scaffold1655	17823	21	29	23	24	71
scaffold1656	17822	23	30	22	24	75
scaffold1657	17818	24	31	23	24	77
scaffold1658	17814	21	29	23	25	71
scaffold1659	17811	22	28	23	25	75
scaffold1660	17811	19	26	21	20	58
scaffold1661	17810	26	31	25	26	78
scaffold1662	17806	27	32	25	25	78
scaffold1663	17804	26	31	26	27	86
scaffold1664	17803	21	27	23	24	70
scaffold1665	17793	23	26	23	25	70
scaffold1666	17792	24	30	24	25	82
scaffold1667	17791	27	32	27	28	79
scaffold1668	17790	23	30	23	24	75
scaffold1669	17787	26	32	26	26	86
scaffold1670	17786	21	26	23	22	66
scaffold1671	17785	24	30	24	25	83
scaffold1672	25791	26	33	25	27	82
scaffold1673	17778	23	30	24	27	82
scaffold1674	17757	24	30	22	24	76
scaffold1675	17753	22	29	21	30	65
scaffold1676	17733	23	30	22	23	78
scaffold1677	17723	27	32	29	28	88
scaffold1678	17720	24	30	24	22	76
scaffold1679	17716	20	27	22	25	72
scaffold1680	17715	24	30	23	23	72
scaffold1681	17715	21	26	23	23	63
scaffold1682	17714	24	30	23	28	77
scaffold1683	17713	26	30	24	23	78
scaffold1684	17712	23	30	26	25	77
scaffold1685	17706	27	31	25	26	84
scaffold1686	17705	26	33	28	26	85
scaffold1687	17692	21	28	22	21	72
scaffold1688	17685	25	30	24	26	80
scaffold1689	17682	23	30	23	24	72
scaffold1690	17680	22	28	25	23	73
scaffold1691	17678	23	29	23	22	71
scaffold1692	17670	26	30	23	26	77
scaffold1693	17662	26	34	27	26	90
scaffold1694	17662	25	32	24	28	79
scaffold1695	17661	22	26	21	23	66
scaffold1696	17660	25	31	25	26	74
scaffold1697	17653	31	36	30	29	82
scaffold1698	17649	26	30	25	24	80
scaffold1699	17646	29	34	27	27	87
scaffold1700	17645	22	28	23	21	73
scaffold1701	17643	22	28	25	26	73
scaffold1702	17642	23	31	24	24	81
scaffold1703	17641	25	32	26	27	81
scaffold1704	17639	24	29	24	24	73
scaffold1705	17637	24	31	22	24	77
scaffold1706	17637	23	30	21	23	69
scaffold1707	17631	24	31	25	24	75
scaffold1708	17626	24	26	23	23	69
scaffold1709	17626	26	31	27	24	84
scaffold1710	17621	27	34	25	27	86
scaffold1711	17619	24	26	24	26	67
scaffold1712	17616	21	30	20	24	72
scaffold1713	27496	23	29	24	25	77
scaffold1714	17612	23	31	24	24	75
scaffold1715	17612	24	31	23	26	75
scaffold1716	17611	26	34	28	26	86
scaffold1717	17592	23	29	24	22	72
scaffold1718	17591	25	30	25	27	81
scaffold1719	17590	25	32	27	27	86
scaffold1720	17587	25	34	26	28	84
scaffold1721	17586	22	29	22	23	68
scaffold1722	17584	24	25	22	22	69
scaffold1723	17584	24	34	27	27	84
scaffold1724	17583	25	30	22	25	72
scaffold1725	17581	22	27	21	23	66
scaffold1726	17581	25	32	25	27	82
scaffold1727	17574	22	26	21	23	70
scaffold1728	17570	22	28	22	23	73
scaffold1729	17567	24	30	23	26	74
scaffold1730	17566	23	27	24	24	71
scaffold1731	17557	24	30	23	26	76
scaffold1732	17550	25	32	23	25	80
scaffold1733	17547	24	33	22	26	77
scaffold1734	17547	24	26	22	21	71
scaffold1735	17546	23	29	23	24	75
scaffold1736	17546	22	27	24	22	73
scaffold1737	17534	31	31	26	25	84
scaffold1738	17534	23	31	26	27	79
scaffold1739	17532	25	32	26	25	80
scaffold1740	17532	20	27	21	21	62
scaffold1741	17532	20	27	22	22	63
scaffold1742	17530	26	30	23	26	81
scaffold1743	17528	23	26	22	22	67
scaffold1744	17526	26	35	31	30	83
scaffold1745	17524	23	31	25	26	83
scaffold1746	17523	25	32	26	25	80
scaffold1747	17521	25	32	26	25	82
scaffold1748	17516	26	33	25	25	79
scaffold1749	17513	25	28	22	27	76
scaffold1750	17505	27	30	26	25	86
scaffold1751	18458	24	27	23	22	74
scaffold1752	17500	21	26	23	22	76
scaffold1753	17497	23	29	25	25	75
scaffold1754	18467	25	30	24	23	79
scaffold1755	17496	25	29	22	26	75
scaffold1756	17492	25	30	24	25	87
scaffold1757	17491	24	30	25	26	88
scaffold1758	17479	24	28	24	23	77
scaffold1759	17477	20	28	21	27	71
scaffold1760	17473	24	31	20	25	73
scaffold1761	17473	24	29	24	26	78
scaffold1762	17472	17	21	18	17	55
scaffold1763	17471	25	31	25	26	81
scaffold1764	17470	23	27	23	26	69
scaffold1765	17469	21	26	23	22	62
scaffold1766	17468	24	28	22	24	79
scaffold1767	17468	24	27	24	25	71
scaffold1768	17461	28	36	26	30	88
scaffold1769	17460	26	32	24	25	82
scaffold1770	17448	22	29	24	25	75
scaffold1771	17442	25	30	24	26	83
scaffold1772	17437	24	31	24	24	73
scaffold1773	17436	22	28	21	23	74
scaffold1774	17436	29	33	26	30	85
scaffold1775	17426	25	29	23	23	76
scaffold1776	17425	24	31	24	23	81
scaffold1777	17420	21	28	21	22	68
scaffold1778	17415	20	28	21	22	72
scaffold1779	17410	28	34	29	28	93
scaffold1780	22288	24	28	24	24	76
scaffold1781	17405	21	28	23	25	67
scaffold1782	17399	23	27	22	26	75
scaffold1783	17394	25	32	26	26	83
scaffold1784	17389	31	36	27	29	92
scaffold1785	17388	27	35	24	26	82
scaffold1786	17384	22	27	23	22	75
scaffold1787	17382	25	29	25	23	77
scaffold1788	17381	24	28	22	22	73
scaffold1789	17380	24	31	25	25	80
scaffold1790	17379	24	28	21	21	68
scaffold1791	17378	28	30	23	28	82
scaffold1792	17374	23	33	25	25	79
scaffold1793	17372	26	32	28	30	89
scaffold1794	17371	26	32	25	29	84
scaffold1795	17370	22	25	20	22	69
scaffold1796	17370	22	27	22	22	68
scaffold1797	17367	26	32	25	26	88
scaffold1798	17363	20	27	22	22	61
scaffold1799	17357	23	29	24	25	74
scaffold1800	17356	23	30	25	23	71
scaffold1801	17354	24	31	24	26	81
scaffold1802	17348	28	31	24	25	81
scaffold1803	17344	24	29	21	25	70
scaffold1804	17338	24	29	22	25	81
scaffold1805	17335	27	29	26	27	82
scaffold1806	17332	22	30	21	23	68
scaffold1807	17329	27	33	26	28	89
scaffold1808	17327	21	28	25	26	74
scaffold1809	17319	23	33	25	24	80
scaffold1810	17313	23	30	23	25	74
scaffold1811	17312	29	35	28	32	87
scaffold1812	17309	24	32	25	28	79
scaffold1813	17308	22	28	22	22	71
scaffold1814	17305	21	29	23	23	72
scaffold1815	17305	23	26	22	26	81
scaffold1816	17301	24	29	21	24	73
scaffold1817	17301	27	33	26	27	89
scaffold1818	17298	23	28	23	24	74
scaffold1819	28644	25	27	24	22	74
scaffold1820	17289	26	32	26	27	84
scaffold1821	17288	25	30	25	26	87
scaffold1822	17287	25	31	23	22	71
scaffold1823	17275	23	31	23	25	75
scaffold1824	17269	26	31	26	22	69
scaffold1825	17266	25	31	25	26	78
scaffold1826	17262	23	29	23	23	75
scaffold1827	17260	21	27	19	21	63
scaffold1828	17259	24	27	24	25	71
scaffold1829	17258	23	25	21	25	73
scaffold1830	17251	26	33	25	26	83
scaffold1831	17250	22	30	25	25	77
scaffold1832	17250	26	34	25	26	92
scaffold1833	17247	27	31	24	24	80
scaffold1834	17245	23	28	22	22	68
scaffold1835	17241	23	30	24	25	76
scaffold1836	17240	28	33	27	28	82
scaffold1837	17235	26	29	26	26	84
scaffold1838	17228	25	30	25	26	83
scaffold1839	17227	25	33	27	27	90
scaffold1840	17227	21	27	21	24	67
scaffold1841	17227	23	28	24	24	79
scaffold1842	17226	24	29	25	24	74
scaffold1843	26530	25	30	23	24	75
scaffold1844	17219	19	25	18	20	57
scaffold1845	17213	20	27	20	20	65
scaffold1846	17210	25	28	23	23	78
scaffold1847	17209	27	31	26	26	87
scaffold1848	17205	27	33	26	28	90
scaffold1849	17204	22	30	22	23	70
scaffold1850	17203	26	29	22	23	83
scaffold1851	17200	26	33	25	23	81
scaffold1852	17199	28	35	29	30	94
scaffold1853	17199	22	27	21	22	65
scaffold1854	17195	26	29	24	27	82
scaffold1855	17187	22	28	22	21	67
scaffold1856	17186	22	28	25	24	75
scaffold1857	17183	28	35	26	28	88
scaffold1858	17179	24	29	25	22	77
scaffold1859	17178	22	28	21	22	71
scaffold1860	17175	26	28	23	24	74
scaffold1861	17172	22	25	21	21	65
scaffold1862	17166	21	28	22	26	71
scaffold1863	17163	22	25	19	22	68
scaffold1864	17159	27	30	27	26	83
scaffold1865	17159	22	28	20	23	72
scaffold1866	17158	24	30	24	23	75
scaffold1867	17157	26	33	27	25	82
scaffold1868	17155	23	30	23	24	79
scaffold1869	17154	25	30	26	27	87
scaffold1870	17146	27	34	28	28	85
scaffold1871	17143	27	28	22	24	75
scaffold1872	17138	23	32	26	26	76
scaffold1873	17138	25	30	23	25	77
scaffold1874	17130	27	32	25	26	88
scaffold1875	17130	22	30	24	26	78
scaffold1876	17126	23	30	24	29	79
scaffold1877	17752	21	28	23	26	73
scaffold1878	17121	24	29	24	24	78
scaffold1879	17118	24	30	25	27	81
scaffold1880	17116	26	33	22	21	77
scaffold1881	17578	25	31	23	25	76
scaffold1882	17112	24	30	23	25	76
scaffold1883	17108	23	30	24	22	75
scaffold1884	17103	26	31	27	28	78
scaffold1885	17103	22	31	25	26	81
scaffold1886	17103	28	33	24	27	84
scaffold1887	17097	24	30	25	27	81
scaffold1888	17097	22	31	26	23	75
scaffold1889	17096	25	32	26	23	76
scaffold1890	17082	24	30	23	25	83
scaffold1891	17079	28	33	29	28	92
scaffold1892	17076	26	32	28	27	82
scaffold1893	17063	25	31	26	26	80
scaffold1894	17062	25	30	24	24	76
scaffold1895	17062	23	26	22	23	67
scaffold1896	17060	23	29	20	22	75
scaffold1897	17060	20	27	24	24	66
scaffold1898	17836	20	24	22	21	60
scaffold1899	17054	27	32	24	27	81
scaffold1900	17051	26	29	24	24	74
scaffold1901	17047	18	23	19	20	58
scaffold1902	17045	26	31	25	25	84
scaffold1903	17043	27	35	28	31	95
scaffold1904	17042	23	28	24	25	74
scaffold1905	17040	18	24	20	19	61
scaffold1906	17040	23	31	26	25	80
scaffold1907	17036	27	31	25	27	81
scaffold1908	17031	24	29	23	25	78
scaffold1909	17030	27	33	27	25	84
scaffold1910	17029	22	27	23	26	74
scaffold1911	17679	26	33	25	29	84
scaffold1912	17028	24	29	24	25	69
scaffold1913	17404	25	31	25	24	84
scaffold1914	17026	26	29	24	25	80
scaffold1915	17023	23	27	20	19	66
scaffold1916	17017	26	32	24	24	81
scaffold1917	17016	25	32	24	25	78
scaffold1918	17016	28	32	24	29	84
scaffold1919	17016	26	36	26	28	86
scaffold1920	17008	21	29	21	24	66
scaffold1921	17006	23	28	23	22	69
scaffold1922	16996	26	34	28	29	88
scaffold1923	16987	22	28	22	24	71
scaffold1924	16985	21	23	21	21	66
scaffold1925	16984	24	30	25	23	76
scaffold1926	16979	24	29	25	24	71
scaffold1927	16974	23	27	20	21	63
scaffold1928	16973	22	26	24	25	80
scaffold1929	16969	24	26	23	24	75
scaffold1930	16964	23	28	24	25	72
scaffold1931	16962	21	27	20	22	65
scaffold1932	16956	24	31	24	25	77
scaffold1933	16955	25	33	28	27	83
scaffold1934	16954	21	28	23	20	70
scaffold1935	16949	27	32	26	25	87
scaffold1936	16947	22	29	22	23	71
scaffold1937	16934	21	29	22	24	72
scaffold1938	16929	24	33	23	26	73
scaffold1939	16925	25	29	26	23	79
scaffold1940	16922	23	31	21	22	72
scaffold1941	16917	28	35	26	26	88
scaffold1942	16916	24	28	23	24	72
scaffold1943	16915	28	31	26	28	83
scaffold1944	16915	23	31	24	25	76
scaffold1945	16913	23	29	24	25	76
scaffold1946	16910	23	28	23	24	70
scaffold1947	16903	27	31	25	26	78
scaffold1948	16898	22	29	23	25	73
scaffold1949	16893	25	31	24	24	76
scaffold1950	16890	26	29	25	25	81
scaffold1951	16883	22	29	20	22	71
scaffold1952	16881	21	28	22	22	66
scaffold1953	16876	26	41	27	27	84
scaffold1955	16865	25	29	25	27	85
scaffold1956	16863	26	34	26	26	85
scaffold1957	16862	28	33	27	27	86
scaffold1958	16857	26	31	23	25	77
scaffold1959	16853	23	30	26	27	81
scaffold1960	16851	20	24	21	22	60
scaffold1961	16849	23	30	22	23	71
scaffold1962	16848	27	35	27	26	83
scaffold1963	16848	19	28	22	22	72
scaffold1964	21578	20	24	17	20	63
scaffold1965	16845	22	27	21	22	66
scaffold1966	16845	24	33	26	27	84
scaffold1967	16837	25	33	27	29	79
scaffold1968	16836	27	32	26	30	85
scaffold1969	16836	30	34	30	28	92
scaffold1970	16835	21	28	19	22	63
scaffold1971	16835	24	30	24	27	76
scaffold1972	16834	26	32	26	28	81
scaffold1973	16830	24	32	24	27	82
scaffold1974	16830	25	31	25	23	78
scaffold1975	16824	25	32	24	21	79
scaffold1976	16823	25	27	22	23	61
scaffold1977	16817	26	34	27	26	89
scaffold1978	16814	24	30	26	26	78
scaffold1979	16812	26	33	24	27	81
scaffold1980	16810	24	27	21	25	73
scaffold1981	16807	23	32	25	25	79
scaffold1982	16807	26	32	26	29	88
scaffold1983	16804	24	29	25	25	78
scaffold1984	16802	22	28	24	23	73
scaffold1985	16800	21	28	22	24	71
scaffold1986	16798	26	31	26	27	82
scaffold1987	16796	23	30	25	26	80
scaffold1988	16792	21	25	20	23	64
scaffold1989	16792	23	27	20	23	71
scaffold1990	16792	25	30	24	24	78
scaffold1991	16790	25	29	25	28	81
scaffold1992	16788	25	34	25	29	83
scaffold1993	16788	25	29	24	23	72
scaffold1994	16784	22	30	22	25	67
scaffold1995	16784	22	29	20	24	70
scaffold1996	16783	26	31	24	24	82
scaffold1997	16780	22	29	24	25	72
scaffold1998	16779	21	30	22	24	75
scaffold2000	16771	26	34	26	27	88
scaffold2001	16769	24	29	23	23	78
scaffold2002	16765	26	29	25	28	79
scaffold2003	16764	27	31	26	24	81
scaffold2004	16763	19	26	21	20	65
scaffold2005	16758	19	23	19	21	61
scaffold2006	16755	26	34	25	27	87
scaffold2007	16750	20	26	19	24	68
scaffold2008	16749	24	28	24	24	77
scaffold2009	16746	22	26	19	20	64
[truncated: 192,959 more rows]
