# Supplementary material for: The deep conservation of the Lepidoptera Z chromosome suggests a non-canonical origin of the W
Source: Nat Commun. 2017 Nov 14;8:1486. doi: 10.1038/s41467-017-01663-5 (PMC5684275; doi:10.1038/s41467-017-01663-5)
Supplement: Supplementary file 8 — Supplementary Data 5 [file 41467_2017_1663_MOESM8_ESM.txt]

# Supplementary Data 5: Coverage values for each library and after keeping only uniquely mapped reads in T. sylvina
ScaffoldName	ScaffoldLength cov_Male16.44579 cov_Female9.44580 cov_MaleExtra.SRR1190481	cov_Female9Reseq.44580
scaffold1	243662	2.9e+02	1.7e+02	1.2	2.7e+02
scaffold2	96707	2.9e+02	1.7e+02	1.1	2.6e+02
scaffold3	80567	3.2e+02	1.9e+02	1.5	2.9e+02
scaffold4	72254	2.8e+02	1.7e+02	1.1	2.6e+02
scaffold5	64531	3.1e+02	1.8e+02	1.9	2.8e+02
scaffold6	62239	2.9e+02	1.7e+02	1.2	2.7e+02
scaffold7	61820	2.9e+02	1.7e+02	1.2	2.6e+02
scaffold8	57363	3e+02	1.7e+02	1.1	2.6e+02
scaffold9	53495	2.8e+02	1.6e+02	1	2.6e+02
scaffold10	41069	13	11	5	17
scaffold11	35926	2.8e+02	1.6e+02	1	2.5e+02
scaffold12	35711	2.2e+02	1.3e+02	1.9	2e+02
scaffold13	34764	2.6e+02	1.5e+02	1.5	2.4e+02
scaffold14	33646	2.9e+02	1.7e+02	1.1	2.7e+02
scaffold15	31291	3.6e+02	2.1e+02	1.2	3.3e+02
scaffold16	27335	2.5e+02	1.5e+02	1	2.4e+02
scaffold17	26249	3.7e+02	2.1e+02	1	3.4e+02
scaffold18	24286	2.9e+02	1.7e+02	2.2	2.6e+02
scaffold19	23777	3e+02	1.7e+02	3.3	2.8e+02
scaffold20	23736	10	12	4.6	18
scaffold21	23552	13	11	5	17
scaffold22	40225	1.3e+02	34	0	55
scaffold23	23008	11	11	4.7	18
scaffold24	22904	3.2e+02	1.9e+02	0	3e+02
scaffold25	38675	0	25	0	37
scaffold26	21463	9	8.7	3.5	12
scaffold27	21428	10	11	4.1	17
scaffold28	21350	10	11	4.3	16
scaffold29	21015	11	12	4.7	17
scaffold30	20644	8	8.5	3.9	13
scaffold31	20595	8.1	10	4.1	16
scaffold32	21878	11	10	4.5	15
scaffold33	19684	11	10	3.9	16
scaffold34	20317	12	9.9	5.5	16
scaffold35	19322	10	8.7	3.6	13
scaffold36	19271	12	11	5.1	15
scaffold37	19156	9.1	9.2	4.4	16
scaffold38	19138	11	11	4.4	18
scaffold39	18993	10	10	8.3	17
scaffold40	19024	11	11	4.8	17
scaffold41	22309	11	11	4.8	16
scaffold42	18448	12	10	5.4	17
scaffold43	18359	11	11	4.5	17
scaffold44	18302	2.1e+02	1.2e+02	1.5	1.9e+02
scaffold45	18298	12	9.8	4.5	15
scaffold46	21418	1.7e+02	29	1	45
scaffold47	18461	10	10	3.6	17
scaffold48	18007	12	12	4.9	18
scaffold49	17953	13	12	4.3	18
scaffold50	17918	8.5	9.2	3.8	14
scaffold51	23429	9.6	11	4.1	16
scaffold52	17875	11	9.6	4.1	15
scaffold53	27833	12	11	5	16
scaffold54	32650	12	12	5.3	18
scaffold55	17620	11	10	5.4	15
scaffold56	17326	11	11	4.1	17
scaffold57	17294	9.9	12	4.3	19
scaffold58	17192	11	11	5.6	18
scaffold59	17188	13	10	4.2	17
scaffold60	22242	11	10	4.3	15
scaffold61	16989	9.8	11	5.1	17
scaffold62	16737	8.8	8.2	3.8	13
scaffold63	16687	3.2e+02	1.8e+02	1	2.9e+02
scaffold64	18228	10	9.8	4.8	15
scaffold65	16628	9	10	2.8	15
scaffold66	30564	14	13	6.2	19
scaffold67	16767	7.1	10	3.7	16
scaffold68	17227	10	10	4.6	15
scaffold69	19098	12	9.8	5.2	16
scaffold70	16419	11	12	4.4	20
scaffold71	22182	12	11	5.8	17
scaffold72	16889	13	11	4.8	18
scaffold73	16172	9.8	9.8	3.4	18
scaffold74	16693	10	9.3	4.9	15
scaffold75	20354	2.4e+02	1.5e+02	1.6	2.3e+02
scaffold76	16075	12	10	4.1	15
scaffold77	16035	10	9	4.8	15
scaffold78	16028	13	11	4.5	18
scaffold79	15894	11	10	5.1	16
scaffold80	15805	11	10	5.1	16
scaffold81	21663	11	10	3.7	14
scaffold82	15707	6.5	11	4	16
scaffold83	15627	13	11	5.2	18
scaffold84	18410	8.1	11	3.9	16
scaffold85	15618	13	11	4.6	16
scaffold86	15595	13	10	4.6	17
scaffold87	15574	15	13	6.1	20
scaffold88	15570	11	9.8	4.2	15
scaffold89	15534	12	11	5	17
scaffold90	15534	9.4	11	4.5	16
scaffold91	15513	6.4	9.9	3.3	16
scaffold92	15493	9.8	11	5	16
scaffold93	15491	11	12	5.9	19
scaffold94	15477	9.9	10	4.2	16
scaffold95	15410	7.1	8.1	3.8	14
scaffold96	15401	9.8	10	3.9	16
scaffold97	16838	11	12	5	19
scaffold98	15628	10	12	4.8	18
scaffold99	15582	13	12	5.2	18
scaffold100	16160	10	11	4.9	17
scaffold101	16035	10	12	4.6	19
scaffold102	15289	2.9e+02	1.7e+02	1	2.6e+02
scaffold103	30018	36	23	0	37
scaffold104	15255	9.9	10	4	17
scaffold105	59829	14	21	0	34
scaffold106	16923	42	40	13	64
scaffold107	16023	11	10	2	16
scaffold108	15175	11	8.6	4.1	14
scaffold109	23449	12	11	4.8	18
scaffold110	15094	12	11	4.3	15
scaffold111	15077	9.9	11	5.2	19
scaffold112	15060	11	9.5	4.7	15
scaffold113	15046	10	11	5.3	17
scaffold114	15026	11	11	4.8	15
scaffold115	15677	11	11	5	17
scaffold116	15617	9.6	9.8	4.5	15
scaffold117	14880	11	9.5	3.9	15
scaffold118	14770	14	12	5.2	19
scaffold119	14744	9.6	9.3	4.8	17
scaffold120	14725	10	9.5	4.1	15
scaffold121	14717	14	14	5.4	21
scaffold122	30474	11	11	4.2	17
scaffold123	15257	8.9	11	4.2	18
scaffold124	14640	3.4e+02	2e+02	0	3.1e+02
scaffold125	14565	12	10	5.4	17
scaffold126	16453	9.1	9.5	4.7	14
scaffold127	14795	7.6	7.9	3.7	13
scaffold128	14503	13	10	5.3	17
scaffold129	14502	11	10	4.6	18
scaffold130	14793	12	12	3.6	20
scaffold131	15199	8.8	10	4.9	17
scaffold132	14443	10	11	3.7	16
scaffold133	14421	7.9	11	3.9	16
scaffold134	14408	12	10	4.9	16
scaffold135	14652	9.5	10	4.8	17
scaffold136	27440	0	18	0	29
scaffold137	15512	11	11	5.3	16
scaffold138	14346	10	8.2	3.7	13
scaffold139	14340	12	13	4.7	18
scaffold140	14947	13	11	4.8	18
scaffold141	14330	13	11	4.2	17
scaffold142	14216	11	12	4.6	19
scaffold143	14211	7.9	10	4.7	16
scaffold144	14187	7.5	8.4	3.6	12
scaffold145	14163	8.9	9.8	4.6	15
scaffold146	14141	9.4	11	3.6	17
scaffold147	14095	7.2	9.6	4	15
scaffold148	16130	13	13	5.2	20
scaffold149	14080	12	10	5.1	16
scaffold150	14079	8.6	8.3	4	13
scaffold151	14475	12	11	4.4	16
scaffold152	23058	11	10	4.8	16
scaffold153	14063	9.1	9.6	3.9	15
scaffold154	14058	13	12	5.8	18
scaffold155	14054	15	10	4.5	17
scaffold156	16543	9	10	5	16
scaffold157	14622	9.3	10	4.7	18
scaffold158	23723	10	9.7	4.4	16
scaffold159	14013	12	9.3	3.7	15
scaffold160	23040	11	10	5.1	16
scaffold161	14343	12	13	4.6	20
scaffold162	13987	8.9	11	4	17
scaffold163	18788	15	12	4.9	19
scaffold164	13952	28	24	13	38
scaffold165	13944	11	9.9	4.6	15
scaffold166	14279	9.2	10	3.9	17
scaffold167	13913	12	9.8	4.4	14
scaffold168	13901	11	10	5.7	16
scaffold169	16717	12	11	4.5	16
scaffold170	14888	9.8	13	4.3	19
scaffold171	13843	8	11	5.6	16
scaffold172	13829	8.9	11	3.1	17
scaffold173	13823	12	11	4.7	15
scaffold174	19644	0	22	3.5	33
scaffold175	16660	8.4	11	4.6	17
scaffold176	13794	13	9.9	4.6	17
scaffold177	14588	9.3	10	4.3	16
scaffold178	20236	12	10	4.8	16
scaffold179	13741	12	11	5.1	17
scaffold180	13732	3.2e+02	1.9e+02	1	3e+02
scaffold181	16033	12	11	5.5	18
scaffold182	13660	6.7	7.6	3.6	12
scaffold183	13914	13	11	4.9	16
scaffold184	13654	8.1	9.1	3.9	14
scaffold185	13653	12	12	5.1	18
scaffold186	13639	9.3	9.5	5.9	16
scaffold187	14402	9	11	4.7	16
scaffold188	13605	11	9.8	4.3	16
scaffold189	13598	11	11	4.6	18
scaffold190	13572	11	9.8	4.9	15
scaffold191	13549	12	11	4.9	19
scaffold192	13540	11	11	5.4	18
scaffold193	13529	20	10	7.5	16
scaffold194	13510	6.3	9.2	3.7	14
scaffold195	13862	11	10	4.8	15
scaffold196	13503	12	10	5.1	17
scaffold197	19200	8.6	11	4.9	16
scaffold198	13493	9	9.1	3.9	14
scaffold199	16063	8.2	11	4.3	17
scaffold200	13924	8.9	10	4.6	18
scaffold201	13819	9.3	9.7	5.7	16
scaffold202	16713	10	12	6	19
scaffold203	13434	6.5	5.8	3.6	8.7
scaffold204	13433	7.7	10	5.4	16
scaffold205	21482	11	12	4.6	18
scaffold206	17639	15	13	6.5	20
scaffold207	13375	11	11	4.3	16
scaffold208	13354	7.3	8.6	3.4	14
scaffold209	13327	9.4	8.8	4.3	13
scaffold210	13317	11	10	5.3	15
scaffold211	13293	9.1	8.6	3.6	13
scaffold212	13284	13	11	5.2	18
scaffold213	18423	11	11	4.4	17
scaffold214	13276	13	12	5.8	19
scaffold215	14299	8.5	8.6	3.5	14
scaffold216	13747	9.9	13	4.9	19
scaffold217	13250	9.4	10	4.8	15
scaffold218	13502	9.8	10	5.3	16
scaffold219	14128	11	9.9	4.9	15
scaffold220	13246	9.8	10	4.6	16
scaffold221	13982	12	12	4.9	17
scaffold222	13220	14	10	5.1	16
scaffold223	16509	8.9	10	5.2	16
scaffold224	13190	11	12	4	19
scaffold225	14874	2.9e+02	1.6e+02	3	2.5e+02
scaffold226	13175	9.2	8.5	2.9	13
scaffold227	13118	8.4	12	4.1	16
scaffold228	15526	11	9.8	3.8	15
scaffold229	13107	12	12	6.6	18
scaffold230	13103	9.8	10	4.5	16
scaffold231	13094	11	11	4.7	18
scaffold232	13084	12	11	5.1	18
scaffold233	13060	11	12	5.4	16
scaffold234	13036	9.6	9.5	4.3	14
scaffold235	12996	13	11	3.5	17
scaffold236	12993	10	9.7	5.3	15
scaffold237	12990	11	8.5	4.7	13
scaffold238	18854	7.6	11	3.8	15
scaffold239	12986	10	8.6	4.8	14
scaffold240	12972	7.4	11	4.6	17
scaffold241	12969	8.3	10	4.8	16
scaffold242	12961	11	9.5	4.6	15
scaffold243	12940	11	11	5.1	17
scaffold244	12936	11	10	4.9	17
scaffold245	32393	8.9	27	6.3	43
scaffold246	12911	7	9.4	3.6	15
scaffold247	15245	9.4	11	4	17
scaffold248	12884	12	11	5.5	18
scaffold249	12862	13	11	4.5	17
scaffold250	12857	9.3	11	4.9	18
scaffold251	12856	10	11	5.2	19
scaffold252	13111	10	8.5	4.1	12
scaffold253	12848	9.7	9.7	3.3	14
scaffold254	12840	9.7	10	5.2	16
scaffold255	12835	10	10	4.5	16
scaffold256	13186	10	11	5.1	19
scaffold257	16706	11	11	4.1	16
scaffold258	13678	11	9	4.2	15
scaffold259	12794	8.5	8.7	3.8	14
scaffold260	13252	12	11	4.1	17
scaffold261	12986	10	11	4.6	16
scaffold262	12977	12	11	4.9	16
scaffold263	12735	11	11	5.5	15
scaffold264	12728	11	11	4.4	18
scaffold265	13192	15	14	5	21
scaffold266	12704	8.7	8.9	4.4	15
scaffold267	14093	13	12	4.9	19
scaffold268	13849	10	10	4.6	17
scaffold269	12688	14	13	4.5	21
scaffold270	12674	11	9.4	4.5	14
scaffold271	13268	13	11	5	17
scaffold272	12671	11	11	5.1	18
scaffold273	12642	7.6	10	4.9	14
scaffold274	12620	11	11	3.7	16
scaffold275	12611	7.8	9.5	4.4	14
scaffold276	13521	11	10	5.8	17
scaffold277	12603	10	11	5.3	17
scaffold278	17258	7	11	4.6	16
scaffold279	12573	11	9.9	4.5	16
scaffold280	12564	11	11	4.3	18
scaffold281	15728	6	11	3.2	17
scaffold282	12554	10	11	5.1	18
scaffold283	12553	9	12	4.6	18
scaffold284	12551	9.1	11	4.7	18
scaffold285	17457	13	11	5.1	18
scaffold286	14652	9.8	12	4.7	19
scaffold287	12539	12	9.8	5.4	15
scaffold288	13822	11	9.5	4.7	16
scaffold289	12539	11	10	4.7	17
scaffold290	12535	9.6	9.9	4.9	14
scaffold291	12522	7.7	11	3.9	17
scaffold292	12484	11	10	4.5	16
scaffold293	12474	11	9.3	4.3	15
scaffold294	12467	11	11	5	17
scaffold295	12466	7.9	9.7	4.1	14
scaffold296	17354	10	11	3.9	16
scaffold297	12442	8.7	8.3	3.6	13
scaffold298	12433	8.1	11	3.7	19
scaffold299	12428	13	12	5.4	18
scaffold300	15478	9.3	10	4	16
scaffold301	12424	12	11	5.4	17
scaffold302	12416	13	10	4.2	18
scaffold303	12396	8.3	9.9	4.1	15
scaffold304	12388	3.2e+02	2e+02	1	3e+02
scaffold305	15450	8.8	8	3.7	12
scaffold306	12374	11	10	5.3	15
scaffold307	12371	9.1	9.8	4.7	14
scaffold308	18134	9.3	11	5.6	17
scaffold309	15651	12	10	3.7	16
scaffold310	12941	11	11	5.2	17
scaffold311	12345	8	7.1	2.8	11
scaffold312	12340	2.9e+02	1.7e+02	6.1	2.8e+02
scaffold313	13087	12	9.7	5.4	14
scaffold314	12336	8.1	8.7	4.3	13
scaffold315	13297	9.8	11	4.9	17
scaffold316	12296	8.8	12	4.3	18
scaffold317	12291	8.2	9.8	4.2	14
scaffold318	13745	9.5	11	5.1	18
scaffold319	12286	7.5	8.2	3.8	14
scaffold320	12274	14	12	6	18
scaffold321	14191	9.9	9.6	4.8	16
scaffold322	12264	11	10	4.4	16
scaffold323	12263	12	11	5.1	18
scaffold324	15991	12	11	4.6	16
scaffold325	12221	8.3	10	4.8	18
scaffold326	12216	9.3	10	4.3	17
scaffold327	12198	12	9.9	4.1	15
scaffold328	12197	10	12	4.6	18
scaffold329	12191	12	11	3.6	17
scaffold330	12183	11	10	4.7	17
scaffold331	12168	14	12	5.1	19
scaffold332	12168	5.2	10	3.7	17
scaffold333	12158	12	12	5.6	18
scaffold334	12916	8.5	10	4.8	15
scaffold335	17962	10	9.6	4.9	15
scaffold336	17372	13	12	5.8	21
scaffold337	13921	11	11	4.9	16
scaffold338	12126	12	11	5.3	16
scaffold339	12896	13	11	4.2	17
scaffold340	14515	9.7	11	4.4	17
scaffold341	12116	11	9.5	5	17
scaffold342	13277	9.8	8.4	5.6	14
scaffold343	22567	1	23	0	35
scaffold344	12093	12	10	5	16
scaffold345	12403	10	8.8	5	14
scaffold346	12081	12	11	4.6	16
scaffold347	23159	10	10	4.7	16
scaffold348	12051	11	11	5.4	16
scaffold349	12051	10	11	5	17
scaffold350	12047	12	12	5.1	17
scaffold351	12035	8.8	10	4	17
scaffold352	12032	7.8	10	3.3	18
scaffold353	12023	13	11	5.1	18
scaffold354	12023	9.7	11	4	18
scaffold355	12021	8	9	4.1	15
scaffold356	19839	12	12	5.2	19
scaffold357	12442	9.4	9.8	5	14
scaffold358	12006	12	10	5.3	16
scaffold359	12003	11	10	4.9	16
scaffold360	11994	10	9.1	3.8	15
scaffold361	11980	12	10	4.2	17
scaffold362	11966	11	9.6	3.1	16
scaffold363	11946	13	12	5.6	18
scaffold364	11941	33	13	3.9	21
scaffold365	14119	12	11	4.4	18
scaffold366	11936	10	9.6	4.9	16
scaffold367	12253	11	11	4.9	17
scaffold368	11901	11	8.7	4.4	14
scaffold369	11889	10	9.6	4.2	16
scaffold370	12460	12	11	4.9	16
scaffold371	11858	12	11	5.3	17
scaffold372	17833	9.9	11	4.5	16
scaffold373	11840	11	10	4.8	15
scaffold374	11837	9.9	9.3	4.9	16
scaffold375	17233	6.1	21	4.3	34
scaffold376	11790	12	9.5	5.8	14
scaffold377	15319	11	9.9	4.1	14
scaffold378	11782	15	12	6.7	19
scaffold379	11781	12	10	4.6	17
scaffold380	11763	7.9	11	4.2	15
scaffold381	11750	6.7	8.9	3.3	13
scaffold382	12261	9.4	10	4.2	15
scaffold383	11746	10	11	2.9	18
scaffold384	14779	7	11	3.9	16
scaffold385	18747	11	11	5	18
scaffold386	14284	0	24	0	39
scaffold387	11722	11	11	5.4	17
scaffold388	11721	8.1	11	4.2	16
scaffold389	11710	13	11	5.6	18
scaffold390	11708	9.9	11	4.6	17
scaffold391	13270	8.1	9.6	3.5	15
scaffold392	11703	10	9.5	4.5	15
scaffold393	11702	10	9.3	4.6	14
scaffold394	13126	8.8	9.6	4.4	16
scaffold395	11688	8.9	7.4	3.6	13
scaffold396	11686	9.8	11	5.2	17
scaffold397	11665	7.5	9.6	5.3	13
scaffold398	11929	11	11	5.5	17
scaffold399	13839	9.9	10	5.3	16
scaffold400	11657	9.2	9.4	4.7	14
scaffold401	11656	10	8.5	4	12
scaffold402	11654	9.7	9	5.1	15
scaffold403	11650	12	10	4.8	18
scaffold404	11632	9.7	9.6	4.9	16
scaffold405	11630	7.9	11	3.7	16
scaffold406	11622	9	7.6	4.3	12
scaffold407	15845	12	12	4.6	18
scaffold408	11615	7.1	8.8	5.3	13
scaffold409	16338	7.9	11	4.2	19
scaffold410	19462	0	21	0	34
scaffold411	11586	10	10	4.8	15
scaffold412	11586	11	9.3	4.5	14
scaffold413	11583	8.9	11	4.7	17
scaffold414	13594	10	11	5.6	17
scaffold415	11572	13	12	6.3	17
scaffold416	11565	8.9	9.5	4.4	15
scaffold417	11561	12	10	5.1	18
scaffold418	11535	17	8.6	1.7	13
scaffold419	11532	12	10	5.4	15
scaffold420	17627	9.6	10	4.1	15
scaffold421	11528	5.8	9.6	4.4	14
scaffold422	11503	12	9.3	4.4	15
scaffold423	11500	9.1	8.7	2.8	15
scaffold424	11500	9.1	8.9	4.6	13
scaffold425	11481	8.1	10	4.3	17
scaffold426	13709	8.8	9.2	4.1	14
scaffold427	11457	11	9.3	3.8	16
scaffold428	14482	10	10	3.7	16
scaffold429	11447	11	9.9	4.3	17
scaffold430	11439	11	10	5	16
scaffold431	11437	11	10	4.3	17
scaffold432	19265	11	11	4.7	17
scaffold433	11435	12	12	4.9	19
scaffold434	11433	14	10	3.8	16
scaffold435	11423	8.9	11	4.3	18
scaffold436	12641	11	9.9	4.9	16
scaffold437	13521	11	11	3.2	16
scaffold438	11403	9.2	8	5.3	13
scaffold439	13098	8.1	9.9	4	16
scaffold440	11395	8.5	11	4.1	17
scaffold441	11393	12	11	3.9	17
scaffold442	11665	11	9.9	4.8	15
scaffold443	11385	9.2	10	4.6	16
scaffold444	11382	9.9	9.8	3.7	17
scaffold445	11665	8.6	11	4.1	18
scaffold446	11376	8.6	11	3.2	17
scaffold447	11361	7.9	6.5	3.3	9.5
scaffold448	12169	13	11	5.9	17
scaffold449	11341	11	11	5.2	17
scaffold450	11338	8.3	8.2	3	12
scaffold451	11337	12	11	4	16
scaffold452	11334	9.5	9.3	3.9	14
scaffold453	11327	6	9	3	14
scaffold454	11325	13	11	4.7	18
scaffold455	11307	12	10	2.9	17
scaffold456	12283	0	23	0	36
scaffold457	11286	4.9	9	3.7	15
scaffold458	11282	11	10	4.4	17
scaffold459	12822	9.2	7.8	5.2	12
scaffold460	13532	9.2	11	5.1	17
scaffold461	11276	9.3	9.7	5.2	17
scaffold462	13883	10	7.7	3.7	13
scaffold463	11255	6.7	12	4.4	20
scaffold464	11253	12	10	5.2	16
scaffold465	11983	7.1	9.6	4.3	14
scaffold466	11234	9.1	9.5	5.1	16
scaffold467	11233	11	11	4.1	18
scaffold468	11965	11	11	5.4	18
scaffold469	11219	12	10	3.9	15
scaffold470	11216	9.7	8.8	3.4	15
scaffold471	11214	12	12	5.2	18
scaffold472	11210	13	11	4.3	20
scaffold473	11198	5.3	8.7	4.5	14
scaffold474	11194	9.3	10	4.1	17
scaffold475	11507	24	23	5.5	34
scaffold476	11187	8.5	7.8	5.1	13
scaffold477	11174	12	10	4.7	16
scaffold478	11413	9.7	11	4.3	17
scaffold479	11169	10	11	5.1	18
scaffold480	11380	12	12	6	18
scaffold481	11165	11	11	4.4	16
scaffold482	11164	8.1	9	5.3	14
scaffold483	11156	8.4	8.6	4.6	14
scaffold484	15884	14	12	5.6	20
scaffold485	11133	10	11	5.3	16
scaffold486	11131	7.9	8.1	4.7	13
scaffold487	11126	11	11	5.2	17
scaffold488	11121	8.6	12	5.2	19
scaffold489	11116	9.2	8.8	4.3	15
scaffold490	11113	11	10	5.2	15
scaffold491	11112	11	12	5.4	20
scaffold492	11103	11	9.6	5.1	15
scaffold493	11094	11	10	4.4	15
scaffold494	11084	10	9.3	6.4	15
scaffold495	11079	11	10	3.7	16
scaffold496	11074	10	10	5.4	15
scaffold497	11068	8.7	12	4.6	18
scaffold498	11057	8.4	10	3.9	16
scaffold499	14221	8.9	8.2	3.6	13
scaffold500	13823	12	11	3.6	17
scaffold501	11047	13	12	7.5	19
scaffold502	11046	9	7.9	4.5	12
scaffold503	11043	11	9.1	5.2	15
scaffold504	11042	9.6	11	3.5	16
scaffold505	12889	9.6	11	4.6	17
scaffold506	12975	11	11	5.1	16
scaffold507	11035	9.3	8.5	5.8	14
scaffold508	11035	12	9.8	4.7	16
scaffold509	11590	9.6	10	4.6	15
scaffold510	11015	8.9	8	3.5	12
scaffold511	10993	7.6	11	4.9	18
scaffold512	10992	10	11	5.4	18
scaffold513	12204	11	10	5	17
scaffold514	11190	12	11	4.6	16
scaffold515	10977	6.5	9.1	4.3	13
scaffold516	10976	11	10	4.7	16
scaffold517	10968	12	11	4.4	17
scaffold518	10966	12	10	5	16
scaffold519	10955	12	10	5.3	17
scaffold520	10954	8.3	9.6	4.2	14
scaffold521	10951	12	8.8	4.8	16
scaffold522	10947	9.9	10	4.6	15
scaffold523	10946	10	8.6	5	14
scaffold524	10945	7.4	10	4	17
scaffold525	10940	8.4	9.4	5	14
scaffold526	10938	13	12	6.2	19
scaffold527	10919	11	8.8	4	14
scaffold528	10919	11	11	4.8	15
scaffold529	10911	7.9	9.6	4.6	16
scaffold530	11125	12	9.9	3.9	17
scaffold531	10908	12	10	3	16
scaffold532	18380	10	9.7	4.4	15
scaffold533	10902	11	9.1	4.1	14
scaffold534	10897	9.2	8.6	4.5	13
scaffold535	10892	8.9	8.3	3.9	12
scaffold536	10889	12	11	5.4	15
scaffold537	18212	7.4	9.2	3.8	14
scaffold538	10884	7.5	9.2	4	14
scaffold539	10884	9.4	9.9	3.8	15
scaffold540	10883	9.4	11	11	18
scaffold541	10878	9.6	10	4.7	15
scaffold542	10878	11	10	4.9	15
scaffold543	10874	9.9	9.1	4.6	15
scaffold544	10871	13	12	4.7	18
scaffold545	10869	12	11	4.8	15
scaffold546	10865	12	11	4.4	18
scaffold547	11138	15	13	6.7	20
scaffold548	13990	8.4	8.8	3.7	13
scaffold549	10845	3.1e+02	1.8e+02	1.6	2.8e+02
scaffold550	11565	5.9	8.7	2.7	15
scaffold551	12281	8.3	11	4.6	17
scaffold552	10837	8.2	11	4.3	15
scaffold553	20995	14	12	5.7	20
scaffold554	10832	11	11	5.2	16
scaffold555	12459	9.9	11	4.9	16
scaffold556	10829	13	11	4.8	18
scaffold557	10825	6	8.7	4.4	14
scaffold558	10824	11	11	4.8	18
scaffold559	10815	11	11	4.3	19
scaffold560	11722	11	12	4.6	17
scaffold561	10807	11	10	4.7	17
scaffold562	14886	11	13	5.3	18
scaffold563	10801	9.7	11	2.9	18
scaffold564	11801	9.7	10	4.1	15
scaffold565	10790	13	11	4.8	17
scaffold566	19384	11	11	4.2	17
scaffold567	10775	6.9	9.2	4.5	13
scaffold568	10774	8.7	12	4.7	18
scaffold569	10773	15	12	3.7	18
scaffold570	10772	10	11	4.6	17
scaffold571	10768	12	10	4.3	16
scaffold572	10767	7.6	6.8	1.2	11
scaffold573	10765	12	11	4.8	19
scaffold574	10751	13	11	4.5	18
scaffold575	10748	9.8	10	4.6	16
scaffold576	10741	8.5	9.9	4.7	15
scaffold577	10955	11	9.1	5	14
scaffold578	10738	10	10	5.3	16
scaffold579	10738	6.7	10	3.5	17
scaffold580	10735	12	11	4.6	17
scaffold581	10727	11	9.5	7	12
scaffold582	10721	10	10	5	16
scaffold583	10720	7.3	9.9	4.6	15
scaffold584	10717	12	16	11	25
scaffold585	10716	13	11	4.5	16
scaffold586	10707	12	11	4.9	17
scaffold587	15773	10	11	4.3	16
scaffold588	10699	9.7	11	4.5	19
scaffold589	10694	11	12	5.1	20
scaffold590	12884	14	12	5.3	19
scaffold591	10688	13	11	4.3	17
scaffold592	10685	11	11	4.4	16
scaffold593	11426	12	11	6	19
scaffold594	10679	7.9	7	3.3	10
scaffold595	14134	6.1	11	3.5	15
scaffold596	11223	9.5	11	5.4	17
scaffold597	10675	9.6	9.4	5.3	14
scaffold598	10937	7.8	10	4.9	17
scaffold599	11107	8.4	9.3	4.7	14
scaffold600	10650	9.8	9.8	3.8	16
scaffold601	10646	11	11	5.8	18
scaffold602	10642	9.4	9.7	3.8	16
scaffold603	10635	9.3	8.9	2.4	12
scaffold604	15696	12	12	4.6	19
scaffold605	11357	7.5	8.2	3.7	12
scaffold606	15517	9.8	9.7	4.2	16
scaffold607	10632	8.5	10	5.1	16
scaffold608	17221	7.7	11	4.4	16
scaffold609	10630	9.7	8.9	4.9	15
scaffold610	13367	8.8	9.1	3.6	15
scaffold611	10622	11	9.8	4.8	17
scaffold612	10620	11	13	6.3	18
scaffold613	10602	12	11	4.4	18
scaffold614	16797	11	11	5	18
scaffold615	10595	8	10	5.1	16
scaffold616	11178	12	12	4.2	18
scaffold617	10938	8.2	8.5	4	13
scaffold618	10591	10	9.4	4.2	15
scaffold619	20293	9	12	4.4	19
scaffold620	10588	12	10	4.7	17
scaffold621	14810	7.9	8.8	4.8	14
scaffold622	11598	8.8	8.1	3.4	11
scaffold623	10586	11	11	4.9	16
scaffold624	10581	9.8	11	5.9	19
scaffold625	10577	11	9.4	4.7	15
scaffold626	10570	11	12	4.1	18
scaffold627	10568	11	11	5.2	17
scaffold628	10897	11	11	5.6	16
scaffold629	10565	7.5	8	3.9	13
scaffold630	10564	11	11	4.5	17
scaffold631	10563	9.5	9.6	3.5	14
scaffold632	10562	11	11	4.6	18
scaffold633	10561	6.2	8.2	3.1	13
scaffold634	10554	16	11	5	18
scaffold635	10551	9.9	11	4.9	17
scaffold636	10551	12	11	3.8	19
scaffold637	10548	12	10	4.2	16
scaffold638	11294	9.4	9.7	4.9	15
scaffold639	10865	11	9.5	4.2	16
scaffold640	10534	8.9	8.3	4.3	13
scaffold641	11781	12	10	4.4	16
scaffold642	10529	11	11	4.7	19
scaffold643	10526	10	10	4.2	15
scaffold644	10525	8.3	11	5	15
scaffold645	10525	10	8.4	4.4	14
scaffold646	12366	9.6	9.2	4.4	14
scaffold647	10492	10	9.9	4	15
scaffold648	10491	8.9	7.7	4.8	12
scaffold649	11061	11	11	3.6	17
scaffold650	10483	6.3	7.3	2.9	11
scaffold651	12383	9	9.9	4.9	16
scaffold652	10470	9.8	9.8	4.7	15
scaffold653	13360	11	12	5.1	18
scaffold654	25820	3.1	23	1	35
scaffold655	10467	14	9.4	4.3	15
scaffold656	10651	7.6	11	4.5	15
scaffold657	10457	12	11	4.7	16
scaffold658	10452	11	9.5	5.6	15
scaffold659	10450	12	11	4.6	17
scaffold660	10999	7.5	8.8	4	13
scaffold661	10969	7	11	4	16
scaffold662	10445	12	11	4.7	18
scaffold663	10444	11	9.7	5.1	15
scaffold664	10442	12	10	4.6	16
scaffold665	10440	12	10	3.2	16
scaffold666	10439	8.1	9.5	3.5	15
scaffold667	10437	13	12	6.2	19
scaffold668	10437	6.6	7.5	3.9	13
scaffold669	10436	6.7	9.1	4.3	15
scaffold670	11144	9	8.6	3	12
scaffold671	10431	8.6	10	3.8	15
scaffold672	10431	9.2	10	3.6	16
scaffold673	11384	6.8	8	3.7	12
scaffold674	13428	8.2	10	4.1	16
scaffold675	10429	6.7	9.5	3.4	15
scaffold676	10425	7.8	9.5	3.7	14
scaffold677	10423	9.6	10	3.9	16
scaffold678	10419	18	8.4	2	14
scaffold679	10418	12	12	4.7	18
scaffold680	10412	12	9.3	5.1	14
scaffold681	10409	9	8.8	4.8	14
scaffold682	11513	13	11	4.5	16
scaffold683	10400	11	11	3.9	16
scaffold684	10400	10	7.9	4.5	13
scaffold685	10400	11	10	5.3	15
scaffold686	10388	8.6	8.5	5.2	12
scaffold687	10384	9	10	3.9	15
scaffold688	10378	8.6	8.6	2.8	14
scaffold689	11627	8.6	10	4	14
scaffold690	10374	7.8	9.9	4.9	16
scaffold691	10367	8.4	7.1	4.1	11
scaffold692	10367	7.9	9.2	4.4	15
scaffold693	10366	11	12	5.5	16
scaffold694	10361	11	12	3.6	19
scaffold695	10360	10	8.5	3.6	15
scaffold696	13660	8.1	7.3	4.4	10
scaffold697	10359	8.9	10	3.5	15
scaffold698	12047	9.8	8.8	4.4	14
scaffold699	10702	12	12	4.2	19
scaffold700	10353	6.9	9.4	3.1	15
scaffold701	10344	12	12	4.8	19
scaffold702	10343	8.7	9.6	3.4	16
scaffold703	10341	12	10	4.2	16
scaffold704	10340	11	9.4	4.5	15
scaffold705	10329	11	9.8	4.2	16
scaffold706	11895	9.6	11	4.3	16
scaffold707	10309	11	11	4.9	15
scaffold708	10309	9.9	9.2	4	14
scaffold709	10302	11	11	3.5	16
scaffold710	10302	8	11	4.2	17
scaffold711	10299	11	9.6	3.7	15
scaffold712	10299	8.9	11	5.1	16
scaffold713	10296	14	12	4.7	18
scaffold714	10296	9.9	9.4	2.3	14
scaffold715	10289	9.3	12	4.2	19
scaffold716	10546	9.1	8.8	4.3	15
scaffold717	10279	9	12	4.9	18
scaffold718	10279	8.2	9.3	3.1	14
scaffold719	10274	14	10	3	17
scaffold720	10433	11	11	5.1	16
scaffold721	10483	8.8	9.1	5.4	14
scaffold722	10270	10	11	4.5	15
scaffold723	10265	12	11	5.7	18
scaffold724	10265	12	11	5.2	18
scaffold725	10262	8.8	8.2	4.1	13
scaffold726	10522	8.7	10	4.6	16
scaffold727	10261	12	10	5.3	15
scaffold728	10895	7.1	7.4	4.6	9.7
scaffold729	10259	9.6	9.5	3.9	13
scaffold730	11716	12	10	4.6	16
scaffold731	10254	9	11	3.8	16
scaffold732	10253	9.5	11	3.6	16
scaffold733	14691	7	10	4.7	18
scaffold734	12275	11	11	5.1	18
scaffold735	10538	12	10	4.4	17
scaffold736	10243	12	12	5.5	17
scaffold737	10235	12	12	4.1	19
scaffold738	10226	11	9.2	5.5	16
scaffold739	10219	8.7	10	4.1	16
scaffold740	10217	6.4	9.2	4.5	14
scaffold741	11978	11	11	4.8	16
scaffold742	10211	7	12	5.2	17
scaffold743	10209	10	11	4.1	16
scaffold744	10209	12	10	4.1	15
scaffold745	11392	12	9.3	4.6	15
scaffold746	10204	9.6	10	4.2	18
scaffold747	10204	12	11	4.5	17
scaffold748	10202	8.1	10	4	15
scaffold749	17288	6.3	9.1	3.6	15
scaffold750	10194	12	11	4.3	17
scaffold751	10190	7.3	9.4	3.9	14
scaffold752	10189	8.7	12	4.3	19
scaffold753	11357	9.2	8.5	4.2	12
scaffold754	10183	9	8.6	4.2	15
scaffold755	11159	1.8e+02	22	0	37
scaffold756	10182	11	11	4.6	16
scaffold757	10176	12	7.7	3.1	11
scaffold758	10176	11	10	4.3	16
scaffold759	10172	3.3e+02	1.9e+02	1	2.9e+02
scaffold760	21832	1.5e+02	24	2.4	37
scaffold761	10170	12	12	4.8	18
scaffold762	10170	6.4	6.8	2.6	11
scaffold763	10169	6.8	11	3.9	15
scaffold764	11003	12	12	4.8	18
scaffold765	27626	1.4	24	2.9	39
scaffold766	10159	13	10	5.4	16
scaffold767	17168	12	10	5.7	16
scaffold768	10156	9.4	11	5.3	18
scaffold769	10148	9.2	10	2.7	15
scaffold770	10141	12	12	4.8	20
scaffold771	10778	9.6	9	3.6	14
scaffold772	10138	10	12	4.2	19
scaffold773	10134	11	11	5.3	16
scaffold774	10130	13	10	4.8	16
scaffold775	10126	11	10	5.4	16
scaffold776	10900	8.1	9.3	4.6	14
scaffold777	10119	14	11	4.2	17
scaffold778	12313	10	11	3.9	16
scaffold779	10886	12	10	4.6	17
scaffold780	10110	4.1e+02	2.4e+02	0	3.8e+02
scaffold781	10716	9.9	10	4.7	16
scaffold782	10104	7.3	10	5.1	16
scaffold783	10379	11	9.6	4.2	16
scaffold784	10098	8.2	9.4	4.3	15
scaffold785	10096	9.8	9.9	3.7	14
scaffold786	10096	13	11	5.5	17
scaffold787	10094	11	9.6	4.6	15
scaffold788	10094	13	10	5.4	16
scaffold789	10088	10	8.9	3.4	12
scaffold790	10087	10	7.6	4.8	13
scaffold791	14451	10	12	5.3	17
scaffold792	10085	8.8	10	4.5	16
scaffold793	10082	12	10	5.8	16
scaffold794	10081	9.2	7.3	3.7	10
scaffold795	10069	10	9.7	4.2	15
scaffold796	10068	8.8	9.8	4.4	14
scaffold797	10067	7.5	9	3.6	13
scaffold798	11423	9.9	11	5.3	15
scaffold799	10065	9.5	11	5.2	19
scaffold800	10064	11	9.6	4.6	15
scaffold801	11328	12	11	3.7	17
scaffold802	10062	12	11	4.2	17
scaffold803	10060	8.8	9.2	3.8	16
scaffold804	10057	7.3	5.8	3.8	9.4
scaffold805	10395	11	11	4.9	17
scaffold806	10045	10	9.3	5.1	14
scaffold807	10423	7.7	8.5	3.7	14
scaffold808	10033	9.8	7.7	4.6	12
scaffold809	12049	6.9	11	4.5	17
scaffold810	10028	7.2	8.7	3.8	13
scaffold811	10023	10	12	5.6	18
scaffold812	11122	9.6	11	4.3	17
scaffold813	10021	13	11	3.3	15
scaffold814	10019	10	9.7	5.7	15
scaffold815	10018	4.9	9	2.8	14
scaffold816	10015	12	10	5.4	16
scaffold817	10009	8.5	8	4.5	14
scaffold818	10272	8.9	9.4	3.3	15
scaffold819	12362	12	12	4.2	19
scaffold820	11585	8.2	7.7	3.8	12
scaffold821	17880	53	21	0	31
scaffold822	9997	8.3	7.5	3.3	11
scaffold823	9996	7.6	10	4.5	16
scaffold824	9995	12	11	4.4	16
scaffold825	9994	12	9.8	4.1	16
scaffold826	17721	9.8	9.1	4	14
scaffold827	18106	9.8	9.8	4.2	16
scaffold828	9990	12	10	5.3	15
scaffold829	9990	12	11	4.4	18
scaffold830	9986	9.9	8.5	4.6	13
scaffold831	12210	10	10	4.7	16
scaffold832	9983	9.8	8.2	3.2	13
scaffold833	9982	9.7	9.4	4	16
scaffold834	12072	11	9.8	4.8	14
scaffold835	9974	8.7	10	3.1	16
scaffold836	10271	11	12	5.1	18
scaffold837	9971	8.1	11	3.9	17
scaffold838	9970	10	11	4.5	17
scaffold839	9969	11	8.9	4.9	15
scaffold840	9963	9.6	10	2.2	16
scaffold841	13868	8.4	8.7	3.8	13
scaffold842	10164	8.4	8.3	4.5	12
scaffold843	9962	12	11	4.2	19
scaffold844	11246	9.3	10	3.6	18
scaffold845	9953	12	11	6.1	17
scaffold846	11742	9.7	11	5.2	16
scaffold847	9939	12	11	4.6	17
scaffold848	10257	11	9.1	5.1	13
scaffold849	9933	12	11	3.8	18
scaffold850	10684	11	11	3.6	17
scaffold851	9924	11	11	6.1	18
scaffold852	9920	6.4	10	4.7	16
scaffold853	9919	11	11	5.6	18
scaffold854	10458	6.9	9.5	4.7	14
scaffold855	11948	11	9.6	4.3	14
scaffold856	9918	8.2	10	5.1	15
scaffold857	9915	11	9.5	4.5	15
scaffold858	12582	12	9.9	4.1	15
scaffold859	9911	11	8.6	4.5	13
scaffold860	9907	12	11	4.8	18
scaffold861	9906	6	10	2.8	17
scaffold862	9905	11	10	3.9	18
scaffold863	9898	12	11	5	16
scaffold864	9896	13	10	4.1	17
scaffold865	9896	13	10	4	15
scaffold866	18493	8.5	8.5	4.3	12
scaffold867	9894	7.3	9.1	5.1	15
scaffold868	9893	7.2	9.3	4.7	13
scaffold869	10967	8.9	9.9	3.9	14
scaffold870	9883	10	9.4	5.4	14
scaffold871	9880	8.9	9.9	4.7	16
scaffold872	9877	8.7	9.7	3.7	15
scaffold873	9874	12	10	4.2	17
scaffold874	9874	9.6	9	3.2	15
scaffold875	19511	10	11	4.6	17
scaffold876	10108	10	9.3	5.1	14
scaffold877	10504	8.7	7.6	4.3	13
scaffold878	19892	11	11	4.9	17
scaffold879	13480	13	11	3.5	18
scaffold880	9854	11	11	5.1	18
scaffold881	14009	12	11	5.7	17
scaffold882	9852	11	10	4.6	15
scaffold883	11393	7.8	10	3.7	16
scaffold884	13926	13	10	5.5	17
scaffold885	11341	10	9.9	5	14
scaffold886	9835	7.8	7.8	3.8	12
scaffold887	9835	7.8	7.8	3.8	11
scaffold888	9827	12	11	3.9	17
scaffold889	9823	9	11	3.3	18
scaffold890	10040	12	10	6.1	17
scaffold891	9819	8.4	8.2	3.6	13
scaffold892	9817	12	11	4.2	17
scaffold893	10114	10	11	4.4	18
scaffold894	9813	12	13	4.4	18
scaffold895	9811	8.4	9.3	4.4	15
scaffold896	9811	10	11	4.9	18
scaffold897	9807	10	12	5.3	19
scaffold898	9801	6.2	7.7	4.4	11
scaffold899	17148	11	11	5.3	19
scaffold900	9800	12	12	4.9	18
scaffold901	9799	10	9.8	5.3	13
scaffold902	9796	11	11	5.3	16
scaffold903	9796	11	9.4	5	14
scaffold904	13440	10	11	5.2	17
scaffold905	9780	9.9	9.1	3.5	15
scaffold906	9779	8.4	9.7	4.2	14
scaffold907	9776	8.6	10	4.2	17
scaffold908	11279	11	11	5.2	16
scaffold909	9774	7.8	8.9	2.7	14
scaffold910	10560	8.1	8.3	4.5	12
scaffold911	9771	9.9	8.8	6.3	16
scaffold912	9770	8.3	10	4.7	15
scaffold913	9769	9.8	12	5.2	18
scaffold914	9768	10	10	5.1	17
scaffold915	9765	11	11	5	16
scaffold916	9764	8.5	10	4.3	15
scaffold917	9758	13	12	5.6	18
scaffold918	9756	11	6.9	4.1	10
scaffold919	9754	9.1	10	4.8	15
scaffold920	9750	11	10	5.3	16
scaffold921	9749	9.1	9	3.6	14
scaffold922	13259	12	11	5	17
scaffold923	11951	12	12	5.2	19
scaffold924	9745	7.5	11	4.8	18
scaffold925	9744	12	9.3	5.2	15
scaffold926	9742	10	9.3	4.1	16
scaffold927	9742	12	9.7	5	13
scaffold928	9741	10	8.7	4.2	15
scaffold929	9739	10	9.1	2.5	15
scaffold930	9739	11	10	4.6	17
scaffold931	9737	8.9	9.1	3.6	14
scaffold932	11699	12	11	4	15
scaffold933	11555	8.5	10	3.8	15
scaffold934	9733	6.9	9.8	3.6	15
scaffold935	11508	11	10	4.5	16
scaffold936	10028	11	11	4.9	17
scaffold937	9729	9.5	10	4.3	16
scaffold938	9725	10	9.7	4.6	15
scaffold939	9723	11	11	4	16
scaffold940	10031	10	8.8	4.1	15
scaffold941	11886	9.1	8.5	4.8	14
scaffold942	9713	10	7.8	3.9	13
scaffold943	10096	8.5	8.9	5.1	13
scaffold944	10209	6.7	6.8	3.7	10
scaffold945	18553	8.2	9.9	4.1	16
scaffold946	9705	11	9.4	4.6	15
scaffold947	9696	13	9.9	1	17
scaffold948	9695	11	10	4.7	18
scaffold949	9695	11	11	5.6	15
scaffold950	9695	9.5	12	4.4	19
scaffold951	9693	9.3	9.4	4.2	15
scaffold952	9691	9.3	9.3	2.8	14
scaffold953	9687	13	10	3.4	16
scaffold954	9686	11	9.8	4.8	16
scaffold955	9686	11	10	4.4	15
scaffold956	9686	13	12	4.4	18
scaffold957	10201	10	13	4.7	19
scaffold958	9684	7.9	11	5.2	19
scaffold959	9684	9.4	9.6	3.8	14
scaffold960	11049	13	11	4.7	17
scaffold961	9680	12	11	5.2	16
scaffold962	9678	9.1	11	4.3	19
scaffold963	9674	9.6	9.3	4.4	14
scaffold964	9674	11	10	5.6	15
scaffold965	9672	5.5	11	3.1	17
scaffold966	9669	9.8	9.8	3.2	15
scaffold967	9668	9.8	9.9	5.3	15
scaffold968	9664	8.7	9.8	4.3	15
scaffold969	10464	11	10	4.8	14
scaffold970	9662	10	11	4.1	18
scaffold971	9655	7.3	11	4.1	18
scaffold972	9654	10	12	4.4	18
scaffold973	9650	11	9.7	4.1	15
scaffold974	9645	8.5	8.5	3.2	10
scaffold975	9639	9.2	8.9	3.7	15
scaffold976	9636	9.8	10	4.7	14
scaffold977	9635	6.1	8.4	2.9	14
scaffold978	9630	9.6	8.8	4.9	14
scaffold979	9628	10	9.7	4.1	17
scaffold980	10257	10	9.6	5.1	16
scaffold981	13717	7.3	13	4.8	18
scaffold982	9624	11	10	3.2	17
scaffold983	9623	13	12	4.2	19
scaffold984	10819	8.4	10	3.3	14
scaffold985	12959	9.6	9.7	3.8	15
scaffold986	10614	8.3	9.3	4.6	14
scaffold987	9617	12	10	4.2	16
scaffold988	10758	7.4	11	3.5	16
scaffold989	9611	9.6	9.9	4.7	16
scaffold990	9611	9.7	10	5	17
scaffold991	10814	10	12	4.9	18
scaffold992	9606	10	9	5.5	15
scaffold993	9603	10	10	4.4	16
scaffold994	9601	7.8	9.3	3.4	16
scaffold995	10660	11	8.7	4.2	13
scaffold996	10245	8.5	11	4.9	17
scaffold997	9811	6.6	6.5	1.9	9.2
scaffold998	9595	10	9.6	4.2	17
scaffold999	9595	8.8	9.7	4.1	14
scaffold1000	9590	10	9.8	3.1	15
scaffold1001	13850	10	9.8	5.5	14
scaffold1002	9587	11	10	5.5	15
scaffold1003	9587	13	11	3.7	15
scaffold1004	9579	10	10	4.3	16
scaffold1005	9576	7.7	11	3.3	17
scaffold1006	9571	9.4	10	4.2	14
scaffold1007	9569	10	9.6	5.4	14
scaffold1008	10302	12	10	4.4	15
scaffold1009	9564	6.6	10	3.9	15
scaffold1010	10417	9.6	10	4.6	17
scaffold1011	9562	12	11	3.3	17
scaffold1012	10891	12	11	4.3	17
scaffold1013	12353	10	9.8	4.6	15
scaffold1014	9556	9.8	10	4.6	16
scaffold1015	11181	9.3	10	4.2	17
scaffold1016	9555	7.3	7.2	3.1	10
scaffold1017	9554	9.3	12	5.7	18
scaffold1018	9546	11	10	4.9	17
scaffold1019	9544	6.7	9.5	4.7	14
scaffold1020	9538	8.8	9	3.4	14
scaffold1021	9537	9.9	10	3.5	16
scaffold1022	9537	9.9	11	4	19
scaffold1023	9535	10	9.9	4.9	15
scaffold1024	9531	9.5	12	3.8	20
scaffold1025	9531	11	10	4.8	16
scaffold1026	9531	11	11	4.1	15
scaffold1027	9527	7.9	9.3	4.4	16
scaffold1028	9515	11	10	3.3	15
scaffold1029	11200	11	9.5	3.3	15
scaffold1030	9514	13	11	6	17
scaffold1031	9513	7.6	5.4	3.8	8.4
scaffold1032	9511	9.3	9.3	4.7	16
scaffold1033	10472	13	11	5.2	16
scaffold1034	10848	11	11	4.2	17
scaffold1035	15773	10	11	4.4	17
scaffold1036	9503	9.8	10	5	14
scaffold1037	9502	9.3	8.6	3.4	13
scaffold1038	9500	8.8	8.9	4.7	14
scaffold1039	9499	10	11	4.1	15
scaffold1040	9494	10	8	5.2	12
scaffold1041	9490	9.1	8.9	4.6	14
scaffold1042	9483	7.4	7.6	3.8	12
scaffold1043	9477	11	9.9	4.9	15
scaffold1044	9475	9.9	8.8	4.8	14
scaffold1045	9475	10	10	3.8	17
scaffold1046	9474	12	11	4.8	17
scaffold1047	9473	12	11	5.3	17
scaffold1048	10416	8.6	9	4	15
scaffold1049	9471	6.8	7.6	4.5	12
scaffold1050	9471	7.8	9.9	4.5	15
scaffold1051	9469	8.6	10	4.9	16
scaffold1052	12640	11	10	4.5	16
scaffold1053	9465	10	8	4.5	12
scaffold1054	10019	13	12	4.9	19
scaffold1055	9458	10	12	3.2	18
scaffold1056	9454	10	9.7	4.6	15
scaffold1057	9453	12	11	5.2	15
scaffold1058	9450	7.2	6.6	3.5	9.7
scaffold1059	9447	12	11	4.3	15
scaffold1060	9445	12	11	4	17
scaffold1061	9441	9.4	11	4.2	18
scaffold1062	9437	9	8.3	3.5	12
scaffold1063	9434	9.7	11	4.1	16
scaffold1064	9431	8	8	3.5	12
scaffold1065	9431	11	10	5.4	16
scaffold1066	9430	6	8.2	2.9	15
scaffold1067	9423	11	9.3	4.4	16
scaffold1068	9422	6.3	5.9	3	9.2
scaffold1069	9416	10	10	5.1	17
scaffold1070	9415	14	11	4.5	18
scaffold1071	9414	12	9.9	4.1	14
scaffold1072	9413	6.5	9.7	2.9	15
scaffold1073	9411	8.9	7.4	2.4	13
scaffold1074	9409	11	11	4.7	16
scaffold1075	9408	9	10	3	15
scaffold1076	10071	9.2	10	4.6	16
scaffold1077	14693	11	11	4.1	17
scaffold1078	9398	9.5	8	3.4	13
scaffold1079	9393	9.6	11	5.1	18
scaffold1080	9388	10	9.3	5.3	15
scaffold1081	9714	7.7	9.6	4.6	15
scaffold1082	9382	10	8.5	4.2	13
scaffold1083	9378	11	11	5.7	17
scaffold1084	9376	9.4	11	4.6	18
scaffold1085	9374	11	12	4.3	17
scaffold1086	11056	8.3	7	4.3	11
scaffold1087	9368	9.3	9.3	4.1	14
scaffold1088	9368	12	11	4.8	17
scaffold1089	11579	11	11	4.9	17
scaffold1090	9365	12	11	5.8	20
scaffold1091	9365	6.8	9.8	4.9	16
scaffold1092	9834	10	12	5.7	18
scaffold1093	10284	12	11	5.2	17
scaffold1094	9352	9	8.9	3.9	14
scaffold1095	9351	8	10	3.6	16
scaffold1096	9351	11	11	5	16
scaffold1097	10150	10	9.5	4.8	13
scaffold1098	9348	10	8.4	4.2	13
scaffold1099	9347	7.2	8.5	3	13
scaffold1100	9343	11	11	4.4	17
scaffold1101	9342	14	10	5.8	17
scaffold1102	9342	9.1	10	3.2	15
scaffold1103	11489	7.8	9.5	4.3	14
scaffold1104	10884	12	11	4	15
scaffold1105	9333	10	11	5	18
scaffold1106	9835	9.5	11	4.7	18
scaffold1107	9330	9.5	8.1	4.7	12
scaffold1108	9330	12	9.3	4.6	16
scaffold1109	9329	12	11	5.4	17
scaffold1110	9329	12	10	4.3	14
scaffold1111	9324	12	11	4.5	17
scaffold1112	16716	11	11	4.6	17
scaffold1113	9497	10	11	4.7	16
scaffold1114	9319	13	9	5.3	15
scaffold1115	9317	13	11	5.6	16
scaffold1116	9313	9.6	9.4	2.8	15
scaffold1117	9307	10	7.1	3.9	10
scaffold1118	9307	9.7	9.3	4.1	15
scaffold1119	9660	13	11	5.1	16
scaffold1120	9303	6.2	9.3	3.6	14
scaffold1121	10154	7.9	12	4.6	19
scaffold1122	9300	9.4	9.4	4.2	15
scaffold1123	14069	10	10	5.9	17
scaffold1124	9292	12	11	5	16
scaffold1125	9285	12	11	6.6	17
scaffold1126	9280	5.5	10	3.7	17
scaffold1127	9280	11	8.3	4.2	13
scaffold1128	9279	11	10	3.6	15
scaffold1129	9438	14	12	4.4	17
scaffold1130	9277	8.8	9.6	4.6	16
scaffold1131	9276	4.9	8.9	3.3	14
scaffold1132	9276	9.9	11	3.7	17
scaffold1133	15642	9.5	11	3.7	17
scaffold1134	9267	11	11	5	18
scaffold1135	9265	11	11	4.6	16
scaffold1136	9265	10	9.8	4.2	14
scaffold1137	9262	14	11	5.2	18
scaffold1138	9261	13	13	5.6	21
scaffold1139	9258	12	10	4.8	17
scaffold1140	9256	6.4	8.3	3.9	12
scaffold1141	14432	11	11	4.4	17
scaffold1142	9251	9.7	11	5	17
scaffold1143	9845	8.2	10	4.7	17
scaffold1144	9251	8.1	9.4	3.4	14
scaffold1145	10263	10	10	5.4	16
scaffold1146	9247	7.7	7.3	3.6	12
scaffold1147	9247	11	12	3.3	19
scaffold1148	9246	12	10	4.1	15
scaffold1149	9245	9.6	9	4.6	17
scaffold1150	9244	8.9	8.4	5.1	13
scaffold1151	9242	8.7	9	4.5	14
scaffold1152	9239	3.2	8.7	3.6	13
scaffold1153	9239	9.4	9.4	4.4	14
scaffold1154	9233	6.6	11	5.2	18
scaffold1155	9233	9.6	12	5	17
scaffold1156	9485	8.4	11	4.6	17
scaffold1157	9230	9.3	9.3	3.4	16
scaffold1158	9230	12	11	4.8	16
scaffold1159	10261	11	11	5.6	16
scaffold1160	9226	9.4	9.2	2.5	15
scaffold1161	9226	7.3	9.8	3.9	15
scaffold1162	10639	9.6	11	4.6	17
scaffold1163	9521	9.2	9.4	4.1	15
scaffold1164	9223	12	10	3.9	17
scaffold1165	9223	9.6	12	5	18
scaffold1166	10082	10	8.9	4.8	15
scaffold1167	10331	12	10	5.8	17
scaffold1168	9222	7.5	8.9	4.1	15
scaffold1169	10066	10	11	5.1	17
scaffold1170	9221	13	12	6.4	18
scaffold1171	9221	5	10	2.8	15
scaffold1172	11395	6.7	10	3.1	15
scaffold1173	18505	12	14	4.6	21
scaffold1174	9218	10	9.9	4.9	15
scaffold1175	9218	13	7.1	1.6	10
scaffold1176	10521	8.2	8.8	4.7	14
scaffold1177	9215	17	10	4.6	17
scaffold1178	9212	9.2	10	3.3	17
scaffold1179	9210	9.9	12	5.1	19
scaffold1180	9209	8.3	12	3.7	18
scaffold1181	10791	12	11	4.8	17
scaffold1182	9208	7.7	7.1	4.6	11
scaffold1183	9826	11	11	4.8	15
scaffold1184	12021	11	8.7	5.5	14
scaffold1185	9201	11	10	4.9	16
scaffold1186	9197	9.2	9.8	4	15
scaffold1187	18052	5.8	7.6	3	11
scaffold1188	9196	10	10	3.7	16
scaffold1189	9194	10	11	5.1	15
scaffold1190	9194	11	10	4.7	16
scaffold1191	9192	11	9.9	5.1	14
scaffold1192	9190	9.8	9.1	2.9	14
scaffold1193	9188	8.5	9.3	3.5	14
scaffold1194	9187	12	8.9	4.9	15
scaffold1195	11103	8.9	11	3.7	16
scaffold1196	9180	8.1	8.3	4.2	12
scaffold1197	9425	11	9.8	4.1	16
scaffold1198	9176	4.8	7.7	3.5	12
scaffold1199	9603	11	10	4.9	15
scaffold1200	9175	9.3	9.4	3.8	16
scaffold1201	9972	9.5	9.3	4.7	15
scaffold1202	9169	13	11	5.6	18
scaffold1203	9168	7.7	9.4	5.3	16
scaffold1204	10336	12	12	5.6	19
scaffold1205	9160	11	12	2.8	19
scaffold1206	9159	10	10	5.2	16
scaffold1207	9158	8.9	8.5	3.9	13
scaffold1208	9156	11	10	5.2	16
scaffold1209	9313	12	10	5.5	15
scaffold1210	9155	9.9	10	3.5	15
scaffold1211	11858	7.8	10	4.4	16
scaffold1212	9806	9.5	11	5.1	16
scaffold1213	9153	6.8	8.2	4.3	14
scaffold1214	9149	7.7	9.8	4.1	15
scaffold1215	9148	8.3	8.8	2.4	13
scaffold1216	9146	8.7	10	4.4	14
scaffold1217	14260	9	9.4	3.7	16
scaffold1218	9144	10	10	4.3	14
scaffold1219	10445	9.1	11	3.6	17
scaffold1220	9139	6.1	7.7	3.7	11
scaffold1221	9134	12	11	4.4	16
scaffold1222	9132	10	11	5	16
scaffold1223	9132	12	12	5.3	18
scaffold1224	9132	11	10	4.7	15
scaffold1225	9129	10	10	5.1	16
scaffold1226	9128	10	11	5.6	15
scaffold1227	12251	8.9	9.8	3.5	15
scaffold1228	11444	8.4	10	3.4	16
scaffold1229	9126	7.5	8.6	3.4	15
scaffold1230	9124	12	9	5.2	14
scaffold1231	9124	12	11	4.7	16
scaffold1232	9121	11	8.7	4.1	14
scaffold1233	9118	12	9.2	4	16
scaffold1234	9118	11	9.6	6.4	16
scaffold1235	9117	10	8.5	3.9	13
scaffold1236	9113	9.4	10	2.7	14
scaffold1237	9113	8.3	7.8	4.5	12
scaffold1238	9109	12	11	5.3	17
scaffold1239	9108	12	11	4.3	19
scaffold1240	9108	9.4	12	5.3	19
scaffold1241	9108	10	8.4	3.8	13
scaffold1242	9107	9.9	10	3.8	16
scaffold1243	10815	11	11	4.4	17
scaffold1244	9105	11	8.5	3.9	12
scaffold1245	9103	11	10	4	15
scaffold1246	9102	9.4	10	4.7	16
scaffold1247	9102	11	10	4.6	15
scaffold1248	9102	9.3	8.5	4.7	15
scaffold1249	9100	8.2	8	3.9	13
scaffold1250	9100	8.6	10	3.1	16
scaffold1251	9098	7.1	6.6	3.3	10
scaffold1252	9097	9.1	8.3	4.2	13
scaffold1253	9095	13	11	3.5	18
scaffold1254	9095	12	12	4.5	17
scaffold1255	9092	11	9.1	3.4	13
scaffold1256	9092	8.6	11	5.3	17
scaffold1257	9090	12	9.9	4	16
scaffold1258	9089	13	11	4	19
scaffold1259	10055	10	12	4.8	20
scaffold1260	9873	12	11	4.9	18
scaffold1261	9086	13	12	6.2	19
scaffold1262	9085	9.9	10	2.9	14
scaffold1263	9084	9.3	8.2	5.7	13
scaffold1264	9084	7	11	4.7	17
scaffold1265	10614	11	11	4.9	17
scaffold1266	9082	7.7	9.5	3.5	14
scaffold1267	9081	12	11	4.5	18
scaffold1268	9081	9.9	9.9	4.3	17
scaffold1269	9641	8.5	7.2	4.6	12
scaffold1270	9077	13	12	5.9	17
scaffold1271	9076	12	11	5.2	18
scaffold1272	9076	8.7	9	4.3	15
scaffold1273	9075	9	11	4.9	13
scaffold1274	10326	9.9	10	3.8	14
scaffold1275	9074	8.8	9.4	5.1	16
scaffold1276	9073	6.1	9	3.3	12
scaffold1277	9071	8.2	9.4	5.6	16
scaffold1278	9068	9.8	9.7	5.5	15
scaffold1279	9067	11	9.6	4.6	14
scaffold1280	9066	10	10	5.1	15
scaffold1281	10023	11	11	4.3	16
scaffold1282	13300	10	10	4.7	16
scaffold1283	9061	8.8	11	4.8	16
scaffold1284	15859	8.5	9.4	4	15
scaffold1285	9061	7.1	7.8	2.3	11
scaffold1286	13399	9.5	9.1	4.4	14
scaffold1287	10294	10	12	5	19
scaffold1288	9060	11	10	4.4	17
scaffold1289	9060	9	10	4.7	16
scaffold1290	9058	11	11	5	18
scaffold1291	9299	13	11	5.1	17
scaffold1292	9057	5.2	7.2	3.5	11
scaffold1293	10911	9.2	8.4	4.1	12
scaffold1294	9054	9.4	10	4.8	17
scaffold1295	9054	7.5	9.9	3.8	15
scaffold1296	9053	11	10	5.5	15
scaffold1297	11415	10	11	5.1	17
scaffold1298	9049	9.2	11	4.3	17
scaffold1299	13176	12	12	5.5	18
scaffold1300	9272	7.9	9.6	5.7	15
scaffold1301	9045	6.8	11	4.2	19
scaffold1302	9040	13	11	5.8	17
scaffold1303	14473	10	11	5.7	16
scaffold1304	9038	12	11	4.9	17
scaffold1305	9038	8.7	9.9	4.5	16
scaffold1306	9035	12	11	6.3	18
scaffold1307	11306	9	9.1	4.2	14
scaffold1308	9334	12	10	4.6	17
scaffold1309	9030	9.6	9.6	4.1	15
scaffold1310	9028	10	9.3	4.8	14
scaffold1311	9025	9.1	8.3	3	11
scaffold1312	9024	12	11	4.8	17
scaffold1313	9862	8.1	9.7	3.6	14
scaffold1314	11603	9	11	4.2	15
scaffold1315	10533	12	12	5.4	19
scaffold1316	9015	7.5	8.2	4.1	12
scaffold1317	9013	11	9	5.9	16
scaffold1318	9011	9.9	9.4	3.4	15
scaffold1319	9555	8	7.2	3	12
scaffold1320	16193	12	11	5.3	18
scaffold1321	9009	7.4	9.5	2.9	15
scaffold1322	9009	14	12	5	19
scaffold1323	9008	11	11	4.7	17
scaffold1324	9006	8.2	11	5.4	19
scaffold1325	9006	11	10	4.8	17
scaffold1326	9004	6.7	9.6	4.1	15
scaffold1327	9003	11	10	5.8	15
scaffold1328	9003	7.1	8.6	3.6	12
scaffold1329	9003	6.9	6	3.1	9.7
scaffold1330	9001	9.2	11	4.7	17
scaffold1331	12202	12	12	5.3	19
scaffold1332	8998	7.4	9.7	3.6	15
scaffold1333	8997	9.3	10	4.9	15
scaffold1334	8995	11	10	4.1	15
scaffold1335	8995	11	9.1	5	15
scaffold1336	8995	12	10	4.4	18
scaffold1337	8992	12	10	5.2	16
scaffold1338	9321	14	12	5.5	18
scaffold1339	17287	9.3	9.5	4.4	14
scaffold1340	8982	10	11	4.7	16
scaffold1341	8981	7.7	7	3.6	11
scaffold1342	8978	8.8	8.8	4.1	13
scaffold1343	8978	6.9	8.1	4.6	16
scaffold1344	8974	9.7	8.9	4.5	14
scaffold1345	8972	6.3	11	3.1	15
scaffold1346	8969	12	11	4.5	16
scaffold1347	8968	11	11	4.4	17
scaffold1348	8967	10	11	5.7	17
scaffold1349	8966	6.2	8.6	3.1	11
scaffold1350	8963	11	12	5.7	18
scaffold1351	8961	10	11	5	18
scaffold1352	8961	9.4	8.1	3.7	13
scaffold1353	8958	12	11	4.8	17
scaffold1354	8957	7.5	7.6	4.5	13
scaffold1355	8957	10	10	4.3	17
scaffold1356	8956	11	12	4.7	18
scaffold1357	8955	6.8	9.8	2.2	15
scaffold1358	8952	10	8.2	4.8	15
scaffold1359	8951	11	9.2	3.6	16
scaffold1360	8948	9.2	12	4.5	19
scaffold1361	8948	7.1	10	4.8	16
scaffold1362	8946	12	11	4.7	19
scaffold1363	13858	8.7	11	4.7	17
scaffold1364	9578	2.3	7.2	1.5	11
scaffold1365	10016	9.7	11	4.2	16
scaffold1366	8944	13	12	5.7	18
scaffold1367	8943	12	13	4.3	19
scaffold1368	9545	8.1	12	5.2	18
scaffold1369	14283	8.5	10	4.2	17
scaffold1370	8940	1.9e+02	1.3e+02	2.1	2e+02
scaffold1371	8935	8.8	9.7	4.3	15
scaffold1372	8932	12	10	5.6	15
scaffold1373	8932	7.5	8.4	3.3	12
scaffold1374	8932	11	9.8	5.2	15
scaffold1375	8931	7.9	10	3.9	15
scaffold1376	10247	11	11	5.5	17
scaffold1377	8929	11	11	5.4	18
scaffold1378	8926	11	9.9	4.8	17
scaffold1379	13657	11	10	4.1	15
scaffold1380	8924	9.3	10	5.4	19
scaffold1381	8923	13	9.8	6.1	16
scaffold1382	9166	11	12	6.2	18
scaffold1383	8921	10	11	5	18
scaffold1384	10216	9.7	11	4.6	19
scaffold1385	11657	12	9.8	4.4	15
scaffold1386	8918	9.7	12	4	20
scaffold1387	9100	14	10	4.9	14
scaffold1388	8915	12	12	5	18
scaffold1389	18200	7.8	12	4.4	18
scaffold1390	11843	8.1	8.8	3.4	14
scaffold1391	8912	13	9.6	4.8	15
scaffold1392	8910	12	10	6.2	18
scaffold1393	8910	11	11	4.2	18
scaffold1394	8906	9.5	9.4	4.6	13
scaffold1395	8904	9.1	9.9	4.4	16
scaffold1396	9435	11	11	5.5	16
scaffold1397	8903	8.6	11	3.8	15
scaffold1398	8900	10	8.4	4.2	12
scaffold1399	8899	8.1	8.8	4.6	16
scaffold1400	8899	12	11	5.3	18
scaffold1401	8898	13	12	5.3	19
scaffold1402	12391	10	11	5	18
scaffold1403	8897	2.8e+02	1.6e+02	1	2.5e+02
scaffold1404	8897	12	10	5.8	16
scaffold1405	8897	7	7.5	4.8	13
scaffold1406	8896	8.5	11	3.4	16
scaffold1407	8895	11	12	3.9	21
scaffold1408	8894	11	10	4.7	15
scaffold1409	8893	9.1	9.1	5.3	16
scaffold1410	12240	8.5	9.2	2.8	15
scaffold1411	8892	9.1	8.1	2.4	13
scaffold1412	10681	8.2	9.9	4.4	16
scaffold1413	8884	10	9.9	5.3	14
scaffold1414	8881	12	10	4.3	17
scaffold1415	8880	6.4	8	2.6	12
scaffold1416	10847	7.9	8.7	4.6	15
scaffold1417	8879	6.8	9.6	3.9	14
scaffold1418	10635	11	11	4.1	14
scaffold1419	8871	11	10	4.5	14
scaffold1420	8870	10	9.7	3.6	15
scaffold1421	8868	12	10	4.5	15
scaffold1422	8867	10	9.1	3.9	13
scaffold1423	9919	9.6	9.5	3.2	15
scaffold1424	8866	10	10	4.2	16
scaffold1425	8865	7.4	11	4	15
scaffold1426	8865	8.4	9.4	4.4	16
scaffold1427	8865	10	12	3.5	17
scaffold1428	15817	9.3	9.2	4.6	15
scaffold1429	9265	8.7	10	4.3	15
scaffold1430	11369	6.6	11	3.9	17
scaffold1431	8862	9.1	9.5	5.3	15
scaffold1432	8861	8.3	9.7	4.5	16
scaffold1433	8860	9.8	12	4.9	19
scaffold1434	12053	9.1	10	4.1	17
scaffold1435	8858	12	11	3.5	20
scaffold1436	9929	10	9.4	4.1	14
scaffold1437	12059	11	9.7	4.5	14
scaffold1438	11420	14	12	3.1	18
scaffold1439	8854	8.9	8.5	4	14
scaffold1440	9114	8.8	9.8	4.9	14
scaffold1441	13967	8.5	9.6	3.5	14
scaffold1442	9065	10	9.1	4.9	15
scaffold1443	10238	8.8	12	4	18
scaffold1444	10263	7.6	8.9	4.3	15
scaffold1445	17054	9.2	12	3.9	18
scaffold1446	14061	12	11	5.6	17
scaffold1447	8843	11	9.7	6.4	15
scaffold1448	8841	8.2	10	4.5	15
scaffold1449	8841	11	12	3.9	19
scaffold1450	8840	12	10	6.4	18
scaffold1451	11383	9.4	9.3	4.8	15
scaffold1452	13027	15	14	5.7	22
scaffold1453	8834	11	11	5.1	18
scaffold1454	15243	0	18	0	30
scaffold1455	8830	10	8.6	5.3	13
scaffold1456	8829	11	9.9	4.2	15
scaffold1457	10107	12	12	5.1	18
scaffold1458	11400	10	8.7	3.4	14
scaffold1459	8827	11	10	4	17
scaffold1460	8826	11	10	5	14
scaffold1461	8823	11	10	4.1	16
scaffold1462	8820	11	10	4.5	17
scaffold1463	8819	15	12	6.3	19
scaffold1464	8819	11	8.8	3	13
scaffold1465	8818	11	9	3	16
scaffold1466	8816	8.7	9.5	5.3	15
scaffold1467	8815	13	13	4.8	20
scaffold1468	8814	12	12	5.6	19
scaffold1469	9571	11	9.6	4.2	15
scaffold1470	9444	11	12	5.6	20
scaffold1471	9710	12	11	3.8	17
scaffold1472	9200	12	9.3	4.9	16
scaffold1473	8808	8.2	11	5	15
scaffold1474	10145	7.9	8.8	3.2	12
scaffold1475	8806	6.9	9.3	3.5	14
scaffold1476	8803	10	10	4.9	16
scaffold1477	8803	8.7	11	5	18
scaffold1478	8801	9.8	11	4.4	18
scaffold1479	8801	11	10	4.3	16
scaffold1480	8800	11	10	3.3	17
scaffold1481	10371	10	11	4.8	16
scaffold1482	8798	11	10	3.1	15
scaffold1483	8797	3.6	8.6	3.5	11
scaffold1484	10619	6.6	11	3.9	15
scaffold1485	8794	13	11	4.7	20
scaffold1486	8792	6.5	8.9	2.4	11
scaffold1487	8791	13	9.1	4.9	15
scaffold1488	8790	8.1	9.7	3.4	16
scaffold1489	8789	8.4	8.3	4.4	12
scaffold1490	9493	12	11	4.4	17
scaffold1491	8788	9.5	8.8	3.4	14
scaffold1492	11668	12	11	5.1	16
scaffold1493	8786	3.6e+02	2.1e+02	1	3.3e+02
scaffold1494	8778	8.7	9.2	2.8	14
scaffold1495	9031	7.6	8.9	3.4	16
scaffold1496	8775	11	8.3	4.1	13
scaffold1497	8773	9.9	11	4.9	19
scaffold1498	8773	9.7	9.5	3.3	13
scaffold1499	14949	0	22	0	35
scaffold1500	16991	11	10	4.7	15
scaffold1501	12676	13	10	4.9	15
scaffold1502	8763	10	9.7	4.6	14
scaffold1503	13014	4.7	7.3	1.9	9.8
scaffold1504	8761	11	11	5.1	18
scaffold1505	9362	13	11	3.4	19
scaffold1506	8759	9.2	9.7	4.6	14
scaffold1507	10861	13	12	4.2	18
scaffold1508	8755	8.9	9	4	15
scaffold1509	8754	10	9.7	4.4	16
scaffold1510	8752	7.9	9.6	4.4	15
scaffold1511	8752	9.6	10	3.1	16
scaffold1512	8752	7.6	10	4.1	15
scaffold1513	8751	9.3	9.8	4.1	14
scaffold1514	8748	8.1	9.8	4.1	16
scaffold1515	8743	9.2	11	3.1	16
scaffold1516	8742	8.4	10	4.5	16
scaffold1517	14364	10	11	3.5	16
scaffold1518	8741	8.3	10	4	15
scaffold1519	10462	8.2	8.6	3.4	13
scaffold1520	12410	10	8.3	3.8	13
scaffold1521	8737	6.8	10	4.4	16
scaffold1522	8734	9.3	11	5.5	16
scaffold1523	8727	9.1	10	4.3	15
scaffold1524	8726	13	10	5.3	15
scaffold1525	8726	12	11	4.3	18
scaffold1526	9093	11	11	4.6	16
scaffold1527	8725	12	11	4.6	16
scaffold1528	8724	9.2	11	4	18
scaffold1529	8722	8.1	10	4.4	16
scaffold1530	8721	10	9.1	3.8	14
scaffold1531	8721	12	11	5.7	16
scaffold1532	8721	14	12	4.4	18
scaffold1533	8718	12	9.9	5.2	16
scaffold1534	12899	9.5	10	3.6	16
scaffold1535	9076	10	8.3	3.5	11
scaffold1536	9435	8	9.9	4.5	16
scaffold1537	8713	12	9.7	5.4	15
scaffold1538	8711	12	10	5.8	18
scaffold1539	8711	9.9	8.7	4.4	13
scaffold1540	8709	8.5	11	4.7	17
scaffold1541	8708	11	10	5	18
scaffold1542	8707	11	10	4.7	17
scaffold1543	8706	7.8	10	4.6	17
scaffold1544	10693	8.6	9.5	3.5	14
scaffold1545	8706	7.7	9.5	4.2	14
scaffold1546	8705	9.1	8.6	3.8	11
scaffold1547	8705	10	9.3	4	16
scaffold1548	8704	8.8	9.6	3.3	16
scaffold1549	8702	11	10	5.4	15
scaffold1550	18782	8.7	10	4.8	16
scaffold1551	8700	11	11	5.1	15
scaffold1552	9684	9.7	9.2	3.5	15
scaffold1553	8698	5.9	6.1	1.7	9.5
scaffold1554	8695	9	9.5	3.8	14
scaffold1555	11455	11	9.4	5.2	16
scaffold1556	14506	8.7	11	5	17
scaffold1557	8693	11	9.6	4.6	17
scaffold1558	8693	13	6.5	4.5	9.4
scaffold1559	8692	6.8	9.3	3.9	15
scaffold1560	8691	9.1	7.2	4.3	13
scaffold1561	9276	9	9.2	3.5	13
scaffold1562	8689	9.5	10	5.3	15
scaffold1563	8689	11	9.3	4.1	15
scaffold1564	9560	11	11	5.9	17
scaffold1565	8685	11	10	5.2	17
scaffold1566	8683	10	9.4	3.8	15
scaffold1567	8680	11	9.9	5.3	14
scaffold1568	8679	8.8	10	4.9	16
scaffold1569	9090	9.1	12	3.5	19
scaffold1570	9470	7.8	10	4.9	15
scaffold1571	8676	11	10	4.3	15
scaffold1572	8675	7	10	3.5	14
scaffold1573	10190	8.2	8.9	3.2	15
scaffold1574	8673	8.6	9.8	4.5	14
scaffold1575	8673	6.6	9.8	4.3	14
scaffold1576	8672	11	10	4.8	16
scaffold1577	8672	7.9	10	3.4	15
scaffold1578	9407	10	10	4.3	16
scaffold1579	8671	6.4	8.9	4.2	13
scaffold1580	8670	9.7	9.9	4.7	16
scaffold1581	8668	15	11	6	18
scaffold1582	8662	11	10	4.8	16
scaffold1583	8661	12	9.3	4.6	15
scaffold1584	8661	10	9.5	4.9	15
scaffold1585	16956	10	12	4.4	20
scaffold1586	8658	11	9.8	4	16
scaffold1587	10325	11	11	4.7	16
scaffold1588	10601	9.3	10	4.2	15
scaffold1589	8656	12	9.6	4.1	14
scaffold1590	8654	13	11	4.9	17
scaffold1591	8653	9.4	9.2	3.5	14
scaffold1592	8652	8.3	9.8	3.8	15
scaffold1593	8651	11	8.8	3.3	15
scaffold1594	12711	7.8	11	5	19
scaffold1595	8647	11	9.9	6.1	14
scaffold1596	8646	16	7.8	6.2	9.7
scaffold1597	8646	11	11	4.4	16
scaffold1598	8644	7.8	12	4.9	18
scaffold1599	8644	9.1	11	4.8	18
scaffold1600	8643	8.6	10	3.5	15
scaffold1601	9033	9.5	10	5	16
scaffold1602	12562	12	11	4.4	15
scaffold1603	8636	11	10	4.9	15
scaffold1604	8634	10	8	4.5	13
scaffold1605	8630	9.7	9.5	4.4	14
scaffold1606	8629	11	9.5	4.5	15
scaffold1607	8627	6.8	9	3.7	14
scaffold1608	8627	16	12	6.9	20
scaffold1609	11449	11	11	5.6	18
scaffold1610	13234	11	11	4.6	15
scaffold1611	9904	12	12	5	18
scaffold1612	8624	7.9	9.2	4.1	15
scaffold1613	8623	12	12	4.7	19
scaffold1614	8623	10	9.5	4.3	14
scaffold1615	10224	12	11	4.3	15
scaffold1616	8904	12	9.7	5.2	15
scaffold1617	8621	11	9.5	3.4	15
scaffold1618	13402	9.8	9.3	4.8	13
scaffold1619	8620	14	11	5.1	20
scaffold1620	8619	13	12	5.7	19
scaffold1621	8617	8.2	10	4.4	15
scaffold1622	8616	7	10	3.6	15
scaffold1623	8616	8.1	8.6	4.2	13
scaffold1624	8616	7.6	10	5.4	17
scaffold1625	8615	11	9.3	3.4	15
scaffold1626	8614	9.2	8.1	4.3	15
scaffold1627	8613	9.3	11	3.9	17
scaffold1628	9038	11	9.2	4.8	14
scaffold1629	8612	13	12	5.8	19
scaffold1630	8610	12	9.9	5	16
scaffold1631	8609	8.5	7.2	3.4	10
scaffold1632	8608	11	9.4	5.1	14
scaffold1633	8608	13	12	5	20
scaffold1634	15778	12	10	5.9	16
scaffold1635	8605	7.2	9.1	4.5	15
scaffold1636	16661	0	23	0	37
scaffold1637	8833	11	11	5.2	15
scaffold1638	8597	8.3	8.4	4.2	13
scaffold1639	8596	10	8.5	5.2	14
scaffold1640	12728	12	11	3.7	17
scaffold1641	8593	11	9.6	4.5	14
scaffold1642	9472	7.7	6.4	4.2	9.1
scaffold1643	8592	10	12	4.1	18
scaffold1644	8592	12	10	4.2	14
scaffold1645	9344	5.5	9.8	3.2	16
scaffold1646	8590	12	11	4.9	15
scaffold1647	8589	9.9	9	8.9	13
scaffold1648	8588	10	9	4.1	14
scaffold1649	8586	11	11	4.2	15
scaffold1650	13100	11	10	4.5	16
scaffold1651	9791	6.2	10	3.5	14
scaffold1652	14271	12	9.6	4.6	14
scaffold1653	11034	9	8.7	3.5	13
scaffold1654	8583	8.8	9.8	4.2	15
scaffold1655	8583	13	12	6.5	20
scaffold1656	8583	10	9.8	4.2	14
scaffold1657	8575	11	11	1	17
scaffold1658	8572	5.4	11	4.2	15
scaffold1659	8571	10	8.2	4.9	14
scaffold1660	8571	8.6	11	4.2	15
scaffold1661	16814	10	10	3.9	14
scaffold1662	8568	11	11	4.8	17
scaffold1663	8739	13	9.6	4.8	18
scaffold1664	8561	8.7	9.8	3.7	15
scaffold1665	8560	8.9	11	3.8	16
scaffold1666	8558	11	11	5.8	16
scaffold1667	10039	12	9.6	4.1	14
scaffold1668	9121	11	11	4.3	18
scaffold1669	8552	9.7	9.9	4.4	15
scaffold1670	8551	9.3	10	5	15
scaffold1671	8551	8.2	10	4.2	18
scaffold1672	8551	8.7	9.3	3.4	15
scaffold1673	8551	11	11	4.9	17
scaffold1674	8550	11	9.7	3.6	17
scaffold1675	8549	10	11	4.5	17
scaffold1676	8547	10	10	5	15
scaffold1677	8543	10	10	4.6	17
scaffold1678	8542	12	9.5	5.1	15
scaffold1679	8541	4.4	8.5	3.8	13
scaffold1680	8541	9.2	9.1	5.4	16
scaffold1681	8541	11	9.9	8.2	17
scaffold1682	8540	1.7e+02	1e+02	2	1.7e+02
scaffold1683	8538	8.1	9.8	4.3	15
scaffold1684	8538	8	10	5.2	15
scaffold1685	9299	9	11	3.9	16
scaffold1686	8535	11	9.3	5	14
scaffold1687	8673	12	9.4	4.3	14
scaffold1688	8532	13	10	4.9	18
scaffold1689	8532	10	9.9	5.3	14
scaffold1690	8530	11	9.1	3.8	14
scaffold1691	8527	10	11	5.6	17
scaffold1692	8527	7.6	9.7	4.5	15
scaffold1693	8526	9.3	9.2	4.6	15
scaffold1694	8524	10	9.8	5.3	16
scaffold1695	8523	8.3	8.8	4	14
scaffold1696	8521	5.9	9.4	3.9	13
scaffold1697	18426	1.1	19	1.1	31
scaffold1698	8521	8.6	8.9	4.2	13
scaffold1699	8838	5.5	11	2.9	15
scaffold1700	13699	9.5	9.9	5.1	16
scaffold1701	8518	11	9.3	2.9	16
scaffold1702	8517	8.7	8.6	3.6	11
scaffold1703	10997	9.2	6.7	3.4	11
scaffold1704	8517	11	9.8	4.9	17
scaffold1705	8717	9.1	9.9	4.5	15
scaffold1706	8938	9.8	9.7	4.3	15
scaffold1707	8513	12	11	5.4	16
scaffold1708	9193	8.5	8.2	2.9	13
scaffold1709	8509	9.7	11	3.6	15
scaffold1710	18263	5.5	6.9	3.9	10
scaffold1711	9797	7.1	8.8	4.7	14
scaffold1712	9743	11	10	4.4	15
scaffold1713	8505	13	11	4.6	17
scaffold1714	8504	5.6	10	4.2	16
scaffold1715	8503	8.6	9.8	3.9	14
scaffold1716	8500	13	11	5.4	17
scaffold1717	8499	11	10	5.6	17
scaffold1718	9968	7.8	11	4.6	17
scaffold1719	8494	9.8	11	4.6	17
scaffold1720	11377	11	12	4.7	19
scaffold1721	8490	11	10	5.4	15
scaffold1722	8490	12	11	5.1	17
scaffold1723	15716	0	23	0	33
scaffold1724	14630	9.2	12	4.4	18
scaffold1725	10537	10	9.7	5.3	14
scaffold1726	8487	8.9	8.7	3.5	13
scaffold1727	23241	12	11	5.3	18
scaffold1728	8486	8.9	12	4.6	18
scaffold1729	8486	11	9.9	3.6	16
scaffold1730	8485	11	9.8	4.5	16
scaffold1731	8484	13	8.8	5	15
scaffold1732	9788	12	11	3.5	17
scaffold1733	8481	12	11	4.8	17
scaffold1734	8478	7.3	7.2	2.3	11
scaffold1735	8477	7.5	9	3.3	14
scaffold1736	8475	13	11	4.3	17
scaffold1737	8474	12	11	4.8	17
scaffold1738	10374	8.8	12	4.6	16
scaffold1739	8473	10	8.3	3.6	14
scaffold1740	8472	7.6	9	3.6	13
scaffold1741	8467	12	11	6	18
scaffold1742	8467	10	9.4	4.7	15
scaffold1743	8467	11	9	5.2	15
scaffold1744	8693	4.8	4.4	1.5	6.7
scaffold1745	10104	9.8	10	2.6	15
scaffold1746	8465	13	14	5.1	23
scaffold1747	12136	7.4	7.5	3.1	11
scaffold1748	8457	12	11	4	14
scaffold1749	8637	12	11	4.1	16
scaffold1750	8760	9.2	9.6	4.1	15
scaffold1751	8840	8	7.9	3.6	11
scaffold1752	8453	12	10	4.5	18
scaffold1753	8883	10	12	4.7	19
scaffold1754	9199	14	9.2	5.5	16
scaffold1755	8448	12	9.4	4.8	14
scaffold1756	8447	14	14	6.6	22
scaffold1757	8447	10	7.8	4.1	12
scaffold1758	8740	8.4	10	4.6	16
scaffold1759	8445	9.9	8.6	3.3	14
scaffold1760	8445	10	8.3	4.8	12
scaffold1761	8445	8.9	11	4.5	17
scaffold1762	8444	8.3	11	5.6	16
scaffold1763	8442	12	11	5.4	18
scaffold1764	8441	13	11	4.3	20
scaffold1765	8437	9.3	10	4.6	14
scaffold1766	8430	12	11	4	16
scaffold1767	8430	11	10	4.3	15
scaffold1768	8429	11	9.2	3.5	16
scaffold1769	8427	6	8.8	4.5	14
scaffold1770	10086	10	11	5.9	18
scaffold1771	8425	13	11	4	17
scaffold1772	8425	11	9.5	4.5	17
scaffold1773	8424	11	10	4.1	17
scaffold1774	9025	7	9.4	3.1	15
scaffold1775	12622	11	9.6	4.9	16
scaffold1776	12311	8.9	10	4.1	17
scaffold1777	8420	9.4	11	5.3	17
scaffold1778	8420	7.3	9.6	3.9	14
scaffold1779	8418	12	11	4	18
scaffold1780	8418	2.3e+02	1.4e+02	1.9	2.1e+02
scaffold1781	8415	11	10	4.7	16
scaffold1782	8413	13	11	5.4	16
scaffold1783	8413	8.5	8.3	4.1	12
scaffold1784	8413	12	10	3.3	16
scaffold1785	8578	5.5	7.7	3.3	12
scaffold1786	8410	9.3	10	5.1	16
scaffold1787	8732	12	9.7	4.6	17
scaffold1788	8405	11	8.7	4.2	13
scaffold1789	8405	14	12	5.2	21
scaffold1790	8404	10	8.7	4	14
scaffold1791	9107	8.1	8.8	4.1	12
scaffold1792	8402	9.1	11	4.5	14
scaffold1793	8400	8.4	8.7	4	12
scaffold1794	8399	2.4	6.7	1.5	11
scaffold1795	8398	10	11	4.6	17
scaffold1796	8398	12	8.9	4.7	14
scaffold1797	8397	10	8.6	3.8	14
scaffold1798	8963	7.5	10	4.7	16
scaffold1799	8672	7.1	11	2.3	16
scaffold1800	8394	11	11	4.1	15
scaffold1801	8394	12	9.7	6	16
scaffold1802	8388	12	12	4.3	18
scaffold1803	8387	12	11	5.4	17
scaffold1804	8386	11	11	5.1	17
scaffold1805	8384	11	9.6	5.3	15
scaffold1806	8384	9.4	9.3	3.9	15
scaffold1807	8383	9.7	11	3.9	16
scaffold1808	8382	5.2	7.6	4.3	13
scaffold1809	8381	11	9.1	4.4	14
scaffold1810	13490	10	11	4.2	16
scaffold1811	14136	10	10	3.7	15
scaffold1812	8380	8.6	7.9	2.9	14
scaffold1813	8378	11	6.3	4.8	10
scaffold1814	8377	14	15	5.6	22
scaffold1815	8376	7.2	9.9	4.2	16
scaffold1816	10859	11	11	4.1	14
scaffold1817	8938	9.7	9	3.9	14
scaffold1818	8371	8.7	11	4.5	16
scaffold1819	8370	11	11	5	17
scaffold1820	8369	11	11	5	19
scaffold1821	11254	11	9.5	4.4	15
scaffold1822	10911	8.6	9.4	4.6	15
scaffold1823	8366	7.8	10	4.3	14
scaffold1824	10412	14	13	5.9	20
scaffold1825	8365	9.9	11	5.1	16
scaffold1826	8936	8.7	11	3.4	16
scaffold1827	8361	8.5	11	5	16
scaffold1828	8751	8.4	8.9	3.9	13
scaffold1829	13823	8.5	9.6	4.2	14
scaffold1830	8356	11	9.6	3.9	15
scaffold1831	8356	9.8	10	4.5	17
scaffold1832	8355	11	11	4.2	18
scaffold1833	8353	5.7	9.1	3.1	12
scaffold1834	8350	9.5	11	4.3	16
scaffold1835	8350	12	11	5	20
scaffold1836	8350	9.1	7.6	3.7	11
scaffold1837	8349	7.6	10	4.1	16
scaffold1838	8349	8.5	8.9	3.8	12
scaffold1839	8347	12	11	4.1	16
scaffold1840	8347	11	12	5.1	21
scaffold1841	8347	6.3	8.9	4	15
scaffold1842	8346	8.7	9.2	4.5	15
scaffold1843	8346	11	10	3.8	16
scaffold1844	14003	11	10	4.9	17
scaffold1845	8344	6	9.1	4.1	14
scaffold1846	8343	5.6	7.5	2.7	12
scaffold1847	8694	9.9	11	3.8	15
scaffold1848	8341	9	11	3.9	17
scaffold1849	8339	11	10	4.5	16
scaffold1850	8339	11	10	4.2	17
scaffold1851	8335	10	10	3.4	16
scaffold1852	8335	11	11	6.3	16
scaffold1853	8334	13	11	5.5	16
scaffold1854	9045	9.4	9.9	4	15
scaffold1855	8332	9.2	9.2	4.1	17
scaffold1856	8331	8.6	9.8	3.8	16
scaffold1857	8330	2.2e+02	1.3e+02	1	2e+02
scaffold1858	8330	12	7.6	6.3	9.7
scaffold1859	10516	9.2	9.3	4.5	15
scaffold1860	9982	8.7	12	4.5	21
scaffold1861	8328	11	8.6	5.3	14
scaffold1862	8327	5.7	6.8	2.8	10
scaffold1863	14111	11	11	4.8	16
scaffold1864	8324	13	11	5.3	14
scaffold1865	8634	9.9	9.6	7.2	16
scaffold1866	8323	6.9	11	3.4	16
scaffold1867	8323	9.5	9.8	4.9	16
scaffold1868	8322	12	10	4.4	16
scaffold1869	8320	6.2	9.8	3.3	15
scaffold1870	8318	7.2	11	3.7	18
scaffold1871	8317	11	11	4	17
scaffold1872	8317	11	11	5.1	16
scaffold1873	8316	11	11	4.9	18
scaffold1874	8316	14	12	4.9	18
scaffold1875	8315	9.7	7.8	2.6	11
scaffold1876	8736	13	13	4.8	18
scaffold1877	12408	8.6	9.8	4.5	16
scaffold1878	8310	10	11	4.4	15
scaffold1879	8309	13	11	5.6	17
scaffold1880	8308	12	11	4.4	19
scaffold1881	8307	13	11	5.5	17
scaffold1882	8303	12	11	6.2	15
scaffold1883	8302	11	12	4.5	18
scaffold1884	9181	13	11	5.3	16
scaffold1885	8297	11	9.7	3.3	14
scaffold1886	11900	13	11	5.3	16
scaffold1887	8292	11	11	2.5	17
scaffold1888	8292	9	7.8	2.4	12
scaffold1889	8290	8.4	12	4	18
scaffold1890	8289	8.3	9.4	4.3	15
scaffold1891	15643	11	10	5.1	16
scaffold1892	8288	13	9.5	5.2	16
scaffold1893	8287	9.8	12	3.9	17
scaffold1894	8287	12	9.6	5	16
scaffold1895	8287	10	12	4.5	19
scaffold1896	8286	10	8.5	4.4	14
scaffold1897	8285	8.7	11	3.8	19
scaffold1898	8490	7.7	8.4	3.5	12
scaffold1899	8284	12	11	5.2	17
scaffold1900	8284	8	8.6	3.7	13
scaffold1901	8284	11	10	5.2	14
scaffold1902	12580	10	9.2	4.7	15
scaffold1903	8280	8.3	10	4.9	16
scaffold1904	8277	13	12	4.9	18
scaffold1905	8277	9.7	11	3.9	18
scaffold1906	8275	10	9.5	3.2	15
scaffold1907	8275	7.1	10	4.3	18
scaffold1908	8275	13	12	4.4	19
scaffold1909	12155	11	11	3.4	17
scaffold1910	10284	8.2	7.8	2.7	12
scaffold1911	9501	11	9.9	4.6	16
scaffold1912	8271	7	9.9	3.8	15
scaffold1913	8270	9.9	9.4	5	16
scaffold1914	8270	10	9.3	3.9	14
scaffold1915	8269	9.5	11	4.1	18
scaffold1916	13377	9.1	10	4.6	17
scaffold1917	8268	10	9.1	5.8	15
scaffold1918	8267	12	11	4	16
scaffold1919	8881	8.8	11	3.8	17
scaffold1920	13411	12	12	4.6	19
scaffold1921	8266	12	10	5.8	17
scaffold1922	9003	10	9.5	4.9	15
scaffold1923	8265	13	12	6.4	17
scaffold1924	8264	12	10	5.4	17
scaffold1925	8263	14	11	4	17
scaffold1926	8263	10	8.8	4	13
scaffold1927	8262	9.7	10	6.3	15
scaffold1928	8743	6.1	8.4	3.1	13
scaffold1929	14438	8.7	10	4.6	16
scaffold1930	8257	9.7	10	5.1	16
scaffold1931	8257	10	9.6	3.2	14
scaffold1932	16039	7.3	6.8	4.2	11
scaffold1933	8255	11	9.1	5.1	15
scaffold1934	8254	12	11	6.3	18
scaffold1935	8254	7.9	9.3	5.7	14
scaffold1936	8253	11	9.9	5.3	14
scaffold1937	8253	9.7	13	4.9	19
scaffold1938	8249	9.5	9.2	4.2	14
scaffold1939	8249	10	9.5	3.7	15
scaffold1940	8249	8.7	10	3.7	17
scaffold1941	9168	9.1	11	4.2	15
scaffold1942	8247	11	8.9	4.4	14
scaffold1943	9247	9.2	9.4	4.5	15
scaffold1944	8245	10	9.1	5.1	14
scaffold1945	9315	9.9	9.6	4.7	16
scaffold1946	8240	4.8	11	3.3	16
scaffold1947	8239	5.2	8.8	4	14
scaffold1948	8234	8.7	9.8	3.9	15
scaffold1949	8233	10	8.7	3.9	14
scaffold1950	8231	7.7	11	4	16
scaffold1951	8231	6.9	5.9	3.1	9.2
scaffold1952	8231	7.5	9.6	2.6	14
scaffold1953	8230	13	11	5.1	16
scaffold1954	8228	7.3	10	4.2	16
scaffold1955	20596	11	11	5.2	16
scaffold1956	8225	12	11	5.7	19
scaffold1957	8225	11	10	5.7	16
scaffold1958	8225	12	11	2.7	18
scaffold1959	8224	7.4	9.9	4.8	17
scaffold1960	8223	6.9	6.6	2.8	9.7
scaffold1961	8223	12	9.6	4.1	15
scaffold1962	8221	1.8e+02	1.2e+02	1.6	1.8e+02
scaffold1963	8220	10	11	3.9	15
scaffold1964	8218	9.2	9.2	4	14
scaffold1965	8218	8.6	10	4	15
scaffold1966	8218	8.8	8.5	4.6	13
scaffold1967	8217	7.3	9.8	5.2	16
scaffold1968	8215	10	11	3.6	17
scaffold1969	8215	9.6	11	3.8	17
scaffold1970	9789	6.4	8.6	2.3	14
scaffold1971	8212	8.7	13	3.6	20
scaffold1972	8212	9.6	9.2	3.9	15
scaffold1973	8212	11	11	6.1	17
scaffold1974	8211	10	9.9	5.5	14
scaffold1975	8211	9.9	11	4.6	16
scaffold1976	14869	5.4	9.3	2.7	15
scaffold1977	8927	11	12	4.4	19
scaffold1978	8208	7.9	10	4.6	16
scaffold1979	8208	7.5	10	4.5	18
scaffold1980	9021	9.5	10	4.9	17
scaffold1981	9321	8.8	11	4.9	16
scaffold1982	8206	8.2	13	5.7	19
scaffold1983	8205	7.5	9.5	3.4	15
scaffold1984	8205	7.2	7	3.5	11
scaffold1985	10033	13	13	4.8	20
scaffold1986	8201	9.5	9.2	3.6	14
scaffold1987	8201	9.3	11	5.7	18
scaffold1988	8200	7.9	10	4.1	17
scaffold1989	8199	9	9.6	5.2	15
scaffold1990	8465	11	11	4	18
scaffold1991	8197	8.1	7.4	3.9	13
scaffold1992	8197	8.8	9.8	3.4	14
scaffold1993	8593	10	11	4.8	17
scaffold1994	8194	7.4	9.1	4.4	15
scaffold1995	8193	13	10	4.5	16
scaffold1996	11657	5.8	10	3.1	16
scaffold1997	10583	7.5	8.6	4.1	12
scaffold1998	8187	8.8	6.2	2.4	10
[truncated: 998,000+ more rows]
