# Supplementary material for: The deep conservation of the Lepidoptera Z chromosome suggests a non-canonical origin of the W
Source: Nat Commun. 2017 Nov 14;8:1486. doi: 10.1038/s41467-017-01663-5 (PMC5684275; doi:10.1038/s41467-017-01663-5)
Supplement: Supplementary file 9 — Supplementary Data 6 [file 41467_2017_1663_MOESM9_ESM.txt]

# Supplementary Data 6: Coverage values for each library and after keeping only uniquely mapped reads in L. lunatus
ScaffoldName	ScaffoldLength	cov_FemalePool.SRR947083	cov_FemalePool.SRR947084	cov_FemalePool.SRR947085	cov_FemalePool.SRR947086	cov_FemalePool.SRR947087	cov_FemalePool.SRR947088
JDSM01235768.1	8251	23	11	18	7.9	16	16
JDSM01246702.1	4360	17	8.6	11	5	11	12
JDSM01285494.1	15032	25	9.9	14	8	16	16
JDSM01287341.1	6249	7.6	4.5	6.6	2.7	5.8	4.9
JDSM01288012.1	3110	12	6.3	9.9	4.5	8.4	9.1
JDSM01288738.1	6269	6.8	4.5	5.4	2.8	5.2	6.5
JDSM01289304.1	2198	17	12	15	7	13	13
JDSM01290713.1	7281	24	10	14	7.2	14	16
JDSM01293485.1	5337	23	10	17	8.3	17	16
JDSM01294457.1	7279	20	8.8	17	7.2	15	13
JDSM01296840.1	7282	25	11	15	7.8	17	17
JDSM01298730.1	13851	24	9.6	14	6.8	15	16
JDSM01302256.1	3562	4.2e+02	4.1e+02	2.9e+02	1.4e+02	2.9e+02	2.9e+02
JDSM01312392.1	13320	22	8.7	14	7.4	16	15
JDSM01312654.1	6401	16	9.8	17	5.8	12	11
JDSM01317724.1	3054	15	5.8	8.4	4.3	9.7	11
JDSM01318137.1	3366	25	9.9	8.9	6.4	13	15
JDSM01319154.1	3996	8.9	4.8	8.2	2.8	6	6.2
JDSM01319468.1	9578	24	10	17	7.9	18	18
JDSM01324190.1	8363	22	9.9	14	6.9	15	14
JDSM01325262.1	5431	21	7.9	16	5.5	12	14
JDSM01327309.1	2940	12	8	7.6	3.1	7.2	7.9
JDSM01327374.1	4301	18	6.4	10	7	13	12
JDSM01329841.1	1846	15	4.6	11	5.2	11	11
JDSM01332002.1	1191	2.6	1.6	4.7	1.6	2.1	2.6
JDSM01333779.1	4120	5.1	3.1	3.6	2.7	3.1	4.4
JDSM01335382.1	29084	9.6	4.8	6.2	3.3	6.3	6.6
JDSM01337260.1	5036	21	7.9	12	6.3	15	15
JDSM01342054.1	1310	11	2.7	4.7	3.5	7.1	8.3
JDSM01342402.1	8397	10	5	7	3.5	7.8	6.8
JDSM01342403.1	2252	6.8	2.4	4.3	2.8	5.1	6
JDSM01342458.1	1342	6.5	5.5	6.3	3	5.2	6.7
JDSM01343147.1	4957	12	5.6	6	3.4	6.6	8.1
JDSM01343667.1	1767	34	14	23	10	19	24
JDSM01343680.1	1390	17	8	7.3	4.4	12	12
JDSM01343710.1	1332	3.8	4.6	2.3	2.1	4.7	3.7
JDSM01344081.1	1295	25	15	15	8.2	15	16
JDSM01344397.1	5738	19	8.4	14	6.5	14	14
JDSM01344998.1	4391	19	8	14	6.3	12	14
JDSM01345200.1	4526	25	13	17	8	16	16
JDSM01345711.1	1456	18	6.2	7.6	5.1	13	13
JDSM01345756.1	1052	14	9.3	15	6.3	15	11
JDSM01345795.1	3588	21	6.2	8.4	5.2	11	13
JDSM01345926.1	4423	19	11	15	5.2	11	12
JDSM01346441.1	4629	10	4.3	8.3	2.9	6.5	7.2
JDSM01346677.1	2904	10	9.8	6.2	3.7	7.9	6.1
JDSM01347588.1	1159	10	4.5	4.7	3.5	6.1	7.3
JDSM01348481.1	3346	27	12	17	7.9	15	17
JDSM01349122.1	8187	15	8.1	11	4.2	9.6	11
JDSM01349261.1	4479	17	5.9	8.1	5	12	12
JDSM01349764.1	4286	25	7.7	21	8	17	16
JDSM01349769.1	8500	15	8	9.6	4.7	10	9.7
JDSM01350569.1	1815	3.3	1	1.7	2.1	3.2	2.4
JDSM01351004.1	2935	23	10	13	7.3	11	15
JDSM01351150.1	2430	15	8.5	8.4	3.9	7.2	8.4
JDSM01351155.1	2164	11	3.9	6.3	3.8	5.6	8.7
JDSM01351260.1	1299	11	6.3	4.7	4.8	7.8	13
JDSM01351691.1	1046	21	7	6.2	5.2	14	12
JDSM01352176.1	6704	13	5.8	8.8	3.8	8.4	7.9
JDSM01352387.1	3411	21	9.5	14	6	13	13
JDSM01353247.1	1538	4.3	2.6	1.7	1.2	3	1.8
JDSM01353543.1	2368	21	13	16	7.6	16	15
JDSM01353735.1	1262	6.1	2.7	4.2	2.6	5	2.9
JDSM01353742.1	7170	7.8	5.1	5.7	3.1	5.5	5.2
JDSM01353990.1	8221	8.6	3.9	4.3	3	5.8	6.5
JDSM01353999.1	1157	15	8.3	5.6	4.1	9.7	9.3
JDSM01354144.1	4086	13	7.5	8.2	4.4	8.5	8.1
JDSM01354322.1	6726	7.3	4.7	5.7	3	6.1	5.5
JDSM01354871.1	10760	14	5.9	8.9	4.3	9.4	9.2
JDSM01355064.1	1270	3.6	1.6	3.8	1.7	2.2	2.9
JDSM01355262.1	1169	2.7	4.3	3	2	2.3	2.8
JDSM01355715.1	2000	7.7	3.6	2.2	1.7	3.5	5.4
JDSM01355728.1	3810	7	3	3.1	3.1	5.5	5.7
JDSM01355865.1	1540	18	8.8	14	6.3	13	14
JDSM01355916.1	4639	24	8.8	13	6.4	15	16
JDSM01356006.1	6914	11	5.5	6	3.6	6.8	8.5
JDSM01356102.1	4137	25	12	17	7.4	17	18
JDSM01356275.1	1830	7.9	3.2	5.6	2.5	3.9	6.1
JDSM01356363.1	1232	13	6	7.2	5.6	9.5	8.3
JDSM01356565.1	2886	5.8	2.8	4.2	2.4	4.6	3.7
JDSM01356997.1	1434	2.1	1	1.9	1.7	1.9	1.5
JDSM01357043.1	1232	5.6	3.9	5.4	2.5	4.9	4.9
JDSM01357410.1	7000	25	9.9	16	7.6	17	17
JDSM01357581.1	4667	9.9	4.2	6.8	4.3	8.7	7.6
JDSM01357683.1	3366	11	7.1	8.4	3.9	9.2	9.8
JDSM01357735.1	4458	12	5.6	7	3.9	6.6	8.7
JDSM01357768.1	1449	3	2.2	3.4	1.6	2.8	2.6
JDSM01358027.1	5076	13	6.9	9.2	3.9	7.9	7.9
JDSM01358432.1	1442	2.5	1.8	2.3	1.4	2.1	2
JDSM01358702.1	1572	12	3.4	5.1	3.3	6.3	8.8
JDSM01359005.1	5756	27	9.8	14	7.5	16	17
JDSM01359054.1	5527	20	6.7	13	5.6	13	12
JDSM01359825.1	1378	3.5	2.5	3.5	1.4	3.1	1.9
JDSM01359882.1	5526	8.7	4.5	5.6	3.3	6.2	6.5
JDSM01360674.1	1209	19	4.9	7.7	4.2	8	8
JDSM01360734.1	2563	8.7	4.4	5.4	3.3	5.6	5.9
JDSM01360763.1	3719	10	4.7	8.9	3.2	7.8	6
JDSM01361573.1	1278	6.7	5.3	9.2	2.3	5.1	7.3
JDSM01361582.1	1094	13	3.6	7.4	3.1	6.5	6.5
JDSM01362031.1	8931	24	12	16	7.2	17	17
JDSM01362431.1	4106	17	9.5	9.6	4.9	9.5	11
JDSM01362469.1	7615	13	8.2	8.1	4.8	9.5	11
JDSM01362516.1	2530	21	8.6	13	7.4	11	13
JDSM01363184.1	2663	4.7	2.6	3.8	2.2	3.8	3.3
JDSM01363238.1	1467	13	9.7	6.8	4	6.9	8.1
JDSM01363349.1	1699	8.2	4.7	6.3	3.8	6.4	6.5
JDSM01363930.1	1375	17	8.1	9.6	5.5	12	13
JDSM01364255.1	1241	6.7	2.5	4.9	1.4	2.4	2.8
JDSM01364266.1	1284	13	4.7	12	2.3	6.1	8.3
JDSM01364298.1	5266	13	4.5	5.8	3.6	7.6	8.2
JDSM01364457.1	849	59	53	43	16	38	40
JDSM01364793.1	1100	7	2.9	5.1	2.3	6.3	4.5
JDSM01364988.1	1501	7.1	4.6	3.8	2.7	4.7	5.7
JDSM01365775.1	1436	3.2	1.6	2.4	2.5	1.8	3.3
JDSM01365824.1	2744	27	19	16	6.8	15	19
JDSM01366305.1	3804	7.2	4.9	7.6	1.9	5.2	6.5
JDSM01366503.1	7105	7.8	4.2	7.2	3.3	5.4	6.2
JDSM01367028.1	1751	3.6	2.1	3.5	2.3	3.1	2.6
JDSM01367075.1	2909	12	5.5	5.2	3.6	6.7	8.6
JDSM01367246.1	4353	9.2	4.8	7.9	3.6	6.1	8.4
JDSM01367732.1	1842	8.6	1.9	6.3	2.9	4.9	7
JDSM01367826.1	13983	22	8.6	13	6.9	14	16
JDSM01368054.1	3504	14	4.6	7.3	4.9	7.5	9
JDSM01368440.1	1814	14	9.4	10	5	11	13
JDSM01369137.1	3684	20	6.8	10	6.2	14	14
JDSM01369339.1	6218	10	7.3	8.2	6.8	10	7.7
JDSM01369342.1	1478	18	6.9	9.6	6.2	12	12
JDSM01369388.1	12668	24	11	14	6.7	16	17
JDSM01369660.1	2120	3.5	2.7	2.5	1.9	3.1	2.9
JDSM01370413.1	7298	9.7	6.2	5.2	3.1	6.3	7.2
JDSM01370501.1	1689	14	7.8	7.7	4.4	7.9	8.1
JDSM01370589.1	902	88	46	80	25	64	61
JDSM01370590.1	1612	3.5	2.6	4	2	2.3	2.3
JDSM01370741.1	5059	7.1	3.7	4.8	3	5.7	5.6
JDSM01370824.1	3158	12	6	7.9	3.7	7.7	10
JDSM01371351.1	3900	26	12	14	9.2	16	18
JDSM01371678.1	5180	5.9	4.6	4.5	2.6	4	4.7
JDSM01371783.1	6019	22	12	13	6.4	15	16
JDSM01371784.1	1696	56	32	62	59	1.2e+02	34
JDSM01372124.1	3452	11	6.9	9.6	4.2	7.2	6.7
JDSM01372489.1	3976	13	5	6.2	3.9	8.8	8
JDSM01372754.1	1474	10	6.7	6.4	3.6	5.7	6.9
JDSM01373073.1	1417	9.6	9	4.9	4.1	6.6	5.4
JDSM01373274.1	2648	11	6	4.7	2.9	6.4	9.3
JDSM01373314.1	2978	15	6.8	9.3	4.5	8.8	9.6
JDSM01373407.1	3079	14	5.1	8	4.5	8.9	8.6
JDSM01373844.1	1467	12	7.1	7.4	2.7	7.8	9.4
JDSM01374428.1	908	20	8	7.1	3.8	12	16
JDSM01374647.1	3706	24	12	14	7.3	17	16
JDSM01374810.1	1292	17	5.7	11	4.7	8.4	10
JDSM01374904.1	1064	9.2	4.2	4.1	3.3	5.5	6
JDSM01374947.1	1112	6.1	5.2	7.9	3.9	5.6	6.4
JDSM01375176.1	1226	6.1	3.6	5.8	2.7	4.5	3.5
JDSM01375607.1	1669	5.1	2.6	4.1	2.1	4.2	3
JDSM01375695.1	1492	17	8.6	6.4	6.5	11	12
JDSM01376033.1	1819	15	8.8	11	4.7	13	14
JDSM01376439.1	1277	21	6.3	9.3	5.9	10	15
JDSM01376621.1	1494	6.9	4.4	7	4.1	6.1	6.4
JDSM01376636.1	1106	3.6	3.2	7.1	2.9	5.2	2
JDSM01376959.1	1232	2.5	2.3	2.5	1	2.9	1.6
JDSM01377097.1	1453	1.4	2.8	2.9	1.2	1.4	1.2
JDSM01377338.1	1614	17	6.3	6.6	5.6	12	14
JDSM01377367.1	1673	8.1	3.1	4.2	3	3.3	6.6
JDSM01377488.1	1894	6.3	1.9	5.2	3.5	5.7	5.3
JDSM01377522.1	3216	4.5	6.7	11	2.8	4.6	4.2
JDSM01377610.1	2202	18	5.6	5.4	3.7	9.7	10
JDSM01377615.1	6415	24	11	17	7.5	18	15
JDSM01377712.1	1831	6.5	3.8	5.8	2.6	4.4	5.7
JDSM01378273.1	1047	4.2	4.6	4.9	2.1	4.9	3.9
JDSM01378282.1	5951	25	12	15	6.9	15	16
JDSM01378411.1	5819	9.1	4.2	6.5	3.4	6.1	6.9
JDSM01378566.1	1345	5.8	4	5.6	2.5	3.8	5.1
JDSM01379415.1	3013	12	4.1	9.6	5.5	8.8	8.7
JDSM01379714.1	2033	7.1	3.3	3.8	3.8	4	5.3
JDSM01380146.1	1546	17	8.1	7.6	4.7	11	8.6
JDSM01380195.1	6651	10	4.5	5.8	4	6.2	7.2
JDSM01380328.1	3321	24	8.8	17	6.5	15	15
JDSM01380722.1	1553	11	3.7	6.1	3	6.7	9.6
JDSM01380952.1	1059	18	5.5	7.8	3.7	7	12
JDSM01381042.1	884	14	4.9	5.7	4.1	5.2	7.8
JDSM01381518.1	4662	26	10	14	8.2	15	17
JDSM01381565.1	3521	15	5	9.2	5.4	11	11
JDSM01381818.1	1422	6	1.8	5.6	2.2	4.8	3.4
JDSM01381907.1	1260	19	13	9.9	4.8	8.1	13
JDSM01382346.1	2468	14	5.3	8.1	4.9	8.3	11
JDSM01382397.1	2556	4.5	3.3	4.9	2.7	4.3	4.6
JDSM01382531.1	4784	25	8.8	14	6.8	16	16
JDSM01382698.1	3824	13	6.2	7	3.9	8	7.7
JDSM01382903.1	4410	14	7.2	8.7	5.4	10	9.9
JDSM01383468.1	1606	18	6.7	13	6.2	12	11
JDSM01383473.1	20154	23	9.5	15	6.8	14	16
JDSM01383610.1	2761	5	4.8	11	2.1	4.8	3.3
JDSM01383739.1	7347	15	6.2	9.6	6.7	11	11
JDSM01384126.1	3357	24	11	15	6.3	14	16
JDSM01384171.1	5291	16	7.8	6.8	5.1	9	11
JDSM01385088.1	1771	25	7.6	12	5.8	12	18
JDSM01385124.1	3033	24	11	9.1	5.3	14	17
JDSM01385554.1	1621	20	7.4	7.6	5.9	9.5	12
JDSM01385659.1	3564	14	11	6.7	4.2	8.7	9.4
JDSM01385754.1	11196	24	11	16	6.7	16	16
JDSM01385988.1	1054	4.6	2.3	2.9	1.6	4.2	4.3
JDSM01386133.1	4114	11	4	6.4	3.6	8.1	8.5
JDSM01386465.1	4932	17	7	7	4.9	9.5	11
JDSM01386570.1	5098	24	12	16	7.4	16	16
JDSM01386656.1	2107	20	6.3	7	5.1	13	14
JDSM01386741.1	1907	17	4.6	9.6	4.8	10	12
JDSM01387309.1	2034	23	8	12	6	12	16
JDSM01387480.1	1353	15	11	8.8	4.7	8.1	12
JDSM01388003.1	1426	5.7	4	5.2	2.1	3.7	3.8
JDSM01388051.1	1834	11	4.4	6.8	3.7	5.1	6.6
JDSM01388288.1	1774	18	8	6	5.8	13	13
JDSM01388559.1	1396	7.6	4.6	3.6	1.9	5.6	7
JDSM01388824.1	2256	12	4.4	6.7	3.4	6.6	9
JDSM01389010.1	1085	7.6	3.9	7	3.1	6.3	5.4
JDSM01389237.1	1234	8.5	3.6	6.1	4	8.3	7.9
JDSM01389950.1	1883	18	5.4	11	5.5	11	13
JDSM01389951.1	4548	10	4	4.9	3.6	6.9	5.9
JDSM01390123.1	3131	8.6	4.8	4.7	3.8	6.2	6.4
JDSM01390464.1	6736	12	5.4	6.8	3.7	7.6	7.6
JDSM01390592.1	4555	26	13	18	7.5	18	17
JDSM01390686.1	3654	17	13	16	6.8	14	12
JDSM01390785.1	1078	17	6.5	6.7	4.7	11	12
JDSM01391489.1	6148	9.5	3.8	6.4	4.2	6.8	8.1
JDSM01391575.1	1181	1.1	1	1.7	1	1	1
JDSM01392285.1	1360	4.9	3.2	7.3	2.4	3.7	3.4
JDSM01392661.1	1180	5	3.4	4.4	3.4	4.7	5.3
JDSM01393284.1	1812	3.5	2.4	3	3	2.8	3.5
JDSM01393794.1	1308	6.9	4	5.8	4.5	6.5	7.7
JDSM01393935.1	1615	2.9	2.5	2.6	1.4	2.9	1.9
JDSM01394170.1	6525	8	4	5.8	2.4	4.9	5.6
JDSM01394215.1	7621	8.8	4.9	4.7	3.2	5.5	6.8
JDSM01394397.1	1079	12	6.4	8	4.9	6.2	6.8
JDSM01394475.1	1365	11	4.3	5.4	3.9	4.8	8.2
JDSM01394488.1	1567	7.2	3.8	5.7	1.9	5.5	4.4
JDSM01394630.1	3211	10	4.9	5.6	3.4	5.9	5.5
JDSM01394908.1	1307	7.1	2	4.2	3.2	4.1	4.3
JDSM01395092.1	2991	9.9	6.4	6.1	3	6.5	8.6
JDSM01395277.1	3351	5.4	3.6	4.5	2.6	3.9	3.5
JDSM01395653.1	6094	7.6	4.9	5.3	2.7	4.8	5.1
JDSM01395795.1	1378	16	4.6	8.5	5.3	11	11
JDSM01395865.1	6064	7.4	3.4	6.1	2.3	4.7	4.9
JDSM01395972.1	2346	18	7.8	13	5.3	14	14
JDSM01396117.1	6483	22	11	19	6.3	16	15
JDSM01396763.1	1416	10	3.5	4.4	2.7	4.7	7.4
JDSM01397040.1	2107	8.6	4.3	5.1	3.1	5.1	6.4
JDSM01397326.1	1917	11	4.1	6.6	4.1	8.3	8.8
JDSM01397407.1	1595	2.1	2.9	5.4	1.4	1.7	1.1
JDSM01398115.1	1508	17	6.9	7.1	3.4	11	9.7
JDSM01398321.1	7353	7.9	4.1	6	3	5.7	6
JDSM01398438.1	3686	12	7.8	9	4.4	9.7	9.9
JDSM01398903.1	2379	9.6	3.7	7.9	3.7	6.2	5.6
JDSM01398994.1	1207	2	2.1	1.6	1	1.6	1.6
JDSM01399424.1	6562	22	11	14	5.2	14	16
JDSM01399857.1	1077	18	8.8	11	3.3	7.5	14
JDSM01400305.1	1549	15	6.6	5.8	4.5	7.2	10
JDSM01400364.1	3748	13	4.6	6.4	2.7	6.2	7.1
JDSM01400720.1	4994	22	9.8	14	6.9	16	15
JDSM01401049.1	1616	9.2	5.3	3.3	3.3	4.7	4.7
JDSM01401678.1	6066	25	12	19	7.6	18	16
JDSM01401768.1	1332	16	8.9	8.7	4	9.5	11
JDSM01403397.1	1047	14	5.2	5.7	3.8	6.9	10
JDSM01403499.1	1433	10	5.1	8	3.6	4.8	4.9
JDSM01403675.1	2369	5.7	4.8	5.3	2.4	4.5	4.3
JDSM01403768.1	11352	12	5.4	7.5	4	7.9	9.1
JDSM01403914.1	3432	18	8.9	13	5.3	13	12
JDSM01404197.1	1165	11	16	13	3.8	6.3	10
JDSM01404278.1	1351	1.2	1.3	1	1.4	1	1
JDSM01404407.1	6243	8.2	4.8	6.8	2.8	5.3	5.9
JDSM01404563.1	3829	2.9	2.4	3.1	1.6	2.6	2.7
JDSM01404748.1	3729	6.9	3.8	4.4	2.8	5.4	5.6
JDSM01404831.1	3378	10	7.1	6.7	3.5	8.7	8
JDSM01405437.1	1587	4.5	3.3	4	2.5	4.6	3.8
JDSM01405633.1	5103	8.6	4.4	5.5	2.9	5.6	5.4
JDSM01405664.1	4673	23	9.4	15	6.9	15	14
JDSM01405899.1	7078	12	5.1	7.4	4.4	7.6	7.9
JDSM01406227.1	1178	11	7.9	6.6	3.2	7.3	6.9
JDSM01406323.1	1223	17	5.9	6.3	3.3	9	12
JDSM01406456.1	1501	6.9	3.5	3.7	2.4	3.4	4.4
JDSM01406935.1	1277	5.1	3.8	3.5	1	3.4	4.4
JDSM01407066.1	1534	15	5.2	5.1	4.2	9.3	10
JDSM01407712.1	2162	18	5.5	7	4.4	9.9	10
JDSM01408435.1	2814	19	8	6.9	5.5	11	10
JDSM01408941.1	1271	11	5.8	6.7	4	7.4	7.3
JDSM01408986.1	1201	8.5	6.5	7.4	3.6	8.6	7.4
JDSM01409492.1	1256	9.6	3.9	6.6	4	8.7	6.5
JDSM01409906.1	1529	7.4	6.2	6.8	2.8	6.4	5.8
JDSM01410226.1	1804	19	13	7.5	5.6	14	13
JDSM01410324.1	4287	8.7	4.1	7.3	2.9	5.7	5.5
JDSM01410488.1	2085	7.7	3.8	4.5	3.6	5.5	7
JDSM01410730.1	3821	10	5.6	8.1	3.7	7.7	7.7
JDSM01410784.1	1210	10	9	8.8	3.1	7.7	7.5
JDSM01410864.1	4258	25	11	13	8.1	18	18
JDSM01410921.1	5201	8.1	4.8	5.5	3.1	6	6
JDSM01410952.1	4384	14	6.2	9.1	4.4	9.2	8.8
JDSM01410999.1	988	17	7.7	5.2	3.9	8.6	9.9
JDSM01411231.1	1109	6.7	3.8	5.3	3	6.4	6.3
JDSM01411373.1	4120	6.5	3.9	4.2	2.5	5.7	4.4
JDSM01411458.1	3525	15	5.4	11	4.9	9.5	10
JDSM01411582.1	1647	20	8.7	8.9	7	12	13
JDSM01411696.1	1381	9.1	4.3	7.1	2.4	5.5	8
JDSM01411795.1	10681	11	5.6	8.9	3.8	8.1	7.7
JDSM01411961.1	7730	9.2	5	6.2	3.4	6.2	7.6
JDSM01412303.1	1382	86	47	54	27	58	58
JDSM01412390.1	1867	9.8	5.1	7.1	3.2	5.5	5.4
JDSM01412603.1	8503	18	7	8.7	5.5	11	13
JDSM01412895.1	3461	26	7.5	12	6.2	16	18
JDSM01413397.1	3348	27	10	14	8.5	15	20
JDSM01413402.1	1500	1.4	1.9	2	2	1.8	1.5
JDSM01413579.1	3432	11	4.7	4.8	3.6	5.3	7.7
JDSM01413633.1	3636	4.9	2.5	3.8	2.7	3.4	2.9
JDSM01413855.1	2455	5.6	3.9	5.3	2.6	5.1	4.1
JDSM01413897.1	3021	16	6.5	6.6	5.5	10	9.3
JDSM01413900.1	1059	7.4	5.7	4.1	2.5	3.5	3.8
JDSM01413984.1	2774	18	6.5	7.4	5.3	12	11
JDSM01414028.1	3919	24	8.4	16	8	15	18
JDSM01414035.1	1360	31	20	21	11	26	18
JDSM01414209.1	1154	3.9	3.2	4.1	2.6	3.9	3.7
JDSM01414581.1	1880	8.4	6.3	5.8	4.4	7.6	7.5
JDSM01414956.1	1162	14	11	11	3.9	11	7.6
JDSM01415041.1	1749	14	5.2	8	6.2	15	11
JDSM01415050.1	6553	25	10	15	7.5	16	18
JDSM01415331.1	1654	21	6.7	9.3	6.6	13	12
JDSM01415597.1	1487	7.2	3.6	4.4	2.9	4	4.3
JDSM01415665.1	1961	17	6	8.6	4.1	11	11
JDSM01415672.1	2920	5.7	5.2	4.2	3.2	4.3	3.9
JDSM01415818.1	6440	10	5.8	8.7	3.5	7.3	7.6
JDSM01415956.1	1363	8.8	6.3	5.1	2.5	4.2	9.7
JDSM01416182.1	1233	4.3	3.1	2.7	2.1	3.9	4.8
JDSM01416319.1	1312	10	6.6	6.2	3.2	5.9	8.5
JDSM01416823.1	1322	2.6	1.1	2.9	2.5	2.8	3
JDSM01417639.1	1281	8.2	3.3	5.9	3.4	4.2	5.5
JDSM01417673.1	3845	25	12	20	7.3	16	17
JDSM01417826.1	1990	16	5.9	7.7	4.8	11	12
JDSM01417875.1	2067	6.2	2.5	4.4	2.7	4.8	3.9
JDSM01417956.1	2290	17	7.4	13	5	9.7	11
JDSM01417961.1	1490	17	7.8	8.2	5	11	11
JDSM01418469.1	1778	4.8	3	4.4	2.6	4.3	5
JDSM01419191.1	2774	21	11	11	7.3	14	13
JDSM01419288.1	1228	3.4	2.2	4.6	3.5	2.2	3.7
JDSM01419483.1	1963	19	5	7.1	4.7	8.4	14
JDSM01419522.1	4173	23	11	12	6.2	14	15
JDSM01419702.1	2730	37	25	22	10	20	25
JDSM01419703.1	7469	8.7	4.5	5.1	3	5.1	5.2
JDSM01419822.1	1364	3.5	2.4	4.7	1.8	3.4	2.2
JDSM01419825.1	5215	5.2	2.9	3.8	2.6	3.7	4.7
JDSM01419971.1	1170	4.8	3.2	3.4	1.5	1.8	5.3
JDSM01420062.1	9277	9	5.3	7.4	3.1	6.7	6.3
JDSM01420100.1	1403	9.5	7.9	6.7	4.2	6.4	7.8
JDSM01420235.1	4763	26	10	13	7	18	16
JDSM01420472.1	4685	21	8.1	10	6.6	15	16
JDSM01420475.1	4777	13	4.6	7.9	3.5	6.8	9.1
JDSM01420734.1	1204	17	10	10	3.4	6.2	10
JDSM01421245.1	1448	11	6.4	6.5	4.3	6.5	7
JDSM01421281.1	4145	26	10	16	8.5	16	17
JDSM01421282.1	1559	6.2	2.8	4.3	2.2	5.2	3.8
JDSM01421700.1	1546	19	5.7	8.4	4.6	7.4	9.6
JDSM01421742.1	1138	14	9.7	8.9	4.1	10	8.9
JDSM01422569.1	1048	20	8.9	12	6.9	11	11
JDSM01422661.1	2118	7.6	2.2	5.6	2.8	5.4	3.8
JDSM01422662.1	5324	23	13	16	7	17	16
JDSM01423083.1	1264	9.4	6	7.6	2.4	6.1	6.3
JDSM01424317.1	1161	15	4.1	12	4.2	8.4	9.3
JDSM01424318.1	1211	0	0	0	0	0	0
JDSM01424319.1	1170	0	0	1	1	0	0
JDSM01424320.1	1459	8.4	5.5	4.6	3.5	5.3	6.8
JDSM01424321.1	1142	12	3.5	8.7	2.9	4.7	9.3
JDSM01424322.1	1079	2.9	1.5	2.8	1.8	3	4.2
JDSM01424349.1	1474	20	8.9	10	5.5	12	17
JDSM01424350.1	1795	22	11	17	7.2	16	16
JDSM01424351.1	1926	12	6.7	9.2	3	8.7	7.3
JDSM01424352.1	1795	0	0	0	0	0	0
JDSM01424353.1	2100	8.6	3.8	3.8	3.6	3.6	5.4
JDSM01424354.1	3307	24	7.6	16	7.8	17	16
JDSM01424355.1	1439	11	6	6.7	4.5	7.3	7.2
JDSM01424356.1	2261	12	7.4	7.4	4.7	8.4	8.4
JDSM01424357.1	1273	13	4.7	5.1	3.9	5.9	10
JDSM01424358.1	7181	22	13	17	7.5	17	17
JDSM01424383.1	1190	6.7	3.5	5.7	1.7	5.1	3
JDSM01424384.1	2330	27	13	16	6.4	16	17
JDSM01424385.1	1007	2.6	2.6	3.1	1.7	3.2	4.9
JDSM01424386.1	1453	0	0	3	0	1.7	0
JDSM01424387.1	1110	22	6.7	17	7.3	14	14
JDSM01424388.1	3864	7.5	1.9	4	2.4	5.5	5.2
JDSM01424389.1	1698	23	12	14	6.6	14	17
JDSM01424390.1	1179	2.7	2.5	2.7	1.9	3.3	2.5
JDSM01424391.1	1364	5.7	4.9	5	2.9	5.2	4.5
JDSM01424392.1	1172	24	8.3	13	6.3	14	15
JDSM01424419.1	1712	11	4.2	6.1	2.6	5.4	7.8
JDSM01424420.1	1287	11	3.2	5.1	3.6	6.8	6
JDSM01424421.1	1079	13	7.9	15	3.9	8.6	7.9
JDSM01424422.1	2313	0	0	1	1	0	0
JDSM01424423.1	1104	6.3	3.3	5.7	3.3	4.3	4.9
JDSM01424424.1	1013	7.9	5.3	4.4	2	3	5
JDSM01424425.1	2022	8.9	3.6	6.6	2.2	4.6	6.1
JDSM01424426.1	3440	8.2	3.2	5	2.5	5.1	6.1
JDSM01424427.1	1229	19	10	14	4.7	10	13
JDSM01424428.1	1088	23	5.8	7	6.4	9.9	12
JDSM01424514.1	2065	22	6.7	13	6.2	12	13
JDSM01424515.1	1008	17	5.8	4.7	6	11	12
JDSM01424516.1	1052	20	11	14	7	11	15
JDSM01424517.1	3756	24	11	15	7.1	16	18
JDSM01424518.1	1116	22	13	13	6.5	13	17
JDSM01424519.1	4929	24	12	15	7.2	17	16
JDSM01424520.1	1355	22	11	9.7	7.2	18	16
JDSM01424521.1	915	8.4	6.4	3.7	3.3	5.7	6.1
JDSM01424522.1	1202	21	8.9	17	4.3	13	15
JDSM01424523.1	1006	21	7.6	15	5.4	8.5	15
JDSM01424548.1	1386	9.5	3.6	4.4	4.3	7.1	8.1
JDSM01424549.1	1305	18	5.6	8.7	3.7	8.6	12
JDSM01424550.1	1478	2.5	1.5	1.9	2.1	2.3	2.4
JDSM01424551.1	1394	4	2.3	4.4	2.1	1.8	2.8
JDSM01424552.1	1268	0	0	0	0	1	0
JDSM01424553.1	1314	22	11	14	6.9	12	16
JDSM01424554.1	1251	14	6.3	11	2.6	7.9	11
JDSM01424555.1	1428	21	12	11	5.9	13	16
JDSM01424556.1	1453	12	5	9.4	3	8.6	9.5
JDSM01424557.1	1120	0	0	1.3	0	1	0
JDSM01424581.1	740	14	7.3	5	4.4	6.7	11
JDSM01424582.1	1781	25	10	18	7.6	18	16
JDSM01424583.1	1802	18	5.6	8.3	4.8	14	9.7
JDSM01424584.1	1206	4	2.6	2.3	2.3	4.6	4
JDSM01424585.1	1359	19	8.9	7.6	4.1	9.2	12
JDSM01424586.1	1425	17	6.8	5.9	4.1	11	11
JDSM01424587.1	1129	1.6	3.4	1.6	2.6	2.4	2.2
JDSM01424588.1	2892	24	10	17	7.8	14	17
JDSM01424589.1	1631	23	11	11	7.5	18	14
JDSM01424590.1	1096	24	8.1	17	7	13	14
JDSM01424616.1	1906	3.9	2.7	2.9	1.6	2.6	4.7
JDSM01424617.1	1107	19	4.4	4.8	4.8	7.2	9.2
JDSM01424618.1	1181	21	8.4	15	5.1	15	11
JDSM01424619.1	1518	14	6.7	12	5.7	14	10
JDSM01424620.1	2931	26	10	14	7.6	18	15
JDSM01424621.1	1031	21	8.1	14	4.1	9.6	17
JDSM01424622.1	900	22	9.7	3.6	5.1	10	15
JDSM01424623.1	816	25	8.8	11	7.8	12	17
JDSM01424624.1	1067	4	4.6	4.6	1.6	4.6	4.6
JDSM01424625.1	1896	5	2.4	2.5	1.4	3.2	3.9
JDSM01424649.1	1106	5.3	3.2	4.5	2.3	3.5	5
JDSM01424650.1	976	4.5	2.5	3.8	2.2	3.3	4.3
JDSM01424651.1	1553	3.5	3.3	3.1	2	1.9	2.4
JDSM01424652.1	1623	23	11	23	8.4	17	17
JDSM01424653.1	3805	26	8.2	13	7.7	14	17
JDSM01424654.1	1044	8.4	5.8	5.3	2.5	6.2	7.1
JDSM01424655.1	1124	5	3.3	3.4	3.1	4.4	2.8
JDSM01424656.1	1194	8	6.2	5.5	2.5	7.2	6.5
JDSM01424657.1	14023	24	11	17	7.6	16	16
JDSM01424658.1	1072	11	3.7	4.7	4	6.5	6.7
JDSM01424682.1	1046	19	5.7	10	4.5	11	10
JDSM01424683.1	1569	5.9	3.5	2.6	2.1	4.9	5.7
JDSM01424684.1	948	6.5	2.3	4.7	2.3	3.1	5.6
JDSM01424685.1	1314	5.9	1.7	2.7	2.4	4.4	3.6
JDSM01424686.1	1018	3.7	2.5	3.7	1.2	2	2.7
JDSM01424687.1	1647	18	7.5	8.7	5	10	10
JDSM01424688.1	1088	15	3.1	2.8	3.5	5.2	10
JDSM01424689.1	919	17	6.2	11	4.4	11	15
JDSM01424690.1	1272	8.3	6.6	6.7	3.7	7.6	4.4
JDSM01424691.1	949	7.9	4	7.3	3.4	4.8	6.8
JDSM01424711.1	1551	19	11	16	6.2	17	14
JDSM01424712.1	1108	13	9.1	4.7	3.9	6.8	10
JDSM01424713.1	1500	26	9.9	10	5.8	15	16
JDSM01424714.1	1277	23	9.5	18	6	17	15
JDSM01424715.1	2000	8.4	3.2	4.7	2.8	4.9	6.2
JDSM01424716.1	1860	4.7	1.6	3.1	1.3	1.3	2.2
JDSM01424717.1	1017	7.5	8.7	4.4	2.7	7.3	7.1
JDSM01424718.1	1167	4.1	2.1	2.6	2	3.3	2.5
JDSM01424719.1	1717	23	5.8	14	7	18	18
JDSM01424720.1	1250	0	5	1	1	0	0
JDSM01424744.1	1136	19	15	14	5.5	13	15
JDSM01424745.1	2804	25	11	17	7.2	16	19
JDSM01424746.1	1633	21	11	16	6.1	19	13
JDSM01424747.1	3631	13	5.2	6.9	4.5	9	12
JDSM01424748.1	1454	11	3.5	7	3	5.7	6.2
JDSM01424749.1	1528	27	8.9	11	6.4	16	17
JDSM01424750.1	1401	15	3.9	5.5	2.7	6.5	6.7
JDSM01424751.1	1705	8.8	5.4	5	4.5	7.4	7
JDSM01424752.1	1749	16	7.4	6.5	6	11	8.5
JDSM01424753.1	1249	7.9	5.6	6.4	2	4.1	5.8
JDSM01424778.1	1476	2.3	3	3.1	1.2	2.8	3.9
JDSM01424779.1	1421	27	9.6	10	5.6	12	15
JDSM01424780.1	1061	0	0	0	0	0	0
JDSM01424781.1	1573	0	0	1	0	0	0
JDSM01424782.1	1107	11	3.1	3.4	3.2	5.4	6.6
JDSM01424783.1	1006	16	7.9	13	6.3	13	9.6
JDSM01424784.1	1380	6.2	4.2	5	1.7	4.1	5.8
JDSM01424785.1	1415	23	7.6	15	8.1	14	20
JDSM01424786.1	2220	4.6	1.9	2.8	1.8	2.8	3.2
JDSM01424787.1	1055	3.2	3.4	2.8	1.5	2.9	5.1
JDSM01424812.1	1154	0	6	0	1.5	2.8	2.9
JDSM01424813.1	1147	21	8.4	12	6.7	11	19
JDSM01424814.1	1467	22	7.9	17	8.7	17	16
JDSM01424815.1	1261	5.3	4.5	4.5	2.1	3.2	5.1
JDSM01424816.1	1310	26	6.9	13	7.8	15	17
JDSM01424817.1	1328	6.7	2.7	3.1	2.8	6	4.6
JDSM01424818.1	1167	7.3	4.1	5.5	3.8	6.3	7.4
JDSM01424819.1	1229	26	16	18	6.1	14	17
JDSM01424820.1	2194	9.1	5.2	6.5	3	5.5	5.3
JDSM01424821.1	972	5.3	3.5	2.7	2.2	5.2	5.6
JDSM01424910.1	1448	17	13	10	6	16	12
JDSM01424911.1	1181	8.5	7.4	4.4	2.9	6.2	9.7
JDSM01424912.1	1156	8.4	4.5	3.2	3.3	5.2	6.8
JDSM01424913.1	1002	24	9.5	11	7.8	15	17
JDSM01424914.1	1257	9.7	7.8	6.3	3.8	7.6	8.1
JDSM01424915.1	2081	11	6	9	4.3	8.8	7
JDSM01424916.1	1540	3	1.7	4	2	2.4	2.8
JDSM01424917.1	1020	22	9.6	11	6.3	13	17
JDSM01424918.1	1791	19	7	16	6.1	12	14
JDSM01424919.1	1116	7.1	1.6	3.8	1.7	2.6	5.2
JDSM01424945.1	1203	12	3.5	6.8	4.8	6.1	10
JDSM01424946.1	1197	6.3	3.7	3.3	3	4.1	4.3
JDSM01424947.1	1849	23	12	15	6	15	16
JDSM01424948.1	1352	6.2	2	3.1	1.5	3.7	4.4
JDSM01424949.1	934	23	11	16	5.7	12	17
JDSM01424950.1	1064	24	10	13	4.9	15	13
JDSM01424951.1	1346	10	4.9	6.7	4.2	6.7	9.4
JDSM01424952.1	1139	8.7	4.1	4.7	2.6	4.7	6.9
JDSM01424953.1	1200	5.8	1.5	2	1.8	3.1	4.1
JDSM01424954.1	1950	24	13	12	5.9	13	14
JDSM01424978.1	1389	8	4	3.2	2.1	4.7	2.6
JDSM01424979.1	1344	7.7	3.2	3.5	2.6	3.9	3.7
JDSM01424980.1	1368	8.3	7.2	4.3	2.5	6.2	6.7
JDSM01424981.1	1521	8.9	4	3.8	3	4.3	5.6
JDSM01424982.1	1104	22	12	13	5.6	12	15
JDSM01424983.1	1190	6.5	2.7	6.3	3.6	4.8	4.4
JDSM01424984.1	1492	10	5.6	7.5	2.7	7.3	8
JDSM01424985.1	1499	4.7	2.4	5.8	2.1	2.7	5.8
JDSM01424986.1	1649	8.7	4.5	4	2.2	4.1	5.5
JDSM01424987.1	1614	0	3.4	1	0	1	1
JDSM01425008.1	1019	24	13	7.9	6.5	13	16
JDSM01425009.1	1023	13	5.1	6.5	1.9	4.7	7.7
JDSM01425010.1	1035	3.9	2.3	2.5	1.7	3.4	2.8
JDSM01425011.1	1129	17	8	7	4.2	5.8	11
JDSM01425012.1	1307	24	9.3	15	7.1	19	16
JDSM01425013.1	1190	11	4.9	4.8	3.2	6	6.6
JDSM01425014.1	1048	10	2.2	5.3	3.5	6.2	8.2
JDSM01425015.1	1845	19	11	15	5.9	13	17
JDSM01425016.1	1362	5.8	3.6	6.1	2.3	3.7	4
JDSM01425017.1	1068	5.5	3.5	6.3	2.6	4.5	4.4
JDSM01425039.1	959	3.9	3.2	3.7	1.3	2.6	2.2
JDSM01425040.1	1154	11	4.5	8.6	2.3	7.1	8.7
JDSM01425041.1	1060	22	7.7	14	4.3	7.9	12
JDSM01425042.1	1131	19	6.1	10	5.6	9.7	12
JDSM01425043.1	2509	23	8.5	16	7.4	15	15
JDSM01425044.1	1059	5.9	2	2.4	1.5	3.1	3.3
JDSM01425045.1	1354	15	8.9	7.4	4.3	8.5	11
JDSM01425046.1	1118	5.3	3.6	5.1	1.7	5.2	4
JDSM01425047.1	1408	24	13	17	6.4	17	14
JDSM01425048.1	1034	4.2	2.5	3	2.1	2.4	2.1
JDSM01425072.1	4518	25	12	16	8.6	18	17
JDSM01425073.1	1516	9.2	4.7	3.7	2.1	4.9	5.7
JDSM01425074.1	1747	13	5.2	6.9	2.3	8.5	10
JDSM01425075.1	1130	14	4.6	5.2	4.1	7.3	9.4
JDSM01425076.1	1997	11	4.9	6.8	4.2	7.6	6.6
JDSM01425077.1	1171	18	11	8.1	4.4	10	12
JDSM01425078.1	1858	3.3	3	2.8	2.1	3.1	3.8
JDSM01425079.1	1059	0	0	1	0	0	0
JDSM01425080.1	3937	12	6.9	6.8	3.9	6.8	7.5
JDSM01425081.1	1482	14	5.4	8.4	3.7	6.5	9.1
JDSM01425106.1	2457	4.4	1	6.3	1	2.7	3.2
JDSM01425107.1	3861	13	5.1	9.5	5.1	9	9
JDSM01425108.1	1797	7.3	4.6	4.9	3.1	5	6.2
JDSM01425109.1	1652	25	13	14	6.6	15	17
JDSM01425110.1	1853	25	7.4	15	8.4	15	13
JDSM01425111.1	1486	20	12	13	5.4	15	14
JDSM01425112.1	1701	20	9	12	5.2	13	14
JDSM01425113.1	1638	9	5.4	5.7	3.1	5.7	5
JDSM01425114.1	1186	12	6.8	9.9	4.6	9.8	6.4
JDSM01425115.1	960	14	6.1	7.2	3.9	5.9	8.6
JDSM01425141.1	1341	7.3	2.5	4.8	1.8	3.6	4.3
JDSM01425142.1	1114	8.1	2.8	5	2.9	3.9	5.8
JDSM01425143.1	1583	8.6	3.5	4.7	2.7	4.9	6.6
JDSM01425144.1	1015	2.8	2	2.9	1.8	4.1	3.7
JDSM01425145.1	1112	13	5.8	11	4.6	10	9
JDSM01425146.1	2283	17	12	14	5.7	12	11
JDSM01425147.1	1872	15	5	6.2	6.3	9.4	12
JDSM01425148.1	1531	24	8.9	15	7.4	18	16
JDSM01425149.1	2247	0	0	0	0	0	0
JDSM01425150.1	1046	6.5	3.8	3.2	1.9	2.8	3.6
JDSM01425173.1	1102	6.5	2	5.7	2.1	4.4	4.4
JDSM01425174.1	1114	6.7	4.3	4.2	2.3	5.1	4.1
JDSM01425175.1	953	20	9.5	7	5.9	8.6	11
JDSM01425176.1	1099	6.2	2.2	3.5	1.9	1.7	3.9
JDSM01425177.1	1015	19	6.3	14	6	11	15
JDSM01425178.1	3456	10	5.2	6.2	3.3	6	6.4
JDSM01425179.1	1144	43	12	22	10	21	30
JDSM01425180.1	1310	25	5.7	9.5	7	14	16
JDSM01425181.1	1125	15	5.5	4.8	3.7	8.1	12
JDSM01425182.1	1183	4.1	3.6	3.6	1.4	2.8	4.6
JDSM01425206.1	1016	6.1	1.2	3.2	1	3.5	2.6
JDSM01425207.1	1242	7.7	2.9	3	1.8	5.1	6.6
JDSM01425208.1	1233	9.1	3	7.8	2.2	5.1	7.4
JDSM01425209.1	1388	5	2.8	3.8	2.5	3.3	4.9
JDSM01425210.1	1147	14	6.8	9.3	4.5	9.3	9
JDSM01425211.1	1913	24	9	14	7.9	17	18
JDSM01425212.1	1063	20	9.9	14	5.1	11	17
JDSM01425213.1	1480	14	5.6	6.8	4.8	8.2	7.9
JDSM01425214.1	1007	21	13	9.1	5.2	12	12
JDSM01425215.1	4025	21	9.4	14	5.7	13	16
JDSM01425304.1	960	0	0	0	0	0	0
JDSM01425305.1	1139	6.7	4.2	4.6	3.1	4.2	5.2
JDSM01425306.1	1139	14	5.7	8.8	4.1	7.7	10
JDSM01425307.1	1252	16	4.6	7	4.2	10	8.3
JDSM01425308.1	1703	5	3.9	1.4	1.5	3.4	4.7
JDSM01425309.1	969	18	4.9	8.9	3.9	8.3	11
JDSM01425310.1	1067	3.6	3.1	3	3	2.8	5.9
JDSM01425311.1	1544	26	12	13	5.8	13	16
JDSM01425312.1	988	14	6	9	3.4	8.6	8.4
JDSM01425313.1	975	15	5.4	9.5	5.5	11	9.9
JDSM01425337.1	6024	20	10	14	6.3	14	14
JDSM01425338.1	2084	13	8.1	9.9	4.8	8.4	8.6
JDSM01425339.1	1098	22	10	14	4.8	12	21
JDSM01425340.1	1016	7.6	6.6	4.8	3.4	3.9	6.3
JDSM01425341.1	1312	1	0	0	0	0	1
JDSM01425342.1	991	23	8	12	3.8	9.5	11
JDSM01425343.1	1193	5	2.8	3.3	2.5	3.8	5.3
JDSM01425344.1	1292	11	4.7	7	4	8.3	7.3
JDSM01425345.1	1796	5.5	1.6	3.3	2.5	3	3.8
JDSM01425346.1	1116	9.9	4.6	6.8	3.2	7.1	6.6
JDSM01425372.1	5447	25	12	15	8.3	17	17
JDSM01425373.1	1006	22	12	9.7	5.2	14	16
JDSM01425374.1	1151	20	13	12	5.1	13	14
JDSM01425375.1	1353	5.7	3.6	4.4	2.2	3.5	4.5
JDSM01425376.1	1168	17	8.3	5.8	6	10	12
JDSM01425377.1	11776	21	10	15	5.9	14	14
JDSM01425378.1	1244	7.8	3.2	7.6	3.9	4.4	6.6
JDSM01425379.1	1148	12	4.5	7.9	3	10	7.8
JDSM01425380.1	1015	16	5.2	6.6	4.4	7	13
JDSM01425381.1	1040	20	9.9	13	3.3	9.7	13
JDSM01425405.1	1810	27	9.7	14	6.5	18	14
JDSM01425406.1	1578	22	8.5	4.1	5.7	12	14
JDSM01425407.1	1022	8.7	3.1	6	3.2	6.9	6.6
JDSM01425408.1	1461	19	6.5	13	5.7	11	13
JDSM01425409.1	1489	7.7	3.3	4.2	2.4	5.9	5.1
JDSM01425410.1	1101	22	8.7	14	7.3	14	16
JDSM01425411.1	1148	4.2	2.4	4.3	1.6	3.3	3.7
JDSM01425412.1	1384	4.8	2.8	3.6	1.9	4.1	2.9
JDSM01425413.1	1076	4.4	2.7	3.1	2.3	3.3	3.1
JDSM01425414.1	2856	25	11	16	7.9	16	16
JDSM01425439.1	1247	24	6.3	14	6	11	18
JDSM01425440.1	976	10	5.3	4.6	3.3	5.4	5.4
JDSM01425441.1	1011	18	9.7	14	4.8	13	13
JDSM01425442.1	2014	23	14	17	8.6	15	16
JDSM01425443.1	1521	11	6.7	9.3	3.1	8.2	6.4
JDSM01425444.1	1148	6.3	2.4	4.1	1.8	5.7	4.8
JDSM01425445.1	1151	4.9	3.3	3.9	1.4	4	4.4
JDSM01425446.1	981	24	8.3	22	8	17	12
JDSM01425447.1	1510	12	6.9	11	3.9	8	10
JDSM01425448.1	1427	22	9.4	18	5.9	11	13
JDSM01425473.1	1362	3.3	3	4.1	1.8	4.5	2.8
JDSM01425474.1	2009	0	1	0	0	0	0
JDSM01425475.1	1333	15	5.8	7.2	2.7	9.3	11
JDSM01425476.1	1164	25	11	11	4.9	13	16
JDSM01425477.1	1964	12	3.8	7	2.8	6.7	7.9
JDSM01425478.1	1116	26	13	10	4.6	15	14
JDSM01425479.1	1312	8.2	4.3	3	3.5	4.6	4.5
JDSM01425480.1	1092	16	4.3	5.6	2.8	3.8	11
JDSM01425481.1	1291	15	5.9	4.8	5.7	11	11
JDSM01425482.1	2262	7	4	5	2.2	3.5	5.1
JDSM01425506.1	1187	21	11	16	6.6	13	16
JDSM01425507.1	1017	15	5.1	7.4	7.2	11	10
JDSM01425508.1	1151	20	10	16	4.2	9.8	17
JDSM01425509.1	1176	5.7	3.9	5.1	2.7	5.1	5.2
JDSM01425510.1	1682	9.1	3	4.1	2.8	7.4	5.3
JDSM01425511.1	1010	19	5.7	12	5.6	13	13
JDSM01425512.1	1196	8	4.3	7.4	3.4	4.7	5.7
JDSM01425513.1	2916	5.4	2.3	4	2.7	5.1	4.6
JDSM01425514.1	1040	13	8.3	9	2.5	6	8.1
JDSM01425515.1	953	12	5	7.5	3.6	8.1	8.2
JDSM01425540.1	2001	24	14	20	6.9	14	16
JDSM01425541.1	1251	14	3.4	5.4	4.2	11	11
JDSM01425542.1	1199	17	6.8	6.5	3.2	7.2	9
JDSM01425543.1	949	7.6	4.3	3.9	2.3	3.6	5
JDSM01425544.1	978	20	9.5	19	6.7	11	17
JDSM01425545.1	1000	6.1	5.9	5.8	1.6	4.4	4.4
JDSM01425546.1	1074	22	6.7	14	6.6	12	15
JDSM01425547.1	1048	2.2	1.2	3.9	1.3	2.5	2.4
JDSM01425548.1	2935	6.4	6	4	1.5	3.4	6.4
JDSM01425549.1	1398	26	12	23	6.2	14	17
JDSM01425572.1	1757	19	12	15	6.2	14	12
JDSM01425573.1	1428	26	8.1	13	6.3	13	18
JDSM01425574.1	1573	23	7.3	9.1	7	13	17
JDSM01425575.1	1344	4.4	2.3	2	2.7	3.8	3.6
JDSM01425576.1	876	19	9.4	5.8	5.6	8.3	9.2
JDSM01425577.1	1431	8.5	3.4	3.5	2.5	4.6	4.6
JDSM01425578.1	1209	21	11	11	6.7	12	14
JDSM01425579.1	1482	15	12	7.5	4.5	5.5	10
JDSM01425580.1	1022	16	5.2	6.7	5.5	11	9.8
JDSM01425581.1	1723	14	7.8	6.1	3.8	9	9.2
JDSM01425605.1	1034	11	6	8.6	3.5	9	7.4
JDSM01425606.1	1213	3.5	4	4.6	2	3.3	2.5
JDSM01425607.1	1126	13	4	4.6	3	5.9	8.4
JDSM01425608.1	1255	7.6	6.5	4.9	2.1	5.5	5.9
JDSM01425609.1	1165	21	9	11	4.6	12	11
JDSM01425610.1	2140	0	0	0	0	0	0
JDSM01425611.1	2053	13	4.3	6.1	3.1	6.5	11
JDSM01425612.1	1331	6.6	4.8	5.6	3.3	4.7	4.3
JDSM01425613.1	929	15	3.8	7.4	4.9	9.6	11
JDSM01425614.1	1181	20	11	14	4.5	8.7	12
JDSM01425702.1	1289	22	13	11	7.1	10	12
JDSM01425703.1	1614	10	6.5	6.4	3.1	5.5	6.2
JDSM01425704.1	1390	5.5	1.4	3.4	1.7	4.9	4.2
JDSM01425705.1	2794	12	3.6	4.5	3.1	6.7	7.5
JDSM01425706.1	1628	24	14	13	5.8	14	16
JDSM01425707.1	2016	13	4.6	6.5	4	8.5	10
JDSM01425708.1	2453	24	9	19	6.7	16	17
JDSM01425709.1	1693	11	5.2	5.2	4.2	7.5	7.4
JDSM01425710.1	1198	4.5	4.4	3.4	2.8	3.1	7.1
JDSM01425711.1	1438	6.5	3.3	4.2	3.2	5.5	4.3
JDSM01425737.1	1344	22	11	15	4.9	12	12
JDSM01425738.1	1484	6.4	2.7	3.4	2.1	2.7	4.1
JDSM01425739.1	1581	22	10	12	7.3	15	19
JDSM01425740.1	1198	22	11	20	5.4	15	18
JDSM01425741.1	1941	26	8.6	14	6.5	16	18
JDSM01425742.1	1545	9.4	6.4	6.8	3	4.4	7
JDSM01425743.1	1517	22	17	19	6.2	16	15
JDSM01425744.1	1746	23	10	15	7.1	12	19
JDSM01425745.1	1745	13	7.7	11	3.6	10	11
JDSM01425746.1	1363	22	6.8	13	6.4	14	16
JDSM01425769.1	2242	22	12	20	5.4	14	17
JDSM01425770.1	1189	10	2.8	4.2	2.3	6.1	6.6
JDSM01425771.1	2293	28	9.4	16	8.2	16	18
JDSM01425772.1	1258	3.6	1.5	4.2	2.4	2.4	4.4
JDSM01425773.1	1326	18	7.7	6.9	4.6	8.6	11
JDSM01425774.1	994	21	9.3	13	7	11	16
JDSM01425775.1	1162	11	3.5	4.7	2.5	6.5	6
JDSM01425776.1	1296	16	4.4	6	4	11	9.5
JDSM01425777.1	1085	8.9	3.8	6	3.7	5.3	7.4
JDSM01425778.1	1633	4.6	4.2	6.3	2.3	3.9	3.4
JDSM01425802.1	1353	3.6	1.6	2.3	2.3	4.5	5.5
JDSM01425803.1	1041	14	14	17	6.4	17	11
JDSM01425804.1	1739	11	4.2	7.9	4.5	8	8.2
JDSM01425805.1	1482	21	8.6	6.2	6.3	9.9	14
JDSM01425806.1	1107	8.9	3.1	4.9	3.7	6.1	5.9
JDSM01425807.1	1452	7.8	3	7.6	2.5	2.6	4
JDSM01425808.1	1229	22	14	16	5.8	13	15
JDSM01425809.1	3567	11	4.7	8.4	3.2	7.3	7
JDSM01425810.1	1402	23	12	16	7.1	16	14
JDSM01425811.1	1080	6.9	3.7	4.2	1.8	5.9	3.8
JDSM01425834.1	1966	16	4.8	8.1	5.5	9	10
JDSM01425835.1	1656	26	16	14	7.9	16	18
JDSM01425836.1	1288	0	0	0	0	0	0
JDSM01425837.1	1517	7	6.1	4.9	2.4	4.8	6.9
JDSM01425838.1	2210	18	7.1	9	5	9.8	10
JDSM01425839.1	7452	21	10	11	6.2	14	14
JDSM01425840.1	2245	16	9.6	10	5.2	11	12
JDSM01425841.1	997	14	8.2	7.9	3	10	12
JDSM01425842.1	2772	25	11	20	7.3	18	18
JDSM01425843.1	1179	19	12	12	7.5	14	13
JDSM01425869.1	3715	24	10	13	7.3	15	15
JDSM01425870.1	2122	0	0	0	0	0	0
JDSM01425871.1	2011	26	13	17	7.2	17	15
JDSM01425872.1	1318	7.8	2.6	8.1	3.5	6.4	5
JDSM01425873.1	1731	7.3	3.8	4.1	2.7	3.5	3.6
JDSM01425874.1	1409	20	6.2	6.7	4.7	10	11
JDSM01425875.1	1483	5.8	1.2	3.1	1.9	5.5	5
JDSM01425876.1	1306	26	11	8.5	8.4	17	15
JDSM01425877.1	937	13	3.2	6.1	2.5	6.6	7.1
JDSM01425878.1	1281	18	7	12	4.3	7.8	13
JDSM01425902.1	1227	6.6	3.2	4.9	2.6	4.4	5.5
JDSM01425903.1	1155	12	4.8	7.6	2.6	7.3	8.7
JDSM01425904.1	1186	2.8	1.1	3.1	1.9	3.9	3.5
JDSM01425905.1	5588	24	12	15	7.8	16	15
JDSM01425906.1	1098	25	9.7	14	3.5	11	16
JDSM01425907.1	1264	2.1	2.1	2.4	1.6	1.2	3.1
JDSM01425908.1	1105	20	10	8.6	6.8	13	16
JDSM01425909.1	1346	14	6.5	6	3.9	9.7	9.7
JDSM01425910.1	1221	25	11	11	7.5	15	14
JDSM01425911.1	2675	25	9.6	15	6.6	14	16
JDSM01425933.1	1025	22	10	19	8.1	13	13
JDSM01425934.1	1667	12	5.6	5.8	4.3	7.7	7.1
JDSM01425935.1	1438	18	7.2	6.5	4.1	9.5	15
JDSM01425936.1	1089	9.4	2.2	2.8	2.9	10	8.3
JDSM01425937.1	1194	6.3	2.9	3.6	2.9	4.2	4.7
JDSM01425938.1	2668	25	12	15	7.4	17	18
JDSM01425939.1	996	19	8.2	13	4.6	8.6	15
JDSM01425940.1	270	3.5	4.1	4.8	0	1.7	2.8
JDSM01425941.1	926	15	6.7	8.7	5.6	12	12
JDSM01425942.1	1463	19	12	15	7	14	15
JDSM01425966.1	2738	21	13	19	7.2	15	15
JDSM01425967.1	1607	11	2.1	2.2	1	6.3	7
JDSM01425968.1	1323	4.2	2.7	4.3	1.3	2.9	3.9
JDSM01425969.1	1429	10	4	4.6	2.7	6.1	4.7
JDSM01425970.1	1619	11	6.6	4.1	2.2	8	5
JDSM01425971.1	1217	12	3.8	4.2	4.8	7.3	8.7
JDSM01425972.1	1101	9.9	6.6	5.6	4.9	8.6	7.6
JDSM01425973.1	1026	23	7	10	4.8	9.7	18
JDSM01425974.1	954	15	6.9	7.8	2.9	7	9.4
JDSM01425975.1	1226	25	12	17	5.7	13	14
JDSM01426000.1	941	22	8.5	14	4.9	14	20
JDSM01426001.1	1334	19	9.1	16	5.5	13	13
JDSM01426002.1	1005	10	2.4	3.8	3.3	5.5	6.5
JDSM01426003.1	1804	4	3	3.2	1.8	2.9	3.9
JDSM01426004.1	2028	5.3	4.1	4.1	2.5	4.9	3.1
JDSM01426005.1	1051	1	0	0	0	1.5	0
JDSM01426006.1	1256	4.1	2.7	4.8	2.1	3.2	3
JDSM01426007.1	1450	19	8.2	12	4.7	12	14
JDSM01426008.1	1892	0	0	2	0	0	0
JDSM01426009.1	1452	19	8.4	12	5.6	15	14
JDSM01426097.1	7177	21	11	14	7.3	15	15
JDSM01426098.1	1088	28	11	17	6.1	16	17
JDSM01426099.1	1465	11	6.9	5.4	2.8	6.5	8.6
JDSM01426100.1	1307	24	14	16	5.9	15	17
JDSM01426101.1	1320	17	5	5.9	4.5	7.8	6.8
JDSM01426102.1	1113	8.3	9.3	11	4.4	7.9	6
JDSM01426103.1	1241	7.1	3.7	2.5	2	4.8	2.5
JDSM01426104.1	1812	11	4.5	7	2.8	7.8	6.5
JDSM01426105.1	1067	9.5	2.7	11	2.6	5.8	6.7
JDSM01426106.1	1173	9.5	4.4	4.9	3.5	5	4.9
JDSM01426130.1	1081	18	7.6	7.4	3.6	9.2	12
JDSM01426131.1	1156	5.6	4.6	10	2.3	3.1	5.9
JDSM01426132.1	1576	13	5.5	9.9	5.2	9.1	7
JDSM01426133.1	1761	7.8	4.6	5.7	2.1	4.5	5.8
JDSM01426134.1	1803	12	5.9	6.4	3.3	7.2	9.1
JDSM01426135.1	1181	4.5	2.3	4	2.2	2.7	3.5
JDSM01426136.1	1311	20	16	12	5.9	17	14
JDSM01426137.1	1161	5.3	7.7	3.4	3.2	7.8	5.6
JDSM01426138.1	1337	9.9	2.9	3.2	3.1	4.7	6.1
JDSM01426139.1	1057	17	6.5	8.8	3.1	5.7	8.3
JDSM01426163.1	1537	0	0	0	0	0	0
JDSM01426164.1	1015	25	12	13	4.9	11	13
JDSM01426165.1	1135	2.6	3	2.9	1.2	1.6	3.8
JDSM01426166.1	1050	18	9.3	12	6.5	12	14
JDSM01426167.1	1453	1.4	0	1	1	1.5	1.5
JDSM01426168.1	1461	22	14	18	6.9	16	14
JDSM01426169.1	1517	24	12	15	5.3	12	15
JDSM01426170.1	907	15	6.8	9.1	4.4	8.9	8.1
JDSM01426171.1	1252	4.5	1.7	5	1.3	4.2	4
JDSM01426172.1	1817	26	13	16	7	18	15
JDSM01426197.1	1098	14	10	11	4.1	12	11
JDSM01426198.1	7406	22	8.1	14	7.3	13	15
JDSM01426199.1	1789	16	7.7	8.6	3.7	9.9	9.8
JDSM01426200.1	1051	21	12	15	5	9.7	14
JDSM01426201.1	4484	23	12	16	7.6	16	14
JDSM01426202.1	1110	0	0	0	0	0	0
JDSM01426203.1	1231	25	9.4	11	6.1	11	14
JDSM01426204.1	1194	23	10	15	5.7	15	17
JDSM01426205.1	1983	15	7.4	12	4.2	11	9
JDSM01426206.1	1668	22	11	14	4.9	11	14
JDSM01426231.1	969	7.1	4.3	6.7	2.6	6.8	4
JDSM01426232.1	1732	11	6.4	6.5	3.9	8	7.9
JDSM01426233.1	2174	28	12	15	8.1	17	18
JDSM01426234.1	1618	5.5	3.5	4.1	1.8	4.8	3.4
JDSM01426235.1	1055	20	8.4	12	4.8	11	18
JDSM01426236.1	965	23	12	12	4.5	11	13
JDSM01426237.1	1152	19	11	20	6	15	13
JDSM01426238.1	941	25	11	16	5.8	15	14
JDSM01426239.1	3037	5	2.6	3.4	1.9	2.4	4.4
JDSM01426240.1	1145	7.7	3.7	7.4	2.4	6.6	7.9
JDSM01426266.1	1004	22	10	10	3.3	8.6	13
JDSM01426267.1	3712	24	10	16	8	17	16
JDSM01426268.1	1977	17	8.3	7.8	4.9	9	11
JDSM01426269.1	977	21	17	20	7	11	14
JDSM01426270.1	988	17	7.1	10	4.1	11	11
JDSM01426271.1	10775	22	9.6	18	7.2	16	15
JDSM01426272.1	1202	6.3	5.8	4.5	1.5	2.6	3.3
JDSM01426273.1	1048	8.5	5.4	6.9	3.4	6.7	7.9
JDSM01426274.1	1024	23	10	8.9	4.8	13	15
JDSM01426275.1	1081	24	10	15	7.9	14	14
JDSM01426298.1	1063	12	6.2	6.5	2.2	7.7	8.7
JDSM01426299.1	1174	26	8.7	10	6.9	13	16
JDSM01426300.1	1246	10	4.2	7.1	3.2	7.1	6.6
JDSM01426301.1	1188	3.9	1.4	3.1	1.4	1.9	2.5
JDSM01426302.1	1017	26	8.5	13	4.1	12	17
JDSM01426303.1	1581	24	11	14	8.6	15	17
JDSM01426304.1	1439	20	7.7	15	7	15	15
JDSM01426305.1	1647	23	8.9	21	6.8	10	15
JDSM01426306.1	1179	21	12	14	7.3	14	14
JDSM01426307.1	1045	10	2.6	4.8	3.3	7.4	6.8
JDSM01426331.1	1409	20	14	17	7.7	13	16
JDSM01426332.1	1093	17	6.2	8.3	4.3	10	12
JDSM01426333.1	1868	7.1	2.7	4.8	1.9	4.2	6.2
JDSM01426334.1	1254	10	3.7	3.5	1.7	4.7	4.8
JDSM01426335.1	941	5.5	2.9	3.4	2.6	3.1	3
JDSM01426336.1	959	28	7.3	13	6	6.9	15
JDSM01426337.1	1626	12	5.5	6.6	4	11	10
JDSM01426338.1	1272	23	7.1	14	5.4	8.7	14
JDSM01426339.1	1535	14	8.4	5.9	4.3	8.9	9.4
JDSM01426340.1	1913	17	6.3	12	6.9	11	13
JDSM01426365.1	1722	25	7.9	9.4	5.5	13	18
JDSM01426366.1	1455	4.8	4	4.3	1.9	2.7	5.5
JDSM01426367.1	1266	25	9.4	14	8.1	15	18
JDSM01426368.1	1732	25	11	15	6.4	14	15
JDSM01426369.1	1249	23	6.3	11	4.3	11	15
JDSM01426370.1	1428	8	5.4	8.3	3.1	5.5	6.3
JDSM01426371.1	1094	7.4	2.1	2.8	1.8	3.8	5.6
JDSM01426372.1	760	19	9.9	9.3	5.4	5.6	8.6
JDSM01426373.1	1094	21	6.4	12	5.8	13	16
JDSM01426374.1	1170	21	17	16	8.4	16	17
JDSM01426399.1	1290	8.9	5.9	5.4	2.4	4.4	6.7
JDSM01426400.1	1236	8.6	5	6.6	3.8	6.1	5.9
JDSM01426401.1	1724	20	7.3	12	6.6	10	13
JDSM01426402.1	1579	24	7.4	11	6.1	13	16
JDSM01426403.1	1786	20	7.6	9.6	6.2	16	17
JDSM01426404.1	1075	13	3.4	4.5	4.5	7.8	8.9
JDSM01426405.1	1241	23	7.3	23	7.2	14	13
JDSM01426406.1	1094	17	7.8	8.4	3.7	7.7	9.8
JDSM01426407.1	1595	3.2	1.7	2.4	1.9	3.6	3.5
JDSM01426408.1	1019	11	6.5	4.6	3.8	6.4	6
JDSM01426498.1	1023	24	11	14	8.7	16	19
JDSM01426499.1	1007	5.6	4.2	5.4	1.8	2.7	5.5
JDSM01426500.1	1892	3.9	2.7	2.7	1.4	2.9	4
JDSM01426501.1	2797	24	7	16	7.4	17	16
JDSM01426502.1	1329	8.2	2.7	2.5	2.1	3.8	4.3
JDSM01426503.1	1529	3.4	3.4	2.6	1.5	2.2	2
JDSM01426504.1	2237	25	9.8	13	7.8	16	19
JDSM01426505.1	1811	19	5.5	9.3	6.2	12	13
JDSM01426506.1	1191	22	7.4	12	5	11	12
JDSM01426507.1	1367	8.5	3	3.3	2.4	5.2	5.6
JDSM01426531.1	1197	9.5	3.2	3.1	3	6.4	6.8
JDSM01426532.1	1359	5	2.3	6.2	2.9	5.1	4.1
JDSM01426533.1	1065	26	9.4	9.7	7.3	13	16
JDSM01426534.1	1053	11	1.6	4.6	2.1	6.6	8.3
JDSM01426535.1	988	13	5	3.6	3.5	7	6.2
JDSM01426536.1	1154	37	15	18	12	25	23
JDSM01426537.1	1429	0	1	1	1	2.4	1
JDSM01426538.1	2990	23	9.9	18	9.3	19	19
JDSM01426539.1	1938	24	9.9	20	5.7	15	16
JDSM01426540.1	1477	26	13	11	6.3	14	19
JDSM01426565.1	1001	25	11	13	5.2	12	17
JDSM01426566.1	1598	24	9.5	11	9.7	17	17
JDSM01426567.1	970	0	0	0	0	0	0
JDSM01426568.1	329	9.2	5.4	5.6	0	1.5	5.8
JDSM01426569.1	1160	1.8	2.2	1.8	1.7	1.8	2.4
JDSM01426570.1	2495	21	14	12	7.7	15	15
JDSM01426571.1	1086	21	6.6	12	6.3	12	16
JDSM01426572.1	1056	21	10	13	4.7	11	15
JDSM01426573.1	1402	18	8.7	12	5.7	11	12
JDSM01426574.1	971	20	8	15	5	8.1	13
JDSM01426597.1	1140	19	9	7.4	6.2	12	17
JDSM01426598.1	936	17	4	4.3	3.2	3.2	9.8
JDSM01426599.1	1095	20	13	6.7	3.6	11	11
JDSM01426600.1	991	23	8.9	8.9	3.8	14	14
JDSM01426601.1	1148	11	5.5	6.6	3.6	7.5	8.9
JDSM01426602.1	1691	23	8.9	15	6	14	16
JDSM01426603.1	1065	11	4.6	6.3	3.3	6.4	5.6
JDSM01426604.1	1143	16	5.5	4	5.2	9.9	10
JDSM01426605.1	1471	9.3	4.6	9.1	2.8	6.6	6.6
JDSM01426606.1	1332	17	5	8.5	4.3	6.9	9
JDSM01426632.1	1315	13	8.5	5.4	3.8	7.1	9.9
JDSM01426633.1	1134	12	7	8.1	2	5.5	9.5
JDSM01426634.1	1044	21	9.5	17	5.8	9.5	13
JDSM01426635.1	1150	6.7	3.8	1.8	3	4.8	6.6
JDSM01426636.1	3351	9.6	4.6	5.5	3.8	8.5	7
JDSM01426637.1	2711	27	12	15	7.9	16	15
JDSM01426638.1	1003	23	8.8	9.2	6	11	17
JDSM01426639.1	1295	24	9.1	12	4.3	14	15
JDSM01426640.1	1060	2.8	2.1	5	2	3.6	3.4
JDSM01426641.1	1804	9.6	4.7	5.7	3.2	4.5	6.6
JDSM01426667.1	1019	18	8.2	9.4	5.8	13	10
JDSM01426668.1	1457	11	5.8	6.6	3.9	7.3	6.8
JDSM01426669.1	1208	31	8.7	17	8.5	17	14
JDSM01426670.1	1309	23	13	13	6.3	15	15
JDSM01426671.1	935	20	6.4	7.2	4.9	13	14
JDSM01426672.1	2260	10	5	5.9	4	7.5	8.1
JDSM01426673.1	1147	6.8	5	4.3	2.6	3.9	4.2
JDSM01426674.1	1118	6.6	5.1	3	3	4.7	6.2
JDSM01426675.1	1429	15	6.9	8.5	4.2	7.6	11
JDSM01426676.1	1223	22	7.6	12	6.1	14	16
JDSM01426698.1	1322	24	8.8	13	8	16	17
JDSM01426699.1	988	16	6.3	8.6	5.8	9.9	10
JDSM01426700.1	1435	16	6.6	11	3	8	9.1
JDSM01426701.1	1575	14	6.2	6.7	4.8	8.8	9.6
JDSM01426702.1	1005	25	7.4	16	6.3	12	14
JDSM01426703.1	1215	1.9	1	1	0	1	1
JDSM01426704.1	1448	2.8	2	2	0	3.5	3.3
JDSM01426705.1	874	4.7	2.8	3.7	2.1	3.4	4.4
JDSM01426706.1	1027	25	7.2	14	7.9	15	13
JDSM01426707.1	1387	12	7.8	9.8	4.1	9.1	11
JDSM01426728.1	1467	26	10	14	7.1	17	16
JDSM01426729.1	1432	18	6.9	8.5	4.6	11	11
JDSM01426730.1	1378	23	7.2	3.9	4.5	12	18
JDSM01426731.1	696	18	9.2	9	3	5.4	13
JDSM01426732.1	2041	23	14	16	5.2	14	15
JDSM01426733.1	1336	16	7.6	6.6	4	8.9	10
JDSM01426734.1	1288	21	12	13	6.8	12	12
JDSM01426735.1	1323	5.1	5.8	4	2.1	3.3	4.4
JDSM01426736.1	1423	25	8.9	6.7	5.7	14	13
JDSM01426737.1	4025	11	4.4	7.1	2.9	6.8	7.1
JDSM01426763.1	1069	19	10	23	6.2	16	15
JDSM01426764.1	976	18	8.3	9.8	3.8	7.9	11
JDSM01426765.1	3805	11	6.8	5.9	5.2	7.9	8.6
JDSM01426766.1	2704	5.6	4.6	4.9	3.4	6.4	5.2
JDSM01426767.1	891	4.8	5.6	4.5	1.1	3.4	3.6
JDSM01426768.1	1301	11	6.8	7.4	4.5	8.2	8.7
JDSM01426769.1	1177	9	4.8	4.8	3	5.8	6.4
JDSM01426770.1	1502	23	7.1	13	5	12	16
JDSM01426771.1	1445	7.3	2.8	4.8	2.5	4.2	4.6
JDSM01426772.1	1164	4.5	1.8	3.6	1.2	3.6	2.3
JDSM01426798.1	1635	20	7.5	7.6	8.5	11	15
JDSM01426799.1	2076	0	0	1	0	0	0
JDSM01426800.1	1456	5.2	3	2.9	1.8	3	3
JDSM01426801.1	1495	2.3	1	1	1	1	1
JDSM01426802.1	1209	4.3	3.6	3.6	2.5	2.7	2.6
JDSM01426803.1	1925	21	14	19	7.4	15	16
JDSM01426804.1	1060	25	13	12	6	12	18
JDSM01426805.1	1067	0	1	0	0	1	0
JDSM01426806.1	1338	7.1	3.7	5.1	2.4	5.3	5.2
JDSM01426807.1	1155	23	8.7	14	6.4	17	14
JDSM01426892.1	1054	7.2	2.8	2	1.7	4.5	3.6
JDSM01426893.1	1122	8.7	4.8	7.3	2.4	3.4	5.9
JDSM01426894.1	1510	5.8	3.5	4.5	2.2	5.3	5.8
JDSM01426895.1	1385	22	5.3	12	4.9	12	15
JDSM01426896.1	1247	22	9.5	18	3.9	14	16
JDSM01426897.1	1801	22	11	9	6.2	15	15
JDSM01426898.1	1545	8.5	4.6	3.7	3.1	5.2	4.8
JDSM01426899.1	1773	24	13	23	7.8	18	17
JDSM01426900.1	1126	13	6.4	7.1	4.2	8.2	11
JDSM01426901.1	1161	24	7.3	22	9.5	18	17
JDSM01426925.1	1850	25	13	18	6	16	13
JDSM01426926.1	1253	26	12	21	6.7	15	17
JDSM01426927.1	2030	13	5.5	4.6	4.9	7.9	8.3
JDSM01426928.1	1453	15	7.7	9.1	4.6	6.7	11
JDSM01426929.1	1715	24	12	12	6.5	15	17
JDSM01426930.1	1567	6.6	2.9	4.2	2.8	4.1	4.1
JDSM01426931.1	2033	22	11	16	5.3	13	16
JDSM01426932.1	1456	5	3.9	5.4	2.8	3.7	4.4
JDSM01426933.1	1134	6.8	4.8	4	2.3	4.3	4.4
JDSM01426934.1	1314	2.9	3.1	2.7	2.7	3.6	4.4
JDSM01426960.1	1314	14	6.4	5.9	4	10	11
JDSM01426961.1	2165	26	8.7	8.2	8.1	16	15
JDSM01426962.1	1383	9	3.9	4.7	2.6	3.2	6.4
JDSM01426963.1	2032	5.1	4.6	3.7	2.2	5.2	3.3
JDSM01426964.1	1180	24	14	14	5.5	10	19
JDSM01426965.1	1078	12	2.9	7.9	2.8	8.2	6.9
JDSM01426966.1	1950	26	6.2	13	7.8	16	15
JDSM01426967.1	1333	16	4.9	9.5	5.2	10	10
JDSM01426968.1	2496	17	9.3	10	4.9	9.7	10
JDSM01426969.1	1561	22	9.2	18	8	13	16
JDSM01426994.1	1723	24	13	15	7.9	19	15
JDSM01426995.1	1511	21	7.5	14	5.9	11	14
JDSM01426996.1	1153	16	6.7	9.1	4.7	8.7	9.7
JDSM01426997.1	2219	1	1	1.3	1	1	1
JDSM01426998.1	1049	7.2	5.3	2.8	2.2	4.3	5
JDSM01426999.1	1032	27	9.8	20	6.2	13	19
JDSM01427000.1	1968	1.2	2.4	2.3	1	1.8	1
JDSM01427001.1	1067	14	8.1	6.8	2.8	5.8	11
JDSM01427002.1	1211	8.3	4.2	5.7	3	7.4	7.1
JDSM01427003.1	1303	10	3.8	8.6	3.3	3.9	7.5
JDSM01427029.1	409	10	10	12	3.7	8.7	5.3
JDSM01427030.1	1214	24	12	17	7.6	18	16
JDSM01427031.1	2634	21	5.4	8.7	5.7	12	15
JDSM01427032.1	1393	23	5.6	16	5.2	16	19
JDSM01427033.1	1478	22	11	13	8.4	15	19
JDSM01427034.1	1126	21	14	17	4	13	13
JDSM01427035.1	1314	7	6.2	3.1	2.5	3.9	3.5
JDSM01427036.1	774	17	6.7	8.3	4	5.7	11
JDSM01427037.1	2773	25	10	15	5.7	13	18
JDSM01427038.1	1586	11	4.5	3.6	3.7	8	7.1
JDSM01427064.1	1462	14	6.1	6.1	3.9	7.5	12
JDSM01427065.1	1098	3.5	2.2	1.7	1.5	1.8	2.3
JDSM01427066.1	1287	4.1	4.3	3.9	1.9	2.8	3.8
JDSM01427067.1	1201	9.9	6.4	7.5	4.4	6.7	8.5
JDSM01427068.1	1109	24	9.5	19	6.2	17	16
JDSM01427069.1	1092	17	6.6	8.2	4.9	8.3	13
JDSM01427070.1	1392	7.5	5.3	4.1	2.9	5.2	5.8
JDSM01427071.1	1273	25	11	16	5.5	15	17
JDSM01427072.1	1416	20	5.8	8.3	7.2	9.9	13
JDSM01427073.1	1328	24	8	13	5.3	14	16
JDSM01427096.1	1503	21	11	15	6.2	14	13
JDSM01427097.1	1145	10	5.3	6.3	4.9	6.5	5.2
JDSM01427098.1	3362	22	12	21	6.8	14	16
JDSM01427099.1	1123	3.5	1	2.2	1.6	2.2	1
JDSM01427100.1	952	9.6	4.3	3.6	3.1	5.6	6
JDSM01427101.1	1895	8	8.1	7.6	3.8	4.3	3.9
JDSM01427102.1	2425	0	0	0	0	0	0
JDSM01427103.1	1262	7.6	4.7	6.9	2	4.7	5.3
JDSM01427104.1	1797	25	10	15	5.5	13	16
JDSM01427105.1	1365	21	7.5	9.9	6.7	12	19
JDSM01427129.1	1114	6.6	2.6	3.5	2.5	6.2	6.2
JDSM01427130.1	1113	7.6	2.1	3.5	2.5	3.9	4.7
JDSM01427131.1	1017	22	8.2	16	4.4	10	14
JDSM01427132.1	1248	25	6.2	14	5.9	13	16
JDSM01427133.1	1373	24	12	19	7.1	13	15
JDSM01427134.1	1988	15	6.4	8.5	6.5	10	9.8
JDSM01427135.1	4021	5.5	2.4	2.1	2	3.4	2.3
JDSM01427136.1	1226	22	11	19	6	11	14
JDSM01427137.1	1362	21	6.6	7.5	3.7	6.9	11
JDSM01427138.1	2259	6	2.2	3.3	2	5.2	4.6
JDSM01427158.1	1217	11	4.6	7.2	3.9	8	6.9
JDSM01427159.1	1158	9.8	3.9	6.3	3.9	6.5	7.9
JDSM01427160.1	1720	4	2.2	1.8	2.2	3.9	3
JDSM01427161.1	1058	7.1	2.7	4.8	2.9	6.6	6.7
JDSM01427162.1	1278	11	5.9	12	4.3	8.2	7.3
JDSM01427163.1	881	14	4.9	4.3	3.3	4.7	9.2
JDSM01427164.1	1052	14	5.5	7	4.1	5.4	8.3
JDSM01427165.1	1548	20	8.6	16	7.2	15	13
JDSM01427166.1	1351	9	6	4.9	3.2	6.4	7.9
JDSM01427167.1	1548	18	6.9	11	3.7	12	14
JDSM01427192.1	2460	46	22	31	17	31	31
JDSM01427193.1	1151	24	10	11	6.3	13	20
JDSM01427194.1	1762	23	12	12	6.9	15	14
JDSM01427195.1	1201	16	9.2	7.9	3.3	5.6	9.5
JDSM01427196.1	1073	5	2.5	2.7	2.7	4.5	4.3
JDSM01427197.1	1191	25	4	16	7.1	13	14
JDSM01427198.1	1669	7.3	3.8	5.2	3.2	4.9	5.9
JDSM01427199.1	1395	11	6.3	7.8	2.4	8.6	7.1
JDSM01427200.1	1813	5	3.9	3	2.2	4.3	5.4
JDSM01427201.1	1754	8.7	2.8	3.5	2	3.4	5.7
JDSM01427286.1	1007	26	13	12	5.8	12	13
JDSM01427287.1	1092	26	9.8	20	6.6	11	16
JDSM01427288.1	1521	17	3.7	7.2	4.8	11	13
JDSM01427289.1	3772	1	1	1.8	1	1.4	0
JDSM01427290.1	964	3	1.3	1.8	1.8	2.3	4
JDSM01427291.1	1607	24	9.2	15	7.2	15	17
JDSM01427292.1	1365	20	12	12	6.5	15	16
JDSM01427293.1	1854	11	4.6	5.7	2.3	6.1	7.5
JDSM01427294.1	1472	10	2.6	5.6	3.5	7	6.7
JDSM01427295.1	3931	15	7	6	4	8.4	11
JDSM01427320.1	1711	22	13	17	5.4	15	17
JDSM01427321.1	1033	5.2	4.1	7.5	2.1	4.7	4.6
JDSM01427322.1	1674	19	8.1	13	5	12	14
JDSM01427323.1	1167	6.2	4.7	7.4	1.8	6.7	8.5
JDSM01427324.1	1277	24	8.1	21	5.4	13	15
JDSM01427325.1	1239	15	5.9	6	3.9	9.6	11
JDSM01427326.1	1530	19	8.2	11	6.8	12	10
JDSM01427327.1	1109	7.9	1.5	2.7	1	4.1	2.9
JDSM01427328.1	1128	23	12	19	7.2	15	19
JDSM01427329.1	1406	20	7.8	7.1	4.6	11	14
JDSM01427352.1	1833	6.8	2.9	5.2	2.6	4.7	5.6
JDSM01427353.1	1035	8.7	4.1	5.5	1.9	3.6	4.4
JDSM01427354.1	1704	25	9.2	14	7	18	15
JDSM01427355.1	1413	13	7.3	6.3	3.5	6.7	7.8
JDSM01427356.1	1717	22	7.8	18	6.1	15	15
JDSM01427357.1	1080	21	8.8	13	5.5	17	17
JDSM01427358.1	1148	9.4	4.5	4.6	2.3	3.7	8.1
JDSM01427359.1	1626	3.1	2.9	2.8	1.4	2.3	3
JDSM01427360.1	1144	5.4	1.7	2.6	1.9	1.9	2.5
JDSM01427361.1	1368	18	9	15	5.8	12	11
JDSM01427387.1	1031	8.1	1.3	2.5	3.3	4.5	5.1
JDSM01427388.1	2235	23	14	16	6.9	17	15
JDSM01427389.1	1837	5.6	3.8	3.5	2.6	3.5	3
JDSM01427390.1	1479	11	5.2	5.5	2.7	5.2	6.4
JDSM01427391.1	2706	27	12	12	6.1	15	17
JDSM01427392.1	1101	23	13	11	3.7	9.3	17
JDSM01427393.1	1060	4.4	2	3	1.8	5.7	2.8
JDSM01427394.1	995	27	8.7	8.9	5.8	17	15
JDSM01427395.1	1249	8.1	2	4.2	1.8	4.1	5
JDSM01427396.1	1087	7.2	3.4	3.5	2	3.9	3.2
JDSM01427418.1	1880	14	5.9	8	3.9	8.3	9.1
JDSM01427419.1	1209	9.4	5.1	6.2	3.1	5.9	6.3
JDSM01427420.1	1235	5.1	4.3	5.5	2.7	4.3	4
JDSM01427421.1	1011	6.3	4.5	6.3	2.5	3.3	4.2
JDSM01427422.1	1137	17	4.6	11	5.9	9	12
JDSM01427423.1	2143	21	11	21	6.8	17	15
JDSM01427424.1	2254	26	12	20	7.8	16	17
JDSM01427425.1	1396	5.2	2.2	3.6	2	5.1	3.8
JDSM01427426.1	1370	9.6	5.8	5.7	2.7	5.2	6.3
JDSM01427427.1	1743	19	10	7.6	6.1	11	13
JDSM01427453.1	1360	7.6	3.7	3.7	2.9	4.7	5.2
JDSM01427454.1	1214	12	5.9	5	4	7.3	10
JDSM01427455.1	1109	2	1.5	1.6	1.2	2.7	1
JDSM01427456.1	1993	25	8.5	14	8.4	18	16
JDSM01427457.1	1257	11	4.6	6.4	3.8	6	9.5
JDSM01427458.1	1809	3.9	2.3	4.4	2.3	2.9	3.5
JDSM01427459.1	1236	23	10	13	6.5	12	14
JDSM01427460.1	1420	11	5.9	8.4	3.2	7.7	7
JDSM01427461.1	1825	9.1	7.4	7.7	3.5	5.8	6.6
JDSM01427462.1	1127	11	5.6	8	3.7	9.3	5.1
JDSM01427483.1	963	22	13	15	3.1	6.5	13
JDSM01427484.1	2170	11	6.2	6.4	3.4	7.4	7
JDSM01427485.1	1134	8.9	6.2	5.7	2.5	6.9	8.4
JDSM01427486.1	2350	12	7.8	10	4.3	8.3	10
JDSM01427487.1	1473	19	8.8	11	6.7	13	16
JDSM01427488.1	2533	21	11	16	7	15	14
JDSM01427489.1	2086	4.1	3	4.5	1.6	3.1	3.4
JDSM01427490.1	1672	20	5.1	10	5.7	9.8	9.8
JDSM01427491.1	1568	4.3	2.3	5	2.6	3	4.5
JDSM01427492.1	995	23	6.3	16	3.6	13	12
JDSM01427517.1	1007	8.3	3.5	5	1.6	5.2	6.5
JDSM01427518.1	1402	12	4.4	5.1	3.9	6.5	8
JDSM01427519.1	1173	25	8.9	15	6.7	16	15
JDSM01427520.1	1742	9.5	2.6	4	2.7	8.1	7.4
JDSM01427521.1	1433	22	14	12	7.3	14	13
JDSM01427522.1	1061	11	5.9	6.1	2.6	3.9	7.1
JDSM01427523.1	2016	1	0	1.9	1.5	0	0
JDSM01427524.1	1444	3.9	3.1	3.1	2.6	3.8	4.5
JDSM01427525.1	1312	24	11	16	4.9	12	14
JDSM01427526.1	1108	13	5	6.2	3.7	8.3	9.6
JDSM01427551.1	1036	5.9	2.3	3	1.8	5	3.5
JDSM01427552.1	1024	3.7	2.9	1.8	1.6	1.6	3.2
JDSM01427553.1	1191	11	6	4	2.9	6.8	6
JDSM01427554.1	1570	30	7	12	6.2	14	17
JDSM01427555.1	1243	7.7	7.3	5.4	4.1	5.4	6.1
JDSM01427556.1	3868	15	6.6	11	5	10	12
JDSM01427557.1	1373	6.4	6.4	2.1	2.8	4.2	7.5
JDSM01427558.1	2914	24	10	12	6.8	15	18
JDSM01427559.1	3059	7.5	4.6	4.8	3.1	5.5	5.3
JDSM01427560.1	1627	20	12	12	6.6	17	16
JDSM01427585.1	1011	13	7.9	6.4	3.1	5.4	10
JDSM01427586.1	1135	23	9.4	8.8	5	13	12
JDSM01427587.1	1450	13	14	12	4.5	9.5	11
JDSM01427588.1	1149	24	9.7	13	4.5	13	14
JDSM01427589.1	3392	24	10	14	7	15	18
JDSM01427590.1	1190	23	12	13	5.4	13	15
JDSM01427591.1	1605	21	12	9.7	5.5	9.8	12
JDSM01427592.1	6076	25	12	18	7.8	15	17
JDSM01427593.1	1051	4.3	2.6	4.9	2.2	4	2.3
JDSM01427594.1	1173	8.4	3	3.1	3.4	4.6	4.3
JDSM01427778.1	1862	28	12	14	6.3	13	16
JDSM01427779.1	1251	21	15	15	6.2	13	17
JDSM01427780.1	1013	15	8.4	6.5	3.9	6.9	8.7
JDSM01427781.1	1166	20	5.4	7.8	6	11	14
JDSM01427782.1	1169	4.5	3.6	3.5	2	3.3	3.7
JDSM01427783.1	1094	6.1	2.5	3.2	2.7	4.4	3.3
JDSM01427784.1	1417	23	4.6	19	3.9	9.3	18
JDSM01427785.1	1564	18	8.5	6.2	3.9	9.9	13
JDSM01427786.1	1357	11	5.2	3.6	2.5	8	7
JDSM01427787.1	914	12	6.2	5.8	2.4	7.1	7.1
JDSM01427812.1	983	23	11	13	5.9	11	15
JDSM01427813.1	1121	23	9.9	12	6.3	11	15
JDSM01427814.1	4733	11	6.6	6.2	4.1	5.6	8
JDSM01427815.1	1037	5.4	2.4	2.1	1	2.8	4.3
JDSM01427816.1	1066	6.2	2	3.2	1.1	2.8	4.6
JDSM01427817.1	1846	24	16	16	7.4	15	15
JDSM01427818.1	1110	7.7	4.1	7.9	2.4	4.2	5.2
JDSM01427819.1	1046	9.4	3.5	4.4	3.6	6.1	5.6
JDSM01427820.1	1021	19	13	14	5.6	11	13
JDSM01427821.1	1859	11	5.2	5.8	4	7.3	7.4
JDSM01427845.1	1255	8.3	6.6	4.9	3.2	6	7
JDSM01427846.1	1126	20	8.5	11	4.6	11	16
JDSM01427847.1	938	18	6.7	13	6.3	11	14
JDSM01427848.1	1010	0	1	4	0	0	0
JDSM01427849.1	1032	12	4.9	7.3	3.6	8.9	8.6
JDSM01427850.1	1332	8.2	4.3	5.9	2.7	5.8	5.5
JDSM01427851.1	1298	24	8.3	9.2	5.6	11	15
JDSM01427852.1	996	24	8.1	19	4.2	8.8	14
JDSM01427853.1	2308	7.2	2.7	4.5	1.9	4.4	4.2
JDSM01427854.1	1218	15	5.4	11	4	8.4	8.8
JDSM01427879.1	1104	18	4.6	10	5.6	10	12
JDSM01427880.1	1244	17	8.1	8.2	4.5	11	12
JDSM01427881.1	1220	23	12	13	5	12	16
JDSM01427882.1	1799	20	15	16	6.4	13	15
JDSM01427883.1	1282	6.9	2.4	2.3	1.9	3.5	5.5
JDSM01427884.1	1214	24	8.8	13	6.5	13	14
JDSM01427885.1	1122	7.5	2.5	3	2.5	3.6	3.9
JDSM01427886.1	975	3.4	3.2	3.3	1.5	3.2	2.6
JDSM01427887.1	1913	7.5	2	2.6	1.7	4.4	4.4
JDSM01427888.1	1453	6.6	1.4	4	1.6	4.4	4.5
JDSM01427911.1	1179	8.8	5.3	5.7	2.5	6.5	5.2
JDSM01427912.1	967	11	8.7	4.6	2.5	6.9	5.8
JDSM01427913.1	1740	15	7.4	5	4.2	9.1	12
JDSM01427914.1	1121	0	1	1	1	1	2.5
JDSM01427915.1	1053	30	7	8.4	7	12	13
JDSM01427916.1	1376	23	9.1	13	7	16	16
JDSM01427917.1	1033	18	10	14	6.8	13	14
JDSM01427918.1	959	18	6.5	6.8	4.1	8.6	12
JDSM01427919.1	1317	9.5	3.9	2.7	2.6	4.3	7.1
JDSM01427920.1	1164	10	5.8	4.5	3.1	7.2	6.7
JDSM01427941.1	1066	28	11	15	9.1	15	19
JDSM01427942.1	1027	18	11	18	5	13	15
JDSM01427943.1	1036	22	8.3	17	6.9	13	18
JDSM01427944.1	1271	6.8	5.8	7.1	2.5	5.1	7.4
JDSM01427945.1	1060	8.8	5.3	4.1	5.1	7	6
JDSM01427946.1	11618	24	10	14	7.4	16	17
JDSM01427947.1	1039	17	7.7	12	3.8	8.3	13
JDSM01427948.1	1183	12	3.1	4.3	2.3	5.9	9.2
JDSM01427949.1	1590	5.8	4.5	5.3	2.5	4.3	3.7
JDSM01427950.1	1315	21	9.1	15	4	8.4	15
JDSM01427973.1	1888	0	1	1	0	0	0
JDSM01427974.1	1970	27	9.5	12	8	18	15
JDSM01427975.1	1743	23	9.2	13	6	14	18
JDSM01427976.1	1312	17	6.9	12	3.6	11	9.9
JDSM01427977.1	1058	23	9.6	24	6.3	11	15
JDSM01427978.1	1180	7.2	4.9	4.8	1.9	4.9	4.1
JDSM01427979.1	1273	21	8.1	9.5	5.9	13	16
JDSM01427980.1	1987	6.1	2.8	6.1	2.7	4.5	5.8
JDSM01427981.1	1122	23	7.4	12	6.9	13	17
JDSM01427982.1	866	16	6	9.4	3.6	8.8	11
JDSM01428008.1	1002	20	7.2	6	3.9	8.6	13
JDSM01428009.1	1097	2.8	1.6	3.9	1.8	1.9	3.1
JDSM01428010.1	1066	7.7	4.4	8	2.2	5.3	4.8
JDSM01428011.1	1158	27	11	16	6.8	15	13
JDSM01428012.1	994	13	2.9	7.4	4.6	5.6	6.5
JDSM01428013.1	1327	12	3.4	3.8	2.3	4.4	6.6
JDSM01428014.1	984	7.2	2.8	4.7	2.2	4.8	3.7
JDSM01428015.1	1029	18	8.2	7.5	2.7	9.1	8.7
JDSM01428016.1	3597	11	5	6.6	4	7	7.7
JDSM01428017.1	742	11	4.5	6.9	3.5	5.6	8.3
JDSM01428042.1	3788	13	6.2	9.8	3.8	8.4	9
JDSM01428043.1	1220	3.7	2.9	3.8	1.5	2	3
JDSM01428044.1	1422	21	11	16	7.4	13	11
JDSM01428045.1	1376	10	2.7	5.9	3.8	5.4	7.6
JDSM01428046.1	1065	5.8	2	3.2	2.2	3.4	4.6
JDSM01428047.1	1211	23	8.6	10	5.9	11	15
JDSM01428048.1	1478	20	5.5	8.1	5.4	13	13
JDSM01428049.1	1189	23	11	8.8	8	18	21
JDSM01428050.1	1843	22	11	13	6.4	15	18
JDSM01428051.1	1199	6.6	4.7	4.5	2.8	5.7	6.8
JDSM01428075.1	1738	14	7	12	7	13	9.2
JDSM01428076.1	1145	7.1	6	4	2.7	4.7	4.8
JDSM01428077.1	1052	7.4	7	3.4	3	7.4	4.3
JDSM01428078.1	1454	6.7	2.5	3.8	2.3	1.8	2.1
JDSM01428079.1	1774	10	13	1	1.4	6.5	7.7
JDSM01428080.1	1165	22	8.5	13	4.4	13	18
JDSM01428081.1	1731	7	8.1	14	1	4.3	3.1
JDSM01428082.1	5087	26	13	16	8.2	18	17
JDSM01428083.1	1647	16	2.9	5.5	4.1	7.6	12
JDSM01428084.1	1064	21	8	12	4.3	11	16
JDSM01428166.1	1191	7.7	3.6	7	3.4	5.1	5.2
JDSM01428167.1	927	25	9.8	15	5.4	12	16
JDSM01428168.1	1872	7.6	4.1	4.4	2.2	5.4	5.2
JDSM01428169.1	973	24	13	14	7.3	14	15
JDSM01428170.1	1252	11	6.3	7	5.3	9.9	11
JDSM01428171.1	1192	8.7	3.1	3.9	3.8	5.7	5.7
JDSM01428172.1	1248	31	15	13	7.7	17	21
JDSM01428173.1	1638	2	3.7	4.1	1.2	2.7	2.4
JDSM01428174.1	1340	15	9.8	6.6	4.4	8.6	11
JDSM01428175.1	1115	18	9.8	18	4.5	12	17
JDSM01428199.1	1250	22	8.5	9.8	8.8	16	17
JDSM01428200.1	1227	6.2	4.5	4.9	3.9	6.4	6.3
JDSM01428201.1	1170	11	3.9	8	5.4	8.5	7.3
JDSM01428202.1	1449	24	10	14	7.7	17	17
JDSM01428203.1	1006	17	9.5	16	5.9	11	11
JDSM01428204.1	1122	7.3	4.1	2.5	2.5	4.4	5.2
JDSM01428205.1	1158	4.4	1.5	3.9	2.7	1.9	2
JDSM01428206.1	845	14	8.9	8.8	3.9	7.3	13
JDSM01428207.1	1878	26	12	15	10	18	17
JDSM01428208.1	1278	23	12	20	7.7	17	16
JDSM01428230.1	3223	25	13	15	7.3	16	14
JDSM01428231.1	1456	17	6.5	9.6	4.3	8.5	12
JDSM01428232.1	2382	25	11	18	8.9	16	18
JDSM01428233.1	1994	5.7	2.7	5	2.3	3.6	4.1
JDSM01428234.1	1399	22	10	6.5	6.3	17	18
JDSM01428235.1	6207	24	11	19	7.1	17	17
JDSM01428236.1	1111	5.6	3.1	4.4	2.5	4.9	3.3
JDSM01428237.1	1738	13	6.7	7	2.9	8.9	8.9
JDSM01428238.1	1119	0	0	1.6	1.6	1.6	0
JDSM01428239.1	1371	27	12	15	7.4	15	18
JDSM01428260.1	1473	11	4.8	5.5	2.7	6	8
JDSM01428261.1	1407	7.4	2.2	3.1	2.4	4.6	5.3
JDSM01428262.1	1157	0	0	0	1	0	0
JDSM01428263.1	4950	17	9.7	13	5.5	11	14
JDSM01428264.1	5689	10	4.2	6.8	3.4	7.2	7.6
JDSM01428265.1	1552	9.7	6.3	7.4	2.9	6.9	7.6
JDSM01428266.1	3658	22	12	20	7.1	19	16
JDSM01428267.1	1355	7.7	2.1	5.1	2.2	6	5.3
JDSM01428268.1	1201	7.2	3.8	4.9	1.8	5.6	4.2
JDSM01428269.1	3001	19	11	17	6.4	16	14
JDSM01428292.1	1455	23	15	16	11	18	18
JDSM01428293.1	2138	22	11	14	7.7	17	16
JDSM01428294.1	1300	19	3.7	10	5.5	8.7	14
JDSM01428295.1	1060	17	9	8.9	5.3	16	11
JDSM01428296.1	1265	4.2	2	3.3	0	0	1.9
JDSM01428297.1	1352	28	11	15	7.6	15	18
JDSM01428298.1	1330	28	14	23	5.7	14	16
JDSM01428299.1	2406	27	7.7	18	6.5	13	19
JDSM01428300.1	1292	9.4	3.3	8.4	3.4	4.9	5.9
JDSM01428301.1	1403	22	8	13	7	13	15
JDSM01428325.1	1106	1.9	1.9	2.1	1.6	2.2	1.9
JDSM01428326.1	2009	12	5.2	5.6	3.4	6.2	11
JDSM01428327.1	1260	7.4	2.8	4.9	4.2	6.4	6.6
JDSM01428328.1	1212	22	8.7	13	7.2	16	15
JDSM01428329.1	1364	4.5	2.8	4.4	1.4	5.9	3.9
JDSM01428330.1	1014	20	12	8.4	5.4	11	17
JDSM01428331.1	1014	5.2	2.5	2.8	1.8	3.7	3.8
JDSM01428332.1	1084	23	4.6	11	7	13	18
JDSM01428333.1	870	14	5	5.2	4.6	8	11
JDSM01428334.1	1219	14	4.8	11	4.1	6.4	8.7
JDSM01428358.1	2076	19	9.6	8.3	4.9	9.1	12
JDSM01428359.1	2488	28	7.9	15	8	16	17
JDSM01428360.1	1398	7.6	5.6	3.3	4.4	4.3	4.7
JDSM01428361.1	2617	2.2	1	1.6	1	1.3	1.6
JDSM01428362.1	1098	12	4.1	6.3	4.4	7.5	11
JDSM01428363.1	1303	12	4.9	5	3	6.5	7.9
JDSM01428364.1	1333	13	6.4	6.9	5.1	8.5	9.8
JDSM01428365.1	1473	23	9.6	10	5.7	11	14
JDSM01428366.1	1099	8.7	1.9	5.3	2.8	5	9.4
JDSM01428367.1	2160	21	9.4	13	6.1	12	15
JDSM01428391.1	1723	20	5.7	12	4.8	13	14
JDSM01428392.1	1337	15	4.6	3.6	4.4	7.6	8.3
JDSM01428393.1	1013	15	5.7	6.2	5	8.4	9.6
JDSM01428394.1	1422	3.8	1	2.9	2.3	3.5	3.3
JDSM01428395.1	2977	3.9	2.7	3.7	1.8	3	2.9
JDSM01428396.1	1068	14	6.5	12	4.7	9.1	11
JDSM01428397.1	1428	7.9	2.4	7.2	1.2	5	4.3
JDSM01428398.1	975	23	12	8.4	4.2	8.7	14
JDSM01428399.1	2496	17	11	18	8.7	13	13
JDSM01428400.1	1711	11	6.8	5	2.7	5.6	7.3
JDSM01428424.1	1324	14	5.9	7	3.4	6.6	9.1
JDSM01428425.1	2422	26	9.9	14	6.9	15	16
JDSM01428426.1	905	16	6.6	7.3	3.5	7.6	11
JDSM01428427.1	1160	1	1	2.2	1	1.6	1
JDSM01428428.1	5860	25	11	21	7.5	16	17
JDSM01428429.1	1095	6.1	3	2.3	1.9	3	5.7
JDSM01428430.1	1035	6.9	5.2	8.2	1.8	3.3	4.1
JDSM01428431.1	1099	19	10	18	4.3	11	11
JDSM01428432.1	1047	20	9.1	17	6.1	15	18
JDSM01428433.1	1271	16	8.3	7.2	2.8	6.5	12
JDSM01428457.1	1494	8.6	4.5	4.7	3.3	6	6.8
JDSM01428458.1	1323	4.1	4.5	2.6	2.1	3.4	1.5
JDSM01428459.1	1692	24	13	16	6.7	15	15
JDSM01428460.1	1403	9.3	5.2	4.6	2.8	5.3	7.1
JDSM01428461.1	1332	24	7.8	17	7.3	16	20
JDSM01428462.1	1133	7.9	2.3	3.2	2.5	5.9	3.1
JDSM01428463.1	1050	19	6	6.9	5.1	9.9	13
JDSM01428464.1	1114	5.3	2.5	2.7	2.3	3.9	3.1
JDSM01428465.1	1668	0	0	0	0	0	0
JDSM01428466.1	1109	25	6.3	17	6.8	15	15
JDSM01428556.1	1025	19	13	14	6.5	13	15
JDSM01428557.1	1123	10	9.6	4.6	2.4	5.3	7.4
JDSM01428558.1	1490	0	0	1	0	0	1
JDSM01428559.1	1050	6.7	3.6	4.9	2.8	4.2	4.5
JDSM01428560.1	2975	7.6	2.8	4.2	2.9	5.1	4.9
JDSM01428561.1	1802	7.3	3.4	4	2.3	3.4	4.4
JDSM01428562.1	2216	24	10	11	8	17	14
JDSM01428563.1	1003	9.6	5.6	7.4	2.5	5.7	6.7
JDSM01428564.1	3259	8	4.4	4.1	3	5.2	5.3
JDSM01428565.1	1149	20	8.6	13	3.8	7.7	10
JDSM01428589.1	5459	10	6.2	4	3.1	5.4	7.9
JDSM01428590.1	1283	9.7	4	5.2	3.4	5.7	6.4
JDSM01428591.1	1390	4.9	2.1	3	1.7	2.7	4.3
JDSM01428592.1	1504	8.6	4.8	4.2	4.1	6.3	8.9
JDSM01428593.1	935	22	8.4	13	4.2	9.9	16
JDSM01428594.1	1356	14	3.7	8	2.9	6.9	11
JDSM01428595.1	1193	20	13	12	6.5	11	13
JDSM01428596.1	1007	15	4.8	11	4.1	7.5	9.9
JDSM01428597.1	1366	27	9.9	18	9.7	15	17
JDSM01428598.1	1023	24	8.3	7.8	7	15	19
JDSM01428623.1	1011	8.1	5.5	5.6	2.5	5.9	7.2
JDSM01428624.1	1272	23	6.4	12	6.6	13	18
JDSM01428625.1	1579	25	12	13	6.7	16	16
JDSM01428626.1	1006	24	10	14	6.6	14	15
JDSM01428627.1	2793	0	0	0	0	0	0
JDSM01428628.1	1182	5.9	3.4	4.2	2	3.5	5.5
JDSM01428629.1	1124	6.1	3.4	3.7	1.2	3.8	3.7
JDSM01428630.1	1102	5.6	2.1	4.3	2.2	3.7	4
JDSM01428631.1	1118	5.3	3.8	1.8	2.7	4.3	4.6
JDSM01428632.1	1177	11	6.7	8.5	3.3	5.1	5.4
JDSM01428657.1	1646	21	7.7	13	6.8	14	16
JDSM01428658.1	1383	14	7.5	5.8	3.4	7.4	10
JDSM01428659.1	1288	11	5.8	3.9	3.7	7.8	6.8
JDSM01428660.1	1013	13	6.4	5.5	2.4	6.8	8
JDSM01428661.1	1547	10	5.9	8.1	4.9	8.8	5.5
JDSM01428662.1	1424	5.7	4.4	3.1	1.4	3.9	4.3
JDSM01428663.1	1260	11	4.5	3.9	3.7	6.1	7.1
JDSM01428664.1	1625	7.1	3.9	6.7	2	4	5.9
JDSM01428665.1	2051	19	8.1	12	6	13	12
JDSM01428666.1	933	19	4.9	7.4	5.2	13	13
JDSM01428691.1	1868	6.4	4.8	3.4	2.5	3.4	3.9
JDSM01428692.1	1567	9.8	4.7	5.9	2.3	6.6	5.5
JDSM01428693.1	1054	24	5.9	7.9	4.2	10	12
JDSM01428694.1	1005	22	7.6	8.9	6	11	12
JDSM01428695.1	2619	26	11	11	6.7	16	17
JDSM01428696.1	2565	9.6	5.3	7.1	3.1	7.8	6
JDSM01428697.1	2036	6.2	4.3	6.3	2.9	6	6.2
JDSM01428698.1	976	15	8.1	14	4.8	8.2	8.7
JDSM01428699.1	951	25	10	11	6.9	14	17
JDSM01428700.1	1033	23	9.1	19	6.6	12	13
JDSM01428725.1	1075	18	7.7	11	3.6	10	9.8
JDSM01428726.1	1561	24	8.4	18	8.3	15	16
JDSM01428727.1	1027	14	7.5	14	4.9	9.8	9.4
JDSM01428728.1	1121	24	14	15	7.2	12	16
JDSM01428729.1	1038	13	2.9	8.3	4	7.2	8.6
JDSM01428730.1	1169	23	8.1	11	5.5	11	16
JDSM01428731.1	1172	19	8.4	17	4.8	12	15
JDSM01428732.1	1228	13	7.5	6.7	3.6	7	9.3
JDSM01428733.1	1312	5.5	1.4	3.1	2.4	6	6.5
JDSM01428734.1	1508	19	7.1	15	4.7	12	14
JDSM01428760.1	1151	13	3.9	6.6	3.7	8.9	8.9
JDSM01428761.1	1420	6.9	3.1	4.4	2.6	6.6	5.2
JDSM01428762.1	1180	25	14	11	4.6	11	16
JDSM01428763.1	1549	5.2	3.4	2.8	1.7	4	3.4
JDSM01428764.1	1143	24	11	23	5.5	16	15
JDSM01428765.1	1251	13	9	10	4.3	6.9	7.6
JDSM01428766.1	994	19	11	13	6.7	11	13
JDSM01428767.1	1002	17	7.8	7.2	5.9	14	15
JDSM01428768.1	1073	9.9	2.6	4	2.6	4.6	5.2
JDSM01428769.1	1209	22	9.3	17	5.4	11	12
JDSM01428794.1	1756	25	8.9	13	5.3	15	14
JDSM01428795.1	941	0	0	1.8	0	0	0
JDSM01428796.1	1027	0	0	1	0	0	0
JDSM01428797.1	1145	8.3	1.6	6.7	2.7	3.4	3.9
JDSM01428798.1	5098	25	12	18	7.3	17	16
JDSM01428799.1	1312	21	9.3	9.6	6	14	13
JDSM01428800.1	901	22	9.7	14	6.8	12	14
JDSM01428801.1	1903	17	7	9.8	5.1	12	14
JDSM01428802.1	1084	16	5.6	10	3.5	7.6	12
JDSM01428803.1	929	23	7.6	10	6.9	9.9	17
JDSM01428827.1	1310	8.5	5.2	8.5	3.3	5.8	6.6
JDSM01428828.1	1212	11	5	3.3	2.4	6.6	7.9
JDSM01428829.1	1275	22	12	21	8.6	18	16
JDSM01428830.1	1350	5	2.3	4.6	2.9	2.9	4.5
JDSM01428831.1	1409	4.1	2.8	4.4	2.7	5.2	3.9
JDSM01428832.1	977	20	11	20	4.3	13	14
JDSM01428833.1	1648	25	7.9	17	7	13	15
JDSM01428834.1	1042	10	7.4	5.8	4.1	4.9	8
JDSM01428835.1	1064	24	12	15	6.7	11	14
JDSM01428836.1	885	13	2.9	3	4.3	7.5	8.1
JDSM01428860.1	1225	21	8.2	14	3.7	11	14
JDSM01428861.1	988	20	7.9	7.4	4.4	11	14
JDSM01428862.1	1195	9.7	5.6	3.1	3	6.6	10
JDSM01428863.1	1039	24	9.7	11	5.2	8.4	14
JDSM01428864.1	1033	15	3.7	8.6	4.7	9.2	7.1
JDSM01428865.1	1769	22	11	20	7.8	16	17
JDSM01428866.1	911	13	2.4	8.2	3.8	9.7	12
JDSM01428867.1	1631	21	8	18	7.3	16	16
JDSM01428868.1	1229	18	12	9.5	5.4	12	9.8
JDSM01428869.1	1223	3.9	2.1	2.7	1.8	4.3	4.4
JDSM01428955.1	934	25	11	18	6.4	10	17
JDSM01428956.1	1062	13	8.4	6.6	3.2	8.6	9.5
JDSM01428957.1	2812	25	11	11	7.2	15	16
JDSM01428958.1	1671	0	0	0	0	0	0
JDSM01428959.1	1396	0	0	2	0	0	1
JDSM01428960.1	2837	7.3	6	7.6	2.2	4.8	4.7
JDSM01428961.1	1221	21	7.7	8.3	6.6	10	13
JDSM01428962.1	1069	12	6.1	12	4.9	9	10
JDSM01428963.1	931	2.1	1	2.5	2	4.1	2.8
JDSM01428964.1	1272	4.9	2.9	2.8	5	4.8	4.1
JDSM01428989.1	1152	23	8.4	12	7.2	12	15
JDSM01428990.1	2033	18	7.2	10	5.7	9.2	13
JDSM01428991.1	1327	15	3.1	4.1	2.4	4.8	11
JDSM01428992.1	1020	11	6.4	4.7	4.4	5.3	7.8
JDSM01428993.1	1087	6.2	4.2	4.2	3.3	6.6	4.5
JDSM01428994.1	1174	22	11	18	6.4	14	13
JDSM01428995.1	1492	16	11	7	4.5	10	13
JDSM01428996.1	1806	11	6.7	7.7	4.9	8.7	8.1
JDSM01428997.1	1904	11	3.5	5.6	2.6	6	5.4
JDSM01428998.1	1933	7	3.4	3.6	2.2	5.5	4.3
JDSM01429024.1	883	21	11	11	3.3	6.8	13
JDSM01429025.1	1036	15	8.2	12	4.8	9.1	8.6
JDSM01429026.1	1381	7.1	2.5	4.3	2.9	4.5	2.4
JDSM01429027.1	1168	9.5	7.9	5.8	4	8.5	10
JDSM01429028.1	1091	23	10	16	6.6	16	15
JDSM01429029.1	1723	4.6	2.5	4.8	2.2	4.9	2.8
JDSM01429030.1	1075	12	4.4	9.1	3.3	5.7	9
JDSM01429031.1	1208	16	9.8	9.3	6.2	12	13
JDSM01429032.1	1939	26	8.5	17	7.7	15	18
JDSM01429033.1	1084	8.5	4.8	4.5	2.5	6.7	4.7
JDSM01429057.1	5758	25	12	19	6.6	16	17
JDSM01429058.1	1438	25	7.8	15	5.9	13	13
JDSM01429059.1	1857	18	9.7	16	4.5	12	11
JDSM01429060.1	1193	14	4	6.2	3.2	6.1	7.4
JDSM01429061.1	3745	4.7	2.5	7	1.8	2.9	3.2
JDSM01429062.1	1362	24	14	17	5.5	10	16
JDSM01429063.1	1129	23	10	6.6	4.9	12	14
JDSM01429064.1	1341	11	6.8	2.7	3.4	4.7	6.2
JDSM01429065.1	1105	4.8	2.7	3.2	2.2	1.9	3.6
JDSM01429066.1	1427	0	0	0	0	0	0
JDSM01429092.1	1049	25	11	15	6	11	17
JDSM01429093.1	1018	26	5.9	16	9.1	17	17
JDSM01429094.1	1566	23	10	15	8.5	16	15
JDSM01429095.1	902	10	7	6.6	3.9	7.7	7.8
JDSM01429096.1	1515	3.7	1.2	3.3	1.5	2.4	3.1
JDSM01429097.1	1728	1	0	0	0	0	0
JDSM01429098.1	1266	10	6.1	8	3.1	6.3	7.1
JDSM01429099.1	1816	24	10	20	7.3	18	16
JDSM01429100.1	1642	24	10	10	6.4	18	18
JDSM01429101.1	1398	21	11	14	5.9	16	16
JDSM01429125.1	1986	11	6.1	5.5	4.7	10	8
JDSM01429126.1	1413	13	5.6	9.1	3.9	6.4	10
JDSM01429127.1	1199	9.8	6.2	4.7	1.9	4.8	5.1
JDSM01429128.1	1004	4.7	3.1	4.6	2.9	4	4.5
JDSM01429129.1	1361	12	5.5	3.9	2.7	7.3	7.4
JDSM01429130.1	7777	25	9.5	18	7	16	16
JDSM01429131.1	1517	13	4.3	6.8	3.8	7.3	9.9
JDSM01429132.1	1101	24	10	10	4.6	14	17
JDSM01429133.1	1541	6.2	2.9	6.1	2.9	5.9	4.3
JDSM01429134.1	1550	8.5	6.1	7.6	3.8	7.5	8
JDSM01429160.1	1024	8.1	2.4	6	2.3	6.3	4.7
JDSM01429161.1	1092	31	13	14	7.2	16	20
JDSM01429162.1	1744	13	6.4	7.9	3.6	5.8	8.5
JDSM01429163.1	3990	12	6.3	8	3.2	6.9	8.5
JDSM01429164.1	2200	26	11	15	8	15	15
JDSM01429165.1	964	6.7	3.8	5.4	2.2	4.2	6.5
JDSM01429166.1	1079	25	7.9	12	5.4	12	15
JDSM01429167.1	1359	9.5	4	2.5	2.8	6.6	7.2
JDSM01429168.1	1379	10	3	6.1	3	6.4	6.7
JDSM01429169.1	5010	8	4	6.5	3.1	5.3	5.1
JDSM01429193.1	1117	5.3	6.8	4.1	2	4.6	5.5
JDSM01429194.1	1353	24	11	13	6	16	14
JDSM01429195.1	1054	19	6.2	10	5.2	10	10
JDSM01429196.1	5580	27	12	15	7.8	15	17
JDSM01429197.1	1348	11	6.8	7.9	3.5	7.6	8.9
JDSM01429198.1	1364	1	0	0	0	0	1
JDSM01429199.1	1225	9.9	2.7	3.8	3.3	6.3	4.8
JDSM01429200.1	1643	20	9.1	19	6.5	12	15
JDSM01429201.1	4355	16	7.9	8.7	5.2	11	12
JDSM01429202.1	1104	23	11	12	4.3	11	17
JDSM01429228.1	1044	22	13	20	5.2	10	13
JDSM01429229.1	1544	17	4	5.5	4.2	8.1	9.3
JDSM01429230.1	1095	21	9.5	16	4.9	13	14
JDSM01429231.1	2243	7.9	3.6	4.1	3.3	4.8	4.8
JDSM01429232.1	1272	14	5.6	7.3	4.5	8	10
JDSM01429233.1	1220	7.6	3.3	3.9	2.7	5.6	11
JDSM01429234.1	1307	15	9.1	12	3	7.5	13
JDSM01429235.1	2049	23	7.5	9.5	6.5	17	17
JDSM01429236.1	1377	24	14	12	6.1	14	12
JDSM01429237.1	2276	2.5	3.2	1.6	1.8	2.1	3.3
JDSM01429260.1	1820	7.8	4.2	3.6	2.7	4.3	6.6
JDSM01429261.1	1788	21	9.1	15	5.9	13	17
JDSM01429262.1	1431	9.1	3.4	6.9	2	5.5	5
JDSM01429263.1	1437	25	13	18	4.3	12	17
JDSM01429264.1	915	5.5	1.9	1.9	2.5	2.6	5.2
JDSM01429265.1	969	7.6	4.2	7.6	3.3	6.2	6.4
JDSM01429266.1	1351	4.1	1.5	2.8	1.9	2.1	3.4
JDSM01429267.1	1058	3	2.7	2.7	1.5	2.6	3.6
JDSM01429268.1	1438	18	6.4	7.7	4	10	11
JDSM01429269.1	5477	9.7	5	5.7	3.3	6	6.2
JDSM01429355.1	1424	2.3	4.7	2.2	1.2	3.1	3.8
JDSM01429356.1	3321	10	2.7	3.8	3.3	5.8	6.9
JDSM01429357.1	1514	23	10	13	5.1	10	16
JDSM01429358.1	821	12	4.3	7.6	3.1	7	7.1
JDSM01429359.1	4879	27	14	13	8.1	18	17
JDSM01429360.1	1205	1.6	1.5	2.4	1.3	2.3	2.2
JDSM01429361.1	1013	8.4	2.1	2.1	1.9	5.1	5.6
JDSM01429362.1	1032	7.1	2.3	3.7	2.9	6	4.3
JDSM01429363.1	1003	20	7.6	12	5	15	14
JDSM01429364.1	1053	8.3	2.6	2.8	2.4	3.6	6.6
JDSM01429389.1	1796	25	7.1	13	6.7	16	17
JDSM01429390.1	1306	9.7	4	6.9	3.8	6.2	6.5
JDSM01429391.1	1914	27	14	17	6.4	14	16
JDSM01429392.1	3276	25	10	13	6.5	15	16
JDSM01429393.1	1331	11	4.7	5.6	4.2	5.1	7.2
JDSM01429394.1	3640	25	11	12	6.7	14	15
JDSM01429395.1	2301	12	5.2	5.2	2.6	5.5	6.8
JDSM01429396.1	1624	0	0	0	0	0	0
JDSM01429397.1	1389	26	11	12	5.7	15	20
JDSM01429398.1	1001	16	9.4	13	5.5	9.3	9
JDSM01429423.1	1451	23	11	17	5.8	16	15
JDSM01429424.1	1581	24	13	13	8.7	17	19
JDSM01429425.1	983	19	15	21	4.5	12	14
JDSM01429426.1	808	5.8	4.1	2.2	1.9	4	6.2
JDSM01429427.1	1276	11	5	7.8	4.8	8	6.7
JDSM01429428.1	2813	25	16	17	8.5	16	17
JDSM01429429.1	2083	23	11	13	5.6	16	16
JDSM01429430.1	1852	13	4.7	7.5	5	8.8	7.5
JDSM01429431.1	1099	4.8	3.2	3.6	2.6	5.1	3.7
JDSM01429432.1	1762	8.6	4.9	5.8	3.2	5.7	6.1
JDSM01429453.1	1108	24	9.1	7	6.4	11	16
JDSM01429454.1	1898	25	8	15	6.7	13	16
JDSM01429455.1	1433	22	9.7	15	7.1	17	16
JDSM01429456.1	1109	7.4	1.2	3.7	2.9	5.6	5.4
JDSM01429457.1	1681	12	6.8	5.2	2.5	7.1	7.4
JDSM01429458.1	1485	24	16	12	7	16	16
JDSM01429459.1	3658	6.6	4.7	5	2.9	5	4.8
JDSM01429460.1	1267	16	6.8	14	2	7.1	10
JDSM01429461.1	1913	4.6	1.8	4	1.3	4.2	2.9
JDSM01429462.1	1269	16	8.2	11	4.3	8.3	10
JDSM01429487.1	1903	22	11	12	5.3	12	17
JDSM01429488.1	1105	23	8.1	9.9	3.6	11	16
JDSM01429489.1	1105	0	0	1	0	0	0
JDSM01429490.1	1159	14	6.3	7.4	4.2	10	12
JDSM01429491.1	1344	18	11	14	6.1	12	15
JDSM01429492.1	987	3	4.3	6.1	2.5	2.3	3.9
JDSM01429493.1	2025	16	6.2	9.9	5	12	9.7
JDSM01429494.1	3312	4.6	2.2	4.1	2.1	3.5	4
JDSM01429495.1	1567	13	5.2	5	3.6	7.3	8.2
JDSM01429496.1	1326	16	8.4	10	4	7.8	11
JDSM01429519.1	1016	6	3.4	2.4	2.5	4.1	4.6
JDSM01429520.1	1301	8.5	3.7	4.5	1.8	4.3	7.3
JDSM01429521.1	1494	17	6.8	8.7	4.3	10	10
JDSM01429522.1	1536	4.7	2.2	3.6	1.5	3.4	3
JDSM01429523.1	2790	16	5.1	9.4	4.2	8.4	7.8
JDSM01429524.1	841	8.5	4.6	9.6	3.2	6.1	6.7
JDSM01429525.1	1110	25	6.6	11	4.1	15	14
JDSM01429526.1	1315	22	10	14	8.3	13	19
JDSM01429527.1	1193	6.4	3.7	3.8	1.5	3.9	5.6
JDSM01429528.1	2901	11	3.8	6.4	3.8	7.4	8.5
JDSM01429553.1	10330	21	10	15	6.2	13	13
JDSM01429554.1	1125	12	6.3	6.1	3.3	6.8	9.3
JDSM01429555.1	2838	25	12	16	6.8	16	16
JDSM01429556.1	997	10	4.4	3.7	3.3	6.2	6.4
JDSM01429557.1	1828	9.9	3	6.6	2	5.3	6.5
JDSM01429558.1	1313	24	9.6	14	6.1	15	18
JDSM01429559.1	1726	23	8.2	12	6.4	13	14
JDSM01429560.1	1197	8.4	4.1	4.9	2	3.9	4.1
JDSM01429561.1	1700	18	6.2	16	6.3	8.7	12
JDSM01429562.1	1000	21	9.7	17	3.7	13	13
JDSM01429588.1	1609	22	11	9.7	8.5	14	19
JDSM01429589.1	1524	24	12	14	5.1	13	16
JDSM01429590.1	1326	1	1.6	1.5	0	1	1
JDSM01429591.1	915	12	8.4	7.8	2	7.4	6.3
JDSM01429592.1	1692	8.1	2.6	4	1.9	5.6	4.8
JDSM01429593.1	3070	1.2	0	1.5	1.4	1.9	1.6
JDSM01429594.1	1437	8.2	2.9	5	3.4	4.2	5.9
JDSM01429595.1	1665	13	4.6	4.4	4	7.4	9.6
JDSM01429596.1	1437	23	5.3	18	5.6	11	13
JDSM01429597.1	1260	6.3	4	7.4	2.3	4	4.4
JDSM01429622.1	1321	14	6.8	5.4	4.9	10	6.5
JDSM01429623.1	1434	11	7.7	8.1	4.1	8.9	5.9
JDSM01429624.1	1123	14	6.9	6.5	3.1	8	13
JDSM01429625.1	1131	9	8.4	6.9	3.5	5.4	4.9
JDSM01429626.1	1785	21	13	17	8	15	17
JDSM01429627.1	1638	25	13	21	8	16	16
JDSM01429628.1	960	3.4	2.9	2.9	1.7	2.7	3.1
JDSM01429629.1	1005	15	6.6	15	5	12	10
JDSM01429630.1	2503	18	6.8	11	5.6	12	10
JDSM01429631.1	1152	4.5	3.2	4.3	2.2	2.9	3.8
JDSM01429656.1	1239	21	10	8.8	5.7	16	16
JDSM01429657.1	1445	12	5.1	4.3	3.3	5.7	6.2
JDSM01429658.1	1176	9	8.4	7.8	3.6	6.5	7.3
JDSM01429659.1	986	16	2.5	4.8	3.3	7.3	10
JDSM01429660.1	1084	17	4.1	4.4	3.3	7.7	9.7
JDSM01429661.1	1429	1	0	0	0	1	1
JDSM01429662.1	1839	25	6.1	15	7.8	13	15
JDSM01429663.1	2690	5.3	3.6	3.8	2.7	4.5	4.1
JDSM01429664.1	1815	23	12	21	8.1	20	18
JDSM01429665.1	1102	6.3	3.2	6.4	3.1	5	5.1
JDSM01429748.1	1199	23	9.6	10	5.1	13	12
JDSM01429749.1	1060	21	15	15	6.1	13	15
JDSM01429750.1	1684	5.9	4.5	6.8	2.5	3.9	5.1
JDSM01429751.1	1364	17	9.7	11	5.6	10	10
JDSM01429752.1	1070	10	3.7	9.5	3.8	7.5	9.7
JDSM01429753.1	1351	20	12	9.5	6.6	12	19
JDSM01429754.1	1574	24	7.8	16	5.6	13	15
JDSM01429755.1	2349	24	10	16	7	16	15
JDSM01429756.1	1671	0	0	0	0	0	0
JDSM01429757.1	1236	15	10	7.5	6.2	12	9.8
JDSM01429783.1	1306	27	7.8	17	7.4	16	15
JDSM01429784.1	1489	20	7.3	7.2	6.2	11	14
JDSM01429785.1	1129	7	4.4	5.7	3.4	6.1	4.2
JDSM01429786.1	2105	27	8.3	14	6.8	15	17
JDSM01429787.1	1071	8.3	3.8	3.4	2.6	5.7	5.4
JDSM01429788.1	1354	9.6	7	10	3.1	8.1	8.8
JDSM01429789.1	1591	5.2	2.5	3.3	1.6	3.3	4.4
JDSM01429790.1	1259	6.9	4.7	10	3.1	5.5	8.4
JDSM01429791.1	999	3.9	2.5	5.6	2.8	4.7	5.5
JDSM01429792.1	2311	21	11	15	5	14	16
JDSM01429815.1	1260	23	10	14	5.7	14	14
JDSM01429816.1	5484	21	9.7	9	6	15	15
JDSM01429817.1	1525	7.8	3.5	3.9	3.4	4.8	4.9
JDSM01429818.1	2713	14	6.4	8.2	5	8.2	8.8
JDSM01429819.1	1305	24	9.9	14	7.9	15	16
JDSM01429820.1	1084	22	9.1	12	4.7	8.4	15
JDSM01429821.1	856	19	6.9	9.5	3.6	8.5	11
JDSM01429822.1	3229	24	12	16	7.9	14	15
JDSM01429823.1	1587	9.1	2.9	4.8	3	4.8	7.6
JDSM01429824.1	1749	12	7.4	5.3	2.9	9.5	7.9
JDSM01429846.1	1059	26	13	14	6	14	17
JDSM01429847.1	1310	21	12	11	5.3	12	13
JDSM01429848.1	1609	0	0	0	0	0	0
JDSM01429849.1	6176	18	8.1	7.4	4.1	9.9	12
JDSM01429850.1	1182	8.5	1.6	2.5	2.3	4.3	5
JDSM01429851.1	1008	27	8.5	16	6.5	11	15
JDSM01429852.1	1919	12	5.9	6.5	3.4	8.9	10
JDSM01429853.1	1120	23	12	12	4.3	10	15
JDSM01429854.1	1079	25	8.3	10	5.8	8.9	17
JDSM01429855.1	922	11	5.1	5.6	4.6	5.4	7.1
JDSM01429880.1	1047	18	10	16	3.9	12	15
JDSM01429881.1	2242	26	13	18	5.4	15	14
JDSM01429882.1	1991	23	7.3	12	8.4	15	17
JDSM01429883.1	3271	22	15	20	6.4	18	16
JDSM01429884.1	2860	25	13	18	7.9	15	16
JDSM01429885.1	1428	9.8	3.5	5.9	3	6.1	6.6
JDSM01429886.1	2133	0	0	0	0	0	0
JDSM01429887.1	1432	23	6.8	13	7.6	14	17
JDSM01429888.1	1991	2.8	0	1	1	1.8	1
JDSM01429889.1	984	6.5	5.5	7.4	3.2	5.9	5.8
JDSM01429914.1	1192	23	7.6	15	5.4	15	15
JDSM01429915.1	1669	17	7.2	9	4.7	11	14
JDSM01429916.1	1286	24	9.8	11	6.1	14	17
JDSM01429917.1	893	4	1.4	6.2	2.4	3.8	5.2
JDSM01429918.1	1644	24	13	21	7.1	18	17
JDSM01429919.1	1544	24	11	11	6	14	15
JDSM01429920.1	883	14	7.1	11	3.8	9.7	7.9
JDSM01429921.1	1497	26	9.3	12	5.8	15	15
JDSM01429922.1	1129	24	12	16	5.2	15	16
JDSM01429923.1	1662	24	12	10	5.4	12	15
JDSM01429949.1	1058	8.4	6.4	9.2	2.5	7.7	6.8
JDSM01429950.1	971	11	3.4	7.5	2.9	6.8	6.6
JDSM01429951.1	1151	8.1	4	6.8	3.8	5.8	5.2
JDSM01429952.1	2446	6.5	3	3.8	2.3	4.6	4.8
JDSM01429953.1	1194	12	4.1	6.5	2.2	4.9	6.5
JDSM01429954.1	996	21	11	14	6.7	15	12
JDSM01429955.1	1152	6.6	3.9	4.1	2.3	4	4.4
JDSM01429956.1	2091	24	11	15	6.4	16	17
JDSM01429957.1	1930	7.4	2.6	2.8	1.9	4.5	4.4
JDSM01429958.1	1264	2.4	2.4	3.4	1.9	3.8	3.3
JDSM01429983.1	1256	7.6	5.2	3.5	1.8	5.3	4.7
JDSM01429984.1	1964	23	8.5	18	7.3	16	16
JDSM01429985.1	4279	9	4	4.8	3.1	6.8	6.7
JDSM01429986.1	1476	6.3	5.2	5.6	3.3	4.1	4.3
JDSM01429987.1	307	10	6.2	3.3	4.5	7.6	5.3
JDSM01429988.1	966	26	8.9	13	5.3	10	11
JDSM01429989.1	1532	25	11	14	5.8	15	16
JDSM01429990.1	1167	5.8	3.7	3.9	1.7	5.9	4.4
JDSM01429991.1	1613	9.8	2.4	5.8	2.8	5.7	5.6
JDSM01429992.1	1377	26	8.9	12	6.3	11	15
JDSM01430016.1	1339	15	4.2	8.2	4.3	7.2	9.8
JDSM01430017.1	1086	12	3.7	10	3.4	6.8	9.2
JDSM01430018.1	1412	8.7	3.4	7	3.1	6.9	4.8
JDSM01430019.1	978	2.5	1.6	2.2	2.6	1.8	1.8
JDSM01430020.1	1129	6.8	2.5	2.6	2.3	3.2	4.5
JDSM01430021.1	1876	9.2	5.7	6.9	3	6.8	7.2
JDSM01430022.1	1375	0	1	0	0	0	0
JDSM01430023.1	1124	6.2	2	5.7	2.1	3.8	4.3
JDSM01430024.1	1162	11	6.4	5.8	3	7.5	7.9
JDSM01430025.1	1261	0	0	0	0	0	0
JDSM01430048.1	1866	0	0	0	0	0	0
JDSM01430049.1	2221	1	1	1	1	1	1
JDSM01430050.1	2134	6.1	2.6	3.8	2.6	4	4.1
JDSM01430051.1	863	6.4	4.7	2.9	2.3	2.9	3.5
JDSM01430052.1	1192	27	14	7.6	7.7	14	14
JDSM01430053.1	1683	12	4.5	6.5	3.4	4.4	9.3
JDSM01430054.1	1410	0	2	2.3	0	0	0
JDSM01430055.1	1155	6.8	6.5	5.1	1.6	4	3.2
JDSM01430056.1	1309	19	12	14	4.9	12	15
JDSM01430057.1	1032	23	11	10	4.6	9.3	14
JDSM01430144.1	1144	7.6	3.6	3.6	2	4.7	5.5
JDSM01430145.1	1599	7	4.5	4.3	2.3	4.1	4.3
JDSM01430146.1	4834	7	3	3.6	2.6	5.1	5.5
JDSM01430147.1	921	13	7	5.9	3.6	7.6	8.2
JDSM01430148.1	2037	23	10	11	8	17	16
JDSM01430149.1	1072	20	11	14	4.6	15	16
JDSM01430150.1	1213	10	6.1	5.1	2.3	6.2	5.9
JDSM01430151.1	1013	7.6	4.1	7.5	2.7	3.8	5.8
JDSM01430152.1	1578	23	10	20	7.8	14	17
JDSM01430153.1	1139	13	8	7.7	3.9	7	6.6
JDSM01430178.1	1402	11	9.4	7.9	2.4	6.6	9.3
JDSM01430179.1	1338	14	6.6	4.8	4.7	9.8	13
JDSM01430180.1	1148	6	2.1	2.8	2.1	3.1	2.6
JDSM01430181.1	1002	22	6.7	5.9	7.6	13	17
JDSM01430182.1	1469	17	7.5	11	4.6	11	14
JDSM01430183.1	3473	26	12	14	7.9	17	16
JDSM01430184.1	996	3.4	1.6	3.4	1.7	2.8	3.5
JDSM01430185.1	2928	5.3	3.1	4.2	2.2	3.8	2.6
JDSM01430186.1	2436	23	9.6	17	6.8	16	14
JDSM01430187.1	1063	18	7.6	9.8	7.2	11	13
JDSM01430213.1	1064	7	2.7	5.3	1.9	5.4	5
JDSM01430214.1	1199	14	8.1	6.3	4	8.7	11
JDSM01430215.1	1107	20	6.8	16	5	11	14
JDSM01430216.1	1145	18	6.7	8.9	4.3	7.9	14
JDSM01430217.1	5006	9.7	4.8	8.1	3.9	6.5	6.4
JDSM01430218.1	1118	22	5.2	7.8	5.8	6.8	14
JDSM01430219.1	1003	20	6.8	9.6	4	6.7	17
JDSM01430220.1	1305	3.2	1.7	3.1	1.6	2.9	2.6
JDSM01430221.1	3733	10	5.5	5.8	4.4	6.9	7.3
JDSM01430222.1	2710	15	7.6	5.5	3.7	8.8	9
JDSM01430246.1	1201	17	11	15	5.7	8.6	14
JDSM01430247.1	1173	5.3	5	6.4	2.4	5	4.7
JDSM01430248.1	921	7.9	5.4	4.8	2.4	3.9	4.6
JDSM01430249.1	1310	24	9.1	8.3	4.7	15	16
JDSM01430250.1	1078	24	9.5	14	5.4	12	13
JDSM01430251.1	974	12	6.6	6.9	3.1	8.7	8.3
JDSM01430252.1	1263	6.9	5.2	6.6	2.2	6.1	5.8
JDSM01430253.1	1219	6.6	2.5	3.2	1.8	3	5.3
JDSM01430254.1	1173	11	3.9	6.6	2.5	6.2	5.4
JDSM01430255.1	2167	20	14	16	5.9	11	16
JDSM01430278.1	2298	17	5.9	11	6	14	17
JDSM01430279.1	1057	5	4.8	2.9	2.7	4.1	2.7
JDSM01430280.1	974	23	9.5	9.5	6.9	9.5	16
JDSM01430281.1	2319	15	5.5	8.3	4.1	8.5	10
JDSM01430282.1	1075	9.4	2	5.9	2.7	6	8.9
JDSM01430283.1	1279	6.9	3.2	8.1	3.2	5.1	6
JDSM01430284.1	1120	5.2	3.4	2.7	2.1	3	4.5
JDSM01430285.1	1082	27	5.7	10	4.6	13	16
JDSM01430286.1	1867	18	11	17	7.5	13	13
JDSM01430287.1	1419	7	5.5	3.5	2.1	4.4	4.3
JDSM01430313.1	1389	11	5.2	4.3	3.5	6.1	7.1
JDSM01430314.1	1671	24	11	17	7	14	15
JDSM01430315.1	982	9.4	5.2	5.7	2.3	7.4	7
JDSM01430316.1	1251	15	6.8	13	5.1	10	9.9
JDSM01430317.1	3316	12	5.5	5.6	3.7	8.4	6.7
JDSM01430318.1	1095	8.5	4.2	5.1	5.1	7.3	8.9
JDSM01430319.1	998	10	3.9	4.2	2.5	7	5.3
JDSM01430320.1	1296	4.9	3.4	4.7	3.1	5.7	3.9
JDSM01430321.1	1111	25	9.6	10	6.9	13	19
JDSM01430322.1	1343	4.7	3	7.4	1.9	5	3.8
JDSM01430348.1	1389	15	6.9	6.8	3.5	8.5	11
JDSM01430349.1	1265	15	7	10	4.9	11	12
JDSM01430350.1	2661	13	5.9	9.2	5.4	9.4	11
JDSM01430351.1	2841	15	8.6	6.6	3.9	6.9	9
JDSM01430352.1	1086	23	14	12	6.8	13	15
JDSM01430353.1	1323	25	8.3	6.4	4.5	13	14
JDSM01430354.1	1338	24	12	12	5.5	12	12
JDSM01430355.1	963	16	11	9.6	5.1	11	11
JDSM01430356.1	1224	25	13	16	7.1	16	14
JDSM01430357.1	1103	21	11	18	5.4	15	14
JDSM01430382.1	1255	0	0	1	1	1	0
JDSM01430383.1	12620	1.3	1.3	1.9	1.4	1.3	1.1
JDSM01430384.1	1863	7.2	3.7	4.1	2.3	4.4	6
JDSM01430385.1	1554	10	4.3	5.4	2.7	7.3	5.9
JDSM01430386.1	1017	8	2.9	6.9	2.8	3.4	5.6
JDSM01430387.1	1743	5.4	1.7	3.5	1.5	3.3	4.1
JDSM01430388.1	1715	24	9.6	17	6	13	17
JDSM01430389.1	1164	6.9	2.7	3.9	3.1	5.1	5.4
JDSM01430390.1	1173	2.8	1.5	1.7	1	1.5	2.6
JDSM01430391.1	2006	14	5.4	8.8	4.1	7.8	9.2
JDSM01430416.1	1583	21	6.1	14	5.4	10	14
JDSM01430417.1	1045	3.2	1.8	2.4	2.8	4.2	2.2
JDSM01430418.1	1221	26	14	10	7.4	16	14
JDSM01430419.1	996	7.3	4.1	6.1	2.9	5.6	6.2
JDSM01430420.1	1689	23	8.3	13	7.3	18	16
JDSM01430421.1	1058	15	7.2	11	3.2	9.1	12
JDSM01430422.1	1378	19	5.2	7.4	5	9.2	8.6
JDSM01430423.1	1169	14	7.6	8.6	1.9	5.7	9.4
JDSM01430424.1	2534	20	9.9	14	8.4	17	14
JDSM01430425.1	1017	13	11	10	4.9	7.2	11
JDSM01430451.1	1194	24	15	16	4.4	13	13
JDSM01430452.1	3098	26	9.4	17	7.8	17	16
JDSM01430453.1	1060	19	8.6	8.9	3.2	8.6	12
JDSM01430454.1	1176	7.2	4.6	5.2	1.5	5.4	5.1
JDSM01430455.1	2384	23	10	14	6.8	15	15
JDSM01430456.1	1115	22	10	16	5.6	11	15
JDSM01430457.1	1460	11	5.4	5.1	3	5.7	9
JDSM01430458.1	1006	6.1	4	4.6	2.1	3.2	4.4
JDSM01430459.1	1239	25	8.9	12	5.7	13	18
JDSM01430460.1	2671	27	10	18	8.4	16	17
JDSM01430544.1	1086	9.5	3.7	5.8	3.5	5.5	5.7
JDSM01430545.1	975	23	8.4	9.8	5.3	12	14
JDSM01430546.1	1093	5.9	2.3	6.2	2.1	2.4	2.8
JDSM01430547.1	1497	8.4	3.6	3.8	1.9	3.2	4
JDSM01430548.1	998	20	9.3	5.4	5.4	7.9	14
JDSM01430549.1	3763	15	5.8	7	4.4	7.9	10
JDSM01430550.1	2302	24	8.8	16	7.6	18	18
JDSM01430551.1	1133	15	3.4	11	6.8	11	10
JDSM01430552.1	1187	21	12	12	6.7	16	16
JDSM01430553.1	1320	8.3	4.7	6.3	2.4	5.4	6.9
JDSM01430578.1	1313	17	7.2	8.3	4.9	11	11
JDSM01430579.1	1414	25	6.7	13	6.1	11	18
JDSM01430580.1	2003	7.2	3.6	5.7	2.8	6.2	4.3
JDSM01430581.1	1064	13	4	5.4	2.7	5	7
JDSM01430582.1	1144	26	8.6	11	6.1	14	16
JDSM01430583.1	5181	26	13	16	7.8	16	16
JDSM01430584.1	1266	22	7.7	18	6.4	16	14
JDSM01430585.1	3758	23	9.3	17	6.9	17	15
JDSM01430586.1	1026	23	8.3	10	5.5	14	17
JDSM01430587.1	1186	27	13	18	6.2	14	17
JDSM01430609.1	1037	7.5	4.5	4.3	2.4	4.1	4.8
JDSM01430610.1	1511	26	11	13	9	16	14
JDSM01430611.1	1012	15	5.5	8.6	5.6	9.2	8.3
JDSM01430612.1	1076	3.6	5.5	5.5	2.5	1.6	4.5
JDSM01430613.1	1094	18	9.8	17	6.3	16	17
JDSM01430614.1	1341	12	4.4	6	4	6.5	7.4
JDSM01430615.1	1566	11	3.6	4.4	3	7.7	7.7
JDSM01430616.1	1102	6.4	2.5	3.3	2.7	6.2	6.8
JDSM01430617.1	1136	2.4	1.4	3.2	1.3	3.2	2.1
JDSM01430618.1	936	2.5	3.8	1.1	2.6	5.2	2.7
JDSM01430638.1	1012	0	0	1.8	1	0	0
JDSM01430639.1	1262	5.2	3.3	2.9	1.2	3.4	2.9
JDSM01430640.1	1020	18	9.8	16	7.1	14	14
JDSM01430641.1	1249	3.4	3.8	5	1.4	4.4	2.8
JDSM01430642.1	1032	5.5	4.8	8.7	2.5	4.2	4.2
JDSM01430643.1	1767	0	1	0	0	0	0
JDSM01430644.1	1521	19	8.5	9.6	3.8	10	8.2
JDSM01430645.1	1018	23	12	16	3.7	11	13
JDSM01430646.1	1058	33	8.4	15	7	13	24
JDSM01430647.1	1070	8.4	2.7	4.7	2.5	4.6	5.1
JDSM01430673.1	1276	24	13	16	5.4	16	16
JDSM01430674.1	1476	10	9.3	8.6	3.4	5.8	8.9
JDSM01430675.1	1139	22	7.9	12	5.6	11	11
JDSM01430676.1	1533	9.6	3.9	5.6	3.1	4.5	6.9
JDSM01430677.1	1066	5.2	3	4.2	1.8	3.4	4.7
JDSM01430678.1	950	22	12	12	3.9	14	15
JDSM01430679.1	1492	4.4	1.9	3.4	2.9	3.5	2.8
JDSM01430680.1	1796	16	8.8	13	6.5	17	14
JDSM01430681.1	2107	20	6.8	13	6.4	8.9	12
JDSM01430682.1	871	9.1	2.8	3.7	3.8	7.2	5.4
JDSM01430707.1	1008	23	8.9	13	5.7	14	16
JDSM01430708.1	4029	0	0	0	0	0	0
JDSM01430709.1	1359	25	7.5	9.7	5.4	12	16
JDSM01430710.1	1772	12	5.1	6.6	2.7	6.7	8.1
JDSM01430711.1	1222	22	9.7	16	4.4	14	16
JDSM01430712.1	1446	14	6.6	8.2	4.4	9.1	10
JDSM01430713.1	1062	9.8	5.6	7.3	3	6.9	11
JDSM01430714.1	1620	16	7.2	9.8	5.1	8.1	12
JDSM01430715.1	1047	48	13	18	13	29	28
JDSM01430716.1	1018	23	9.2	6.2	4	11	14
JDSM01430740.1	1315	5.1	2.1	5	1.8	3.4	3.7
JDSM01430741.1	1027	27	8.8	18	9.8	17	14
JDSM01430742.1	1042	11	11	10	2.5	6.3	8.9
JDSM01430743.1	1139	8.9	2.6	6.3	3.8	7	7.1
JDSM01430744.1	1689	11	4.2	7.6	2.7	6.7	6.6
JDSM01430745.1	1648	8.8	4.8	4.3	2.8	5.5	6.9
JDSM01430746.1	1830	25	11	13	7.4	14	16
JDSM01430747.1	1145	14	3.1	5	3.2	11	7.5
JDSM01430748.1	1687	25	7.3	16	6.2	16	16
JDSM01430749.1	1366	20	16	17	7.5	14	20
JDSM01430773.1	1278	5.2	3.8	4.7	2.4	3.9	4.9
JDSM01430774.1	1218	11	3.4	5	3.1	6.8	7.3
JDSM01430775.1	1425	9.8	4.3	6.4	4.5	7.5	7.1
JDSM01430776.1	2040	26	11	15	6.7	16	15
JDSM01430777.1	2026	27	11	18	8	18	17
JDSM01430778.1	1673	11	3	3.4	3	5.3	5
JDSM01430779.1	2316	26	10	19	6.8	15	17
JDSM01430780.1	1452	4.2	3.3	5.7	1.4	3.2	2.9
JDSM01430781.1	1252	17	8.6	20	4	10	11
JDSM01430782.1	2407	25	11	15	6	15	16
JDSM01430808.1	1640	12	9.4	9.9	3.9	8.2	8.3
JDSM01430809.1	1716	16	4.4	5.3	2.9	7.1	6.1
JDSM01430810.1	1278	4	2.1	2.8	1.7	3.6	3.1
JDSM01430811.1	1376	10	2.4	4.3	2.1	4.1	5.8
JDSM01430812.1	1319	7.9	6	4	2.7	8.6	7.1
JDSM01430813.1	1361	16	10	9.4	5.2	12	16
JDSM01430814.1	1180	3.4	3.8	5.1	2	3.1	3.5
JDSM01430815.1	917	6	4	4.4	1.9	3.4	5.9
JDSM01430816.1	1155	25	12	12	6.4	14	13
JDSM01430817.1	1753	18	9.3	12	4.6	11	14
JDSM01430841.1	2882	7.3	4.3	6.3	2.9	6.4	5.7
JDSM01430842.1	1693	25	9.5	18	6.8	14	17
JDSM01430843.1	967	21	7.5	11	4.6	13	14
JDSM01430844.1	3205	18	6.4	12	5.2	11	11
JDSM01430845.1	1094	21	12	13	4.1	8.2	13
JDSM01430846.1	1192	23	9.3	10	4.4	15	12
JDSM01430847.1	1389	14	5.7	6	4.4	8.2	8.4
JDSM01430848.1	2284	24	11	20	6.8	14	15
JDSM01430849.1	1379	11	5.9	8.1	3.3	7.1	8.3
JDSM01430850.1	1121	7.2	4.7	7.6	3.4	6.6	7.2
JDSM01430933.1	962	20	6.9	11	3.6	12	13
[truncated: 66,836 more rows]
