# Supplementary material for: The deep conservation of the Lepidoptera Z chromosome suggests a non-canonical origin of the W
Source: Nat Commun. 2017 Nov 14;8:1486. doi: 10.1038/s41467-017-01663-5 (PMC5684275; doi:10.1038/s41467-017-01663-5)
Supplement: Supplementary file 10 — Supplementary Data 7 [file 41467_2017_1663_MOESM10_ESM.txt]

### Supplementary Data 7:  Bash script for reference mapping. ###


#! /bin/bash
#-# Reference mapping.
#-# Prog required: bowtie2-2.2.9

###########################
# Define global variables #
###########################

thread=5 #number of threads
spe=Ndegeerella #species name
lib=(37850 37851 37852 37853) #libraries to assemble
kmer=63 #k-mer size
reads=FastqReads #fastq folder
assf=AssemblyOutputs #denovo assembly folder
mapf=MappingOutputs #mapping folder


#########
# Start #
#########

#-1-# Build the indexed genome for Bowtie2
~/bin/bowtie2-2.2.9/bowtie2-build ${assf}/${spe}_${kmer}.final.soap.sspace.cap.fasta ${mapf}/${spe}_${kmer}.final.soap.sspace.cap.bowtie


#-2-# Mapping fastq files of each library to the reference genome with Bowtie2
for (( i = 0; i < ${#lib[@]}; i++ ))
do
	~/bin/bowtie2-2.2.9/bowtie2 -x ${mapf}/${spe}_${kmer}.final.soap.sspace.cap.bowtie -1 ${reads}/${lib[i]}.fastq1 -2 ${reads}/${lib[i]}.fastq2 --end-to-end --sensitive -p ${thread} -S ${mapf}/${spe}_${kmer}.final.soap.sspace.cap_${lib[i]}.sam
done

#######
# End #
#######
