# Supplementary material for: The deep conservation of the Lepidoptera Z chromosome suggests a non-canonical origin of the W
Source: Nat Commun. 2017 Nov 14;8:1486. doi: 10.1038/s41467-017-01663-5 (PMC5684275; doi:10.1038/s41467-017-01663-5)
Supplement: Supplementary file 12 — Supplementary Data 9 [file 41467_2017_1663_MOESM12_ESM.txt]

“Supplementary Data 9: CDS Bombyx mori”  

>BGIBMGA000001-TA  cds:novel  sequence:nscaf1022:11153:14469:+  gene:BGIBMGA000001  protein:BGIBMGA000001-PA
ATGCGCCGGGTTGTTTGGTTCGCTCTAGTCAGACTAGTGTTCCTACCCGC
ACTGTTCCAATGGTGGGCTCAGCAGACGTCACCAGCTTGTGCCAAATTCC
TATTAACACTATGGCTCTTACAAGTACTGAATATATCTCTTTACCTCATG
TCACCAGATAACTTGGATGTTGACCCAAATTGCTGGTTGGTGCCATTAGG
CTTAATGCTGGTGCTGAGTATGGTGCATTCACAAATAGTTAGTACGACGG
AAATGGAAATTGCTAGAGTACGTCCCCGTTCCACTTATCGACGGAAACTG
CCGCGATATTTCAGACGACCACGGTCAGAATGTGACGGCGGCAGTGCGGG
TGGTTCCGCCGAAAGTGGTGCTACATCTAGCCAAAGTAAGACTCCTACCA
CAAAACCCTCCAAATTCAGGCGCCGACAGTCCAGAAGTGAACTAAGTGAC
AATGGACTCAGGTATGGGGGAAGTAGTAAATATTTTGTAGTCAATAGCTA
TTACGAAACGATTATCGATAATGAATTGTTGTCTTATAGAAAACGCAAGA
AAGAACTGCCAAAGGAAAATGTTAGCACACCTCTTGAACCGACCGCGAAA
AATAAAGCGATAGTCAAACTTAAAGCCAAAGATTCGGACGACGAAGACTA
TATGGCTTGGAAGAAACCGGATATAAACACTCCCATAGTAACGTTCACCC
CACCGCCGGACGATGCTACACCTAGTTCCTCCTTTAGATATAAGTCTAAT
ATATTGACTAAAAAGCATTTAGAATCTTTTAATGTAAGACAAAATCAGCA
TAGGGCGTTATTCGCTGACGGTGACGACGGCTTCGAAAGCCTCAACGGTT
ACAACTCGAACGGGAGCGACGGAGACAACAGGGTAAAAATCTTACAGGCC
AGACTTTCTGGTAATAAAATAGTTAGTAACGAAAGGAATGAGGTGACAGC
AAAAGATGATTCGGCCAATGACGTTGACAAAACACCGATTGACAAAGTTG
AAGAGAACTCCACAACAACCGCCAAAGCAAACGTTTTAAAGACAGAGAAC
GATGAGAAATCGAACGAACCAGACTCTGATGTTAATGTCACTGACAGTCC
TAATAGAGGAAAGCGAATCGGTGTACGTTTCAGAAGCTCGTGGATACCAG
AGAACGTGCGAAACGAATCAAGTGACGATGATTTTGCTAACGTTAAGAAT
AAGCAAAAGAAAATTGAGACTTTCCAAACGTCGTCATCCGATGGAGAATG
TTCTGCTTCTGCGCCATCGATCGCTCTGCCATCCCACCACACTATGTCTG
ACTGGGTTGGCCAAACTACTAACAGTGAGGAGAGTAGTTACTGTTCACAA
TCCGAAGGGGGTAATTCTGACGTGGGCTTCCATTACGCCGCGGATAGCTC
CTGGGATCCGTTCGCCTTACTAGACCCTACAAGCGATACAGGTAACCGTG
AAATTCAACAATTATTCGCACGTTTCACATTAGCTTGA
>BGIBMGA000002-TA  cds:novel  sequence:nscaf1071:1212361:1232913:-  gene:BGIBMGA000002  protein:BGIBMGA000002-PA
ATGTACAAATTTACGAATCATTTATCGAATGCTAAATTAGTTTTGGAAGG
TGTTACGCCATTAGAGATAAAGTCGAGGTCACAGCAGGACATAGATGCAG
ATGCAGCAAAGAAGGCAACCAGCAAAGACTTCCAATTGCCTCCGCCCTCC
CTTGAGCCCCTCTACGTGGAGGAGAAGAAGCTTGGAACACCGGATGTAGA
CACACCAGCTACGGTGGTGCAGACGGAGCGCTGCGAGCCCGCGCGCGCCC
CGGCCGCCGCCGTGCCCGCCGAGCTGGTGCAGCTGGAGCGCGACATGATG
GACAACACCAAGCTGGCCCTCGACAGCTACAAGCGCGCCTCCCAGCACTG
CAAGCGCTACAACGACGCGCTCTACAAGATAGTGGAGTCCACCGTGGAGG
AGCTGGACAAGAGGCACTTCTCGGCGCTGCAGGGCGCGCAGAGCGAGCGG
GACGCGGCGCACGAGCAGGCCGCGGAGGCCGCCGCTCGCGCCAAGAGCGC
CATCCAGCGGGTGGAGAGCGCGCTGGAGGCCGGGGCGCCGGTGCCGCCGC
CCGCGGCCGCCGCCACCCGGCGCCACGCCGCCGCCTTCGGGGAGCAGCTG
GCGGCCGCGGAGGCCGAGTACTGCCGGTGCCGGGACGAGGCGCTGCTGGC
CGACCGCTACTGGGACAAGGTGGAGGCGGCCCGGTCTGCGTTCCGGGCGG
AGCTGGCGGCGCTGTTCCCGGGCGCCGACCTCAGCGCGCGCTCCCTGCCC
TCCGCGCACGTCGACCTGCTGCTCGTCTACACGCTCAAACAGATCCAGTT
CCTGCAAAACCAGCTGGCGGAGCTGCAGACCGTGCGGGAGCAGAAGATCA
ACCGCGCCATTGAGTGTCAGTACCGCTGCGTTGCCGGTCCCGGTTTCACC
GTCGCCCATCCCGTGGTCACCGTCGCCGGTCCCGTGGTCACCGTCGCCGG
TCCCGTGGTCGTCGTCGCTGGTCCCGTGGTCACCGTCGCCGGTCCCGTGG
TCACCGTTGCTGGTCCTGTGGTCACCGGCGCCCGCGGGGTCTCTGCCTGT
CACGACGAGAAGGCGCTCATCGAAGCTAAAGTGGAGGACCTAATCAAAGC
GGAACGCGTCGAGAGGGAGAAGGAATTCCTCAAGAGGGTGAGTGCAACTA
GTGTCGAGCTCCGGGGAGTGGCCGGGGGCTCCGATCGCCCGACTAACGGA
GCCTGTCGTGTCGCAGAGCCTGGCGCTGCAGGCCGAGGCCCACAGGAGCC
TCCGGGAGCAGCTCAAGAAGCAAGCGAGTGTGTTGTGCGCGCAGAGCGGG
CGGGCGCGGAGGAGGAGGCGCGGCGCAGCGCGGCGCTGTGGGCGGCGGCG
GGCGGCGTGCTGGCCGCGCTGTCCGCGCCGCGCCGGGCGCCGCTGCGGGA
CCACGTGGCCGCCGTGCGCAGCGCCGGTAAGGACGACAAATTGGTGCAGA
GCATCCTGCAGAGCATCTCGCGAGACGCGCTGGAGCACGGCGTGGCCACC
GAGCAGGAGCTCCGGGACAGCTTCGACAGGATGGAAAAGACAGTACTGAA
GGTGGCGCTGGTGGGGCGCGAGGGAGCCTCCCTGCCGGTGTACTTCCTGT
CCTGGCTGCAGTCCAAGCTGCTGTTCTACAAGGTACGTGCGGCGCCTCGT
GCGGAGTGCGGGCTCGTCTGTACTTGTCATAAAGCGGCTTGTGACTGTTG
GCAGCTGTCGGAGCTTCCCGAGGAGGAGATGGAGGACAAGCCCGTGGACT
ACACCAAGCTGGACAACTTCGAGATCATGCAGCGGGCCAGATGGCAGCTG
GAGCGCGGCGCGGTGGAGCGGGCGGCGCGGCTGGTATATGCAACTGGGAC
ACGCCGGGATGATTTTATACTCAAGTATGATGTGCCGACTGACACTAATG
ACCGCCAGCAGCGCCGTCACAGACCCCTGCAACTACAAGGGTCGCACCTA
CATCAGTGTACCTCCTTGTACAAGTACATTGACCCCCGGGAACGACCTCT
GTGTCCTCCGCCGCCCGTGCCGCCCCCTCCCGCGCCTCGGGACTACAAAC
TGTTCTGGGGAGCGATGACGGCCCTCGTGCTGGCGGGAGGCTTCGCTGCT
TACGCCAAAACGTCCCCGGAGGTCAGAGATTGGCTGACGATCAACGCTCC
CTGGTTCGATGACGTAATCGCCGTCGCGTACCAGGAGAACATGACCTACA
AAGAGTTCATATTACAATGCACTGAAGACGCCAAGAAGTATTTGAATAGC
TACGTCCGAGACGACAAGCCCAAGCAGTGCTCGTTTGAGGAGGGATCGGC
GCTGTCTAATGTTGAGAACGAGTCACCATGCGACACGCTGCCTCCCCCCG
TGGTCACTAAGGACGTGTGCGAGATAGAGAAGTGTCTCACGGACTTGGCC
GATACCGCTCTCAACAATTACGGGACGGCCCGCGACGCCTGCGCTTATTA
TAACAAGCTGGTCGAAGAGACAATGCTAGATTTCTCGATGAGTTCCCTGG
GAGAGCTGCGCCACGCGATGCTGGAGCGGCAGGATCTCGTCAAGACGTCC
GTTGATAACGCGAACTACGCTGTCTCTAGATTAGATGAGCTAACTCGCTA
CTTCGAGTGCGGAGTTCAAGCACCCAAGGAGTCCCTGGACAACACCAAGG
CGTTACTGAAGGACTACCGGGACAAGATCCAGACGACAAGCGCTAACTAT
CAGTGGGAGAACGACAGATCTCTCGCTATGGACAAACAGTGGCAAATGGT
CGGCGAGGTCGTGGAGAAGTACAGCGCGGAGACTCAGCAGATGTTCCCGG
CGCCGCGCCGCGGACAGACCGACACCGACCTGCTGCTCATACACGCCACT
AGATATTCAGAGGAGCTTCGTGCTGCCAACGAGCACATGATATCGGAGTG
CTTGAAGAGGCAGCGCGCGGAGCACGAGGAGACGCTTCGACAGCGCGTGC
TGCAGAAGGAGATCGAGGCGAAGGCGAGATTGAACAAGTTGATTGCCGAG
AAGGTCGCGGCCGAGAAGCTGGTGCTCGCGGCGCAGCTCGCGGAGATGAG
GAGCAAACTGAACGTGGTCGAGGAGAAACTCAACGGGGAAGACGACGAGT
TTGTCCGCACAGTTCTGAAGTCAATACCGGACTACGTGCGGGACGAGGGG
ATAGAACTGGAGTCTGTTCTCAGAAAGAAATATTATGAGGCGAGTTCAAC
GCACCCTTGTCCAGGTCCAGCTGTGGGGCAGCGGCTGATGGCGCAGGACG
TTGGGGTGTCATTTTATGAAGGAGGCGAATCAAACTTGATAGTGATAGAG
CTTCAGATAAGATCAGATTGGTTGATGACCTCCTGTCCCTCGACAGACCT
TATCTGGGCCAGACTCAGTGACTAG
>BGIBMGA000003-TA  cds:novel  sequence:nscaf1071:1209750:1212030:-  gene:BGIBMGA000003  protein:BGIBMGA000003-PA
ATGGAGAAGGTGGCCTTAAAAGTGGCGCTAGTGGAAGAAGACGGGGCCCC
GCTGTTCGTGTACTTCCTGTCGTGGCTGCAGTACATGTTACTATTCGTCA
AGATATCCGGGATCCCGCAGGCGGAGTACGAGAGCTCCACCGATGTGCTG
CCCGAAGATTTGGACACATTCGATTTACTGCAGAGGGCGCGGTTAGATGC
TCTTGTTTAA
>BGIBMGA000004-TA  cds:novel  sequence:nscaf1071:1043644:1052129:-  gene:BGIBMGA000004  protein:BGIBMGA000004-PA
ATGAGTAATTTTACAGAGACAGCTTTGGGGATCAAGATGGAGGATCACAG
TGCGGTCAACCAGCAGTACGAGCAGGCTCTTCACGACATCTTCGCGGTTC
TCACCGAGAGATTCCAAAAGTTCTGGCTGCACTACGACTTCGTATATAAC
AGAACTAAACTCAAGGAACGAGAGGATCAGATCATTAAAGTCTTGCATAA
CATGTCTAATACGGCTCTGCAACAAAGAAAATCTGTTTTCTTGCAAGAAC
ACGACGCGGCCTCCGACAAGCCGACAGACATCATCCTAGAGACGTGCGGC
GGAGCGTTCAGCGACAAGGACGTGAGGGAGGAGGTGGACAACATCATATT
CGCTGGACACGACACCATCTCGACGGTGCTGACGACTGCGCTGTCGTTGT
TGGGCTCGCACCCAGACGTTCAGGATAAAGTCTACAACGAAGTGCGGCGC
GTGCTGGGCGACGCGGAGCGTGACGTCACCAAGGAGGACTACCTGCGGCT
GGAGTACCTGGAGGCCGTGCTGAAGGAGTCCATGAGGATGTACCCCGTGG
CGCCCGTCATCGCGAGGTACTCCGACGCAGAAGTGAAGCTGAAAAACTAC
ACAGCCCCAGCCGGTAGTGGGTTCATACTACTGTTGTGGGGGGTCCACCA
GCACCGTATCTGGGGAGCAGACGCAGACCAGTTCAGGCCTGAGCGATGGC
TGGAAGCGGCCACGCTACCAGATCCTTCGTTCTTCGCCGGCTTTAGCACC
GGCAGGAGGAGCTGCATCGGTAAAGTGTACGCAATGATGTCGATGAAGAC
CACTCTATCGTTCCTACTGAGGCGATACCGCGTCAGCTCTGACGTCACCG
ACTTGGAGTTCAAGCTTGAGGCCATACTGAGGCCGCACAGAGGACACTAT
ATAGCTATCGAGAGGAGAAGCAAAGACGATAAATAA
>BGIBMGA000005-TA  cds:novel  sequence:nscaf1071:999011:1005646:-  gene:BGIBMGA000005  protein:BGIBMGA000005-PA
ATGGAAAAAAGTTACATCTATGGCTTCTCGAGGCCTTGGTTGGGTGACGG
TCTGTTCACTGCAGATGAAACAATACTCGGAGTATCCGATCAAGAAGTAA
CTCCTGAAAAATTCAACAGTTATTTGGAGACAAATAATATCCTGCATAAT
ATCTTCACAAAGAGGTTTCAGAAGTTCTGGCTGCATTCCGACATCGTCTT
CAACAGGACAAAGTTGAAGATCGAACAGGATTATGCTGTGGCTGTGCTTC
ATGGGGTTAATGCCATGGTGCGCATTTTACAACATTATCCCAGACATGCG
AGCTGTATAGGTCGTCCCATCTCGGCTAATCCCGTCGCTAAGCAGTTTGA
AAGATGGGTGAGCCGTTTACGACACAATAGAGATCCAAGTTGGTTTCTCT
ATGGGTTCTCGAAACATCGAATGTGCCGAGAACAAAAGCCCTTCATAGAT
CTGCTAATAGAAATAGCAGAGGAAAAAGGGCTTTCAGATATGGAGGTAAT
ACACGAGCTCGCCACGTTCATAGCGGCCGGCCACGACACAGTGCCATACA
CGCTTCTCTATACGCTTATGTGTGTCGGGTCGCATCCTCCGGAAATTCTA
CAATACCATCAGGGGCCAGTGTCGCTCTGTCTCCACCACCACCCTGTGTG
GGGCTCCGACGTGGAGCACTTCAAACCTGAACGATGGTTGGATCCGACCA
CGCTACCTGAAAATGCTTTTGCTGGCTTCAGTACGGGAAAAAGAAATTGC
ATAGGTAAGACCTTCGCCATGATGTCTATGAAGACGACCCTCGCGCATCT
GCTGCGCCAGTACCGGGTGACCGCTGATATCACCAGGATGGAAGCCAAAT
TAGATATCATACTTAAGCCCGCATTCAACCACTGGATTAGTCTGGAATGG
AGAGATAAATAA
>BGIBMGA000006-TA  cds:novel  sequence:nscaf1071:992334:993294:-  gene:BGIBMGA000006  protein:BGIBMGA000006-PA
ATGGCCAGAATAATAGTGTTGTTATCGATCGTTGCCTTCGCAAGTGCCAC
GTATCCGGCATCGAAACTAGTCAAGAACATTTATAACGAATGCCTTAGCC
AGTATTCGGTGGAATGCGTGAAGCCGAGGACCCTGCAGTGGATGTCATCG
GTTGCCAACGACGACGAAATTAAGATCACTGAAGATCTTTCTATCGTGAA
GACCGGAACAGTTGAGGATGATGAATCTGCCGACCCTAGACTGGCCAAGG
ATCCGGCCTACGAAATGTTCGACAAAGTGGACAAGTTTCTCCAGAGTCAT
ACTCTTAGGGTGAAAGTTCCAGAGGAGATAACGAAAAGTGCTGCTTCAGA
GTACGTGCCAAGGTCTCTCTTGACTGACTTGCCTTCTGAGCTGGACATGC
CCTTAGATGGAGAAGATGAGGCTGAAGTCGTTGAGGGCAGGAAGAAGAAG
ATCAAGCTCCCTAAACCATTGAGGATCAAGAGCAAACACGGTTTCATCAA
GAAGGTTATCCTGCCTTTCCTGCTGGGTCTCAAATTTAAAGCTTCTGTTC
TCGTTCCCTTGGCGCTAGCCCTCATCGCTCTGAAGACCTGGAAGGCTCTT
ACTCTTGGTCTCATTTCCCTTGTTTTATCTGGTGCCATGGTCATCTTCAA
ATTCACGAAGCCCAAGGTCGTGAACTACGAAGTAATCCACTATCCTCAAC
ACCATGTGGAGCACCACGTAGACCACCACGCCCCTGCCTGGGACGCACAC
GGCCCCTACCAAGCGAGATCCTACGAAGACGCTCACGAAATCGCATACTC
CGCACAAATATAA
>BGIBMGA000007-TA  cds:novel  sequence:nscaf1071:893559:893837:-  gene:BGIBMGA000007  protein:BGIBMGA000007-PA
ATGGGGAAGAAAAAAAGAAGAATATTTCCGAAGAAGAAGAAGTCGGTGTT
CCGAAGACCCCGTCCAATGAGAAGAAAGATGGTCTTGAAACACCGAAGGA
TGAAAGCATTTTTCAACAATCATAATCCTACCGATTACATAACGAAGGGT
GTTAGAAAAATGATAGGAAGAATTTACAGTGTATCAGACCGAGTCAGAGA
TAAAATCGCCGAAAGCACTATGGCTTTGGATAATCCTTTTAGTATACGCT
TTTATGAAGACCGATGTACAGTGCAATAG
>BGIBMGA000008-TA  cds:novel  sequence:nscaf1071:850983:851744:-  gene:BGIBMGA000008  protein:BGIBMGA000008-PA
ATGCTGTGCCGCGGGTTCGTCCTCTGCCTCGCCGTAGCAGCCGTCACCGC
TGACACCCTCACCAGCTTCAAGATCCTAGATAAAATAAGTGGACAGTGCG
GGAAATACCCTTCAAAGGATATCCTCACTTGTTTTAAGTTCCAAGCTGCT
AAGTTCGTAGATCGAGCGGCCAGATTGGAGTCTCTACCGATTGCTGATGG
CGTCACCTTAGTACGGAGACCGGAAGCGGAAAGAGCGTTTCCCTCTTCAT
CGCCGGAAGGAGATTTAAATTCTTTATCATCTGACCAAGTGGACAAGTAT
TTACAGGATGCGACCTCGAAGTTGATGCAGACGCATCGGGTGGTCATTGC
CCCTCAGACCTTTGGGGAAGACGTTGGTAGATCTATCAATGAAGCTAGAG
GCAAGCTGAAGAAGATGATGGGGCCAATTATCGCTGGTCTTGCGATCAAG
GGAGGCTTCGTAGCGATTGCTTTTCAAGCAATAGCTCTTATTGCTGGAAA
GGCGCTGCTCATAGGAAAAATTGCTCTGCTGCTGTCAGCCATTATCGGCT
TGAAGAAGCTAGTCGCCGGAGGAGACACCCACGAGAAGACGACGTATGAG
ATCGTTAAGCATCCGCAGGTATCTCAAAGTCATACGTACTCTTCTTCCCA
TTACGGCGGTGATTTCGACAGCACCGGTCCAGGAGGACACTATAGGAGGA
GCGTGGAAGATGAGGCAGCAGCCCAAGATAGAGCGTATAGGGCCTATGCC
ACGAAGCAGTAG
>BGIBMGA000009-TA  cds:novel  sequence:nscaf1071:820371:828580:-  gene:BGIBMGA000009  protein:BGIBMGA000009-PA
ATGGCGACCCACCACCTCATTCTGTTAACCTTGGCCGTTGCCGTCACAGC
CAGAACTGCTAATCGAGCGGAGGAACCTAGAAGTTCAGAGGACAGTTTTC
TAGGGGACTTAAAGACTGCATACGATACTTACAAAGACTGCACCGGGGCA
GAGCTTTCGAATTGTTTGAAGAGAAAACTCGCGAAAGCTCTATCGAAGGT
GGCTAATACTGAGGAGCTGTCGATTCCTGGTGGAGTAACCATAACGAAAG
ACAAGGATGCGAAGGTCAATGAGGTGGAAGTTGAGGAGGCGGTTCCGAGA
GGTCTGGATGAGAGCTCCCTGGACAACATTATCATGGACAAAATCTTTAG
ATTCATGCAGACTCATACGGTCCAGTTCAACTTCCCGACCGGCTCCGATG
TACAAGAGACCGAAGAAGGCCGTGATAAAAGAAAAAAGCTCGCACCGATG
CTCGCCATCCCGATCCTCGTCATAGGAATGATGGTGCCTCTGGCTTTCGG
AGCTCTGGCTCTACTGGCGGGCAAGGCTCTGATCGTGTCCAAACTGGCCT
TGGTGTTAGCCGGTATTATTGGCTTGAAGAAGCTTTTGTCTCCAAACGGT
GGAGGTCATGAGGCCCATGAGGTAGTGGTGTCTGCTGGACATTCCGCTTC
AGGGTGGAGCAGATCACTAGAAAAAGCACACGACTTAGCTTACAAAGCGT
ACGCCCATTAA
>BGIBMGA000010-TA  cds:novel  sequence:nscaf1071:807853:813664:-  gene:BGIBMGA000010  protein:BGIBMGA000010-PA
ATGAAGTGTCTGGTCGTTTTAATGGTGATCGGCGTGGCGTGGGCGATGCC
TGCTGCCGAACAAGACTCTGACCCGAACATCCTGGGAAGCGTCCTGGGCG
TCGTCAAGGAGTGCGTCGACGGTGACGTCACCCTGTGCCTCAAGGAGAAA
GCTTTGAGATACGTGGAGACTTTGAGGTCTAAGAGGGAGATCACGCTGGT
CGATGGCGTTACTTTGGACAGCAAAGGCTCACCCAGGTCTGCCAGGGCCT
TGGAGCCACTGCCCGAGGAGCCCAAGGCCAGGGAAGCACAGGTCGAGTCT
AGGCTCGTAGACGGTGTGGCAGACTTCTTGGAAAATTACGTCGTACAGTT
CAAGCTCCCGTCTTCCGCTGTTGAGGGCATGAGGAGATCACTAGATGAAG
CTCGTGGTAAGAAGAAGAAGATCAAGCAGCTCCTCCCTCTCTTGGCCATC
GCCAAACTAAAGATCATGGCCCTCATCCCCCTATTCTTGGGCATCATCGC
CTTCGCAGCCGCCAAAGCCGTCGTACTTGCCAAGATCTCACTCCTGGTCG
CCGGTATCATTGCTCTGAAGAAGCTGCTGGCCAGCAAGCACACCGAGACC
AGCTACGAAGTGGTCGCCCATCCTCACCACGAGGAGCACTACGCAAGCAG
CGGCCACGGCTGGGGCAGGTCTATCGATGACGCCCAAAACATGGCCTACA
GCGCCCATATTAAATCTGATTAA
>BGIBMGA000011-TA  cds:novel  sequence:nscaf1071:788764:795081:-  gene:BGIBMGA000011  protein:BGIBMGA000011-PA
ATGAGGGCTTTCGTTGTGCTTTGTGCTGTGGCTTTGGCCGGTGCCGTGCC
CGTCGCGAAGGAGGATGGGATGAACAGGTTCATCTCGGCCATCAGGGATT
GCGTTGAAACGGATACGTTGTTGTGCCTTAAGGAAAAAGCAATGAAGTTC
ACGGATAATCTGGCCGTCTCCAAGGACTTGACGGTAGTTGATGGCATCAG
CTTTTCCAGAACCGGAAGCCCTCGCTCCGCCAGGAGTTACGAGGCATTAG
CTGACGACCCGAAGACCAGGGAACAGCAAGTCGAAGAGAGAATCATGGAC
AACGTCGTGGACTTCCTCGACAGTCACGTTCTGCAGCTGAGAATGCCGAA
ATACTTCGAAGAGGACAATTCTGTCGAAGAGGAGGGCCGTGGCAAGAAGA
AGAAGAAGCTGAAGAAACTCCTCCCCATCTTGGCTCTTCTCAAGCTCAAG
TTTGCTGCCCTGATCCCCTTGTTCCTGGCCATCATTGCCTTCGCAGTATT
TAAGGCATATATCCTAGGAAAGATTGCTTTCATCGCCGCCGCTTTCAGTG
CTCTGAAGAAGCTCTTGGATTCCAAAAACTCCAAATCCAACAGTGGTTGG
TCCGAGCCGTCCCACAATGAGCAATCCGGCTGGGAGAGCAATAACGGATG
GGGCAGGTCCCAGGACTCACAGGACCTGGCTTACTCCGCTCACGTTAAAG
AAGATTAG
>BGIBMGA000012-TA  cds:novel  sequence:nscaf1071:771716:776937:-  gene:BGIBMGA000012  protein:BGIBMGA000012-PA
ATGCTGAAGTACATCGCGTTATTAGCCTTGACGGCGTCAGTGCAGTGCAA
CCCGCTGAAAGAGAACAGCATATCGGAAAATTTAGTGGGAGTTATATCGG
AGTGCATCGAAAGAGATACATCTTTGTGTATTAAGGAAAAAGCTCTTAAG
TTTACCGAACGACTGGCCTTTTCTAAGGACATGAATATCTTCGATGGCAT
GTCTCTGGTCAACATTGGATCGGCCCGATCTGCCCGCAGCTACGAGCCTT
TGGCCGAGGACCCAAAAGCTCGGGAATTGCAACTAGACGAGAGGATAGCC
GACAATATGGGTGATTTCTTGGAGAACCATGTTATTCAACTTCGTTTGTC
TGAGCCTGAAGCCGAGTCTAGGAGTTTGGATGATGAAGCTCGTGGCAAGA
AAAAGAAGAAGCTGAAGCAGCTCCTTCCTCTTCTTCTCCTTTTGAAGTTG
AAGCTGGCAGCTCTGATCCCACTTTTCCTGGGTATCATTGCCTTTGTTGC
TGTTAAAGCAGTGTTCCTTGGCAAGATTGCCTTTGCAATGAGCGCTTTCC
AACTCATCAGAAAACTTCTTAACAAGAACCAGTCTTCGGGAAGTTCCAGT
ATCTCATACGCTGCTCCTCATCACCACGAGGAGCATCCAGGATACTCCTA
CGAACCTGCCAGCAGCGGAGGCTGGGGTAGACAAGCCACTGACGCCCAAT
CATTGGCGTACGCCGTTCATTTGGTGTTTGATCAGCCCATTGGAGAGATG
AGGTTCCTTATATTATTTTTGAGTGTGGTGGCAGTGGTGTATTGTGGTCC
AGTTAATCAAGACGAGAACTTGGCTAGGGCTCTCTTGGAGCCGTTTGTGA
AGTGCCAAAACAGTGATTACTATCTTTGCGGAAAGGAATATGTCCTAAAA
GCTGTCGAGAAGATCCGAACCTTAAGGACACTGAACATCATCGATGGAGT
CACCCTCCTCAACAACAACCCTAAGGAATCCAGGAGCTTGGAGACCCTCT
CTAGTGAGCCAGCTGTTAGAACCAAACAAGTTAACGAGAAACTCTGGGAG
ACGGCCTCTGAAATACTTCAGTCAAGCGAACTTGAACTTAGCTATGGACC
CGAAGTTGAAGAATCCAGAGCTATTGATGACGTTGAAGAAGGTCGCGGCA
AGAAGAAGAAGTTGAAGAAGAAGCTGAAAATGCTCATCCCTCTTATGATC
CTCGCCAAAGCCAAGGCCATAGCTTTAGTCGTGGCGGCACTGCTCATCAT
AGCTGCTTCGATCTTCAAGATCGCCCTCCTCGCCAAGATTGCTTTCATTA
TCAAGATCATTGCAATCATCAAGGCATTGTTGGCCAAGAAGCACGCTCAA
GAGGAGGTGTCCTGGGAATCCCATGGCTGGGAGCCACATGCCGATCCTCA
TGCTCATGTTGAACATGGCCATGGTTGGGAGGGAGGCTGGTCTAGGTCTA
GAAATGAGGCCAACAACATGGCCTACTCTGCCTATAAGAAGTAA
>BGIBMGA000013-TA  cds:novel  sequence:nscaf1071:722003:731188:-  gene:BGIBMGA000013  protein:BGIBMGA000013-PA
ATGAAGCTCCTGGTGGTGTTAGCAGTATGCGCTGTGGCCGCAGCGAATAA
TGACGAAGACGTCTTCCGATCAGTGATGGGAGTGCTGAAAACTTGCTCCG
ATGACAACGTCGCATTGTGTCTCAAGGAAAAAGCTTTGCGATATGTGGAA
AATGTCTCGAATTCTCGAGAACTCAACTTAATCGATGGCGTCAGTCTGAT
CGGTCAAGGCTCCCCTAGATCAGCCAGGTCCTTCGAGCCTTTACCCGACG
AGCCCAGAGCCAGGGAGAATCAAGTGGACCTCAGACTTTTGGACGGAGTT
GCCGATTTCTTGGAGAACTTTGTCATTCAGCTACGTCTGCCGAAGGGTGC
CATTGAATCTGCGAAGCGATCCTTGGAAGAAGGTCGCGGTAAGAAGAAGA
AGTTGAAGCAACTCCTGCCCATACTGGCACTCCTTCAACTGAAGATCCAG
TCTCTCATCCCCGTCTTCCTCGGAATCATTGCCTTTGCCGCCGTCAAGGG
TCTTATGTTAGCTAAAGCAGCGCTCTTGGCTTCCGGTTTAATACTCCTCA
AGAAACTGCTTTCCAAAAACGACCATCACGAGAGCTATGAGGTCGTGGCG
CATCCCCACCATGAAGAGCACTTCAGCCACAGTAGCGGTGGCGGTGGAGG
CGGTCACGGAGGCTGGGGAAGGTCTGCCCCAGATGCCCAGAACTTGGCCT
ATAATGCCTACTTGCACTAA
>BGIBMGA000014-TA  cds:novel  sequence:nscaf1071:670411:670764:-  gene:BGIBMGA000014  protein:BGIBMGA000014-PA
ATGAGTCCGTTAGTACTTTTGCTTGCTTTCGTTCTGGTCGGCGATGTAAG
GGCCATTGTGGAACTGGACTGTAACGATAATGCAACATGCATCGAACAGA
TCCCAAAGCAGCTGATCGTGAATTTGAGACAGAAGAAGGCTGTAAAGATC
TTCGACTTGATAACAATCGAACCGTTGGCGACAAGGCAGGCAAGATCGAG
CCAGGATCTGTGGACGAGATTCCTTGAGAATCATGCCGTTAGCTTCGATT
TGCTGGACTACACGTTCCAGATAACTCCTCGTGAAGACAATACTAACGCG
TTGAATTTTGAGGTTTTCGAGAGCAGAACTGCTAAGGGTGAGCAACTTTT
TTGA
>BGIBMGA000015-TA  cds:novel  sequence:nscaf1071:649719:656921:-  gene:BGIBMGA000015  protein:BGIBMGA000015-PA
ATGCAAGTCCTCATCCCTATGCTCTTCGGTATGAAATCAGCCGGCGCTGT
CATATTTGCCTTCACCGTGGTGGCTGTGCTCACCATCAAAGCATTCATAG
CCAGCAAACTGGCGCTAATGGTCACCGTCGGAATGGCTCTGAAAAAACTC
TACGACTCCTACGGTGTAGGTGTCGGATTACAGAACCATCCTTATCTGTA
TTCCCAATATCCGATCGATTTCCCAAGCGCCTCATCGCACGCGTACTCCA
TGAATGGAGTGAGCCCCCAATTTGCGTCCCCCGATATATACAATCCGACA
GGGCTAGGGCAGTCTAATGTTCATGATATCCTTCAACACGACGCAAATGC
TCAACCGTCGCAACAGGCGCCAACATTGCAACTAATCAACGGCACGCGAG
CTGCTGAACGATGGGATGGTAAGTCCAAACTGGAGAGACTCTTCGATCCA
ATCATCAAAAAGTTTAGGAGAATTATTGAGCCGATAGCTACTGTTGTTTA
CGACGCTATGCCGGCCACTTTCAGAGATCTAAATACTGCTACCACTAAAA
GTGTTGAAGCTATTGAAGAAGTAAAAACTCCTAGAGAATTCTTACAGCCC
CAACCTAGGTTAATAGCGCAAAGGAAAAACGCTCGTAAAAACAAACCCAA
AAAGTTTAGTGGTATTAAAATATCTCTAAATAGATTAAAACATAACAAAG
ATTTAGACGATTATGTCAAAAACAAGAAATACAAGTTTAATTATCCTAAC
AAGTATTACTATCCAAGGATCAAGCATACGGCTACCGGAGACGTCCAATG
TTCTATGGAAGCTCGCGAACTACTTCAGAATCCTTTTCGGGCTACCAACC
CAGCCAATGAGCTATGCCCAGACGATGTCAATGCCAATGTACGCCTTCCC
ACAAACTTATAA
>BGIBMGA000016-TA  cds:novel  sequence:nscaf1071:450075:456503:-  gene:BGIBMGA000016  protein:BGIBMGA000016-PA
ATGAGAACAGCAAGGAACATGTTCATCGTCAATTTAGCCGTGTCCGATGC
CCTGGTCTGCGTGGTCGGAACCCCGCTGACTCTTATGGAACTCCTGACCA
AGCATTGGCCGTTACCGGACTGGCCAAGTTTGTGCAAGGCGTGTGGCGCG
ATCCAAGCTATATCGATCTTCGTGTCCACTATATCCATAACTGCCATTGC
CCTTGATCGATATCAGTTGATCGTCTACCCCACCAAGCCTGGCGTTCAAA
CAATAGGAGCGCTTGTCACTATGTTCTTCATCTGGGTAACAGCATTCATC
CTTGCTTCACCCCTCTACATCTTCCGGAGCCTCAAAACGCACAAACTCGG
CATCGCCGGTATCAGCTCTCTAAGTTTCTGCATAGAAGACTGGCCTATCA
CTGACGGTAGAGCTATCTATTCTCTCCTAAGCCTGATCTTTCAATACCTT
CTACCGGTTCTGGTCGTCGTGATGGCCCACATTCAGATACATAGAAGACT
GCGAGGCCGAAGAAGGACCACGAGGAAAACGCCAGCAATATTAATAGCCA
TAGCAGTTACATACGTCATAAGCTGGCTACCACTTAATGTATTTAATCTG
GTGGCTGACTTCAGTTCGGCGCCATTTAAAGACGAGAAGACTATGACGGT
TACTTATGCTGTCTGCCACATGTTTGGCATGTCGAGTGCCGTTTCAAATC
CTTTACTCTACGGATGGTTAAATGATAATTTCCGAAAGGAATTCGAAGAG
ATCCTGACGAAGTGCTGCTGCAGGAAGAAGCCTTTAGTTAACGGCACGAG
GACTACTAATCGGAGGATGGAGACGGAATTGACTGCGCTGGCACAGTTGG
AGCATACCGTGACCGGGAACACCAAGACGTCGCAGTGCTCCCAGTCGATA
ACAATAGATTTAGAGGCAATTAATCCAGATCCAGGAAGGCCATTTCCTCC
GGAGTTGATGTTTCTTTTTGGGAACAAGACGAAACACGAGCTGGAGATTG
AAGAGTGCATGGTGGAGTTTGCGGAATGTGTAGCAATTAAGGCTTTCAGA
TTTATCGAGAACATTCTGGACAAGTCGAGTAGCTTCGATGTGCGTTTCCG
CTATCAGACAGTAGATGGCGTTGTACTTCTCGACCGTTCTCGACGTTACT
AG
>BGIBMGA000017-TA  cds:novel  sequence:nscaf1071:408223:409845:-  gene:BGIBMGA000017  protein:BGIBMGA000017-PA
ATGAAAATCTCGAAAATTTTCGTTTTCGTGTTCGCTATTGTTTTCGCCAC
GGCTTCGGTCTCGGCAGCTCCCGGCAACTTCTTCAAGGATCTTGAAAAAA
TGGGTCAGAGGGTTCGAGACGCCGTCATCAGCGCGGCTCCAGCAGTCGAC
ACCTTGGCAAAAGCAAAAGCTCTCGGACAAGGATAG
>BGIBMGA000018-TA  cds:novel  sequence:nscaf1071:400159:402528:-  gene:BGIBMGA000018  protein:BGIBMGA000018-PA
ATGAATTTCACGAGAATCATATTTTTCTTGTTCGTTGTTGTTTTCGCGAC
CGCATCAGCGAAACCTTGGAACTTCTTCAAGGAAATCGAGCGTGCCGTGG
CGAGGACACGCGACGCCGTCATCAGCGCGGGTCCGGCGGTGGCGACGGTG
GCGGCAGCCAGCGCCGTCGCGTCTGGCTAG
>BGIBMGA000019-TA  cds:novel  sequence:nscaf1071:389070:391195:-  gene:BGIBMGA000019  protein:BGIBMGA000019-PA
ATGCACGAGAAGCCATTACACCTGCTCAAAGTGACTGCATGGAGCGCTGT
TCACGCTGGAGGAATCATCGTGGATTTTTTTTTCGAGAACGCCGCTGGTC
AAACGACAACAATGGACGACTTTTTTGTGGGATTTTTGAAGTCCCGAGAT
TACGTGAACAAGCTCGAGACCCTTAAGAACAACATTCGAGACGACCGGTA
CGTAAACAAGCAGAACTATCGCTTCTGGGGTACAGAAAATCCACGAGTGA
TGCACGAGAAGCCATTACACCTGCTCAAAGTGACTGCATGGAGCGCTGTT
CACGCTGGAGGAATCATCGTGGATTTTTTTTTCGAGAACGCCGCTGGTCA
AACGACAACAATGGACGACTTTTTTGTGGGATTTTTGAAGTCCCGAGATT
ACGTGAACAAGCTCGAGACCCTTAAGAACAACATTCGAGACGAGTGA
>BGIBMGA000020-TA  cds:novel  sequence:nscaf1071:360652:361998:-  gene:BGIBMGA000020  protein:BGIBMGA000020-PA
ATGAACTTTGTAAAGATCCTGTGCGTCGTCTTAGCGCTCATGCTGGCTTT
GAGCATGGCGAGTGCCGCGCTTGAACCCAAACGGAAGGTCTTCAAAATAA
TTGAGAAGATTGGTCGCAATGTCCGCGGTGGAGTCATTACGGCAGGACCA
GCCGTGGTGGTCGTTGGACAAGCGGCATCCGTCGGAATGTGA
>BGIBMGA000021-TA  cds:novel  sequence:nscaf1071:359316:359899:-  gene:BGIBMGA000021  protein:BGIBMGA000021-PA
ATGAACTTCGCAAAGATCCTATCCTTCGTCTTCGCTCTGGTGCTGGCTTT
GAGCATGACCAGCGCTGCTCCCGAGCCCAGGTGGAAGATCTTCAAGAAAA
TTGAAAAAATGGGCAGGAACATTCGTGACGGCATCGTCAAAGCGGGCCCG
GCGATCGAGGTCCTCGGTTCGGCTAAAGCCATAGGAAAATAA
>BGIBMGA000022-TA  cds:novel  sequence:nscaf1071:355860:356586:-  gene:BGIBMGA000022  protein:BGIBMGA000022-PA
ATGGTCTGCATTGACGGGCACGAAGTAGTCGCTGAATATATAGACCCGAA
TAATGACACTTCCAGCGTTCCAGACCTGCCAGCCGAAGAATGGTACACTG
AGCACGTTAGAGAGAGCCAATATTTACTCCAGGTTGTAAAATGCGATGAC
CAGAAGTGCTGCAGCCCACGCCGGAGTGATCTGCATATGATTCTTCACGA
CCGTTTTCTGCCACCTCCATACCCTATCACTCAAGTTGATGGACATTTGA
CAATTCCGGACTTTCAAGAGCATGACGGAAAGTCATTTGCTCCATTTCTA
ATACACCACTGCTTACCGATTCAACCGCTGAATGCCTTCATCAGCACGCT
TTATGATCTCTATTACCCAAGTGTACGTGATGATTTAGGGAAAAGATGCT
GCAGTACATGCGGTATTTACTTTGCATCTAGCACAAGAGCTGCAGAGCAC
AGGCGATCAGCCCACATTGCACCAGCTAAGCAAGCGCATATGTTCCGCAA
AGTGCGACCCTCACGGATTGTCACAAGACGAGCTAATGTGTTACTTTGTG
CAAGTGCCAATGGCTTAGAGTGGCTAGATCAGAACGAAGTTGAAGGATGA
>BGIBMGA000023-TA  cds:novel  sequence:nscaf1071:353747:354342:-  gene:BGIBMGA000023  protein:BGIBMGA000023-PA
ATGAATTTCGCAAAGATCCTATCCTTCGTCTTCGCTCTGGTGCTGGCTTT
GAGCATGACCAGTGCTGCTCCCGAGCCCAGGTGGAAGATCTTCAAGAAAA
TTGAAAAAATGGGCAGGAACATCCGTGACGGCATCGTCAAAGCGGGCCCG
GCGATCGAGGTCCTCGGTTCAGCTAAAGCCATAGGAAAATGA
>BGIBMGA000024-TA  cds:novel  sequence:nscaf1071:346992:348048:-  gene:BGIBMGA000024  protein:BGIBMGA000024-PA
ATGAATTTCGCAAAGATCCTATCCTTCGTCTTCGCTCTGGTGCTGGCTTT
GAGCATGACCAGCGCTGCTCCCGAACCCAGGTGGAAGATCTTCAAGAAAA
TTGAAAAAATGGGCAGGAACATCCGTGATGGCATCGTCAAAGCGGGCCCG
GCGATCGAGGTCCTCGGTTCGGCTAAAGCTATAGGAAAATGA
>BGIBMGA000025-TA  cds:novel  sequence:nscaf1071:262711:273107:-  gene:BGIBMGA000025  protein:BGIBMGA000025-PA
ATGGACCTGAAGAAACAAACATCACGCTGGACCGGTTATAGAAAAGCACA
ATGGCCGATCGAGAATCACACTTTAATTTTAATGTACATACTACTTTTTG
CTGCTCGATTTAACTGTCAAGATTTAAGTATAAATGAAGAAACCAAAAAT
AATACTGTAGATATAAATAAAAGCGATTGCCATAGTACTGAATCTAGTAA
TATTAATGTTTTAGTCAGTGATAAAGCGCCTAGTACTTTACAAGATTTTA
TCAGAAGTTTAGAAAATGTAACAGAGAAAGAGGCCCTTTTAAATAAAACT
ATGGGATACGTAGAGAATTTAATAGATAACGTATTAAATTATGAACGAAT
CAAAATAATTGATGGAGTTGAAATCAAAATTAAAAACGATACTAAAGTAG
TAGACAAAGAGAGAAAAGAAAATAATGATATTGAAGAAGCGAGAGGCTTA
TTCAGTAAATATACTTACGAATACAGACTTTATCAAAAGATCAAGAGCTT
TATAGATACGCACGTGCTTTCGATAAGCTTACCAAAAGCTGCTAAGTTTA
TGGGCTTCAGATCCTTCGGTTTAAACAAGTTTTTCCTGCCGCTGCTGATC
GGAGGGCAGGTGTTAATAAAGACAATTCTGTTCGCGATGTTCCTGCCAAG
TATCCTCGGTAGCTTCGGGAAGATATTAGGAAAAGGCATCTCTCACCTGT
CAGCGACTTCCAGTCAAGCTAGCTATCCCCCGGCTAATATGGATGACACT
AACGCATACAACAACGACAACAAAGACTTCATGGGATATGAGACTAACCC
AACTGGCACTTATGCTTACCCCCAAGACTATGCCACAGAAGGAAACGACA
TGGAACCGGGAAATATTGACATGTCAAGATACGGCGCAGGTGGACCCAAA
GTTACCTACCTACCAAGCAAGAACAGCTACTACAAAAACCAGATGTCCAC
TGCAAATAACTACAAGATCTTCCAAAAAATACCGGCGTCCTCCATGATCC
TGAGCAACTATGACCCTTTCTACTCACCGCTGCTTTCAAGGCTCGACGGG
ATCTTTGCAAGGCTCGGATTAGCACCATCAGAGAATGCAGTCACAGATAG
CCCACAAATGGGAGGGCAAAGTCTGAGTGACATGAAGCTAGAAGCTTGCA
GGGAACAGCTTATTTGCCTCATGTACGCGAATCCAGCGAAATACGCGCCC
TACAGCAACCTGGTATCAGCCCAGTTGAGCAGAGAGCTGAACGAACTCCG
TCGCCCGGTCTCCGACAACCCAGAGATCCTTAGGTTCTTCAAATACATGA
GAGCAGCGAGGCGAGGACAAGAGGGAGTGGACTGCGTGACTCTCCATCCA
GGCTGTTCAACCAGCACTCCAACGCACACCATGATAGCTGCGTATCACGA
TATCAACAAGCTAGTGACTGCTAGGAAATTGAGGCTTTGA
>BGIBMGA000026-TA  cds:novel  sequence:nscaf1071:210880:217443:-  gene:BGIBMGA000026  protein:BGIBMGA000026-PA
ATGGCTAATATTTACGCAATATCAATATTTGCGTCCCTTTTACTCCAAGT
GCTAGCTGAAGAGACAGCAACGTTGAAAACACAACCAGCTACCGACAGAT
TCGTGAAGATATTAGAAGGATTGGGCCTAGATTTTCAGCAGGATAGCAGC
CTCATCGAAGCTCCCAGTTTCCTTTCATCATTATTCAAGCAAGATGAAAA
CGATGAAGGTGGAGGTGGACTCTTTGAGAAAATCGCCCAACCCTTACAAG
GAGGAACGCTCAATGACATTATAGTTCCCGTGCTGCCCTTCCTAAAGCAC
GTGCTCACGTTCGTAGTGGTGCCCATGGGTCTGGAAGCGCTGAGTCTAAT
CACGCTAGTTCCAGTAATGACTCGAGCCATTCCCGGGGTGATCGACTATT
TCTTCAGCAAACCGCAACCTACCATACAATACAAACCGATACATCACTTT
AGACCAGCCCGCCCTTATCACCACTTCGCAGCCAGCAACATCAGACCCTC
GACTGTGTACCCGCCCTCTCATATCAGCAACATTGAAAGACCATATAAAC
ATAGAGATTGGAACCAATATAATCAAGTACCACCGAATCCAGAACAAAGT
CACAAAACAATCCACGATTACGAAAGAGATAAACTACAGAAAATTTATCG
TCAGAATAATAATAATATTAATCTTTACGCGCATAAAGAACCAAATAGAA
TCAGAAATAAAGTCGTTTATAAATACGAGGATGAATTTAAACTTTTAAAT
CAATCAACAAAGCCATTAAGAATCAATCAGCCAAATAAACTTAGTCGGCC
GGGTTCAGCTTACAGAAATACAGAATTAAAAACGAAAATATTCCCAAATA
GCCCTACGAAATACTTTAATAAGGATTCCAAGGATGGTTACTTCCACGTT
CCAGTCGAATTTGACAACTGGCAGGCTCTGACAGCGACTGCTAAAAACCA
TTCTAATGTCAAACCCAGCAAAGACATAAAAGATAGATTAAAAACTATAG
CCGATATGAGTTATAAAAAAGTTGCTAACAGATTCAAAGTTCAAGGAGAC
GATGGCATAGGACCTTTCGTTCTTGAAAGCTCTTCAACTGATGACAATAC
TCTACCAAATAATGGTAATTACAAAAGAAATAATTCGAAAAGAAAAGGCG
TCGCTTTTGAAGCCACGACTGATTTGTATTCTAAATTCTACGGGCTTGAT
GAAGAGGCAGAAAAAAAGTATGGATCCAGTGGAATTTCGTATACAGAATA
CGAGATAGGACCATTGGAACTCGCCTTTAAGATGAACAAGAGCTGA
>BGIBMGA000027-TA  cds:novel  sequence:nscaf1071:159487:179915:-  gene:BGIBMGA000027  protein:BGIBMGA000027-PA
ATGCAGCACTGTCCCGAAGGAGCTCACGTCATGTGCATGTACTATAACAA
AAATCAAGTATACAGTCCGCGCTGCAGTAACCCTCGGAACATTAGCATGA
CTGCTGAAGTTGCCAAGAAATTACTGGACGTGTCCAATGCCGTACGGAGC
AAAATCGCCAGCGGCAAAGAACACGGCAAAGGACGGCAGTACTTGCCTCG
AGGATACGGCGTCTTTCGTTTGAGCTGGGACAGTGAGCTAGCAACATTCG
CACAAGTGCTAGCAAATCAATGTGTTTTAAGACACGACCTATGCAGAGCC
ACAAAAAGATTTCCGGACCCCGGCCAAACAGCAGGCCTGGTGCGTTTCTC
GTTTCCAGACTGGTACTTGATCAACAAACAGGAACTCTTCAAAACGCCGG
ACTTGAATCCAGATAAATTGCTGTACGCCGCCATCAAAGTCCTCAAATCA
TGGTACAACCAGAAGAGCTCGGTCACTGCCGACATGATCCTCTCCTATCC
CGATTGGACAAAGGACCCAAAAGATCAAGGTGGAAGATTATATATGGAGA
TGATCCAAGGTCCAGCTACTCACATGGGCTGTGGTGTCTCAGCTTACACA
GAATACGCACATTACGACTCAAATCCGAATCTTATTTATAATTCAGTAGA
AATAATCTGCAATTATTCGGCGAAACCACGCAAGGGACTACCGGTTTACA
ACACCACCCCACCAGAGAATCCTGCTTACAATGGCGCCTGCGGTTGCCCT
GATGGCAGCATTGAAGATGACGACTGTCTTTGCAACCTTTCTGAGAAAGA
TAAAGAAGCTATACGCACGTGTGCCGACCCTGATTCGAACTGTGAACCAA
CAGTCGTGCTACTACCGATATTCAGCATTGAAGATGCGCCCCCCGAAAAG
CTATTCACGCAAAGGGTAGTTGCAAACAATATCACTTTAAGACAAAGAGA
TTCAGTTGAGTTATTCAACAGCTTACAGAACACAGAGGAGTCTTTGATTA
ATTTGTGGTCACACGTACACATACAAGCTGTGATAAACTGCGGCGTCATT
TTAAATATACCTTATAATTTCAGCTCACTCCAACGTAAGCCAATCAGAAA
GCCCGTTGTTAAAAATCGGTACTTCAATCCAAAAAGCATCACAAAGGGCC
AGTTTAAAAAAGGCGTTGCTTTGACCCACAAAAGGAAGCAAAGCATATTC
GCTAAACAAGCCAAGTTTCAACTACCAACGATAAAAAATAAGATGACTCA
AGCCAAGTCTAAAATAACGGACGTCATACCTCGTAAAGATTTCACACGAG
CACAAAAGCTCGTTAAAAGCTACATAAGCGACAAACATCGTCCCTATTAC
GGCACTACAGAAAATAGACACAAAAACATTGTTGATCAGAATGATGTAAA
CCATAAAGAGCCCACAGAAGCCGTTTTAAAATCAGTCGAAGAAAGAGTTA
TGGATTACAATAAACATTTCGGTCCCGATACTGATAGTTTACAAGGTAAT
AAAAGTCCAAAAACAATTACTGAAGATTCAGACAATAAGCTGATGGTGAT
GCTAGATAATTTGGAAAGAGCAGTGAGGAATATAGAACTAGATGGAAAAG
AAAAAGAGTTATTCGATGCCAAAATAAGAAAAATATACGGCACTGTTGTT
GGTAAAGATGTTACTAATGTTGTACAACGTAAAGATATAACTGATTACGA
TTTCAACCAAAAGATCGATGCTGAAGTGGAAGGAAAGGGTCCTCCTGCAG
AACTGGAATACAGACATAAACAAGATTACGGAGTTTCTAAAATTGATGTC
AAAGACAACAAACATGACTACGATCGAAAATTAAATCCAAGGAAACAAAG
TTCATTTGCTAGTTATCACAGAGAAAATATTAACGATTTTACTACAAAGG
ATGATTATTATGATTCTTTTTATGCCAAGCACAAAGCCAGCGCTCTTACA
CCGAGACACACCTTGAGAAACCACGAAGATAAGAGCATTTACAGAAAAGA
TAATTTGAGATTTACAAATGTGATGAGTGAAAGAAAAGTTAAAAGATTAG
AAGACAGTCGTTATAACGATCCATTAAGCGTAGACAGGAGAAGGTTTTAT
CAAGAGAAATTAGAGAAAATGGAGAAGAAATTACGTGAAACTAAAAGCTA
TAAACATAGAAATGAGGGCAAGCTGTCGCTGCGACCGACCGAGGACCTGT
CGAGGGGGAGTCGATCTAAAAGCCAAATCAATCCGTTCTACATGCACGAC
GGAGCAAGATACCTTCACTACTGA
>BGIBMGA000028-TA  cds:novel  sequence:nscaf1071:120511:127469:-  gene:BGIBMGA000028  protein:BGIBMGA000028-PA
ATGACGAGACTCAGCATAATAGCAATAGTGCTATGCCAGATATTGTGCTT
GCAAATCCAGGGCGGGCACACCGAAGATGATAACCCTCTGCTGGATATCG
CGTCGTCATTGCTCCAAAACATGGGCAATGGCGACAACAATGGCAACGGA
ATGGCGGCCATTGGAAGTATTATCGGAAACCTCATGCAGGGTGACAACGT
TAAGAACTTGGCATCTTTATTTAACAATGAAAAAGAGGAAAAAGAAAAAG
ATAGCGGCAACATCGGAGATATTCTTTCAGGCTTAGGCAGTTTGATGGGC
GGACAAGACGGAAAAATCGATCCAGCCATGATCGGAGGAATGATCTCGAT
GTTCGCCTCCATGGGTAGCACGCCTAAACGCGAGAAAAGGGAACAGAAAA
AGGAAATAACCTTCGACAATTTAATGAACTTAGCATCGAGCTTCACGCAA
AACAAAGAAGGCGGTAGCTACATGCCGCTAATCATGAGTGCTTTGAAAGG
GTTCACGAAAATGGAAGCCGATAAGAAAGCCGACGAACACAAGGACCACG
CATCCTTCCTGCCGCCGTACCTAGAAAAAGCGCATCTATACTGGGACATA
TTCATAAACTCCGAAGTCGGCAAACTGGTTTGGGAGAAAACCGGCATGAA
GAAAATGTTCAAAGCCTTCACCGGCCCCGACGGGAAGATCAGCTTCGAAA
CTATGTTCAAGAACTTCGAGAATACGTCGTTCAGAAGACATTGGATTAAG
GCCTCCGCCAAATATTTGACCGACATGGCTGTTCATGTGACGAAGCCTGA
AAATTGCGTTCTTCACAGGTACATATCGATGGCGGAATACGTTATCAACT
CGTTCATGGAGTCCCAAGGATTCCCTAACAGCATACAATTCAACGCCAAA
GCTCCGGCTAAATCGCTAACGGCCATCATCAATTACCTTCTGAAGACTTA
CATGGACTTCGATGCTGACGTTACCGAGTACGTCGTCCCTGCGGTCGAAT
ACGCCAAGCAAACGTTGAAGCTAGCGGAGAAGGCCGCCCAGTCTGTGGCC
ACCCGTGAAGACTACGCCGCCGTCAGCGACCGCCTCACGGACGCGCTCAA
CCTCGAGGTCATCGAGCCGGTGCTGCGGGTGTACCGCGCCTACCGGCACT
CCGCCGCCGCGCCGCACTGCCAGGAGCACCTCATGTGTCTCGTCAACCGG
CCGGAGGGCGACAGGAAAGGAGCCCCGGGTCTCAAAGCCGGACTGACGAA
GCTCAGCAGCTTAGTGGCCTCCGCGGCCCTCAGCTTCCACGACGGAAAAG
GATTCTGGGACCTCTACAACGCGATCCAGAGCGACGTCAATTGCGAGGCC
GCCTACCCCGCCGACTGCTCCGCCTTCCACGAGCACGAACTCAGAGTCAC
CACGGAGCCCTACCACACTGAACTATAA
>BGIBMGA000029-TA  cds:novel  sequence:nscaf1071:110512:111633:-  gene:BGIBMGA000029  protein:BGIBMGA000029-PA
ATGGGTAAAGTAAAGCAAGAACCGGTCGAACAGGAAGACCAGGCTGATGT
CAGCATTAAAGCTGAACCGCAAAGCCACGATGAAAAAGTCGAACATTGTA
GTATAATAGCGAAACCGATGGCCACAAAAAAACTCACCAAAAAGATATAT
AAACTTATTAAGAAATCGAGTAACCATAAGAACTATATCAGAAACGGCCT
GAAAATCGTTCAGAAGCAGTTACGTCTGGGTGAAAAGGGCATGGTTTTCT
TTGCTGGAGACATTTCACCCATAGAAATCATGTGTCACCTACCTGCGGTT
TGCGAGGAGAAGGACGTCCAATACTGTTACACTCCAAGTAGGAAGGATAT
CGGTGCCGCCATGGGTACAATGCGAGGATGCATCATGGTACTTGTCAAAG
AACATGAGGATTATAAAGATTTGTACGAGGAAGTTAAAAGTGAAATAAAA
TTACTCGGACATCCACTGTAA
>BGIBMGA000030-TA  cds:novel  sequence:nscaf1071:47781:59237:-  gene:BGIBMGA000030  protein:BGIBMGA000030-PA
ATGGCAAACGCACTGCTATGTTCGGCTTTGCTAACAGCGTGCGTGGTCTC
CGCTCAGGTGCATACGGCCGTCGAAACAGAAATGTTCGCTATACCAATCA
GCCCTAATTTATTTAATTGGACTTACCAAGAGTTCGACCAGCAGTACCGG
TTTCACGCGTCGCTGCTGGGTAAGCCTGAGCTACCACAGTGGCTTCACTA
TATCTATAGTGGGCGACATCACTCTGGCTTCATATTCGGTACCCCACCCA
GAGGCACCGAAGGACCTTTAACGCTGGAAGTAATCGGTTTGAATCGTCAA
GATTTTGAGACGCGCCGCGTACTTTTGACACTGAAGGTCGAGAAGAAGGA
GAAGATGGCCAGCCACGAAGTCGAGCTGAAGATCGACAACTTGAACGTCG
AGGACTTGTTAGACGCACACCGGATGAATCGTTTGAAGGATATTCTGAGG
ACCAAACTCTGGACGGAAAGCAGTCAAGATCTGTACGCCACGTTCTTAGC
TTCGGCCATAGATCTTGGTGCCAGATTGCCGCTGAAACCCAGCGACGGTG
AGGGGCTGGTGGTCCGGCTGGGCAGTTCGCACCCGTTCTCGTCCGAACTG
AAACGTCTCCGTGAGGAGGTGCGCCCCCTGTCGAAGCTGCCGAGCTGCCC
TCGCGACTACAAGAGGACCACAGTCGAAAGACTCTTCAGGGACGCCGGCC
TCACCCTTGACTGGTGCAGGTTTGAGCTGTTGAAGACGTACTACAAGCCC
CGCTCGACCGTCCAGCTGGAGTACATGAGCGACACCCCGGCGGGGGGGCG
GCCCGGGCGCGCCTCCCCCGCCCCCGCCCCCTGGTCGGCGCCGGCGCGGC
ACTCGCTGCCGACGCGGGGCTACGCGCGGCAACTATCCGCCGTCCTGGCC
GCGCCCCTGGCTCTGCTGGCCGTGTCGGTCGCCGCCCTGACCGCGCTGGT
CTGTTTCCATTACGCTGCTGTAAGTCAGAAATCAGCGAGAGCAGAGTTAG
GTCGGCGCGGGACTGACAGCTCTGAGCAGCCTCAGCTTGCCGACAACAAT
AGCTCCAAGAGTCTGGGCGCCAGTCCGAACAACAGCATCGCTCGGTCTTA
CAGTCCGAAATCGACACCGAATCTAGCGAGCAACTACAACCGACCCCAAC
CCCCGCCCTACGCCGGCGCCCTGCACCACCGCAAGTCCACAGCATCCACG
CGAGGACACACCCCGGAACTCCTCCACGACCCCTCCAGAACGGTCCTGGA
AGAATCGTTGAAGCTACTAAACGAAGCGAACATAATTAATTACGAAATAA
AAGATCCGATTGTCGATATCGCTGACGGAGCTGACGACTACGCCCCGATC
GATGCTAACGGAACCGGTTTCTTGTCGGACACGACCGGTTATTTGTCGAT
GAAACCGGATACGGACGGTATTGACGTTCCGGACCTGGGCAAGTTCGGGC
CGGCCAGCGATAGCACTCCCAAAGTTCACGTCAGCCAGGCGGCCAAAATG
CCAAAACCGTCAGCAGCATTATAA
>BGIBMGA000031-TA  cds:novel  sequence:nscaf1071:29202:44775:+  gene:BGIBMGA000031  protein:BGIBMGA000031-PA
ATGTTTCACATCTGCCAGGCGTCCCGTGACGGCCCACATTTTTTTTATTT
CAGTACGATAATGGCGTTGTTAGCGACGTGGAAGGCAGGAGCAGCGTACG
TACCAATGGAGCCGAGCTTCCCTCAGGGCAGGATCACTCACATACTGAAG
GACGCCGAACCTTCCCTTGTCATTTATGATGATAGCGCGGACCCCTCAAT
GTTCAAGGAAAGCGGAGTACCGTTCGCGTCATTCGAAGAGTTAGCGCAGG
AAGCTACCAGCCACTCAGCCGACGAACCAATGGATGCGGAGACACTGGCG
CCACTTACAAGTGACAGCATCGCTATCGTACTCTACACTTCTGGAAGCAC
CGGCATTCCGAAAGGTGTGCGTTTGTCGTACTCGGCAATCTGCAATCGTC
TCTGGTGGCAGTTCCGCACGTTCCCCTACTCCGACTCCGAAGAGATCTGC
GTTTGGAAGACCGCGCTCACCTTCGTGGATTCCGTCTGCGAGATATGGGG
ACCGCTGCTGCACGGGAGAGCCTTGCTAATACTGTCGAGGGAGACCACCA
GGGATCCTCAGAAACTTGTCAACATTGAAAGACTCGTGTTGGTTCCAACT
CTGCTACGTTCCATCCTGATGTACCTGGCGTTGGGCCCCGCCTCACGACC
GCTGCGGCGTCTCAAGCTGTGGGTCTGCTCCGGGGAAACCCTCAGCAAGG
AGCTGGCTTCGGAGTTCTTTAAGTACTTCGGCAATGAGGACGGATACAAG
CTCGCCAACTTCTACGGAAGCACTGAAGTCATGGGCGACGTGACGTATTA
CGTCTTGGAAGGCAGCGACCAATTGGATTTGTACCCGACTATTCCTATTG
GGAGGCCCTTGGACAATTGTGCGATATACCTGTTGGATGAGGAGTTGAGC
CCGACCCGTGATTCCGAGCCGGGCGAGGTTTGGGTCGCGGGAGCTAATCT
AGCCGCTGGATACGTTGGAGGCGGCGGCGCGAACCGTTTCTGTGATAACC
CTCACGCCACTCAACCTGAATTCCAACGTTTATACCGCACAGGAGATTTC
GGGACTCTTGTTAAGGGCGCGGTGCTGTACGCCGGTCGCACGGACGCCCA
GGTCAAGATTCGAGGACACCGCGTGGATCTGCTGGAAGTGGAAAGAGCGC
TGGCCCAAGTCCCAGGAGTTGACAAGTGCGTGGTGCTATGCTACGGTTTG
GACAGAGGCAACCCTGAGATCCTCGGCTTCGTCACAACCAAGCCGGGCGC
CCGGACCAGCGCGCAGCACATCGAGGGCAAGCTCAGAAGCGCCCTGACCC
ACTACATGATGCCACAGGTAATCGAGGTTGAAAGCATTCCTCTGCTGGTA
AACGGCAAAGTGGACCGGCAGGGTCTCCTTAAGATGTACGAGAACACGAA
CAACAATGACGACGCCGAGGTAGCCGTCGACATTGACTGCAGTGGCGCGG
GGCTCGCGGACCTGGAGGCAGCCCAGGCCCTCTTGGAGACGGTGGGCGCC
GTGCTCGGCAGGGCCGCCAGAGGAACGCTGTCTCTGAGGTCCGGCTTCTA
TGAGCTGGGAGGGAACTCTCTGAACTCCATCTACACTATCACCAAGTTGA
GGGACAGAGGTTACTATGTGGAAATCAGCGACTTCCTGGGAGCTTCCACT
CTGGGCGAGGTTCTGTCGAAGATGTCGACGGATCCTAATGGCGGCGCCGA
CTCGAAGGAGGCCACGTTCACAGCCGTGCCCATGAGGGATGAGCACAAGA
AGGAAGTTATTGACATGGTGGAGTCCTCGTTCTACGAGAAAGCCGAGCTG
GAGCAGTTCTTGAAACACGAGATCGAGACCAGGGACTACGCCGACTGCAT
CGACGCCTGCTGGCCGGCGCTGCTGCAGGCCGGACTGAGTGTCGTCCTCA
ATGACGTGAACAGCGAACCAGTAGCAGTGGCTTTGAACTTCGACGTGAGA
GACGAACCTGAGATCGAGTTGTCTGGAGGACTCGCCAAGATCATGGGATT
TTTGGAGTACGTGGAGGGTTCCGTGAGGGACACCATGCTGCCCCATGGGA
AAGGTGCTGTGCTGCATTCGTTCATGATGGCGACGAGTGAGCGTCTGAGC
GCACGAGACAATGTGTCCGCCATCCGCGCTCTGGAGCTAGCCACAGACCG
AGTAGCGAGACAGAGACGCTTCAGAGGCGTGTTCACGACCAACACGAGTC
CGCTTACGCAGCAACTCGGCACAGATATACTCGGATTCAAAACACTGCTA
GACTACCAAATAAATCAGTACGTGGACCCCAACGGCGAAAGGATCTTCGG
AAAAGCACCTGACGATATGAGGGCTATTGTGTGCTGGAAACCCTTGGACT
AA
>BGIBMGA000032-TA  cds:novel  sequence:nscaf1071:74257:87000:+  gene:BGIBMGA000032  protein:BGIBMGA000032-PA
ATGCTGCCAATATGGACGTCGGAATTCCTCCAGGCCGTCTCCAGAATGGA
TCCGAAGTTCATAGCGTTGCATCTGCAGGAAGTGGGGGGTAAAGCGTACG
AGAAATCGATGCAGTACGTCAAGGATTTTGTCCAGAGGCTCTGCGACTGT
CCAGAGCTGAGGCTGTTTGACAAAATAAGGATATACCTCGACGAGGACTT
CAGCTCGCCTGAGAAATTCACTGCCCTGGGCAACATGTACTTTGCGCATT
CGTCGCTCGTCGACCTCAAGATATGGGATTTCGACCTTAAAGCTTACGTT
GATGTTGTCGGGAAAGAGATCCACAGTGGTAACATCGAGAATGCCTCCAC
TAAAGAGAAGGCAAAGTTCCCTCAGCATTTCTTCCCAGAGTGCAAGTGGT
CCCGGAAAGGGTTCCTGCGCACGCGTTGGACCATCCGCGGCACGGCGGTG
GAGTTCGTCAACATCCACCTGTTCCACGACGCGTCCAACCTGGTCGCCAT
GGAGCCCTTCCCGTCTGTGTACTGCCGGAGCCGGCGGCGCGCGCTGCGGC
ACACGCTGCGGCAGCTGCACGCGGACGGCAGCGCCGCGCCCTACTTCATC
TTCGGGGACTTCAACTTCAGGACCGACACGGCAGGCGTCGTCAAGAAGGT
GACCGAGGACTTGTCTGCGCAGCGCGTGCAGGGCGGGGCGGAGGGCGGGC
GGCTGCAGTACCGGCGCCGCGCCGACCAGCGCCTCGTGCTCACGGTCGGC
AAGAAGGAGTTCGCGCACGTCGACCACCAGAAGATATTCCGGGAGCCCTG
GGTGAGGGACCTGCCGACACCCCCCTCACATTACCGTCTAGTCTCATACC
AAGGACAAAGTGGAAGGCTCGTCGTAGAAGGCTTCCTCGCAAGGAGGAAG
AGAAAGCCTTCCTACACTGCCTCATCACGCAGGCTGCAGCGTTACGACCG
CGAGCTGGAGGCGCTGCGGCCGCACCTTTTCGAGTTCCCCGTCAAGTTCC
CGCCCACCTACCCCTTCGAGGAGGACGTGCTGCTGCCCACGCACTACATG
AAGACGAGGAGGTCCGTGACGGAGTCCACTGACAGCAGCAGCGGCCGGGC
CTCGTCGGACAGCAGTCCCGCTAGATCCGGCTCACCAGCCAGCAAGCGCA
ACGACACGTTGAAGAAGAAAGGCAGCGCGTTGGAGCTGGACGCGCTGGCG
GTCCCGGGGCTCGCGCTCAGCAGGAGGAGCATCGCCGACCCCACCAGCGT
GCAGCAGGCCATCAGCGCCAGGGCGGGCGAGTCGGACGCGTGGGGGGGGC
GGCGCCGGCTGGTGCGGAACCAGTCCGAGGGCAACAAGCCGGAGGGGGAG
GTGCGGCGCGGGGAGGGGCGCCGGCGGACCGAGTATGGCGTCATCGGGGA
CACCGCCTGCATGGGGGACCACAAGCCGATCTACCTCCGCGTGATGCTGC
AGGCTGACCGAGGTAGGCTGGCCCCGCGCTTGCTCCGGCACCCCACCCAC
CCAGACCTGTGCGCGCTCCGACCGGCCGCCCCCACCGCCTCCCCGACCGA
CCGCCACCCCCCGCCGCGCCGCCGGACCGGCTCCCTCAACGAGACGATGT
TCCGCATCCCCCACGTAGAGATCACTACTGCCGACGCGCACTACGACGAC
CTGTGCGTTAGCGACGTCGACGACGCACTGCTGAGCGTCAGGCGATGCCT
CGACCCTTACACGCCGGAGAGTGCGGACAGCCCTAACGCTGAGGGTTCCG
ATGTGGAGGGGAGGTCGACTGAACCCAATCGAGACAGGAGCGTGTCGCCG
ACGCAGCTAAAGCACAGATTGGATCGTCTGCTGACCGGCAGGGAGGCCGA
GCTCGGCAGTAGCGACTCTACTAGCCTGTGCTGTCTGGCGCTACGTTGCT
ACGGCCTGCGTTGTCACAGGACGCGTAGAGCTCAATGCGAATGTGAATCG
AGTAAATGCTGCACTTACTGA
>BGIBMGA000033-TA  cds:novel  sequence:nscaf1071:90399:98934:+  gene:BGIBMGA000033  protein:BGIBMGA000033-PA
ATGTCGGTCGATGGAAAACTTTTTTGGGGTGGTGGAATTGCTGACATCCA
AGTGCTTTATCAGCTTCGTAATTCGCGACTGGAGTACCACCCTGAGTCGT
CGCCAAAGCATCTGCGCAACGATGAGCACGACAACGGACACGACAACGGA
CGCGACAACGCCGACCCGCCCGAGTCGCGCTACATACAGTTCAATATTGA
CAACGAAATACGTCAAGCGTCTGAATTGCTCGGGATCCCGGAACTGACGA
GAACCAGTCAACTGATCCTCACACAACAAATGCTGTATGATGAAGCGTTC
CTTCTGCAATTCCACGTGTCAATCACGAGACGTTTCCGTGATATGTACGT
CGAGCGTAACACATTCGCGGACGTGACTTTCGCCCTGGACGATGGCATAC
ATTTGGCCCATCGCGCCATCCTGATGGCGAGGTGCGATCCCATGAAGGCA
ATGTTCCAAGGGCATTTCAGGGAAAGCAACTCCAGGGTGATATCGCTGCC
AGGCGTGAAGATATACGCTTTCCACATCCTCCTCTGCTATATGTACACGG
ATAAGATACCGAGCGTCGAATCAGCAAGGTGCCTGGAGCTGCTGGAGCTG
GCCAACAGATTTTGCATGAACCGTCTCGTCAATTTGGTGGAGTATAAAGT
TATCGAAGAGTTAAGACATAAAGACAGAGTACGAGGACATGAAGATGAGG
TTGTCGAAATAGCGTTATCCCTTTTGGAACCTGCTAAGGTACGTCAAGGA
ATTCGATTACTATCAAAAGTGTTTGAGCGCGCAGTCGAAAGAGAAAAAAG
AATTGGGTCCTACTACATCGTTACGCACGAGCCAACAGACTGGCTGTTTA
TGTTTTCCGAGTGA
>BGIBMGA000034-TA  cds:novel  sequence:nscaf1071:111886:116158:+  gene:BGIBMGA000034  protein:BGIBMGA000034-PA
ATGAGTTTTTTGGGAGAAGCTAAGAAGCTAGTTACTGAATGGAAATTTCA
TGGTCTGCTAGATATATTAAAGAAACTGCGATCTAATCCGGAGAAAGAGC
TTCGTTTGCTGCTGTTAGGGCTGGACAATGCTGGAAAGACGACTCTATTG
AAGCAATTGGCTTCGGAAGACGTGAACCACGTTATCCCGACCGCTGGTTT
TAATATAAAATCGGTGTTATCGAATGGCTTCAAGCTAAATGTTTGGGATA
TCGGTGGACAGAGGAAGATCAGGCCTTATTGGAGGAATTATTTTGAGAAC
ACCGATATTTTGATCTACGTGGTCGATTGTTCAGATCACCATAGACTGGA
GGAGACCAGTCTAGAATTAGCCGAGCTGCTTCTGGATGACAAGTTGCGCG
CTGTTCCGCTGTTAGTTTACGCCAACAAACAGGACTTGGCGACCGCATTA
CCGGCTAGTGAGATAGCTCAACATCTCGGTCTGCACTTAATAAGAGACAG
GACTTGGCAGATACAAGCGTGTGTGGCCACTGATGGTACTGGAGTTAAGG
AGGGCATGGAATGGGTTTGCAAGAATATCAACGTGAAAAAATAA
>BGIBMGA000035-TA  cds:novel  sequence:nscaf1071:191800:192627:+  gene:BGIBMGA000035  protein:BGIBMGA000035-PA
ATGTTTCAAATTCAATGGCCTTTAGCACATGACTTTCCTATTCCACAACA
CAACTCTACGTATATAGACAAGTCAGATAACATTCTCCGAGTACCAGCGA
TAGCATACGATGACCAGAAAACCAGAAGGAAATACAAGAAGACCCCGAAG
AGCACGATCCAGAAGATAATCAAGAGGAACAGGATGAAGATAAAGAAGTT
ATATGTCCATCAGATGACAAAGCCCACACTTCAGCCGAAGCCAATGGGCA
CGTTCAGAACAGAACCAAAGTTAAAAGACGAACAAACGACACAAGCGAAT
AAAAGAAGACAAAAGAAATGGAACTCTAAAGTCGTTAGAAATAGAACGCC
TTTTCAGAACTTACAGAGAAATAGATTTAGAAGAAGCTTAGAGAGTGATA
ATTTGTTTGTGATCAGAGATTTAGATGAAATTGAGTTTTTGGGTAAAGAC
AATGATTCTGTTACAGTGAATGCCCATGTTAAGAGGTATTGGTGA
>BGIBMGA000036-TA  cds:novel  sequence:nscaf1071:367575:368267:+  gene:BGIBMGA000036  protein:BGIBMGA000036-PA
ATGAATTTCGCAAAGATCCTATCCTTCGTCTTCGCTCTGGTGCTGGCTTT
GAGCATGACCAGCGCTGCTCCCGAGCCCAGGTGGAAGATCTTCAAGAAAA
TTGAAAAAATGGGCAGGAACATCCGTGACGGCATCGTCAAAGCGGGCCCG
GCGATCGAGGTCCTCGGTTCGGCTAAAGCTATAGGAAAATGA
>BGIBMGA000037-TA  cds:novel  sequence:nscaf1071:386711:387454:+  gene:BGIBMGA000037  protein:BGIBMGA000037-PA
ATGAATTTCGCAAAGATCCTATCCTTCGTCTTCGCTCTGGTGCTGGCTTT
GAGCATGACCAGCGCTGCTCCCGAGCCCAGGTGGAAGATCTTCAAAAAAA
TTGAAAAAATGGGCAGGAACATCCGTGACGGCATCGTCAAAGCGGGCCCG
GCGATCGAGGTCCTTGGTTCGGCTAAAGCTATAGGAAAATGA
>BGIBMGA000038-TA  cds:novel  sequence:nscaf1071:392663:393260:+  gene:BGIBMGA000038  protein:BGIBMGA000038-PA
ATGAATTTCGCAAAGATCCTATCCTTCGTCTTCGCTCTGGTGCTGGCTTT
GAGCATGACCAGCGCTGCTCCCGAGCCCAGGTGGAAGATCTTCAAGAAAA
TTGAAAAAATGGGCAGGAACATCCGTGACGGCATCGTCAAAGCGGGCCCG
GCGATCGAGGTCCTCGGTTCGGCTAAAGCTATAGGAAAATGA
>BGIBMGA000039-TA  cds:novel  sequence:nscaf1071:431749:432960:+  gene:BGIBMGA000039  protein:BGIBMGA000039-PA
ATGAATTTCACGAGAATCATATTTTTCTTGTTCGTTGTTGTTTTCGCGAC
CGCATCAGCGAAACCTTGGAACTTCTTCAAGGAAATCGAGCGCGCCGTGG
CGAGGACGCGAGATGCCGTCATCAGCGCGGGTCCGGCGGTGGCGACGGTA
GGCGCAGCTGCCGCCGTCGCGTCCGGCTAG
>BGIBMGA000040-TA  cds:novel  sequence:nscaf1071:584271:584699:+  gene:BGIBMGA000040  protein:BGIBMGA000040-PA
ATGTCTGGATTACTCATCGTCTTATTCATGGCGACACTGCAACTGTCCCG
GTCAAATGTGACCGAAGATGGATATCTCCGGTACGTCAAGGACAGCTGCT
TTGTTAAGGGAGAGGCTATTTCTTGTGTCAAGTACAAGGGCCTCAAAGTC
ATCAAGGAAACCTTTTTTGGAGATAACAACAACGAAACGATCAAGACAAA
CCTATTCAGTCTGGTCCCGTTAGATGTGGAAACCATCAACAGCTTGGGCG
TGAAGAAAACAGTAAGGGACGTAAAACCAAGAGGATTCTTGTCTGAATGG
GCCGAGTTTGCTAAATACTTGATGCGGCTGGTGCAGGACTTCCTGAACGT
CAAAGGTCTGAAGGTGGAAATACCAGAGGGAGCCAGAACCGTGGAGGAGG
AAACGGCTGATGATGGTGAGCTTTTATAA
>BGIBMGA000041-TA  cds:novel  sequence:nscaf1071:600988:601170:+  gene:BGIBMGA000041  protein:BGIBMGA000041-PA
ATGCCGCATTATTCCTACTTCGGCAGCTCCGATAGCAGCGACTTCAATTC
GGACTACGGCAGCAGCTACGCCTACTCCTCGGGAGCAGGGGGAAAAGACT
GGGCGTCTAACCGAGCGTATTCTCCAAAGAACAGGCCGTCACCAGCCCCT
ATGTACATCACAGCCCCGGGCGCTGTTGCTTAA
>BGIBMGA000042-TA  cds:novel  sequence:nscaf1071:620089:626738:+  gene:BGIBMGA000042  protein:BGIBMGA000042-PA
ATGTACAGTTGGTCGCTGAGAAATGGTAGCATTTCCGGCACGCCTTCCAT
TAGGCCCTCCGAAGAGACCATCAAGCGGGGGTTGAGTGCCAAGTGCGCTG
CCCGAGATACATCCTCATGCATCGTCCACGAGCTGGTCGGATACGTCGAT
AGGATGCTGAAAACTGCCGCAGTCCAGATCAGTGACGACGTCTTGATTGT
CGATGAGAGTAATGGCGCAGCAGCGTCGTTGCCAGTGAAACCAGAATCCC
TAGCCAGAGCCGGCTCGACTATCGAAGACCAAGCCCAACAACTTATCATG
GATAAGCTATGGAACTTCGCGACCACCAGGTCTCTGAGGTACAGGCTACT
GAACAACGCGGACCTGGTGATGTCTGGTAAAGAGAACAATGATGGAAACT
TCGGTATTGGAGTATCTCTCAAAGCACCGAAAGCAATCGAAACAGGTCGC
CGGCAAAACAAAATTGGACCCTTCATAGGTCTGGCAGCCATGAAGATTGG
GGTCCTCGGCGCTTTGTTCTTTAAGGGGCTCACGCTTATGGTCGGGAAGG
CTCTCCTTATATCCAAGATCGCTTTACTTTTGGCCACCGTTATTGGACTT
AAGAAGCTATTCACTCATCAGGTGGGAATGCATGAATAA
>BGIBMGA000043-TA  cds:novel  sequence:nscaf1071:688056:693867:+  gene:BGIBMGA000043  protein:BGIBMGA000043-PA
ATGTATCGATTTTTGGTGCCGTTTGTTTTTTTAACGAGTGCCTTGGGGTC
CTTCCTCGATAAGGACATCGATTTGGCCGACGGAGTCAAACTAGTTAGTA
TACCGGTACCGAAAACGCTGGAAAACGGACGATCGTTCGACAATTCGGTT
TTGTATCGAATGGCGAAGTTCTTGCAGGGACACGAATTACATATAAAGCT
CCCGAAGTTGATAGAGAAGGATCGTGTGGCCCAGATTTTCGCGCAGAGTT
TGAAAGTCGTCGATGAAACTTACAAGGAAAATGGGGTGACCGGAAGGGGA
AAAGGCGATGGCAGTGGTGGAGTGGCTCTGCTGGGGATGATGTTCGCTAA
AGCCCTCGGAGCCTTGGGTATTGGTGGTCTTGGACTTCTAACTATGAAGG
TGAATCATTCACCTTTCCTGTGGGGGGAAGAAATACGATGGTTCGGAACC
GATTCCAAATGTCCACCACCTAACTGCTCCTGCAACAACTAA
>BGIBMGA000044-TA  cds:novel  sequence:nscaf1071:709297:710082:+  gene:BGIBMGA000044  protein:BGIBMGA000044-PA
ATGTGGAGGACGTCGTTTATCTTCGCTTTGATTGCGGCTACATCCGCTCT
GCCCGCCCAAGATACGTCGTACTCTGAAAACGATCTCGACGACTGCTTAA
AGAAAGACCCTACATCCTGTCTGAAAAACAAGTTCTTCTCATACGTGGAC
AAGTATATAGGGCAGAAGGATTCGTTCGCTCTTACCGATGGAGTGAAGAT
CTACAAGTCAGCTGATGTCATACAGACGGGAGCACCCAGATCTCTCGACC
CACTTTCAAGACTGAAGTCCTATTTGGAAACTCATTCTCTTAGTGTTGAA
GTGAAAGGTACTGATATTTTGGATGCTGTGACTGGTGCAGGAAGAGCTCT
TCAAGATACTGTGACTTCCTTCGTCGATGATGACGCCGCGGAAGAAAGCA
GAGGGAAAAAGAAGAAAGCCTCAAAAATCCTTGGACCAATAATGGCGATT
ATGGCTATGAAGATGATGGCAATAATGCCTCTTGCGATCGGAGCTATAGC
ATTAATAGCTGGCAAGGCGTTACTGATAGGAAAACTGGCATTGGTCTTGT
CAGCGATAATTGGTTTGAAGAAATTGATGTCACAACAGAAGCACGTGACT
TATGAAGTGGTGGCGCATCCTCAGCATACATCTAGTCACACTTCGAGCCA
CGATTATGGAGGTACAAGCGGATATGGCGGAGACTCGTCTAGTGGTTACA
GTAGCGGCGGAGGTCACGGAAGCAGCGGATGGGGTAGGTCATTAGACGCG
CAGAGCCTAGCGTATTCAGCCCACAAACCCCATTAG
>BGIBMGA000045-TA  cds:novel  sequence:nscaf1071:756455:761654:+  gene:BGIBMGA000045  protein:BGIBMGA000045-PA
ATGAAGTTTTATATATTGATCGCGCTGTTCGCTTTAGCGTGTGCTGAACG
AGATAGCACCTTGGAAACGGCCATTAGCTTCGTCCAGGACTGCAATGAGG
ACTACTTTTTATGTGTCAAGGAGAAACTCCTTCGTATTGTGGAAAATGCT
AGAACGTCGAGGAGCGTCAATCTTGTCGATGGTGTCTTTATCAAGGGTGA
ACCCGGGAAGCCATCAACGGAGCCTCTCCCCGCCGACCCTGAGGCCAGAG
ACGCAGAGGTCAACTACAGACTCCTGGACGGAGTGGTCAACCTCTTCGAA
ACTCACTCCATCGAGGTCAAAATGAATCCTGCTGAGAAGGAAGAACTTCA
GAGGTCACTTGAAGAAGGTCGTGGTAAGAAGAAGGGAGGCGGCGCTATGG
GCATCATCGGACTCCTAGCAGCCAAGATACTATTCGGAAAGCTGTTCATC
GTCAAACTCCTAGCCCTCAAAGCATTAGCCACAGCGAAGATCGCCCTAGT
ACTAGCCGTTATTCTCTTCGTGGCCTGGTGCTTGAAACAAGATCATACCA
AGACAACGTACGAGGTTGTACCCCACGCCTTGCATCACGAGAGCCATCAC
CCTCATGTGGAGCATGTCGCCCATGACGCGGGCCACGGCGGGTTCTCTGG
ATACGGTTCTGATTGGAGCAAGAACTCTGAGGACGCCCAGAATTTAGCAT
ACAGTGGCTATACGCAGAAACACTAG
>BGIBMGA000046-TA  cds:novel  sequence:nscaf1071:839498:846172:+  gene:BGIBMGA000046  protein:BGIBMGA000046-PA
ATGTCTTTAAGATTAGTGTTGTTGCTGTGTTTTGTGGCTGGTGTTATCCC
TATTCAATTATCTCTTCAAGAAGGAGAGGAGATCAATGAGAATGTTGTGC
AGGGCTCGAAGTTAAATGAGTGTTTGAATGATAGACGAGGTGCAGAAGTC
GGAGTTTGTTTTGGCAAAGAATTGATAAATAGACTGAACGAATATGAAGA
TTCGGATACTTTTAGTCTTGCGACTGGTGTGGCTTTGGTGAGAGATGAGA
AAACTCCGAGGGATATTGGAACTTTTTTGGATAAAGATCCAATGGATTTC
AGGTCAATAATGGAGGATGCCAGTAATCTCATCTCCAAAAGATCTCTCCA
CTGGGACTTGAGTGCCATGTACCCTGGACTGGTGATGAGGATTGGACCAA
CATTGGCTAATGGTGTATTGGAGTTTGTTATGGATCCGAGGGTCAAGGAT
CGAGCGTATCAGCATCAAGCCCAAGGGGAATTGTCCACAGGTCGACTTTT
GGCGAGAAATTTACTGGTACCATTCCTGTTGGGATTCAAATTTCAATTAT
CAACTTTACTCCCTCTGTTATTGGGTCTTGTATTGCTTGCCAGCAAAAAA
GCCTTCCTAATAGCTAAGTTGGCACTACTGGCTGTCACGGTATTCAGTGG
GTCGGGCTTCGGACAATCATTGGGAGCGTTCAGTCCAGTTTCATCTTCTT
ACACGTCTTACGACCATCCTGTCTATCATCACGACCATCACAGCTCTGGA
GGCTATTACACCAGACCACATCACGAGTATTATTATAGGGAGAAATCGGC
AGAAACCACTACAGCATCACCCATAACTCCCGATGAACTAAGAGATAGAC
TAGAGAGACTATTTGTTACGAAAAAAGAAGTGGAGTCATCTAGAGACGAC
AGGAACGCTAGAAACTTTGTCTGGACTCCTATTAACGCTGGCTAA
>BGIBMGA000047-TA  cds:novel  sequence:nscaf1071:860527:866539:+  gene:BGIBMGA000047  protein:BGIBMGA000047-PA
ATGTACACAGTGCTCCTTCTAACCGTCCTTCTTACTACCACATTTGCTAA
TGAAGACCTCAGCTATAAATACCTCACGAAAGTATACGATGAATGCCAGA
AATCGGACGCGATTTTGCCATGTTTGAAGAAGAAAGCTATATTGTTCTTC
GATCGGGCCGCCAGGATGGAAACGATACCTTTGCTAGACGGAGTGGACAT
TGTGAAGGTGTCAAAGACAGATGAAAACGTTCCCATAAGCGAGAATGAGA
TAGACGCGGCACTCCCCAGGAATTTGCAGGATAAAAATGAAGCCTTAACG
CAAATGCTGTGGGATAAAGTGGCGAGTTTCGCTAATTCGAGAACAATACA
ACTAGCCTTACCGAAGATGACTGGCGCAGAATTAAACAGAGGTGTTGAAG
AAGGACGGGGTAAGATGAAGAAGATGATGGGGATGATGATGATGGGAGCC
GCTATGAAGATGGTCGCCATGATTCCCATGGCGATGGCGGGATTATTCGT
GCTTGCTGGGAAGGCTCTCATCACAGCTAAGGTATGA
>BGIBMGA000048-TA  cds:novel  sequence:nscaf1071:883002:886205:+  gene:BGIBMGA000048  protein:BGIBMGA000048-PA
ATGGAGTTCAAGTTGCAGTGGCAGTTTGTGTTATGTTTTATTGTTATGTC
AACCGCTGATAACGATTATGAGAACAGATTGACCAAGCTTTGGTCCATGA
GCGGAGCGTCGGATGGTGCGGGATCGGCGGTCGTGAACGTGACCAGTGCT
TCTATAGTCATCCAACCATCGAGCTACAGCAGACCGAAGACTCAGAACAG
GAAATACGCTTTCAGACCCAGAGCTATACCACTAAAGAAGGAGGAACCAC
AAATTGAGAGGAACGCCTACTATTCACAGGATAATATGAAGAATTACAAA
TCTGAAGCACTTTTCCCTGGTGATTATGTGCCGATTGCCACAGAGAAAAG
TGGGAATTCCAATGGTATCTTTGGATCTGGGGGGCCCTTCCAACCCCAAA
CGATACCTTTGATAAGGAATGAGGAATTTCAGAAGAGATCTTTGGATGTG
AATGAAGAACCGATTATCGAGAAACCTGAAGGATTCTCGGAGCCTACAGC
TTCAAGGAGATCAATTTCGGATTACTTTGGCGTTGAAGAGGATGAAGATG
AAGAAGATGACGAAGACGGCGAATATGAAGCTGAAGGCTTAGAAGGAGAT
ACAGAACTGAAATCAAAGAACAAAAAGAAAAAAAAGCTAAAAACGAAGAA
ATTGAAGAAATACATGCTACCACTACTCTTAGCTTACAAGATGAAATATT
TCGCTCTAGTCCCGGTCATGATCGGTGGTCTGGTATTACTGGTAGGAGCT
ACAGGGCTAGCCGGGTTCTTCTTTGCTCTATTTGCAGCCGTTATGGGCCT
ACAGAAAGGAGACTATTAA
>BGIBMGA000049-TA  cds:novel  sequence:nscaf1071:889090:891513:+  gene:BGIBMGA000049  protein:BGIBMGA000049-PA
ATGCTGCCAGTCTCCCGAGGCCTGATATTGGACAACAACAATTACAGTAT
TGTTAAAACTGAAACTATATTTGAATTCGCTCCGAAAAATCAAGATGACT
ACGCAAACAGATTTAATGTCACGGACCCTTATAGCTGGCTATTCACACAA
GGCAAATTTGCTCCAAGATCGCTTCAAGAAGACTTAAATGCACCAAAAGA
ACTAACAAAAGATAAGCATGCAAGCAAGAAGATAAAAAAAGAAAAAACAA
AAGAACATAAACGTAAAAGACGCGGCAAAGGAAAGAAAGGCGTATTCAAA
GTTTTGAAGAAAGGAAAAAGGAATAGAAAGAGGGGAAAGTATAAGATGCA
CAAAAAGTATGTGATGCCGGTAATTTTGGGGTTGTTGGCGGCGAAGAGTC
TTTTAATACCCATAGCGTTGAAAGCTTTGGCATTCGTATCTGCTAAAGGT
CTCATGATGGGCTTCTTCTCAACCGTCATGGCATCAGTTCTAAGTTTGAA
AGGGATGTTTGAAAACTCGCACGCCTACCAAAATCGAAAGGACGATACGA
AAACGCAAGTGGAAATCATTCAAGTGCCCACCAAGACCGAAGACCATGTC
TACTACGACGAACATTACAGGAGGGGGGATCTTGCACCCCTCAATGCACC
GCGAGATAACATCACTTGA
>BGIBMGA000050-TA  cds:novel  sequence:nscaf1071:899025:905630:+  gene:BGIBMGA000050  protein:BGIBMGA000050-PA
ATGCGTGGTTTTGTGCTTCTCCTGTTGGTGGTGGCCTGTACCGCAGCCCC
GGGCACCCAGGGCGAGGATGAAGGGAAACTGGAGCTGTTCTCTGGAGTAT
TTGTTGAGAAGGATGCCACAGGCGAGGATAAGCTAAACGTCAAATTTGAT
CCTGGTGAACTCAGAGAGGCAGCGAGGACTTTTCAAGAAGCCCGTGGTAA
AATAAAAAAATACACACCCCTGCTCGCCGGGATCGGGGTGAAGGTCATCG
CTGTTGTCGCTCTGCTCTTCGGGGGCCTAACTTTACTGGTGACCAAAGCG
CTGGTTGTTGCCAAGCTGGCATTCCTGGCGGCTGCAGCTCTAGGCATCCA
GAAGCTACTTAGTGGGGGAGGACTGAATGGCATTAGCAAGATAGCCAGTT
TCCAGTCTTCGCCACAGCAATGGTCGTCCCCGACCGCTTCTGCGGCCTCA
TACCCTTACGCAAGATCATCAAGCATAGCTCAAGAAGCTAACGATTTAGC
ATACAAATCACAACTAGGGTCGTAA
>BGIBMGA000051-TA  cds:novel  sequence:nscaf1071:916070:920540:+  gene:BGIBMGA000051  protein:BGIBMGA000051-PA
ATGTATCGCATGTACATTCTAACGTTAGCGGCGGCAGTCGTTGGACTCCC
GAACCCTGAACCAAAACCCACAGAACCAGTCGAGGCTACAGGTAGAGCCA
AGGTCGACTGCAACGGAGGAATATTCAGCCCGACCTGCCTCAAAATAGAA
GCGATATCTATGCTGGAAAAACTAAACGGGAAACAGGAGCTAAAACTTCT
ACCAGGAGTCAGCATTGTTAAAGAAGACTTGAAGGAGAATGAAACTAAGC
CAGACTTCGCTGCTGAACTTGCAAGGGCTCTACCTTCGAAGCCTGACGAG
AGAATAGACAAGTACCTTTTGTACTCTCTAGGGAATTATTTAGATTCTCA
TACAGTGAGGCTTAGGTTGCTTGATGATGGAGCCGCCGAGGAGGCCAGGG
CTTTGGTCGGAGAAGCAAGGGGGAAAGGAGGATTAGGAGGCGGGAAGAAA
GGGGGAATGGGAGGATTAATGGCCGCAGGACTTTTGATGAAAGGTACCCT
CATGTCCATAGGGCTTGGAGCCTTAGCCCTGCTCGCCGGGAAAGCTCTGA
TGACAGCCATGATGTCGCTCCTGCTCTCCGGTATCATCGGTCTCAAGTCT
CTCTCTGGAGGCCAAAAATCAACCACGTACGAAATCGTATCCAAGCCCGT
TTACACTCACTCTCACTCTCATTCTACCGCTCACGAGGATGTTGGCGGCT
ACGGACATTCTGGTTACGGAAGGAATTTGAACGTGAGGAGACGCTAA
>BGIBMGA000052-TA  cds:novel  sequence:nscaf1071:924686:927766:+  gene:BGIBMGA000052  protein:BGIBMGA000052-PA
ATGCACGCTCTATCTTTCTTAGAAGACTTGAGCTCGCGAGAGGAACTGCA
TCTTCTGCCCGGATTGAGTATCATCAGAGAGAACCAGACTAATGCCACTA
CGGCCGAGGAAATAGCTGCTGAATTATCGAAGCAGTACCCAGGAAACCCT
GAGGAGAAACTAAATAGGTTCTTGCTGTACCGTCTCCAAGACTACCTGGA
TGGGCACTCGTTGAAGTACAAATTGCTAGATCCTCAGACCACGAAGCAGG
CTATGGATATGGCGAAAGGGGACCCGGAATCAATTGGAAGGAAATCCGGT
GGTGGTGGTGGTGGGGGTGGCTTTGGAGGTGGTAAAGGCGGTGGCGGCGG
AGCTCTTCTGGCTGCTGCTTTGATGATGAAAGGAACCTTAGCTGCAGCAG
CGTTAGGAGCCTTAGCGCTGTTAGCGGGCAAAGCATTGATGACAGCATTG
ATGTCGCTACTGCTCTCGGCTCTGGTCGGTCTCAAGGGACACGGCGGCCA
CAAGTCCACGACATATGAGATCATCACCAAGCCAGAGGTCTCCCATCATC
ACTCCCACAGCCACGAAGAGCATCATGAACATGAGCACGGGCATCATGGC
GGCTATAGAAGAGCATATGATATGGGCTACAATAATTACATGCCGTATGA
CGTTGCCACTACAAAATAG
>BGIBMGA000053-TA  cds:novel  sequence:nscaf1071:931016:939783:+  gene:BGIBMGA000053  protein:BGIBMGA000053-PA
ATGAACAAAACGATAAAAGCTCATTACAACGCGATGGATCTCAAAACGAC
GCTCGTTCTCTTTGCCGTCGTCTCGACCACAAGTTCGCAGCTTAAAAGCC
CCGATAGGATCTTCGAAAGTGCATATTCCGAATGCCTAATGAAATTTTCG
TATGTATGCCTGCAAAGGAAGACTCTGTCGTATCTAAAAGTGTTAAATGG
ACTCAGTGAAGTGTCTGTCTTCGGGGACTATGTGAAGTTCGTGAAGTTCA
ATTCATCCAAGCTGGAGGAAGATAAACCCCCGGTCAACACTACAGACACA
GCCCAATTAGCTTCGCTGATAGATGAAGCAGTTGACAATTTCTTCGCAAC
CCATACCTTAAGGGTCAAGGCCCTAGGACGCGAGCTCTCCATGACGAGGG
GCGTGAACGAGTTTGTGGGCAGAAAGAAAAGGAAAGGCGGCGGCGGCGGC
GGGGACCACGGCGGCGACCACGACGGCAAGAAGAAAATGATGATGATGGC
TATGATGTGTATGAAGATGAAGATGATGATGATGATCCCGGCCATGATGG
GTATGATGGGGATGATGTCTTTCAAAGGAATGATGTTCAGCATGATGTCA
TTTATGATTTCAAAGGGCTGGGCAACCAGTGGCGCGGGCGGTGGAGCATG
GATGCCGGCAGGTAGTCAAGACTACGCAGGTGGGGGAGGCTACGACGCTA
ACGGACAGTGGCAGAGTCGATCCATACTTGAGAAAGAGAAAAGAAAGCCG
ATCGTAACTTCCATTGCTTCTACTGTAAGAATCAACGGGAAAACGACGAA
TGCCAATGAAATTATCAAAGAAAATGGTATGAAAGAGATTAAACATAGAT
TAGCGAAAAGGAATGTAGACGCGCTTGAAATTGTGGCTGGTAAAAAGGAA
ATTGCAGAAGATATCTCCTCTGAAATTCCAGGAACTGATGATAGAGAAAA
ATTGACACATGTGAACAGATTCGATAATGATATTGTCGAAGACATTACAC
TCGACAATGATTCTAATTGGAAAACGTCCATACTAATTGGAAAACTTTTG
AAAAAATCAGCAGTAAATGAACTGAAAACAGAAAGAAACAGTCGAAATGG
CGATGCATCAACAGATGATAATGTTAAATGCAATACGCAGTACAACCCTG
ATGGAAAACCAGCGGTCTGTAGGGAGTATAGGAGGAAGAAAAGGGACATA
ATAGATATATTTCAAAATTCCTACCGATATATTCTGAGCAAACTTTTCGG
TACGAGCATAAACAGGCGAACAGTGGCGAATCCTAAATATAAAATTGTAA
ACGGTGTTAAATATGTCTATCAACCCTTTAGGGCAAGTCAGAAAGTGAAG
ATAATAGCGGCTGAGGATTTTAATAAGGGTGAGATTATGGAAGGGGCTGT
GGAAAGCAGAATGAACAGAAAGAAATTCAATAGAATTAAAGATAATGTTA
ACGAGACCATGGATGATAATCCGTGGGAATGA
>BGIBMGA000054-TA  cds:novel  sequence:nscaf1071:968425:985551:+  gene:BGIBMGA000054  protein:BGIBMGA000054-PA
ATGGTGAAAGTAATTGCGGTGACGACGCTCGTGTTGCTGTCCACGGGCCG
GACGGACGCCGAGTCCGCCTACAAAACGGGACTGAGATTGGTCGAGAAGC
TTTCCGGGGGATATTTTAATGACGTTTATCGAAACGGGACGTTTAGGACC
GGTCACCAATTGTGGGACAACGTACTGAACCAATGCACAGCGGAGCCTAG
CGTGAGCTGCTTGCAAAAAAACTTTTTTTGGTACTTAGACGATCGCTTCC
GGATGAACAATGATTTGAAAGTGAGTGACAGTGTGTGCTTTAAGCGGAAC
AATGTGGACCTGGACAGGGTGAGTGCGGATGACGGGGTTAATGGTGCAAG
GAGTGCGGACGATAGTGAAGTTGAGGAGGATGAACCAGATTCTCCATTCG
AAGAAGTCACAAATGGCTTATACGATAAAGGAGTCAACTTTTTCATGACT
CACGACATGACCTTGACCTTACCGGAGTACTTCTTCCAAGGGGCTACATT
AAAGATAGCCCCCAGAGCTTTGACCAAGTCCGGGGCTCTAATCCACGTGG
ATTTAGAGCCGAGAGAAAACAAGAATGGCGAGGGAAGGATATTCTTGCAG
AAGATCAAAAAAGCAATTAAGAAGAAACTACTGACAGCCCTGATAGCCAT
AGTGCTAGTGGTCAAGCTGATAGCATTGAAATTAGTGTTTGTCCTACCTC
TGATACTGGGAGTGACCACAGCCAAAAAGATGTTCCTGAAGCTTCTGCTA
TTCCTGTTTCCTGCCCTAAGTCACATCTTCAAATTGTGCTCGTGGTACCA
CCAAAACTACCACACTACGAAATATCATCACCACCATCATTTAATCACAC
ATCATCACAAGGTACCACACGCTCCAGTTTATGGCCATCAAACCCACGGG
TCAGTGCTGGTGAAGAATCATGGGCAGAATAGCGCGCCTGGCTTCGAGCA
CTACCCACAGGACTGGGAACTGTCTGGACCAGGGCTCGGCAGCGAGTATC
TCGGATCAGATATACACCGCAATGCTATAGCCAGTTTTAAGCCTCACGTG
AACGACGCTAATGATATCAACGCGTGGGGCCTCGGACTACCTCCAGGTCA
ATCAATGAATGTTGGTGAATACAGCAGCAGCAACCTGATGCCGAAAGTGG
TGGCTCCAAATATACCTCAGAAAGTGCCACTCGCTAATATTGGAAATGTC
GCTAGACCGGTGGGACCGCCAAACATAAACCCGTACAATCGAAATAAGAA
AACCACAACGAAAGATCCGTTCCAAGCGGAAAAGGAAGCATTGATACGAG
CAGCCGCCCTCGCCGCTAGAGCTCCACCGTCGCCAGTCAGAGACGAGCTA
CTCAGAGTCTCGGCGGTGAAGCTGAAAGAGACCAACAGAGTGCAGACTGA
AACTGACTTGGTGAAGCAACAACAGCAGATCTTGGCTGCAAATGATCCGG
ACACCATAGCAGCAGAGAAGTTCTACGGCTTCCTTTTGGACCGAGTGGAT
GCCGTCCTCGCCACGATAGGAGCAAGCGAAACTGGGTGTAAGGAAAGAGC
TGTTTGCACTCTCTACGGGGACCCGTTCAAGCACGCCCCGTTCAGTAACT
TGGTGTCGAATGAACTCAGCAAGGACTCCAACGAGCTCCTTCCCGCGGCA
GACAGCAAGCAGGCCCTGCGCTACTACCGCTACGTGCAGGCAGCTAGAGA
CGGGCAGGAACAGAAGGACTGCAATACGGAGTATCCTCACTGCGATATAG
ATTACAATATCGAATAA
>BGIBMGA000055-TA  cds:novel  sequence:nscaf1071:991344:992192:+  gene:BGIBMGA000055  protein:BGIBMGA000055-PA
ATGCATTACGGTTTCTGGGCAGTCGCCGTGCTTCTGCTGAGCGAAAATGC
ATCCGGCCACAGAGTCAAGCGAACCAACGCAGAAAATTTCAACGCACTTA
TAAACTTGTACAAGATAAATCCGTTAAAGAAATCTAAAATATTCCGTACC
TACGCCGATCAAATTCTATTGTCAAACAAACAAGACACAACACAAAGTAG
TGTCTTGAATATTGATTCGAATGAAAGCACAAGAATGAAACAAGCGAAAA
CCGATTTGCATATGAAAGAAATCGACGAATACATCCACGTGACGAACTGC
ACTAAGACGGCAATTGCGAATCCTGATTTCGATGTACAAGATGTCGGAGC
AGAAAAATTCAATTTAAGCTTTGATGGAAATCAAATATTTGAAGTTAAGA
ACGAAGTGAAAGCTAAAGAAAATAGTTTAGGTAACATATTAGGGCATTTA
AATAGCGGTGAAATAATCGCAAATCCTGTTGCAGCATTCGATGTCGTCAC
TCAAACTAATGATTTGGGTGGTCTTAGAAATGAGAAAGATTCATTTAAGT
ACGAAGATATAAATGCTAAAGATGACCTAGGTAACGAAGTGCACAGTTAT
CCTAATAGTGAAGTAATAGTATTCAGGTAA
>BGIBMGA000056-TA  cds:novel  sequence:nscaf1071:1022390:1040929:+  gene:BGIBMGA000056  protein:BGIBMGA000056-PA
ATGCTCGTCCTCCTCTTGCTCGGCGTGTTGTTGTATTTATTCGTGTGGTC
GATGAGGCTGCCGGGAACGGGGATCCCGGAGCTGCCGGGGAAGTTACCGA
TCATTGGACACGGCTTAATGTTTTTCGGCGACGGTAAACACATCCACAAA
ACATTTAAATGGCTAGGAGAAGAAGCCATTAAACTAGGTGGGGTTGTTTC
AGTGAACTTTGGACCTATAAAGGTTTACATTGTTGCTGACCCGGATGACA
GCGCTGTTGTCGCCACCAACTGCTTAGCAAAAGGATTCTTCTATGATTTC
TCAAACGCCTACATAGGAAATGGAATACTTTGCGCGAAACTTCCACTTTG
GAAACAACAAAGGAAGGCATTAAATCCGGCTTTCAAACAACAAATCCTCA
ACAACTTCATGGATATCTTCAACAACCAGGGAAGGAGACTGATCATGCAG
CTCGCGGCGCACGGGCCGGGCTCGTTTGACCACCATCATCCCATTTTGAT
AAACAATTTGGAATCCTCACTGCAAGAAACTATATCCTTGTTAGATTTTA
TTCTCGATCAAGACAAATCCAAGCAGTTTTTGACTGACGAGGAAATACGA
GAACAAATAGATATATTCCTTATAGCCTCCTTTGATACTTCTGCCACCGC
ATTGATTTATTTGTTAACAGTAGTGGGGTCGTATCCCGAGGTGCAGCAAA
AAATATATGATGAGATATTAGCCGAAGTAGGTGACAACAAAGATGTCACG
AAAGATGTCCTACCAAAACTCGTTTATTTGGAGGCGGTGATCAAGGAGAC
TCTGAGGATGTACAGTGTTGTACCTGCGATAGCAAGAAAAACTGATATTG
ACTTAAAACTCAAAAATTATACAATACCTAAAGGAAGCTCTATAGGTATT
ATGTTGGGGACCCTGCACCAGCATCCGCAGTGGGGACCGGACGCTCATCA
ATTCAGGCCCGAACGATGGTTCACTGAAAACCTTAATGTCTTTGCTCCCT
TCAGCATGGGGAAACGAAATTGCATTGGAAAGGTCTACGCTATGATGTCC
ATGAAAGTATTGCTAGTGCACGTGTTCCGTCATTACAAAGTCACAGGAGA
CATCTCGAACACCGAGCATCGGCTGGGCGTCCTGTTGAAGCCGGCAACTG
GTCATCATATTAAATTGGACAAAAGGAATAAGACGTGA
>BGIBMGA000057-TA  cds:novel  sequence:nscaf1071:1076980:1078935:+  gene:BGIBMGA000057  protein:BGIBMGA000057-PA
ATGGCGAACAACAGAATCCCTTCAGGACCTAACACTCCTGGCAGTCAGCA
GACTCCCACACAGCAGGGAATCAAAATATTCATACAAAGAGACTATTCTG
AAGGCACTGCAGTTAAATTCCAGACTAGATTCCCGCCTGAGCTTGAAGAA
AGGATAGACAGACAAACCTTTGAACATACAATAGAGAGACTGAATGAGCA
CTTTGAAATGGCAGAGACAGCAGACTGCAGTACATATTGTGAGGGATGCC
TTGCCTGTCTGACTGCCTACTTCATTTATATCTGTACAGAGACACATTAT
GAAAAGCATTTAAGGAAAGTCTCAAAATTCATAGCAACACAAAACGAAAG
GGTATACAACCCCCGAGGTGTTCATATAACTGATCCCATTCTTCGCGGAC
TACGAGTCATTGAAATCACGATGATAGACGTACCCAACTGCCAGAGCCCG
ACAGGGAATAACACATCGATCCGACATACTTGA
>BGIBMGA000058-TA  cds:novel  sequence:nscaf1071:1083932:1085028:+  gene:BGIBMGA000058  protein:BGIBMGA000058-PA
ATGAAACCCACAGTTGACTACAGAAACGAAGAGAACGCTGTATTAGGATA
TCTACCTGCAGAACTGTCTTCAAAAACAACATTACTTCTATGTTCGCGCT
GCCAAACACATGTGACCAGTAATAAAACAATAGCACCATCAAAGGCGTAC
TGGAATAATCTGGATCCAGGTTCAATACCAGATGAGATTCAAGCGCTGAC
GCAAGCAGAGCAGCGATTGCTGTGTAGAATCATTCCGCTTGTTAAAATCG
TAAAATTTACTGGGCTATACGGGCAGTACGGTTTCCGCGGACAAGATATC
TTTGAGGTCAGTGAAAGATTACCTAATATGCTTCCAAGATCTTCCAGCCA
GGTGGGTATCGTTGTAGTTACAGAATGTTTGGAGAATTTGAACATCACAA
GAGAGTTCACAATATCTCGCGAAAAATTCTACAGCGCTTTAAGATGGTTA
ACTAGAAATAACCCACTTTATAGAGATGTACGCATTGACGAAAATGTCCA
GATTAGTGAACAAGACTTAATACGACTTAGTGTGCCAGATATACCTGAAA
ACGGTGAACCTGAAAGAATTGAAATTCCAAATGTATTCATTAGTATTAAT
GACGTTGCTAGAATTATTCGGGCTTCATGGCATCAAGGTGACCACAGCGT
TTTCACTTCGGGATTTGCCGGCGTACAATGTAACGGCATGCACGCTATTT
ACCCTAAAGCCATACAGTTTCCAGCAAAATTCAATTATGGTACGGCTGAA
AGAAGGATGTTGCCCTTAGTTTTGTCATGGGCATCCACCGTCCATAAAAA
GCAGGGCAGCACCGTCGACCATGCAGTAGTATATTTGGGCTCAAAATTGT
TTGAGGAAGGACAAGCATACGTGGCTCTAAGTCGAGTTAAGTCTCTGGAA
GGGCTATCTATGTATTGA
>BGIBMGA000059-TA  cds:novel  sequence:nscaf1071:1144201:1144993:+  gene:BGIBMGA000059  protein:BGIBMGA000059-PA
ATGACTTCAGAGGAACCGATAGACGTTGTAAAAAAACCAGATGACAAAAA
AACTGACGAATGCGCGAATATTGCGCAGGAAATAAACGAGGGCTCACAAA
CCGATAAAGAAACGGGGCAGAAAAGATCACTAGAGCTCATGAGGCTTGTC
TACGAACTGCCGGAAGACATCAAAGAGATAATGCATACTGAAAACCCGAC
TATAGAAGTAACCGAACAAAAGAGTTGTGACGTACAGTGCGAGGAATATT
ATGGCTTAAGTCCCGAATCGGAAAGAAAACTATATGAAGCACAATCGGTG
CATAAAAGTGAACAATCTAGTGATCAAAACAAGGAAGTGATAGATAGGAT
ATCTCCCGAGTGCAGCGACGAGGACGTTCAGGAACTAAAAAAGTTTTTAG
AGGGAAAACCTAAATTATTGGAGAGGTATTTAAAGGAATGCGCGAGTGCT
GATGAGGTGAACAGGATACACAGTGTGACATCCAGCGCTCCTCTCTCTCC
GAGGCCCCACCACGAGGCGAGGAGTACTTCGGTCACCTCAGACCTGTTCC
AACTATGGCTGTCATCGTCTCCCGTTAAGTTAAGCTAA
>BGIBMGA000060-TA  cds:novel  sequence:nscaf1071:1194454:1203962:+  gene:BGIBMGA000060  protein:BGIBMGA000060-PA
ATGCGCTTCGGACGGCCAGGACACAAGAGATCAAAATCCGGTTCGGTGTG
GGAGTGGCGGGACTCGCAGCTCAGACCAAAAACCATATCAACATCAGGAA
TGCATACGCCGATCCCAGGCAAGATCCCACATAAGCTCACAGCGATCAAA
TATATCACGATACAGTTCAACAGCGAGATCGACGCTCGGACTGGCTACAA
GACGGAGCTCATCCTGTGCATGCCGATCTGCAACTACGAGGGCGACGTGG
TCGGCGTCGCACAGATCATCAACAAGACTGATGGTGAGCACACGACCGAG
AGCACGTTGGACCACAATTACGAACCACGACCGGGACAAATCACACGCGG
TCCCGTGGCCTCGCACTGGTATTCCTTGTACTACTTCGGGAACCAGAGAC
TGTACACATATTTACGAAGAAAGCTTTCTCATTCAGGCTCGAAAGAATTC
TCGTCCAGAGACGTCGAAGTGTTCAGGCGATACCTCACATTCTGCGGTAT
AGGCATCCAGAACGCTCAGCTCTTTGAGTCCTCGGTACTCGAATACAAGA
GGAACCAGATCCTCCTTGCTCTGGCGCGGAGCATCTTCGAAGAGCAGAGC
AATTTGGAGTGCTTGGTTACCAAGATCATGACAGAAGCCAGGGATCTGCT
CAAGTGCGAGCGATGTGCTGTCTTCATACTCGACACCGACCATTGTGAAT
CTAGTCACCTGGAGCGCATCGTGCAGCGGCCGGGCGGCGCGGCGGGGGGC
GGGGCGCGGCGCGGGGGGCTGGCGGCCCTGCCCCCGCCGGCGCCCACCCG
CTTCCACACGGTGTTCGAGCTGGGCGCGCCGCGGCGCCCGCACGACGCGC
TGCCCGCCATCGCACTCGCGGTGGCCCGCTCAAACAAATCACTAAACATA
TCAGACGTGGAGCAATGGTTGCGCGACAATAACATGTCCGCCGGGGAGAA
CTCGGCCGGCGTGCGGACCCTGCTGTGCATGCCCATCGTCAATGCCAATA
AAGATGTCATCGGAGTGGCGCAACTCATCAACAAGTTCACGGAGGGCGAC
GTGTCGATATTCGAAGCGTTCGCTATATTCTGTGGACTTGGCATACACAA
CACGCAGATGTATGAGAACGCCTGCAAGCTGATGGCCAAACAAAAGGTGG
CGCTGGAGTGCCTGTCGTACCACGCGACGGCGTCGGCCGAGGACACCAGC
AAGCTGTGCCAGGACGAGATCCCCTCCGCAGAGACCTACAACTTGTACAG
CTTCCAGTTTCACGACTTCGACCTGACCGACGAGGACACGTGCCGCGCGA
CGCTGCGCATGTTCCTGCAGTGCGAGCTGGTGGAGAAGTTCCACATCCCG
TACGACGTCCTCTGCCGCTGGATACTAAGCGTCAAGAAGAATTACAGACC
TGTGAAGTACCACAACTGGCGACACGCCCTCAACGTCGCACAGACTATGT
TCGCGATGCTCAAGACGGGCAAGATGGAGCGCTTCATGTCCGACCTGGAG
ATCCTGGGGCTGCTGGTCGCCTGTCTGTGCCACGACCTGGACCACAGGGG
CACCAACAACGCCTTCCAGACCAAGACGGAGAGCCCCCTGGCCATCCTGT
ACTCCACCTCCACCATGGAGCACCACCACTTTGACCAATGCGTCATGATA
CTGAACAGCGAAAGTAATAACATATTTCAGGCGCTGTCCCCGCGCGACTA
CAAGGACGTGATGCACGTGGTGGAGACGGCCATCCTGTCCACCGACCTGG
CCATGTACTTCAAGAAGAAGTCCAAGTTCCTGGAGCTGGTCGACAACGGG
GAGTTCGACTGGCAAGCGCAGGAGAAGAAGGAGTTGCTGTGCGGCATGAT
GATGACGGCGTGCGACGTGTCGGCCATCGCCAAGCCGTGGGAGGTGCAGC
ATCGCATCGCCAAGCTCGTCGCCGACGAGTTCTTCGACCAGGGAGACCTC
GAGAAGCTGCAGCTCAACCAGCAACCCATCGCCATGATGGACAGAGAGAA
GAAGGACGAGCTGCCGCAGATGCAGGTGGGCTTCATCGACACGATCTGCC
TGCCGCTGTACAAGGTGCTCTCCGACACCTTCCCCTGGATGACGCCGCTG
CGCACCGGCACGGCTGACAACCGCCGCCGCTGGCAGGACCTCGCCGAGAA
GGTGGACATGGGGCTCACCTGGATCGACCACGACACCATCGACAAGCCCG
TCGAGGAGTTCACCGCACTGAACGAGCCGCTCGCGGACGTGGAGCTGACG
GTGACGACGCTGAACTGCGCGGCCGGCCCCCCCGCCAAGCCGCTCAAGAC
TCCCTTCCACTCGCTGCGGAGGGGGAGGGCGCCCCCCGCGCCCCGCCCCG
CGCGCACCAAGCTCACCAGGTCGCTCTACTCCGCTCCAAGCTCCCATCGA
GAAGACAGAGACAGAGAGAGGGAGAAGGAGAGGGAAGTAGAGAGAGAGGA
GAAGGTGGTGCAGAAGGCGACGGTGGTGTGGGACGGGCGGAGCACGGCGC
TGGCCCCGCCGGGACCGCACGCGCGGGCGCGGCCGCGGCGGCTGTGCCAC
GTGTTGTGA
>BGIBMGA000061-TA  cds:novel  sequence:nscaf1071:1233907:1234573:+  gene:BGIBMGA000061  protein:BGIBMGA000061-PA
ATGCTGCGTTTTTTAAGTACTGCTGTTCGCTATGCTCGATGTCTTCCGGC
TTCGCCCTTACACAATGCAATTACGCTTACTACTAAAGATGTCAGACATT
TCTCAGCCTTTAAGAATATAGAGATACAACCTAGATCCTTGTTACCTCAA
AATTCACTTCTAGCCAACAAACAAATATTGGACATTTTAATGAAAATTGA
TTTTACCCCAACAAGATCGGTTATAAAGTTTAGTTTAAAAAAAGGCAAAA
GGAAAACAGTAAAGGCTGTTATCAAGCGATTTTTTAGACTGCACTGGGGT
GGCTGGATTCGGACTAAAATTGGAAGGCACAAGAAATTATGGAAGAAATC
ATCTGCAAATAAAAGGAGGCTAAGGCAACATGTGTTCTGTAACTCTACAC
AAAACACTTTACTTGATAAAATGGTGACGAAATACTGGAAGAGACCTAAG
CATTATGTAGAAGACCCTTATGCTCCATATCACACCCGTGAAGAATTTCA
CTTCACAAGAAAACAACCTATACAGAAATAA
>BGIBMGA000062-TA  cds:novel  sequence:nscaf1071:1239819:1245122:+  gene:BGIBMGA000062  protein:BGIBMGA000062-PA
ATGAAGTTAGTTCAGTTTTCATACAAAGATAGTCCAAAAAATATACGTGT
GGGCTACCTGGAAGGAGATGATATTGTAGATATTAATAAGGCGGACTCCA
GTTTGCCGACCACTTTGCTCCAAATACTCAGGAATGGAGACTTAGAAAAA
GTGAAGAAGTTGAAATCAACAAAACCAGCAACTATACCACTATCATCAGT
CACTCTAACTGCACCCATACATGGTGTAGATAAAATCCTCTGTATCGGCT
TGAACTACAAGGATCACTGCCAAGAGCAGAATCTCACCCCACCTCCTGTG
CCGATGGTGTTCAGTAAATTTTCAAGCACCATCATTGGACCTGATCAGCC
TGTTAGGATCAGAACTGATGTTACTAAGAAGGTGGACTGGGAGGTGGAGC
TGTGCGTGGTGGTGGGGCGCGAGGCCAGCTGCGTGCGCGAGGAGGACGCG
CTGCAGCACGTGGCCGGGTACACCGTCGCGCAGGACATCAGCGCCAGGGA
CTGGCAGAAAGAGAAGAACATGGGGCAGTTCCTGCTAGGGAAGTCCATGG
ACACGTTCTGTCCGCTGGGCCCGTGCGTGCTGACGAGCGACGAGGTGGGC
GCGGCCGTGGAGCTGCGCGTGTCCTGCTCGCTCAACGGGGTCCTCAAGCA
GAGCAGCAGCACGGCGCAGCTAGTGCACTCCATCCCGAGCCTGCTGCACA
GGATCTCCTCCGTGATGACCCTGGTCCCCGGCGACCTGATCCTGACGGGC
ACCCCGGGGGGCGTGGGCATGTACCGGCAGCCCCCGGAGTACCTGCAGCC
CGGGGACGTGCTCACCAGCGAGATCGAGAAGATCGGCGCCTTCGACGTTC
GCATCGAGAAGTTTTAG
>BGIBMGA000063-TA  cds:novel  sequence:nscaf1071:1293757:1306270:+  gene:BGIBMGA000063  protein:BGIBMGA000063-PA
ATGTACATTTACGAATTACCACCCGAGATTAACAAAGAACTATGTCGACT
TTTGGACAACTTCGATTACTGGGAGGAGCTGGCCGGCAATTACATGATGT
ACACAGCGATGGACGTCATCGAAATAAAAGAGAAGGCTCGTCATCAGGGC
ATATCCCCAACGGAATACCTCCTGGAGTGCTGGGGGCAGAAGAACCATCG
AATTGAGGAACTGTTTGTGTTGCTGTACCGCATGAAGCACATTCCTGCCA
TGAGGCGGCTAACCGGCGTCGTGCACGAGAGGTTCCATAGACTCCTACAC
AAGCTGGAGGCGGGGAACGGACAGGATGGAAACAACGCGCGCACCGGCGG
CGCGCAGAGGGCCACCACCAGCAGCGACTCCGTCCCGCTCCCGGTCATAC
TCTTTGATCAGGACACCTCGTCCGCGCAGTACGACAAGTACGATGAGATC
CTGCGCAAGGTGTCCGCCATCCCGAAGATGAGCTACGAGGAGCTGCGGCT
CGCCACGGACGACTGGAGCGAGCGCAACCTGCTCGGCCGCGGCGGCTTCG
GACAGGTCTACAAGGGGGAGTGGAAGCTGCTGGGCGTGGCGGTGAAGAGG
CTGCGCGACAATGAGGGCCGCGACCAAGAGCTCGTGCGGGAGATGTGCCT
CAACCAGTACCGCCACGACAACATCCTGCCCCTCTACGGATACAGCCTGG
GAGGGCCCGAGGCGTGCCTGGTGTACCAGCTGATGGCGGGCGGCTCGCTG
GAGCAGCGGCTGCGGCCCAAGGACGGCGCCGCGCCGCTCTCCTGGGCGCA
GCGCTGCAGGATCATGTGCGGGGTGGCCAGAGGGCTGCAGTTCCTGCACA
CGATGACCGGCAGCGCGCTCATCCACGGGGACATCAAGCCGGCTAACATC
TTGCTGGACCAGTGCCTCGAGCCCAAGATCGGAGACTTCGGCCTCGCGCG
GAAGGGGCCCTACGGAGACGAACGGACGCATCTGAAGGTCTCACGGTTTC
CTAAAGAACCTAACGCCAGGGAACAATGGATTGACGTGACAGGTAGAGGA
AACTGGAGACAAAGACGAGTTTTCGTGGAGAAGTAA
>BGIBMGA000064-TA  cds:novel  sequence:nscaf1071:1313232:1316001:+  gene:BGIBMGA000064  protein:BGIBMGA000064-PA
ATGTCGTTCATTGTGAAGCAACTAAGTCGAAGTGTACTGTCGCCGGCTTT
CAAAGTAGCAAAAAGGATTAATTTTTCTACGACCAGCACTACAAGAGCTC
CTAAAGTTCAGAAGCCTGCTCCAGACTTCAGTGCGACAGCAGTTGTCAAT
GGAGAGTTCAATCAACTTAAACTTTCAGATTTCACGGGAAAATACGTAGT
TCTGTTCTTCTATCCATTGGATTTCACATTTGTATGTCCGACAGAGCTCA
TAGCGTTCAGTGATAAAGCTAAAGACTTTGCTGGAATCGATTGTCAGGTG
ATTGGAGTGTCCACAGACTCTGAGTTCAGTCATCTCGCATGGATCAACAC
TCCTAGGAACGACGGTGGATTGGGAAAAATGGAAATTCCTCTGCTTGCTG
ATTACAAAAAACAGATTTCAAAAGATTATGATGTATTACTTGATGATGGG
TTTGCATTAAGAGGTTTGTTCATAATCGACCGTAATGGCACCCTGCGTCA
CATGTCGGTGAACGATCTGCCCGTGGGCCGCTCCGTGGACGAGACGCTCC
GCCTGGTCAAGGCCTTCCAGTTCGCCGACAAGCACGGAGAGGTGTGCCCG
GCCGGCTGGAACCCGGACACCAACGCCGACACCATCAAGCCGAACCCCAA
GGACAGTAAAGAATACTTTCAAAAAGCTAATTAA
>BGIBMGA000065-TA  cds:novel  sequence:nscaf1087:2451:9117:+  gene:BGIBMGA000065  protein:BGIBMGA000065-PA
ATGTCCAATTCAAGAAGTTTTACTCGCAACAGAATTTATAATAACATACT
AGAAACTATCGGTGATACACCGCTTGTTAGACTCAATCGAATTCCAAAAG
ACTATGGCTTGGAATGTGAAATGTTTGCAAAATGCGAATTCGTGAATCCC
GGTGGTTCGATTAAAGATCGTATTTCATATACAATGGTACTGGAAGCACA
AAAATCAGGAATTGCGAAATCGGGCACAAGATTCATTGAACCGACATCAG
GAAATACTGGTATAGGTGTTGCTTTAGCTACGGCTGTCTGTGGATTTGGA
TGCACCATAGTAACTCCTGACAAGAATTCAGATGAAAAAATGAGCACGAT
AAGCTTACTAGGGGCGGAAGTGGTTCAGACTCCAGCCATGGCACCTTGGG
AGAGCTCTGAGCATTTCTTGTCAGTAGCTAAAAGAAGACTACTCGAAGAT
CCGAACGCAATATCTTGCGATCAGTACAAGAACGATGTTAATCCTAGAAC
TCATTACGAATACACTGCTGAAGAAATATTAGCCTTGGTTCCTGATGTGG
ATATGATCGTGATGGGTTCAGGGACCGGTGGAACGGTGACAGGTGTCGCA
CAAAAAGTGAAAGAGAAATGCCCAAAATGCATAATTGTGACGGTTGATCC
TCAGGGCTCTCTCATATTTGGCGAAGGGCCTGCCGATCTCTACTTCGTTG
AAGGAATCGGAGGAGATTTCGTTCCAGATGTGCTGGATAAAAGCGTGATC
GATAAAGTTGAAAAACCAAATGATTATGACGCGTTTAATATGTCCAGGGA
AATAATTAAAAAGGAAGGATTATTATGCGGCGGTAGTAGCGGAGCGGCCA
TGATTTCTGCTATAAGGGCTGCAAAAAAACTCAACTTTGGAGCTGGGAAA
CGTGTTGTTGTCATTCTGCCTGACGGTATTCGGAATTATATGACTAAATT
TGTATGCGACCAATGGATGGAAGCGCATCTCTTCAAAGAGCCACCAGAAC
GTGAATTTTTGTTCTTTAAAGGCGTCCTTACAAAGGATAGTTTGAGATCC
GAAGCCACAAATCCAAAGAAAGCGGGCCGTATCGATTTTAATGAGCCCGT
GAATCGACACCTTATCAAGACGTATTATAAAATAGTGGAAAACCGAGGAA
ACCCAACTGTGGGGTTAGCTTCGAGAATATTAGACATTGCTCCGTTTGTT
ATAATCGTTGAAGCCTATTATGAAAACAGTAATAAAAAACAGTTTAAAGG
ATATATACCAAAGGGAATCGTAACAACAGAGCATGTGATGGAATATATAC
TGGAACACCAGGACAAACTATAA
>BGIBMGA000066-TA  cds:novel  sequence:nscaf109:1549:4332:+  gene:BGIBMGA000066  protein:BGIBMGA000066-PA
ATGGCTATAAGACCTGTTTACAGGCCGACAATCGTCAAAAAGAGGACGAA
GAGATTTATCAGGCATCAATCGGATCGCTATGACAAACTTAAGAGGAATT
GGCGTAAACCTAGAGGTATTGACAACAGAGTCCGCAGGCGGTTCAAGGGT
CAATACTTGATGCCCAACATTGGTTACGGTTCCAACAAGAAGACCCGTCA
TATGCTCCCAAATGGATTCCGTAAGGTCCTAGTTCACAATGTTAAAGAGC
TGGAAATCTTGATGATGCAAAACAGGAAGTACTGCGCAGAGATCGCTCAT
GGTGTCTCTTCGAAGAAGCGGAAGCTGATCGTGGAAAGAGCCCAGCAGCT
CAGCATCAGAGTGACGAATGCGGCCGCTCGCCTCCGCTCCCAGGAGAATG
AATAA
>BGIBMGA000067-TA  cds:novel  sequence:nscaf1108:3401547:3415278:-  gene:BGIBMGA000067  protein:BGIBMGA000067-PA
ATGATGCTACACACTGATACGACTTTCAAAACGATTTCCAATCTAACGAT
CGAAGCAACGCGCTTTGAAAACGGCCAGAAGTTTCACTGCGAGGCTGCCA
ATGAGGTCACCATCGAGACAAAGGATCATCCCATGCACGCCACCAGAGAA
CTAGAAATTTGGTATCCGCCGATAGTTCGTGTTGAACCGAAAAACATCAC
AGTGATCGAAGGCTCAAAACTGCTCCTCAAATGTGAATACGAAAGCAACC
CTTCATCTCTAAGCGCCGTATTTTGGTTCCGGGATGGCGAACGAGTCAAC
GTGAATGACACAGCACACTACCAAGGGGGCACCACGGATCAGCACTCGCT
CATCATCATGAACGCCAGAGGAGTCGACATGGGAAACTATACTTGCCTGC
TGACGAATTCTGTTGGAAACGGCACCAGCGAGGACAACATCGTCGTCAAC
GTGCTTTGTGAGTGGCTCAGCTTTTATGTGCTCAGCTTTTGGGTGGTCAC
AAACGACTTGCAAGGATCAGGTAGTAAAAGCCAAGCCAAAAACGTGATGC
GTTTGAGTAACTACTGCATCGATGACAAACCCCAAGTTCGCCTAACCATG
AGCTCTCCAAGTCCTATCTTAGAGACTGACCACAAGAATGTGACTCTGAC
ATGCGAGGTAGTCTCCGGGAACCCACCGACGCTGGACGAAGTAATTTGGT
ACCTGGATGGGGAAGTGTTGAAGCATCTTCCTGACTGTAATGGAACTGAT
GGAGATGAGAACCTTTGCAACGAGGTGGATCCATCGATGCTGCTTCTACA
GGACACCACCAAGAGTTTCCATGGGAATTACTCGTGTAAGGGCAAGAACT
TCGCCGGCTGGGGAGACGTCAGCGAAAAGACCGAGCTGGTGGTCAATTCC
CCGCCGAGCTTCCAGTACGCCATGAACCATTACAGCGGAGCTTTATATAA
ATCTCAGGTTTCCTTCATGTGGAAACTGAAGAATGTTAACGACAGCCTAA
CGGATGAGAAGATATGGCAGGCCGGGACCCAGAGCTATCTGCGGCTCAGT
CCTGGTGTGGACGTCTACAGGACCTACTTGTGCTTTGCGAACAACAGCGT
GGGCGTCTCCAGGCCCTGCGAGCGAGATGTCATGGGTAAGGCATTGGGTC
CCTCCCCTTTACGTCAACTCCACTTACACAAGCTGCTCCCGTAG
>BGIBMGA000068-TA  cds:novel  sequence:nscaf1108:2724200:2728350:-  gene:BGIBMGA000068  protein:BGIBMGA000068-PA
ATGGCATCGTCTTTCTTAGCAAACCTCCTGGTGGAATCTACATATCTGCC
CCTAGAAACTGCAACGACCATCATCACGATGGCAGGCCTTTTCAAGTGGC
CCCCTCAAGCTACAGTAAATGATGGTGATTGTTTCGACTTCATCGTGATC
GGGTCGGGTGTTGGAGCCGTCATCGCCAATAGATTAACAGAAAACGAAGA
TGTTCGAGTACTATTAATAGAAGCAGGAAAAAACCCCTCCGTCGAATCTA
TGCTACCCGGTCTTTTTATTCTGCTCCAAAACTCGTACCAAGATTGGAAC
TATGTGTCCGAACCCGAGGAAGCTACAAAGAATCAACAAGTCGGTGCCTA
TAGAACGTCCGCAGGAAAATGTCTGGGTGGAAGCAGCAATATCAATCATT
TTATACATCTACGAGGAGATCCATGCGACTTCGATTCTTGGGCAGCCTAC
CTTAAAGACGAATCTTGGTCTTATAAGAACGTTCTTCCGTATTTCCGGAA
AAGTGAGACAGTCCAAGACGAAGACATCCTTAAATATTATGCCAATTTCC
ACGGTGTTGACGGTCCAGTAATTATAACCAGACAACCCGATGATTCCACC
CGTAATATCATGGAGTCGTTCGAAGAAATTGGAGTACCATCGGTTTTAGA
CCTGAACACGAACAATACTGTTGGGTTCACGGAATCCTCTTTCATCATAG
GCAACGGCCGAAGACAGAGTACTTCTCAAGCATACCTGAACAACTTGAAA
AGAGATAATTTATACGTATTAACCGAAACTGTTGCTGAAAAAATTATTTT
CGAAGATAATGTAGCTGTAGGTGTCATCTTAAGGCTTGGCAGCGGTGAAA
AGATTACTGTCTACGCTAATAGAGAAGTCATTGTCTCTGCTGGAACATTT
AACAGTCCAAAGCTACTCATGCTCTCCGGAATAGGCCCAGCCGAAGAACT
CCAAAAATTTGGCATTGATGTCATTAAAGATCTGCCTGTGGGCAAGGACA
TGCAAGATCATTTTGCCGTACTGCTACTCAACAAATTGGAAAGATCCATA
GAGATTTCCCAAATACCGCAATTAACACGATTGGCTTTCCCAGTTTTATT
GGGAGGAATCAATTTGGACGGTTCTAAATGCTGTCCGGATTATCAGATCA
TAGGTTTGAAGTTCACCCATGATACGCCTTATTTTCTCCTCACTTGCACT
GTACTTTTCGGTTTGAAACACGAAATATGTTCAAAGCTCAACGCAGAAAC
GATCGGCAGGAACCACCTGGTGACATTTATAGGAGCTTTTCATCCAGAGT
CAAGAGGCTATGTGAAACTGAGAAGTGCAGACCCGAATGACGACCCGATC
ATATCCCAATCATTTTACAGCAATGCGAAAGACTTTGACAACATGAAAAA
GTATGTCAAACATTTCTTAACTGTATACAACTCATCTTATTTCCGAGAAA
TTAATGCGGAAGTGGCTGATCCGGGGCTGGATGAATGCGGGGAAATGTCC
TTAGATAATGAAGATTATTTGGAGTGCTACATTAAGGGTATGACGGTAAC
GATTTTTCACCAGACGAGCACATGCGCTATGGGCAGCGTGGTGGATAGCA
ACATGCAAGTGTATGGTGTGGAGAACCTCCGAGTTATCGATGCCAGTACA
ATGCCCAACATTACCAGAGCCAATACCCTAGCGGCCTCCATTATGATGGC
AGAGAAGATGAGTGATGTGATAAAAAATAAATATAATCTTTAA
>BGIBMGA000069-TA  cds:novel  sequence:nscaf1108:2546311:2574462:-  gene:BGIBMGA000069  protein:BGIBMGA000069-PA
ATGGCCAAAAGAAAGAATAAACCGTTGATCGATTCTGATTCAAGCAGCGA
ATGCTCAGATTTGGAGTCACAACTGCTAAATCTCGCGAAAAAGAAGAAGA
AAACAGATGTTCAACCCCCACCTAAGCCAAGGAGCAGATCCTCAGGGAAG
TCATCCGACAGTGATTCAGATGATGATAATGACGAAAAACCTAATCACTC
TAAGTCATCAGCATCATCGTCTGATTCTGATTCAGACAGTGACGCCAAAA
GCAATGCATCCAAGAGCAGAGACTCGCCTCCGAAGCAGGCTTCCTCAGAT
GAAGAGTCGAAGGAGACAGAGCCAAAGAGATCTGAAACCAGGAAGAGCAT
TGAAAGTGCTGGATCGGAGAAGAAAAAAGATACCTTCAGTGAGCCAGAGG
AAGGTGAAGTATCTTCACATTCGTCAGACAATGACTCAGTTGACTCTGAA
GAGGAATTTGATGATGGGTATGATGAAAATTTAATGGGTGATGAAGAGGA
TAGAGCTCGTCTGGCTGCCATGTCAGAGAAAGAGAGAGAACAAGAGATTT
TCAAACGTATAGAGAGAAGAGATTTAATGAAAACTAGATGGGAGATAGAA
CGTAAGCTACGCTTAGCGAGACGTTCTGCGGCTGAACGATCTGCATCTCC
GGGAGAAATAGCTAGAAGGAGAGAGGCCAGGAAACGGAGGAGAGCCATGC
GTGAACAGAGATTGAAGGAGAGGGAGAAAGAGAAAGAAAGACAGCGGCAA
GCTGCTGAAGCAGAAGCAGAGAAAGAGAAGGAAAAAGAAAAAGAGCCCCA
GAATGAACCAGAAGAGACGCCTCCTAGTCCTGGAGAAATACTGGACGAAA
GTAAAGATATGGAGCCCTCAGAGAGATCAGCCTCTCCGCTGTTTGGCTGT
AAAACAGAACGGAAACGCGCCGTGGATGACAAACGACAGAATGCTATGGC
CGCGTTGCGAGCTCAAAGGGCTTCGAGAGTGCAAAGGGCGCCGGCTGACG
CTGAAGCAGATTTAATAGGCGGCTCGAGCAAACAGACTGTGAAACTTAAA
GCTTCAGATATTTATTCGGACGACTCCGGCTCTGAATCTGAAGATAATAA
ATCAGCTCGGAGAAGTTCCACGAGCTCATCCTCGTCCGGTGCAGAAGAAG
AAGAGAGAGAGAAGAAACGACAAGAAGTGGAAGTCAGATACGCCGACACC
AGGGAACAAATCAACAAACTGCGCTTAAGCAGATTCAAACTGGAAAGACT
GGTGCACTTGCCGTTTTTCACTCGTGTAGTCACAGGGTGTTTCGTCAGGA
TCGGCATAGGGAATAACAACGGGAACCCTGTATACAGGGTGGCAGAGATC
ATAGACGTGCACGAAACTGGGAAGGTTTATAACTTGGGCAACACAAGAAC
AAATAAAGGCTTCAAATTGAGGCACGGAACTCAGGATAGAGCGTTTAGAT
TGGAATTCGTCAGTAATCAGGAATTCACGGACGGAGAATTTCACAAATGG
TACAAAGCTTTAAAGGATGCGAACAAGAAGCCGCCCACCATGGACTTCGT
CAGGAATAAGATCAACGAAGTCAAGCAGGCGCTCATGTACGAATTTAAGG
AAGAAGATATTGAGAAAATAGTGGCAGAGAAGGAGAGGTTCAGATCTCAC
CCGACCAACTATGCGATGAAAAAGACGCAGCTTATGAAAGAGAGGGACGT
GGCACAACTGAGGGGTGACGATGAACTGGTGATGGACCTAAACTCCAAGA
TCGAAGAGTTGGAGGAGCGTGCCAACCAGCTCGACAAGACGCGGACCTCG
TCCATACAGAGCATCTCGTACATCAACAACAGGAACCGGAAGCTGAACGT
TGAAACCGCCGAGAAAGCTATCATGGAGGAGGTCAAGCGAATAAAGAAGA
AAACAGACGACCCGTTCACGAGGCGACACACCAAGCCCGTCATGAACTTT
AAATCACAAAGCAGCAGGAGTCAGGAGCTAATAAGCAACCAGCAGGCCGC
AGCTGTGGAAGCCCAGATACAAATTGAGGAAGAGAGGATGGAGAAGGAGA
AAATTGAGAGAGATAGACTTGAAAACCACGAGGAGGCGAAGAGGTCCCGC
GGCGAGCACCCCACGTCCAGCGACACCAGCCTGTACTCGCTGCACGACTT
CGAAATTAACATAGACCTAGATCTACCTGCAGCAAAATCCGTGTCGAGCC
AGCCGAAGCAGGTGACGACGAAGGTCAAGGAGACGGGGCCCAAGCGCTCG
CTCAACCTCGAGGAGTACAAGAAGAGGCACGGGCTCATTTGA
>BGIBMGA000070-TA  cds:novel  sequence:nscaf1108:2533757:2534560:-  gene:BGIBMGA000070  protein:BGIBMGA000070-PA
ATGTCAAAAAGTGACAATCAAATACAAATATCCGGATGTAATTCTGACGT
AATAAGCGATACAGAAACACTTACATTTAACCTGACCGATGCTAATCTTA
AAAACGCTGTGGAAAAACTATTCGGTAGAAAGCCTGACGATGTATTTCTC
AAAAGCCCTACACCCTGGGGAGATCTATACGAGACATACTCTTGGGAGGA
AGTTGAGAGACATTTCCGGCCGCAACGCGCCATTAAAAACATAATTAAAA
ACAAAATGGTTGTATTGTCGCAACAATTTTACAATAACCAAGGTAATTCA
ACAGTTTTTTCAGTGAAAATTGAGGATAAAATCGAGAATTATGTTGCGTC
AAAATGGACGAAAGCTCAAGAATTAACGGTGAACGACTATATCACTTATG
ACATTAAGCTTGACGATTTTCCGAGAATCTTATTCATAGCGAATTACAAT
CAGAACGCAAAGAAATACGAAGTAGTAAAAATCGATGCCAACATTAATGT
GCATTTAGAACCAAACCAACATATTAAGGCCGAGTTGGCGGCAAACATAA
CAACAATTGAGGTTATAATTGATTACGAGGCACACTTGACAGGTTTGACA
GCTGTCAACTACGTCAGAAAATACGACAATCATCATTTTTGGGGTTTAGA
CATTAACACCGTAATGGCGGCAAGTAGATTGAAACCAACAGTGAAAGTTA
TGGAAGAGATTACGATAGAATATTATTCGGATGCGAAAATTATAATCACA
GATCAGAACACTAGTGATGTATTAAATACGTACTCCGTCAACTTTTTGTA
TTAA
>BGIBMGA000071-TA  cds:novel  sequence:nscaf1108:2527802:2528488:-  gene:BGIBMGA000071  protein:BGIBMGA000071-PA
ATGATATGGGATAAAAATATAATACTCGCAACGCAAAATCGGGCATCCTC
ATTCAAGTTCAACGCGAGTTTTGGTCAAGACTCGCAATTCACGGTACCGA
TCACGCTGGTTCACGGGTTCTGTGCGAACGTCACTCTAGTCCCTGGGCAA
CTGGCGCGTGCAGAACTGACCGTGGACATCACTACAGTCGGAATACAGAT
AACATACGAAGCTTATCTGTCTGGCGTTGTGGCTTTGGCTTACGACCGTC
CGCATAACGGCCATCATTTTTGGGCGCCGAACATAGACCACGTTCTGTAC
ACTTGCGGCACGAAAAACGGCATCACCTCCGAGCAATATATAAACATTAG
TTATTACGACAACGCGAATCTTGTGTTCTTAGATTTGAATAGCGGTATTA
CGGTGGACGCATTTCGTGTGCCGGTGTCTGAATAA
>BGIBMGA000072-TA  cds:novel  sequence:nscaf1108:2442934:2452908:-  gene:BGIBMGA000072  protein:BGIBMGA000072-PA
ATGCCGGCGGCACGGGGTGTGAAGCGTGCTGCTTCCAAATCATCGACCAC
GACATCAGCTTCGGGACCGAAAAACAAGAAAAAACGCGGAGCAATACAGT
TGGAGATACCCACTGCTCCAAAGAAGCGAGGACGTGTTCTGACATGTGGA
CAAGGAGACGTTGGCCAGCTCGGCCTTGGAGAAGACGTAGTGGAAACTAC
AAAATTCAAATATGTGACTGCATTAGGTGATAAAATAGTTGATGTGCAAG
CAGGTGGTATGCACACTATAGCATTGGACAGCAGTGGAAAGATTTGGACT
TTTGGTTGTAATGACGAAGGTGCCCTTGGACGTGCCACCAGCAATGAGAA
GGATGAAGGGACTCCCAAACAGGTTTCTTTGCCTGTCGCAGCTGTGGCTG
TCTCGGCTGGAGACTCACACTCTGCTGCTTTATTGCAGAATGGAGATGTT
TATGCTTGGGGGTCTTTCCGAGATTCTCATGGTAGCATGGGACTGGTTGT
CCGAGGGCGCGAAGGAAAACCCTGCAAAGAACCTGTTAAGATTGACATCG
GAGAGCCAGCCGTAGAAATAGCATCAGGGGGTGATCATCTAGTTGTATTG
ACGACATCAGGCGGTGTATTCACACTGGGCTGCGGGGAACAAGGGCAGCT
GGGCAGGCTGGCGCAGAGATCAGCGTCTCGAGACGCCAGGCAGGGCTTCA
GCGCGCTGCTGGTGCCGGCGCGGGTGACGCTGCGGCAGGCGGCGGCGCGC
GTGTGGGCGGGCCACCACGCCACCTTCGTGCTGGACGCGCAGCACGCCAG
ACTCTTCGCCTTCGGACTCAACAACTACGGACAGCTCGGCATAACGGGTG
AGAAACGTAAAACAGCGTTGTTTTCTCCGACCGAGTGTGACGCACTACGA
GCCGTCGGAGACGATCACGCGTGGAGCGCTGTGGCCCTCGGACAACATCA
CACACTGACGCTCGCTGCCAACGGACAGATATATGCGCTGGGACGTTGTG
AATATGGGAGGCTAGGTCTGGGCGACAAATCTGGCGACGCGGAGACTCTA
GAACTAATACCCAAGCTGCAGAACAAGAAATGCATCAGTATAGCGGCCGG
CACCAGCAATTCCTTCGCCGTCACAGACTCCGGCGAAGTGTACTCTTGGG
GCATGGGCAGCGAGGGGAAGCTGGGCACCGGAGAGAGCGAGGACCTCAAC
GAGCCCACCCTCGCCGCCGTCGACAGCCGTGCGCCCCTCCGCGTCTCCGC
CGGCGGACAACACACCGTGCTGCTGGTCGAGGAAACATCGTCGCAGAGAG
AACCTTCCCCGATTCCTGAACGTGAGACGGAATCCCAACAATCCGAGGAC
ACCGAGGAGGAGGAGGAGGAGACGAGTAGAGCGGACATCACCGAGCAAGA
GGGAGAGATCACCTCGACGTCTGCAGCCAAACCTGAGGACGTCTCCAACG
ATACGGAACCTCAGAAAGTGAACGGAGATGAGAAAGAGCCTCCCATGGAG
GTTGATGAAACTGGTGAGTGA
>BGIBMGA000073-TA  cds:novel  sequence:nscaf1108:2382927:2390096:-  gene:BGIBMGA000073  protein:BGIBMGA000073-PA
ATGGCGCTCTATCCGGGACTCGTACACGAAGACTTACAGACAAGGAAAGT
GTCTGCCGGACCAGTGCGCTCCGAACAGCAAAAGATATCAGTACCACAGG
CAGATGTCGTTTCTATTGAGGGCGCTACAGAACAACCAAGGTACTCCCAG
GACAAATACGAGTCATTCTCCGAAGTGTCCAACTCGCCGCAACACGCTCC
GCCCGAGGACGTCATCCCCAAGATCAAAACCGAGGTCATCGATAAACCGC
TCGACCTAAAAACCAAAGCGGAGGTCACCGATAGACCGGACACCGTGGAC
AAATGCAACCAAACCGTCATAGACAAGAACCCGTCGTTGGAGATCAAGAT
CGACGCTAACTCAATCTTGCCCGACGACCACTTCGACGACGACAAACTCT
TCATGAACTCCCTGATACCGTTGTTCAAGAAGATGAGCGACGACACCAGA
CTCCTGTGCAGGATCGAGGTGCTGAAGATCATACGATACGCCTTGCAAGG
GCACAAGTGCTTCGAAGCTCTGAAGGTGGCCGAAGACAGCTTCTTCAGAG
ACAGAATGAGCGGGATCCTGGCAAAGCAGGAGGTGGACGTGGCGACGTCG
AAGGGCGCGGAAACTAGGCTGTCGATGACGACGCGTTCGGCTGATGGCAG
CAGACCAGTTAGGAAACGGAGGATCCGCCCACCGCCGTCGGACTCTGACG
AAGAGCAGCTCTCGAGGAAGCAGTGCCCCAAGCTGAAGGTGTCTCCCGTG
GAGGTGCCGCGGATGTCGGAGATGGACGAGTCCCTCATACAGGTGACCAG
TGTCGCGCAGATGTCCACGCCATTGTTTATGAAGATGTACAACTTGGAAC
GATCTAAGGCCGCCCCCGCACTGTCGAGCACGAATCAACCGATGCACGTG
TCAGTCAAAACTGAACCCCTCGAAGACGCACAAAGTCAGCTCGCGAGCTA
A
>BGIBMGA000074-TA  cds:novel  sequence:nscaf1108:2370811:2374956:-  gene:BGIBMGA000074  protein:BGIBMGA000074-PA
ATGGGCAAACCTGAATTTAATGGCGGTCGCGGAGGAGGCGGCGGTCGCGG
CGGTTTCCGTGGAGGTCGCGGCGGTGGCGGAGGCCGAGGTGGCTTCGGTG
GCGGCCGTGGAGGCGGCGGTGGCGGCAAGTTCGAGAAGAGAGGCGGAGGC
GGGGGCCGTGGCTTCGGAGGTAGAGGTGGTGGAGGCCGTGGTCGTGGTCG
TGGTGGTCCCCCGAGCAGGGGAGGCTTCAAAGGCGGAAAACAAGTCATAA
TTGAACCACACAGGCATCCAGGAGTATTCATAGCTAGGGGCAAAGAAGAT
GCGTTGGTCACTAAAAATCTAGTGCCAGGATCAGAAGTTTATGGTGAAAA
GAGAATATCAGTTGAGAACGAAGGTGATAAGGTGGAGTACAGAGTCTGGA
ATCCGTTCAGATCGAAATTGGCAGCTGCAATTATGGGTGGAGTGGATGCT
ATACACATGGCCCCTGGGTCAAGAGTTTTGTATCTCGGAGCTGCCAGTGG
AACAACAGTCAGTCATGTCTCGGATGTTGTGGGACCAGAAGGTCTCGTTT
ATGCTGTCGAGTTCTCTCACAGATCCGGCAGAGATTTAATAAATGTTGCC
AAGAAGAGAACCAATATTATACCTATTATAGAAGATGCTAGACATCCATT
AAAATACAGAATGTTAGTTGGCATGGTGGACACAATATTCGCTGATGTCG
CGCAACCCGACCAAGCTAGGATAGTCAGTTTGAATGCACAGCATTTTTTG
AAGAATGGTGGACATTTTGTTATCTCAATTAAGGCATCCTGTATAGACTC
AACTGCCCAGCCCGAAGCCGTATTCGCAGCGGAAGTAAAGAAATTACAGG
CGGACAAATTAAAACCACAAGAACAGTTGACATTGGAGCCCTACGAAAGA
GATCACGCTGTTGTCGTTGGAGTCTTCAGACCACCGCCTAAGAAATAA
>BGIBMGA000075-TA  cds:novel  sequence:nscaf1108:2350982:2353168:-  gene:BGIBMGA000075  protein:BGIBMGA000075-PA
ATGAGTGTCAGTGTCGAGGCGGACGTTCCGAGCCCTGTGTCCGATGGGCA
GAGTACGACCTTGGATCCGACGTTGTCGAAATCATCGTCGGAAAGCCAAA
GTTTGAAAGATGAGATTGAGGTAGGTCAGGATGAGAAATCCGAATCTAGC
ACGCCCAAAATTCACCCGATGGCCTTCACGATCGACTTTGGAGAGAGCAA
ACCTGTCGACAATCGCAGACTTGAGCAGTTGGCTAAGAAGTCTCAGGCGC
GTCATCAGAGAGTTCAGTCTATGTCCGCAAGTCTAACTAGGCAGAGCCCC
ACAGCCCAGCGTCCACCTATGAGCGCTAAACTCCCTCGAAAGACCCAGGG
TTACAACTCGGAAGGTTACTTCTCATCAGACCAGGAGGATAGTGGTCTAT
CAGGTTCTATCAAAATTCGTAACTCCTTAGCTCAAAACCCAGCACATACT
AATAGTCCTATAACAAACAGGCACATAAAATCTCCTGTCAATGATGCACA
CACAAAACATGCCTCAAAAAGTCCTATAGTTGACAGTATAATGTCAAGAA
GTGATAATTATTCATACTTGTCTCGGCAAGCTCTTAATCTTCCTCTAAAG
AGCAACACATATTCAAAGGAAATGCATCGTACACCAAGTTACAATAACCT
TTATCAAACAAGACCAGTGACACATATAGTAGATGAAAGTCCTGAAGCAG
TCCTTCTCACAGACATATCTAGCCCGGAACTTGACATATTGACCCCTGAC
AATGGGGTGCCCACTCCTGAGCACTATAAAAGTCCATCAACAAGAAAAGG
CCGTGCCACATCAGAGACACCTGACCTATTCAAGAAGTGCATGATAAAAG
AAACATTGTATATTGATGATGAAGTTGATAGGGAATCTAATAACTCCTCG
ACCGGTACATACACCATTGAAGGAGATAATTATACGGAAGAGCAGAAGGC
CAGAATGAGCATTGACAGAAATTTTGATACAAAATTGATCAAGGATGAAG
AAATATTTAAACAACGTAGTAGAGACCCTGAATTGATTTTAGACTTCACA
CAGAGAGTGATCACAAAAGAGCCAAGAAGAGATACATATCTCAGGAGTCC
AGTGGAAGCAAATAAAGGTTTTAATGTCCCCAAAGTATCTAAAGACAAAA
ATGTTCTAGAGATCTCTTGCTGTTATGAATCGCCCACTGAGAATGATCTT
GCAACACAAACATCTAAGCAAATTAAATCGACTAGAAGCTACTTAGAGAA
AATAAAGAATAGAGTGAGAACTATAACTGAGAAAACTTTTGCAAAATCAC
CACCGATCCACGGCGAAGAACCAGATTTCGGGAGTTTCACTTCTGTGACA
ACTTCAGGGGTGTTAAGTTCGAAAAACCCTTCGAAATTGGTCACGTCATC
AGGGAGGCGATGTAGCTTAACTAAATCAGAAATAGACCAAACTGACTATA
TACACAGATTGTCAAGGGAGTCATCAGTACCTGTTTCTTTACCGAGCTCT
AAACTGAAGTTAGAAAATGCAGAATTTGAAAGCTCAGCATTGAGAAATGC
TCAGAAGGCCATGAGGGATGATAGCGGAGTGTCTTCTGATATAACACCAG
ATCAGGCTGTCGGTCAACTGTCTTATATATCAATGAACCGGTGCAAGGGT
GACAAGACCTGGATTCACGACTGGGCAGAGAGTGTCAAGAAGTATAACAA
TAACATGGCCACTGGATCTTATGCTAACACTGATTGTGATCGTCCTCCTC
TCAGCCCTCGACATATCAGTAAACGCGTTAACATGGAAATTTGCTCAAGT
ATGGATGGATGA
>BGIBMGA000076-TA  cds:novel  sequence:nscaf1108:2305769:2312842:-  gene:BGIBMGA000076  protein:BGIBMGA000076-PA
ATGATCAGCGAGAAGACAGCCATATCCCGACTTCCGATCTCGCAGCTTAG
CCGCTCCAACTCGCTCAACTACCGTCTCCGGAAGAAGGATAACTCAGGAG
ACAGCAGTCCCCTCCGAAGCCCCGGACATTACGTGATCACTGGGTCAACG
AAGATCCCCGAAACCACGCAAATTCTTCTCAATAACGCTTCCCGGTCACT
GGAGACGGATCGAAAGAAATACGACAGCAACATGAATAGTCCGTCTTCCG
ATAGGGGCGGTCTTCTGAGCACCAGTTCCGATGACAAGACGCTGTCAAAT
CGCTACGACGTTGAGGCTATACTCTCGCCCCACAGAAAACACGCAAGACA
CAAATCCGCGGACGTAAGACACAGCGAGAGGAACTTGGACAACGCGAGTC
AAATAAGACTGAAGAATACATTAAGGATCAACGTACCGGAAGAAAACTCT
CAGAGGATCGATCAAATACGTTGTCAGGGAAACGCCAAAGTTAGGCCCGA
CATAACGTCTACGATCCGACGTTCGAGCTCTTTTAACACCGTCAATAAGA
ATAACAATTATATCGACACGAGACATAACTATAGAAGACCCAGCGGTCAG
TCTGAGGAGTGCAATTGCTCCGATGATTCAGACAATGTTTCTCTCGGTAA
ATGCAAAGATTACAAATACAAAATGCTCCGAGGCAGGTTAGACTCGGCCG
AGTTGAAGTCAGCGGTGCCAGCCAATTCGCCAAAATGTCCGAACACGCCA
GAAATGCAGCGGAAATTCGGACATGGCCTGGTGAGGAATTCGGTTAGAGT
CACGACTAAAGAGAGGGGGAGCGTCCCAAGGTCCGAACCTTTGAGGGACG
AGAGAAACAAACCAATTGGACACCAGAGCAGGAGGATATCGGAGCCGACG
CGGCAGGCCATGATCAGTCGGCTGACAAAGTCCAGATCTTCAACGAGAGA
GGTGCAATTGAAGACCCAGGAAAAAGGTCAAAAGAAACCAAGCCAGCACA
GGTCTTCATCGGCGTTAGCCACAAAGGAGGTGGAATTCTCCAACTGGAAG
AAGCGTTCTTCCTATGACCCGATGAAGGCGGCCCAGGAAGGCAGGAGACG
GCAACAGATGTCGAAACGGCAGGAAAATAAGGACGACCTCAGTTCCCCTA
GTCACTCGTCTCCGGTGCATCGATCGCAGTCGTTCCACACGACCAATATA
GCGGATCTGACCCTGGACTACACCTCCGAGGAGTCCGAAGACGACCTCCA
CGCGTTACCGGTCGACCCTATGATCACGTCCACGCACTCCGACATCGTCG
AGCTGAGGTCCAGGGACTGCCACAGTCTGAGGAGACAGGCCCTGAACAGT
GACGTGAAGCTGGGCAGGAGTTATGTGGCTAATTTTCAGGTGAACCAACA
GGCGGACAAGAAAAGGCGGGAACAGGACAAAAGAAAGACGTTCATATTGG
ATGACGTCACGCCCACCAAAGAGAATATAGACTTCATTACAAAGACAAGA
GACGATGTCGCCATAGACAAGAGGAGAACTTTTGTTCTAGACAGCGACAC
AAACTCCACCACAAACGGCAGCAGTCCAAGGAACTCTTCTATATTTAGTC
ATGAAAAACACTCCTTGACGACTGGTACTAGCGACACGGAGGGCGAGAGT
GGAACAGAGAGTGCTCCTGTGGTGTTGAGGCACGCGGGCGCAAAGAGAGG
CACCGTCCCTCCCAAACAGAGGTACAGCGGTGATTTCTCGATGACCTCGT
CCACCACGTCGATATCGCAGAAGAAGCCCAAAGACATCCAGCCCCGTTAC
ATGGATATCTCGAAGTACAAAAATGACACCTCCCCGAAGAACTTCCTGAG
GAGGGACCCCAGCAAGACCTACGTTGGTGTTCTGGGCGAAACCAAAATCA
GCCGAGGAAGCGCGCAGCATTATGAAATGGAACAAAAGAAACAAGAGTTA
GAGAAGTGGAAACGACGAGCTTCTTACGATCCGAGGAAGGCGGCCGCGCT
CGGGAAGACCAGCAAACCGGCTCCGAAGACCGCCAGGTTCGATTACTGA
>BGIBMGA000077-TA  cds:novel  sequence:nscaf1108:2238841:2239515:-  gene:BGIBMGA000077  protein:BGIBMGA000077-PA
ATGATACCTGAAGCTGACAACACTGCACAGGAAAGGCTCGATATTCCTAA
TACTGAAGATGTTGAAAATATACCATTCTCAACATCTACTACAGAAGCCA
CGACATCTACTTTTACACCTCGAAAACCTTTTGAAGAATTGGGATCCAGG
CAAAAACGAAGACGCGTTGAACAAATTTACCAATCGCTTTCGTCATCTCC
AGATGAAATAAAAGCTACAACAATTGCTAGTTTGAGAAACACTGGAAATG
AAGATGTAGGGGAAATAATGAACCATTTGTTAAATCACCCCGAAGATCTA
GAAAAGGTTAAGGAGTGTTTAAGTACAAGTAAAGCGAAAAGTAGTACATA
TTCTCCCGATAAGGCACTGTCTTTATTAGTTTCACTTAAATTAAGTAAGT
GGCAGTATATAAACCTAAGAGAAGCAGCAAGTGAAAATGGGTCTGATTTA
TACCCTTCTTATTATAAAATTAAGCAAGAAAAGACAAAATGTTATCCAGG
GAAAGAAGATATAATTATTACGGAAGAAGGAGCTGCTATTAAAATGCAAG
CATTACTAAACTTGACGGTATCTAGGCTTTTAGATGTGATTACTTTGGAT
TTGGACTCGGCAAGAGAGCTACTGCTTATAAGCAAATGGGGCTTTGATGG
AGCCTCAAGTCAAAGTAATTATTAG
>BGIBMGA000078-TA  cds:novel  sequence:nscaf1108:2207199:2212812:-  gene:BGIBMGA000078  protein:BGIBMGA000078-PA
ATGTCAGGCGGTAACTCTAAGAACAAGGCGAAATCCAAACGCCATGAAGG
TTGGGAGGAAGCCGGCGGGGAGTTCTACCAGGAACTCTACCCCGGGGGGG
AACAGGAGCTGTTTGATAACCTCCAGAGAGCTGATGCAGCGAAACTGGCG
ACGCTACTACCATCAAAACAGGCTAGGAACACGACGACGGTCAAACGCGC
CAGATCCCAGACTGATCGGCGCCAATCTACCTTCGCTAGGACCATGCAGA
GCCGGGACATACATCTCTCGATGTTGCCAGACTTATCAGAAAATCTATCG
AACGAAGAACGCTCGTGGGAGGAGATAATGCAGATAAAAGCGCTACCTGT
CCCGATGAGTCAGAAGATCGAGCTTAAAGCTCGATTGCAGAACGCTACGA
AACTTCGCCTCCAAGGTTTCGAGCAACTCCACTTGAGGCAGAGGAAGGTG
TGGCACCGTTTCCGTATAGGCTGCACTGAGACGTTTAGCAAGCTGGAGCT
CTGGCAGACCCCCATGCGTGAAATAGAAGGAAAATTCGGAACGGGAGTCG
TCTCTTATTTCCTGTTCTTGAGGTGGCTCTTCCTGTTAAACTTCACAATA
TCGATACTGGTCATCGTGTTCCTGATCCTACCAAAGACATTGTTGACTGA
GAGGGTTTACGAATGCGACGAGACGGAAGCGAATTCAACAGTTTGCTGTT
CTATAGCGTATTTTGAGAAGAACACGACGAATTCAAATATATTTTTAGAC
GTTATCCAGGGCACTGGCTGGATGGAGAGAACCATACTCTTCTACGGAGT
TTACACAGATCAAATATACACGTACTACGTAAATAGTTTATACCATACGA
AACTGTTCTACAATATGCCAATGGCTTACATTTTGGTGCCGATTTCTTGG
ACTTTATTGTCCCTGATCGCGATCGTGAAGACGGCCGCCAGGGGCTTCAA
GCAGAAGCTAATCGAAAGCGAGGGTCAGTTCTACAAGTACTGCAACCTCG
TTTTTGGCGGTTGGGATTTTTGCATACACAACGACAGATCGGCGAGAATC
AAACACCAAGCTCTGTACAATGAGATCAAGGGCTGCATCGAAGAGGAGAG
AATCAAAGAAGAGAAACAGTCACGCAGCCGGGAGAGTCAGATATTGATGC
ACCTAAAAAGATTGTTTATTAACCTGATCGTGTTTGTGATACTCATAGCG
TCCGGTTTTCTAATATACGTAGCCTTCAACTTCTCGACGGAGAGACTCAA
CGAAAGCATAGGATCTAACGAGAATCGAACCAGGACGATGCCGATAGTGT
ACACTACGATGTCTTTCAATCAATTGGAGAACGTACTAATGGAGTTTTTG
CCGTTTATTTGCATTGTCGTACTGAATCTTATCATACCCGAGATTTTTAG
TTACATGATCAGATACGAAGGCTACATGCCGCCACATGTTATCATTATAA
CGCTCCTAAGGACTGTGTTACTGAGGCTATCCTCGTTAGGCGTATTGTTA
AGTCAAATCTATTTGTATATATCGACGAATGGCATCGTGTGCGCGAAGCA
TAACACGGATACAACGAAGTTAGAATGCTGGGAGACATACGTCGGTCAGC
AGTTCTACAAGTTGATCTTGACCGATTTCGCCGTTCAATTCGTGACCACG
TTCCTGATAAATTTGCCTAGGGCGTTTATGGCTCGTCACACGCGGAGCCG
CTGCTTGAAGATGTTCGGCGAACAGGAATTCTATTTGCCTAAACACGTAT
TGGACATTGTTTACGTGCAGACCATAATTTGGATGGCTATGTTCAGAAAG
AAAAAGTTGCAAGATTATCTGCTTGAAATCTGGTCTTAA
>BGIBMGA000079-TA  cds:novel  sequence:nscaf1108:2140463:2140972:-  gene:BGIBMGA000079  protein:BGIBMGA000079-PA
ATGCGGCGCTCAAAAATGAACATCAATCCGGATCTCGGTGATTTAGAGGA
GATGTTAGCTCACGTCCAAACTCAACTGGAACAGGAGATCGATTTGGAGC
AGAAATCGAAAATGCCTTCGATAACCAGCGTCCAAGAATCACCGAAGTCA
GTGAAGAGGAGTACGTCTTTCAATCGTTCCGATTGCGAGCTCCGTAGGGC
TCCTAAGCCGCCTATCCACAGTAATTCTATTACGAACCACCATGGACCCT
GCGATGGCAGCGAGGAGTACAGTCAACCTATCACGAATAACCTTCGAGGC
TCCCAAACCAGTCTCAAATATGATGAGATGGGTTCCAGGATATCGTTTCA
GTCTTTCCGGTCAGAGCCGGTACAAAGGCACTCCGTTCTTAGTTTACCCG
ACAAAAGAGGATCGACTTCATCTTTGAACGGCCGAGCTAAAACTGCCACG
CTGCCCAGGGGATACGGGTCGACGAAGGAGTCCAATTGGGACGAATATTG
GGCCAAGTGA
>BGIBMGA000080-TA  cds:novel  sequence:nscaf1108:2116762:2129703:-  gene:BGIBMGA000080  protein:BGIBMGA000080-PA
ATGGTGTACGACGATGGGCAGAAGCGCTGGGTACCTTCAGGCAGCTCGTC
CGGCCTGTCCAAGGTCCACATCTATCATCACACCCAGCACAATACCTTCA
GGGTGGTGGTGATAAACTGCGGAATAGTGCGAGGTCTAAAGTACAACCAG
GCGACCGCCACGTTTCACCAGTGGCGCGACGCTAGACACGTTTACGGCCT
CAACTTCTCCTGTAGAGAGGACGCGGATAGCTTCGCGAGGGCTATGATGC
ACACATTAGAGATACTAGCGAACAAGCCGAACGTGAACTCAGCGCCGCCG
CCCCCTCAGGCCCTAAACCCGCCCGCCCCCTACAACGGCCACAACAACAC
GTACAACCACGACGAGGACATGGGGTACAGAACGATGACAAGAGAAGACG
CAGCGATACTTCAACAGCAGCCCCAATACCACGCTGCGCAGCACCAGCCT
CACCAGAACCACCAGCAATACCATCCGCCGAGCCAGTACCACGCGCCGCA
CCCACACCCGCATCAGGCGCAAGCAACGCCCCCTGCTCCGCCTCCTCATG
GGGTTCACCACACGCTGCCTCATCAGCCAAGTCAACCGACACCAGGACAT
CACCGCACTAACAGCGCTCCAATGGCCCCGAACATGTCCCTATCGGCGGC
AGGTCCCCCCGCGCCCCCCGCACCGCCCCCCGTGCCCCCCCACCAGAACC
TGGCGCCGACCAACAATCAGCAAGTTCAGCAACCGGCCCCCGCGCCGAGC
GCCGGCCCTCCTCCACCGCCCCCGCCGCCGGGCGCCACGGGCCCCGCCCC
CCCGCCGCCGCCGCCCCCACCCCCGCAGCCCGACCTCACGGGCCTCGCTG
CACAGCTGCAGCAGGCCAGACTTAAGAGACAGGCCAAGCAAGTGAACGGT
GGCGAGGGAGGCTGCGTCACGGCTGCAGAGTGGGACGCCTTCAAGCAGGA
GATGATGAAGGAGATGCGCAAGGAACTTAACATCATGAAACGAGAAATTA
TTGATGATAATGAATGA
>BGIBMGA000081-TA  cds:novel  sequence:nscaf1108:2004448:2004807:-  gene:BGIBMGA000081  protein:BGIBMGA000081-PA
ATGGCTGAAAAACTCGAAGATTTGAATTTACCACTCACAGTTGTAACTAG
AATCGTAAAAGAAGCTCTTCCCAGTGGCGTATCGATATCAAAAGAGGCGC
GAACTGGCCTCGCTAAGGCGGCTTCAGTTTTTGTACTTTATGTGACTTCA
GCAGCTACAAATATTGTTAAGAACAAAAAAAGGAAGGCTCTCACTGGGCA
GGACGTGATAGATGCTATGAAAGACATCGAATTTGATAGATTTGTGGAAC
CTTTAGGAGAAGCTCTGGAACATTACAAGACCATGGCTTCGGCACGAAAA
TCCGCTTCTATGAAGAAAAAAGATGAACAAGAAGACGCTGAGATTATAGA
AGACGATTGA
>BGIBMGA000082-TA  cds:novel  sequence:nscaf1108:1763047:1773049:-  gene:BGIBMGA000082  protein:BGIBMGA000082-PA
ATGGACGACAAAGGACGGAAAGTTATCGTTTGCGACAACGGTACCGGCTT
TGTGAAATGTGGCTTCGCTGGTAGCAATTTTCCGGCATTTATATTCCCTT
CCATGGTCGGCAGGCCGATCATACGCGCTGAAAACAAAATAGGAGATATT
GATGTTAAGGACTTGATGGTGGGCGATGAAGCATCCAAACTGCGATCCAT
GCTTGAAGTTAGCTACCCTATGGAGAATGGGGTCGTACGTAATTGGGAGG
ACATGTGCCACGTGTGGGACTACACATTCGGTCCGAGCAAGATGAACGTA
GATCCGAAAGAGACGAAGATTTTGCTCACCGAACCCCCGATGAATCCAAC
TAAGAATCGAGAGAAAATGATCGAGGTGATGTTTGAAAAGTATGAGTTCG
ACAGCGCTTACGTCGCGATACAAGCTGTGCTCACGTTGTACGCTCAGGGA
CTGATATCGGGAGTGGTCGTGGACTCGGGAGACGGTGTGACGCACATTTG
TCCCGTGTATGAAGAGTTTGCGCTGCCTCATCTCACCAGGAGGCTGGACA
TAGCCGGGCGAGATATCACGAGGTATCTCATCAAATTGCTTCTGCTCCGA
GGGTATGCTTTCAATCATTCCGCTGACTTCGAGACGGTGAGGATGATGAA
GGAAAAGCTCTGCTACATCGGGTACAACATTGAGCAGGAGCAACGGCTGG
CGCTGGAGACCACCGTGCTGGTGGAGCCCTACACGTTGCCGGACGGTCGA
GTGATCAAGGTGGGGGGCGAGAGGTTTGAGGCGCCCGAGGCTCTGTTCCA
GCCGCACCTCATCAACGTGGAGGGGCAGGGGATCGCGGAGCTGGTCTTCA
ACACCATACAGGCGGCCGACATAGACATGCGCAACGAGCTGTACAAGCAC
ATCGTGCTGTCCGGGGGCTCCACCATGTACCCGGGCCTCCCGTCGCGGCT
CGAGCGCGAGATCAAGCAGCTGTATCTGGAGCGGGTGCTGCGGAACGAAT
GCGATAAGCTATCGAAATTTAAGATCAGAGTGGAAGATCCTCCCCGGCGC
AAGGACATGGTGTTCATCGGAGGCGCCGTCCTGGCCGAGGTCTGCAAGAA
CAGGGACAACTTCTGGCTCTCCAGGAACGAGTACCTCGAGCAGGTGCGTA
CGTCAGACAGTTCCTAG
>BGIBMGA000083-TA  cds:novel  sequence:nscaf1108:1689741:1695693:-  gene:BGIBMGA000083  protein:BGIBMGA000083-PA
ATGTCAACAGTCGCCGAGGACTCCTCTACTGCGGGACATTACTACGTAAA
ACTGCCTCAGCAGCGTTATTTATCTGTAATAAAGGCAGAACAACGGGTTC
GGTATACGGCAGACGACACCGGCTATCACGGCGCCGCGGCGTTGAACGCG
AGCGACGACCACCACTCGCACACAGCCAACTTCGCCTTAGGGCAGACCGC
TATAGATCTCAATAAACTGGATTATGGAGGGCCAACCACCACGATACAGC
CAGCTAATCTAGTCTCGTCTAATACTCAGCCAATCGATATATTTCTCATC
CAACAACAGTTCACATCTCCTTCCGCTCAAGAAAATAATTTACAGATATC
GTCACCATCCAATATTCAATACTCCGCACCGTATATAACGCCATTTTACC
AAATACAAACACAGCGTCCAAATGTCAATCAAAAGAACGCATCCAAAAAT
CCCAATGAAGAAGACTTAATTCAGGAAAAAACTGATGAAACTATTGTTAC
TCCCTTACCCATTCTCCAAGTGTTCAAAAACCATAAATGCAGTACCGAAA
ACCCTAATACTGATGTGGCTTCAGAGACAGTAGATGATAGCCTAAATAGT
TCCAAAGATTTAATCGCGGATATTACATCCTATGAAATTCACAAGATCAA
CAACTTTGGTCTGAGGGACGAAGCTAAAAGACCACTTACGTACAGAGGGG
CTGTGCATTTCAAAGTTGAAACACCCAGACCTAACGCTAGAAACGAAAGG
TTTTATTATACAACTGATTATGCGCCGATTATATCTGAATCAAATAAGGT
TAATATTACACAAGAAGGGATCAAAAAATTAGTGGCTTCCACACAGGACC
TAATTAGCAACGAAGATCTTTTAAAAATCAACCACGCCGCAGAGAAACAC
GTAAATGATCTTTCCGAAGACATCATCAAACCTAAACCTAGATTTCATGC
ACAGACTAAATCTAGAAATCTTAAAATTGAGAATAGACCAACCGAAATCA
CTGTGAGAGCTAAAATAGAAAACATATTACGCGATATCGAAAACACGAGT
GATAAATCTAAATCGAATATCATAGAAACAAATTCTAATGATTATAAATT
TGCATCTCCTATCGTTGTTCCTGACAATACATACGCTGATTTCAAAGAGC
AAATCGTGAATAACCTTGTTTCTACAATGGTACCGTACATCGCAGATGGC
TATCAGATCGTTGATGTAAAAAGCGGATACAACAATACCAGTGACATTGA
TATTAGTCATGACACTGACGAGAATGTAGTAGATGTAACACCAAGACCGA
TTGGCCAGAACTATCTAGCACCAATCACCGTAGCTTTAAGACTGCTCAAT
GCAAACCAATCGGTGACACTTAACGCGGTGGATGATCACGAAGCTTCTGA
CAGCGAACAAATTAGTGAGACGGTCCAAAGTCCGAAACGTGAAAGAACCA
TTGTCGAAGTTCAAGAATCGTTACCGGTTGAAATAACGCACATAAATGAC
GTTGAGGTGCACGAGTACTTAGAGGAAGGTAAAAGCAACGATAAAGAACA
TTTAGAATTAGCTAAATCGCTCTACAACACGTATATTGACGCCTTACGAT
CGTCGAAGAGAATCCAAGATAATTCCAATAAGATGCTATATCAATATGGT
ACTATGAATAGTTATGAAAGTTCAGACAGTACAGAGAAGCAGGATTACGA
TTCCAAAGAGAATCTGGAACAAAGTGAAAATATGCAATCCGAGGTGCAAG
TCAGACCGGACGAGGATAATGATAGAAGCGAGTCGATCGATTACTACAAT
AATTATGAGAATCAAAAAATAATACAACCAATTATTGTCGAAAAAGAGGT
ACCTGTAACTAAATTCGTTGATAGGTATATTGAAACACGAGTTCCATACC
CGGAGGCCGTGCCGGTACCGGTTGATAGGCCAGTCCCAGTGGCGGTACCC
TATGAAAAAATCGTAGAAAAACCTGTCGAGGTCACGAGGTACGTCGACAA
ACCGTACCCGGTTGAGGTACCGAGGCCTTACCCGGTCCAAGTCAAAGTAC
CGTATCCGGTCGAACAAAAGGTATACGTCGACAGACCTGTACACGTGCCA
TATTCGGTGGAAAAGGTAATTGAGAAACAAATCCTCCACCCGGTTCCCAT
ACCGACTCCTGTAGGAATACCTTACGCAATTCAAATACCCGTAGAACACA
AAATATTATACCCGATAACCGTCGAGAAACCAGTTCCAATACCTGTGGAA
GTCGAAAAACCGGTACCGGTTGAAAAGGTTGTACACAAAGAGATACCAGT
TCCGTACCCGGTTGAAAAACGCGTACCTTATCCGGTTCCGTATGAAACAA
AAGTAGCTATACCTGTACCTATAGAGCATAGGGTGCCTGTAGAAAAAATT
GTAGAAAAGCCTGTTACTGTAACTAAATACGTAGAGAAACCTGTACATAT
CGAAGTACCACGGCCGGTAGCTATACCGGTTCATATTCCACAACCATACC
CGGTTGATAGAATTGTTGAAAAGAAAGTACCATACCCGGTTCCGGTGGAT
AGAATCGTGGAAAAGAAAATTCCAGTCAAAGTTCCGTATGCGGTCGAAAA
GTATGTCGAGAAAATTGTCGAAAAACCGGTCGTGTTGACGAAGTACGTTG
ACAAACCTTATCCCGTGGAAAAGCGGGTTCCTTACCCGGTTGAGAAGATA
GTAGAGAAACGGGTACCCTACGCTGTGCAAGTACCGTACGAGGTCAGAGT
ACCGTACCCGGTCGAAAAACCTGTTCACATACCCGCGTACCGCTACTACT
CGGATGAGGAAGCGAGACACATTATCCACTACCAGAAGCCGGATCAACGT
AATACACAAACGCAGTTATCACAAGCCCAAGCGTACGCGCGATATTTACA
AAGTTTGAGTGATAAATACAGAAATAACCGAAACGTGCAATCAACTCTCT
GGGGTAATCAATACGCATCTTCGTACCAATATTTTAATAAAACCGACAAA
CAGAGCGGTTTGAAAAATGCGCAAAACGTAGCTAACTATATCAAGTATTT
ACAACACACACAGAGTAAATCGTTAAATCATAATGGTTTGAATAGAAACC
GGAGTGATTTTGTCGGATATCAACTCCGCGGGGCGGTGTTGCGCGCTCCT
AAAACTTTGAAGATCGAATATGGAGGTTTCAAGCCTCCATTGGTTCCGAG
TACTGAGGTAGACTTAGACGGGATACCAGTAAATAAACGGGACGATTAA
>BGIBMGA000084-TA  cds:novel  sequence:nscaf1108:1444455:1452371:-  gene:BGIBMGA000084  protein:BGIBMGA000084-PA
ATGTCAAAGATGTGGCCTGCGTCCCAATATTCTCACACAAACACCCAGCC
TATAAAGGCTACGAATGAATACCAGAACCAGCAAAATCTGAAGACCTTGG
GCATGACCTCTGCAATTTCTACAGCAGGGCCTAAACCAATCGATATAGAA
AAAACGAATGATCTTAAAGTTTCTCTGACACCCTTTGGAGTTTTTGAGTC
CGAAGCAGAGATGCACCATAGGATGGAAGTTCTTGGTGCTTTACATCGTC
TGGTGAGGCAATGGATAAGAGATGAGTCTTTAAGAAAAAACATGCCGCCT
AGCGTCGCTGATACTGTCGGTGGAAATATTTATACTTTTGGATCTTATAG
ACTAGGGGTTCATCATCGCGGTGCCGATATAGACGCATTGTGCGTTGCGC
CTCGTCATATAGAAAGATGCGACTATTTCTTAACGTTTTATGACCTTTTA
AAGCAACAACCACAGGTTAAAGATTTGCGAGCTGTTGAAGATGCTTTCGT
GCCTGTTATCAAAATGAATTTTGACGGAATTGAAATTGACTTACTTTTTG
CCAGATTAGCCCTCAAGGAAATACCTGATTCCTTTGATTTGAGAGACGAT
ATGCTGCTTAAGAATCTAGATCAGAAATGCGTACGTTCACTGAATGGATG
TCGCGTTACCGACGAAATTCTACGTCTCGTACCTAACATAAACAACTTCC
GACTGACGCTCAGAGCTATTAAACTGTGGGCCAAACGTCACGGCATTTAC
TCAAACACCCTGGGATACCTGGGTGGCGTATCCTGGGCCATGCTAGTCGC
CCGAACCTGTCAGTTGTATCCCAACGCATTGCCTGCCACTCTAGTCCACA
AGTTCTTCTTGGTCTTCAGCCAGTGGAAGTGGCCCCAACCGGTCTTGCTA
AAACAGCCCGATCATGTCAACCTAGGTTTTCCTGTTTGGGATCCAAGGGT
GAACGTAGCCGACAGATACCACCTAATGCCCATCATCACGCCCGCATACC
CTCAGCAGAACTCCACATTTAACGTCTCAGCTTCAACTAGAACAATCATC
ATGGAAGAGTTTAGACTTGGGCTTGCAGTGACCGACGAGATAATGCTCGG
CAAATGCGGCTGGGAGCGTCTATTCGAGGCTCCGAATTTCTTTTCCCGCT
ACAAACACTTCATAGTGCTGTTGGCTTCCTCCGCTAGCGCCGACGATCAG
CTGCAGTGGTGCGGACTCATTGAAAGCAAGATACGTCATCTTATCGCTAC
ACTGGAACGCAATCAACATATAACGATAGCTCACGTTAACCCGGAGTGCT
ATAATTCAGTGCCGCTGAACACCAATAATGGGCAACCATTAGCCTTACCA
CCCGGGTCAACCATACCCCGCGAGACATCGCCAGAGTTGAACAAAAATGA
CAAAGGCGAAGTGGTGGTGAATCATTGTTCGATGTGGTTCATTGGTTTGG
TATTCGAGAAGACAAATGTAAACGTCGATCTGACTTACGATATCTCTTCG
TTCACCAAGGCTGTGCTATACCAGGCTGAAAATACGAATATGCTGCGAGA
GGGACTCACTATTGAGGCTCGTCACGTCCGTCGCAAGCAGCTGCACCAGT
ATCTGTCGGCCTCACTGCTGTGCCGCCGCGAGCGCACCGCCTCCGGGAAC
AAAAGGAAACCCGACGGTGCTCTCACACACCCGCCCAAGAAGAGTAAACG
ACTGTCGGAAAGTAGCAACGGTTCTGCTAATGGGACGGCGGAGACTCCGA
AGGCCGACGCCTCTACATCTAGTACTATAGCGTGCACATAG
>BGIBMGA000085-TA  cds:novel  sequence:nscaf1108:1417113:1421224:-  gene:BGIBMGA000085  protein:BGIBMGA000085-PA
ATGATAATNNNNNNNNNNGATGTACTAGGTGCGAACCAAGATGAAAATGC
ATCTCAAAACAAAGATTTAGGTAAAATCAATATAAAATCGTATATAGAAT
TAGAAGGAAACACGATTGGTTTACTAAAACAAGAAGAAATACCGGCGTGT
GTGATTGAAGCGTGCGAGGAATTAAAAATGAACGAAATATCAACTGACGA
TACTGAGAGCAATGATGTAGATGACGAAATAGTCACTGACGGTCCAGAAA
CGGATCAAATCGTTAATCGAACGACAGAAGACGTTACACCAATAAACACC
TACACGCGGCACGAAGAGCTAAACCAAAAACTCAGCATCAAAGTCGAAGG
CGGTCAAAGTGAGATGAGCGTGAACGCTGGCACTAGAGCTGATGAAGCTG
ATCTGCGTGAAGCCAACGTCGACAATGTCAGTAATGCCGACGCCACAGAC
GCCGGAATAAATGTGAAGACAGAACATTTCACATACGGCGATTTCAATAA
GGACTGCCCAAAGAGCCAACTAGTTATAAAACAAGAATATGACGATATAT
ATTCCGAGGGTGTTTCTCAAAGCAGTGATTGCTCTATAAAGATTTTGTCG
GTTGGTACTTTGAAAGATGAACTAAAGCGCCAAGAGTGCGGGATTCCAGA
TTACAGTGACGCAGTCAAACTGGAGGCTACCGGAGATGACTTCACTTCGT
TCGATTATCCTAATTACGATGACAGCATGGACAGCAATGAGGCTGCAGCT
TTTTGTAGAGTCGAAACTTGTCTCCAAGAAGACGGACAAAGGATCGAACG
TAATCAGATTTATGATGATAAACAAGACTTGTATAGAGTAATCAAGGAGG
AGGAACACTTGACGGTGACCGACACACATATAATTTCCAACAAGCTCACC
AACACGTCATTGTACGCAAACCCCTATGATGTGCTGATAAAAAGTAAAAA
AGGATTAGTCATGGAAATACGACCTATGTCCGGGCGAAATTTCGGTATGA
AATCCGGCAACCCAGAAGAGATATTGCCAACAATCGACAATTACGACGAT
TACGAAGCTTTCCAATTGAATTCGATCACCGGAGACGTTGCGTCTCTCGA
GCAAGAAGCCTACGGTCTCCTGAAAGCTAAAACGAAGACGACACGCAGAA
AAAAGCACGTTTGTCCGAAGTGCGGTAATGCATACGCATCAGAAACATGC
CTGAAGAGGCACCTCAAAGTCCACGACACTATTGAGAAGCAAACGAAAAC
TTCGGTGAAGAGACAAAAGGCTAAAATCGATAATCAGAGTAAAAAAGTCG
ATTCACTGAAATCGAGCATCGGCAAGAAGAAGAAAAACGCTGTCATTGAA
ACTAAAGTGGAAAAAATCGACATAGAACCAATCGCGGAGAAGAAGACGGA
CAAAGAAGGCTACGTGTGCATCTGCGGCGACGTTTTCCGGCGCAGGATTC
GTATGGAGACCTGCATGAGGTCGCACAACACGGACCCCGACGTGAGTCAC
GTCAAGTGCACGACTTGCTCGAAGAACTTCAACAGCAAAGAGGAGTTGGC
CTTCCACAGGAAACGAGTCCACAGGAAGCGGTTTCCTTGCAAGTTCTGCC
CCACGGACTACGACACCGGGAAAGACCTATTCGAACACCTGAAAATCCAC
CGGCAAGTTCAACTGACCGAGTTCAAGGTTATATCGGAGATGGTCAACGG
TAAGGAGATATTAAAGTGTTTTATGTGCAATAACTCTTTTAAGGAGCTAC
CTCAGCTGAAGTGTCACGTGATGGAAGATCACGTAGAGCCCTACTCGTGT
AGGTACTGCAGAGCGGCGATCCCTAATATTATCGACTTCGCGAAACACAT
TAAATCGTTTCATCCCGAAGTTGAAGGTCAGTCACTCCTGGACGTTCTCG
AGGCCTTCTCCAAATTGGTGCAAGCTTGGAAATGTGAGGAATGCGGCATG
CAGTTCCACGAAGCAGATAAACTGGCTCTGCATCAGGCGGAGACTCACAA
CCCAGACTTAAGAGAGCAACTTCAGATACAATGTGAAGATTGCCGGAGAG
TGTTTGTCAGTCACAAGGGCCTACAGTCTCACAGGAGAGTGCATCACAGC
GTCGAAGTCGAGTGCGCGCCGCCTGAGGAGGCCGGGGTCATGTGTGTGGA
GTGCCGCAAGATGTGCAAGGACATGGAGGCGCTGACGTCCCACATGAGGC
TGCATTCGCCCGAGAGGAAATTTCCCTGCAAGTTCTGTGATTTCCGCTTC
GCCACCGCGGAAAAGAGGAGAGTCCACCAGGAGCTACACACTGGCGACAT
GAAGTACGTCTGCTTTATATGCGAGTACCAGTGCACGTCGGAGAACCGGT
TGAAACTGCACAAACGATCAGCCAAACACCAGAGCATGAAGGAGTACCTG
CTGTCTGGGGCCTCGCTGACCGAGGAGAAGCCCGCAGCGAGCGAAGAAAG
GAAAAACAAGAAAGAGACAAGATTCAAAAAGAGGAAGAAAGAAAGAGATA
GAAGCGCGGGCAGTGGGTCCTCCGGGAGCTCCGTGCTGTGCGATATTATA
TTTTCATAG
>BGIBMGA000086-TA  cds:novel  sequence:nscaf1108:1380545:1384875:-  gene:BGIBMGA000086  protein:BGIBMGA000086-PA
ATGGTTAATTCTACTAAGTGGGAAATAGAAAAGAACAGGATTCTTAAACT
TTCATTAGAAGAGAAGAGAAAAATCTATAAATCTTCTGATTTCATAGATT
TAGAGAATGTTGATCCTTGGAGTAAATATCTTAACAAAAGTCAAGGAATT
GATTCCAAGAAAAGCACCACAGACGATTTGAAGGAGTTTGAGAAGATAAA
GATAAACACAGAGAAGAATAAATCCATTTCTGAGCGCGTTTCTATTTTTA
AAGGAGACATAACTAAGCTGGAAATTGATGCAGTTGTGAATGCTGCTAAT
TCAAGACTAAAGGCTGGAGGTGGTGTCGATGGAGCCATACACCGGGCTGC
AGGTCCCTTTTTACAGGCAGAATGCGATTCTATAGGCGGATGTCCAACAG
GAGATGCCAAAGTTACTGGTGGTTACAATTTACCAGCTAAATATATCATC
CACACTGTTGGGCCCCAAGATGGATCGGCAGAGAAACTAGAATCCTGCTA
CGAAAAATGCCTGTCATTCCAACAGGAATACCAAATAAAATCGATCGCTT
TTCCGTGTATATCCACTGGAATTTACGGTTTTCCGAATCGTCTCGCAGCA
CACATAGCGCTACGTACAGCTAGGAAGTTTCTAGAAACGAATACAGAAAT
GAACCGAATTATATTTTGCACGTTCTTACCTATCGATGTGGAGATTTACG
AGACGTTGATGCAACTATACTTTCCTACACTTTAA
>BGIBMGA000087-TA  cds:novel  sequence:nscaf1108:1377062:1378515:-  gene:BGIBMGA000087  protein:BGIBMGA000087-PA
ATGTCCGCGAGCGCTCTTGAGGGCGAAGACCTAGATAACGTACGATTAGT
GCGTATGGAGGATGTCCAGCCGTCGCGCGAAGGGCGCATTGAAATATTTG
AAACTTGTATTATCGATCATATAGAGTACGATAACGAATGCGTGATAGGA
GATGATCAGACCAACGTTGGCGGTATAGTGTCAATCCAAACTGATGAAAC
AGAACAGAGCGCTTCTGAGTTTATTGTTCCCGAAATACTAGAAGTTCCAG
TTGAAAACGAAAAACTAGATGTAATACCTCACACACCAGATCGATGGCCG
ACTCTCGAAATTCTACCTGGAGGTGTCATAAAACCAGCTGATAAAGCTGA
CAATCAGAACTCACGCAAATCGAGAGTAACGTTAAATAGTGAAATGATCT
ATGCATGTGCTAAATGTTCACAGACATTCAAGTTTCTTTATTGCTTGGTT
AAACATGTAAGGTGGCATGAAAATGAACAGAAAGTCAAAAAGTCCAATAT
AGCTGATCTAATTTTGTCAAAGAACAGGAAAAAACAAGATAAACAGGCCA
ACCTGAATACGGGAACCAAGAAAGTTGTGATTACAAAAATGGTGACGAAA
CGGAAAAAGGCCAATCAGAGAACGAAAAGACTGAAAACTTAG
>BGIBMGA000088-TA  cds:novel  sequence:nscaf1108:1348800:1362931:-  gene:BGIBMGA000088  protein:BGIBMGA000088-PA
ATGGCGCCTCTCCTCATGTCGGACGTGGTGGAAGAGAAGCAGACCATCCA
AGTCGATTTGTTCACGGAATTCGATGATGATCCCAATCAACCCGTTACGG
ACGCGTACGTCGAACTCCAGTCGCGCTACGTGCAAGTGTACGGAGGTCAG
CTACACATCGAGGCTCACTTCACCGGCCTCCGTTACCTGATGTACAACTG
GCCTAAGTTCTCGGCTCTCTTCGATTTTGATCTTTCGTGGAAAACTCATA
TTGATGTTATTTGTAAAAGAGCTGAATTAGGTTTGAATATATTAAAATCG
CTAACTGGAGTAAAATGGGGAGCTGATCCCAAAGTTTTAAAAACGATTTA
CATTGCAACAATCCGAAGCCATTTCGATTATGGCTGCATCAGCACTAATC
TGTTCTTCATAACGCTCGTGTTCGCGCTGAGCTGGTATCACCTACAGGAA
GGGTTGCCAGAGTTTATCAAGAGTAAACTGGGTACGACGCCGGACAAAGA
TGAAGACAATAAGAAATTAATCGGAAAGATAAAATTAGAAAAAGAAGAGT
CGCCTTCCATGTTTGAAGGCGACGTGCTTCTAGAAGAGTTTATGCAGCTC
GAAGAGAAAGAGAAGAAGACATCGTAG
>BGIBMGA000089-TA  cds:novel  sequence:nscaf1108:1325168:1333036:-  gene:BGIBMGA000089  protein:BGIBMGA000089-PA
ATGAAGATGCGTAAAAAATCATTTCTTCTCGTCGTCTTCATTCAATTTTA
TTTTGCACAAACACATTATGCATTACAACAAAACAAAACCGTATATAATG
TTCGACGTTTGAGTGCAGGTAATGGTTTCTTCAAGGAGCAGAAGTCCTCT
TACCGACCATACCAGCCAGTCTCCGTAAAGCATCACAAGGCTTACCCTCG
ACCTGAGGACAGATCAGACTATGATATCACGTCATACGACACGGAGTACG
GCGCGGTCGTGTCAAACTTCACGTCTTCCATTTATGATGATAATCCTCAA
CTGTATCCTAATCCAGAGTTCATTGCGAACAGCAATCAAGGCAGTACTAA
ATTAAATGACAATAAAATATCCGACATAGAATTGCCAGATGACTCGTTAG
CGGACGCAGACCTCAAAGAGCACGACATAATTGATAGCGTAACCTATCTA
TACGGATACAACAGTTGCCATGGCGATCGGCACGAATGGTTGATACTTAT
CTACGTAACAAGTGCTATAGCAGTAATAATACTGGCCGGCGCGGTAATGT
GGCAGATGTGGAGCAATTACGCGGCGGAATTCAGAATGAAGAGTAAACTG
TATCCTATCAACATCAATCTGTGCTGTTGTCTAGGAGTCTGCACTCTCAT
TTACATACAGGCTGTTTTGGGCGTGTCCTCGCCTTCTCAATGCGAGAGGA
TCGCCCTGCTTCTCCACTACACGCATATAACTTGCGCGATGTGGATCGTA
GCCTTGGCCGCGGCCGTCGCAGAATATTGCACGTGCGATACCCTATTGCC
TCTCAAGTACAACTACCTACTGGCCTACGGCGTTCCTGCCGTAGTTGTTA
TGTCTACGGACACGAAACTTGCGATGGCCGAGCGATGGCGACAGCGGCGC
GACGGCGATGTATACAAAAGCATTGCACAGTATGGGGACGGGCACGAAAC
GGGCGATGGCGGAGCGGGGCGATCGAGCGATTTCAACTACGCCCTGTCAA
TGGAACATTATGAAATAAAGCATTACTGCTGGATGTCTATCGAGAAAGGC
ATGGTCATGGGCTTTATGGTACCAGCGATGATTCTCATTTTAATTAATAC
TGGCATCGTGATACTAGGCCTAAAGAGCGTGAATAAAAAACAAGCGGAAA
TGCTGACGGCCAAGATACAAGAACTCGTGGACCACCACATTACGAACTGG
CCAAAGAATGATCAAAACGGCGATAAAAATGCAAGTATTGAAACCTTGGA
TAATATTTACACGCCGAGCAGCAGTAGAAAGAATACTGACAGTTCGGAAA
CTCTCGATAAAGACTACAATGCCAGCGAAGAAGATTATAATTATTCTAAT
AACGGAGTAGCGAACGATGAAGCTGGTGAAAATCCGATTGAGCGATCCGC
TTCCAATAAAACAATACAGGACAAAAGCCTGTTAAATATGCTGTATATGG
ATAACATTTCGTTAAAATGGAGTTGGAACACGGAAGGCAATGAATTGAAG
ACATATTTGAATTTATGTTTGATTTTGGAGCCATTTTTCGCCATCAACTG
GGTTATGGGCGTTGTTGCTATAGAGAATGCCACTCACTGGTCGACCCCGA
CGATTTATTTAATACTAATTGTGTCTATGTACATGTACTTGACTGGTACT
ATATGTACCACCTTGCCTATAGTACAACAGAAGACTCCCGTGCCGCCGTG
CTGTGAAGACGTTGTGATTGAACCTTTCCTAACAAGAACAAGGACAACTG
ACAGCATTCCACTTTTGGACCCGACTGTACAGCAGCCAAACGTAACTCCA
GCACCTGCGGACACTATTAGCACAATTAGTATTTAG
>BGIBMGA000090-TA  cds:novel  sequence:nscaf1108:1242058:1246670:-  gene:BGIBMGA000090  protein:BGIBMGA000090-PA
ATGTGGTTTGTATTCGCAGTGTTGGTGGTATGTTCAGCTCACAGCCTCCA
GCTGGACAGCCAGGCTTCCACCAGGCGGCCGAGGGTCACGAAGTACAGCA
AGACTACAATAGCGCCTGGCGGATCGACGGAATCGGTAACAGAAAGAAGT
TTGGTGACGGCCACGTACCGTCTCCAAGGTGGTGGAGGGGAGACTTGTAT
TCTTCTGACTGTCGATGCTCTCCTGGACATATCTTACGTGACAAAGCTCA
ACGAACGCGCGGACGCGAATACTTTTGTCCCGAACAACGCTAACGTCGGA
GGGGCGTGCAAGGATGGTGACGCCGAGACCTTAGTCCTTTCGTTTAAGGA
CTTCACTTTAGAATGGTTCTTTGCAAAGACTCCAGGAGGAGAGCGTTGGT
ATGCTGAGAGCATGAAGCTATCGTATAACTCCAGTTCTCGCATTCTGGAG
CACGCGGCGAATCAAGGGAGACGCGTAACCCTCACCACAGACTCCAGAGA
GTTGCTTTTCCCGACGCCAGTTGGAAAATCATATTTCTGCCCAGACGAGA
CGGTCATTGAACTCACCGAAGAGGATCCCAGCAACCCGACGCTGGCTCAC
AAAGCGAAGCTGTACCTCAGACAGATGCGTCTGCAGCCGTTCATGTTCAA
GCGGTCCGGCGAGTTCGGTCCCGCGTGGCACTGCGCCGGGGCCGCGCGGG
CCCGCTCCGAGGCCGCACCGGTCGCGGTGGGGGCCGCGCTGGCCGTCGCG
ACCGCCGGCACGCTACTAGGCTACGCCATATGGCGGTATTTGAAAGTCAA
GAAAGTACAATACGACACGATGGAATGA
>BGIBMGA000091-TA  cds:novel  sequence:nscaf1108:1195516:1203324:-  gene:BGIBMGA000091  protein:BGIBMGA000091-PA
ATGAAATCGATCGGCATGGAAAACTGCTCCGATCGGCTCAGTCCACCGAG
TGACGTGACCAGCGGCTCCGAAACCTCGCTCCCGCCTTTCAACTACGAAC
CAAGCCAGTTCTACGCGCAACAAGAACTCGAGAAACAGTATTTCTCGTGT
AAAAAGACAAAAGACGAACGCAAAACGAACGCCATTTACATAGACGGTAA
ATCTTACGAGAGCCAGCAGAGGAACAAGAGGTACATTAACTTCGAGCTGA
AGCTTCCGCCGCACGACGATTACTTCACGATCGAAAGTGACCGCCAGAAC
TATTACGACGAATTAAAAAGCTGCATTCACAACGAAAGCGCGCTCGTGGA
GCTAAAGGGGCCGACGGGGTTCGAAGACGCGGAAGGCAACGAACGCGTTC
AGTTTTGCGCCGAGAACGAGAACAATAACACGAGGAGATGCCTGAACTTC
AATTCGGAGCAGGTTCAGTGCGTCTGCGAAGCGCTGCAGCAGAAAGGGGA
CATTGAGAAACTGGCCGCTTTTTTATGGAGTCTACCGTCCAGTGAATTGT
TGCGGGGAAACGAAACTGTGCTCAGGGCCCGAGCCTTGGTAGCTTACCAC
AGAGGAGTGTTCCAAGAGCTTTACGCTATATTGGAAGCTCACACGTTTTC
CCCGAGACACCACACGTCCCTACAGAACTTGTGGTTCAAAGCTCATTACA
AAGAAGCCGAAAAAGTACGCGGGCGGGCTTTGGGAGCCGTTGACAAATAT
AGGTTAAGAAAGAAATACCCTTTACCCAAGACCATATGGGATGGCGAAGA
GACCGTCTATTGCTTCAAAGAGAAAAGCCGAAACGCATTGAAGGACTGTT
ATTACAGGAATCGGTACCCGACGCCTGACGAGAAACGAGCCCTCGCTCAG
AAGACGGGTCTGACGTTGACGCAAGTATCAAACTGGTTCAAGAATCGTAG
ACAGCGCGACAGGACTCCGCAACAGCCTAACAGACCCGAGATGCTGGTGC
CGGCGCAGTACGCGGGGCCACAGGGAGGACTTGCCCAAGCTTTACTGCCG
AACGCGTACTACCATCAGCTCCAAGACCCTACGCATTATCTTCACGGAAC
ACCGTGA
>BGIBMGA000092-TA  cds:novel  sequence:nscaf1108:1188532:1189815:-  gene:BGIBMGA000092  protein:BGIBMGA000092-PA
ATGAGTGATTCAAAGACGTTCGTAAGTTTCTCTTGTCAGCGTTGTTTGCA
GCCTTTGAAGCTGGACGATTCCCTGAACAACCTCGGCGAGCATACTATCG
CCGACTTAACCCTTCAAATTCGAAGAAACAACGAGGCGGACTTGGATTTG
CAGTCGTCCAGTCTTGATCATTATGTACCACCGTTTCGTATGTCGGAGTC
CGGTAACGGTGCCAACGGCTTCATGGTAATCTCGGACGGATGGGAGACCA
CCTCCTTAGGTCACCAGCTCCATGTAAAAGCCACTTTGTTCGATCTATTA
TCTAACAATTCTTACGTCGACCATCCCTTATGCGATGAATGTACAGATAC
ATTATTAGAGTTAATGGATAATCAGCTAAAGCAAACGGAAGCCGAATGGA
AGGACTATAATGATTATTTAAAAAAATTAGAAGATGATAAAGAGGATTTG
AATTTGGAAGGACTTGAGAAAGAATTGGACGATTGGAAACAAGAGCAGAG
TAGATTGCTGCAAGAGCTGCAGGCTTTGCAGAAAGAAGAGCGAGCAATGA
ATGAGGAAATAGAGATTCAGGAGAGGGAGAAAGAGAGGCTAGATAAAGAA
CAGGATGTGTATTGGAGGGAGTACACGAAATATAGGAAAGATTTAATGAC
AACAGAAGACCAAATGAAGTTTTATGAATGTCAGCTGGCATACACACAGT
CACAGTTGGAAAAATTAAAAAAAACGAATGTCTTCAAAGCTACCTTCCAT
ATATCAGACTCTGGTCAGTTTGGAATCATTAATAATTTTCGCTTAGGTCG
CTTGCCTACTGCACCGGTTGATTGGTCGGAGATTAATGCGGCATGGGGTC
AAACTGTATTGCTCCTCTCTTCGTTAGCCAGAAAAATTAATTTTAATTTC
CAGCGCTACAAATTAGTACCATATGGGAATCACTCATACATAGAAGTCTT
GGAAGACCAGAAAGTCTTACCGTTATACGGTTCGGGTGGTTTCCGGTTTC
TCTGGGATACCAAATTCGATGCGGCAATGGTAGCATTTTTAGATTGCCTG
CAACAGTTCAAGGAGCAAGTGGAAATGGGTAATACGGGCTTTTGTCTTCC
GTACAGAATAGACAAAGGCAAAATCGAGGATACAGCATCTCCACCACATG
CGTACTCCATAAAGATCCAGTTCAATTCTGAGGAACACTGGACTAAAGCC
CTTAAATATATGCTGACGAACTTAAAATGGGCCTTAACATGGATATCGTC
ACAGTTTTGTGAGGACAAATCTGAGCCACAATAA
>BGIBMGA000093-TA  cds:novel  sequence:nscaf1108:853496:856414:-  gene:BGIBMGA000093  protein:BGIBMGA000093-PA
ATGGCGGTCACCATAGACAATTCAACGAACGACTTCGAATTCCAGAAGCC
ATTCAACTACTCAATTAACGAGAACATCACCTACTTCGATTACACGAACT
TCACTTCGGACGATTTCTGCGCATCAAACAACTCACACGTATACTTAAAC
GTCACCTGTGAGTTCGCTATAAGCTATGCTGAGCCTATGTACGGGTACAT
CGCACCGTTTCTGCTAGCTACAACGACAGTTGCCAACACCCTGATCGTGG
TGGTGCTATCGCGGAGGCACATGAGGACGCCCACCAATGCCGTGCTGATG
GCGATGGCTCTTTGCGATATGTTCACCATGCTGTTCCCGGCGCCGTGGCT
ATTCTACATGTACACTTTTGGAAACCACTACAAGCCGCTAAGTCCCGTCA
GAGCCTGCCAAGCTTGGAATTACATGAACGAGGCTAGACCGCGCGAGAGA
GAGATGGGCAGACTTTTCATGATGCTCATGCAATGCGACGTCACGCCGCG
CGCTTATTCACAAACACTACACCAGCGCAACGTGTGA
>BGIBMGA000094-TA  cds:novel  sequence:nscaf1108:812670:813738:-  gene:BGIBMGA000094  protein:BGIBMGA000094-PA
ATGGCGTCTTGGGTGAAAGCGCTCTCCGTCGACGCCTATTTCATCTCCTA
CTTCGGCTTCAGAGTTTTGTTCGTCCACTTAATCCCGTGCACATCTTTAG
TTGTCCTGAACGTGCTCCTCTTCAGGGCCATGAGGACGGCCCAAATAAAC
AGACAGAAGCTGTTCAAAGAAAACCGAAAATCGGAGTGCAAGAGACTCAG
AGATTCTAACTGCACCACCCTGATGTTGATAGTCGTGGTCACGGTTTTCC
TCCTCGTGGAAATACCCGTGGCCGTCGTCACTATCCTCCACATAATATCC
AGCACGATTGTCGAGATCTTGGACTACCATATCGCGAATATTCTCGTTCT
GATTTTACACTAA
>BGIBMGA000095-TA  cds:novel  sequence:nscaf1108:761460:762528:-  gene:BGIBMGA000095  protein:BGIBMGA000095-PA
ATGTTCAATTATTATCCGAAAAATTTCAAGGCCAACGGCTGGGGTTGGCA
CAGAACCGCGAACGCGGCTGCGGCTGTCAAAGGGTTTTTGAATAAGGAAC
GCGGCGAAGGGAGCTCCGAGCCGCTGATAGGCAACGGGAGCTTGTATCCC
AAACTGCCAAGTGAAGATGATGCTTCGTTTAGTGGTGTCAAGTTGTATCC
TGCTCTGCCGGCTGAGGAATATGAGAGCGGAGCTGTTGAGGAGGTGGTGG
AAGAGGCTTGTGCCGCAGTGAACGTCCATGCTATGATGGTAACTGATGGT
ATAAAAATTACTACTTCCGAGCATGGGGACAAACATCGTACATAA
>BGIBMGA000096-TA  cds:novel  sequence:nscaf1108:746557:746766:-  gene:BGIBMGA000096  protein:BGIBMGA000096-PA
ATGGCAGGCCAAAATGGCGGTGGGAATTTTGGCGCCCTTATACAGGGCGC
GGGAAAACAGTTGCTTAATCAAGGAGGCCAGGCTCTACTGAATTATGGTG
CTCAAGCCCTCGGGAACATCATTAATGAGGTGTTCCAGAAGAAAGAGGTT
GAACAGAAAAGGTTTCTGCCCAGTATCAAGAATTATAAAGTGGTGAGTAT
CATCGCTTAA
>BGIBMGA000097-TA  cds:novel  sequence:nscaf1108:699721:728407:-  gene:BGIBMGA000097  protein:BGIBMGA000097-PA
ATGTCTAACGAAATAGCCGAAGTTGATTTCGTGAAACTAGAAAAGACCGA
TGTGCAATATCTAAGAACGCATTCGCTTGAGAACAACGCATCGACGCCGA
GAAACGTAACTAACAAACTCCTGAAATCCGAGACTGAAATGCAAAGTGAA
AACCCGAAACCCGAAAAGAAGTCCTCTAAGAAACACAATCGGGCAATGTC
TGGGTTCTTCACGAAACTGCTCGACGGTTTTCGTAGACCCAAAGTTGCCG
ATCACAACACGCCCGATGAACCGAAACGCAAGAGCCATAAGTTTTGGAAG
TCAACGAAACTAGTCGATACGAAAGCGGGAGCGGAAGATGCTGTAATTGG
TATCAAAAAAATGACGATCACTGAACATTGTCACGTCCCAAGCAATGCCA
AGGCATTAAAAAGACCATTCGATTCGCCTAAAGTGACGCTGACGCAAGAA
AGAGATGTTCCTCCACCGAAAAAATCGTCTATTGTCGTTCAGCACAAAGA
TTATCAATTGAAGCTGCCTCCCTATTACAAAGGAAGTCAGATGAAAATGC
GCTCCGGTGAACGTCTATTTTGGCTAGGCGAAACCCGCCCGTCATCATTC
GGTCCGGCTACGTATCAGGACTTCAAAGACATAAGATCGCGGTGCCTAGC
TGAAGGTAGACTCTTCGAAGACCCCGAGTTTCCGGCCGTGGACCGCAGCC
TCTACTACAAGGAGAGCCTGGACAGGCCCATCACTTGGCTCAGACCTGGG
GAAATCAGCGACAACCCTCAACTTTTCGTCGAAGGCTACAGTCGCTTCGA
CGTCCAACAAGGAGAGTTGGGCGATTGTTGGCTGTTGGCTGCCGTTGCCA
ACTTGACACTTCATCGCAAGTTATTCTTCCAAGTTGTACCTGATGATCAG
AGTTTCGATGAAGATTATGCGGGCGTCTTCCATTTCCGTTTCTGGCAGTA
CGGGCGCTGGGTGGACGTGGTCATCGACGACCGTCTCCCAACGTACCGAG
GGAAACTGGTGTTCCTCCACTCGGCCGAGGCGAACGAGTTCTGGAGTGCT
CTACTCGAGAAGGCATATGCGAAACTCCACGGATCGTACGAAGCCCTCAA
GGGAGGCTCGACCTGCGAGGCCATGGAGGACTTCACCGGCGGCGTCACCG
AAATGTACGAGATGTCCGAACTGCCGCCAAACTTCTACACGATCCTGCTG
AAGGCGTACGAGAGGAACTCTCTTATGGGCTGCAGTATTGAGCCCGACCC
CCACATCCTCGAGGCGGAGACTCCGGCGGGGCTCATCCGGGGGCACGCGT
ACTCCGTGACCCGGGTCAAGTACGTGGACATCGAGACGCCGGGCCGCGCC
GGCAAGATCCCGCTGCTCCGCCTGCGCAACCCCTGGGGGAACGAGGCCGA
GTGGAACGGACCTTGGAGCGACAAGTCTCCAGAGTGGCGCTACATCCCGG
AGTCGGAGAAGGAGGAGCTCGGCCTGACGTTCGACGACGACGGCGAGTTC
TGGATGTCGTTCAAGGACTTCGTCAACCACTTCTCGCGAGTGGAGATATG
CAACTTGAACCCCGACTCTCTGGACCCCGAGGAGTGTCCCGAGGGCTGCA
CCAAGAAGTGGGAGATGTCGGTCTTCGAAGGCGAATGGGTTAGAGGCGTG
ACGGCCGGCGGCTGCAGGAACTTCCTGGAGACGTTCTGGCGGAACCCTCA
GTACACCGTCACGTTGAGCGACCCCGACGAAGGAGACGACGAGAACAAAT
GTACCATAATCGTGGCGCTGATGCAGAAGAACCGTCGCTCGCAGCGCCAC
CAGGGCCTGGAGTGCCTCACCATCGGGTTCGCGGTGTACCGCCTCCCGGA
CTACGGGCACGTGCCCAAGCCGCTCGACGTCAACTTCTTCAAGTACAACG
CGTCCGTCGGCAGGTCGCAGGCCTTCATCAACTTGAGGGAGGTCAGCGCC
AGATTCAAGTTCGAGCCCGGCTCGTACGTGATAGTGCCCTCGACCTTCGA
CCCTGACGAGGAGGGAGAGTTCTTACTAAGAGTCTTCTCCGAAAAGGACA
ACAATATGGCTGAGAATGACGAGGACATCGGTATGGGCGATGTTGACGAC
AGAGTGAAGGAGCTGGCGCCGGACCCGGAGCCGGCCGACCCGGTCCGTGA
GTTCTTCACGCGGCTCGCCGGCTCCGACGGGGAGGTCGACTGGCAGGAAC
TCAAGGAGATCTTGGACTACGCCATGAGGGAAGGTCAGTTCACACCCACC
ACTAGATCACTAACATTAAATTATTGGGAACAGAGCTGCCTCGAGCAAAT
CCTGTGCGCTCTCTGCACCCCTATATGCAAGGAGCTCGGCGTGGACCTGC
AGCAAGCTCAGAACCAACCGGAGCAGGTGCATTTGAACCAGCCGCAGCCC
TACGCCAACGCTCAAGAGTTGCAAGGTCAGGGTTTCTCCAAGGACGTCTG
CCGTAGCATGATCGCGATGCTTGACAAGGACGGCTCCGGAGGACTTGGCT
TCGAAGAGTTCAAGTCCCTGTGGATCGATCTGCGCAACTGGAGGGCCGTG
TTCCGCCTGTACGACGTGGAGCGGCGGGGGGCCGTCCCCGCCAGCCACCT
GCGTGACGCTCTGCACTCGGCCGGCTACACGGTCAACGCACACGTGCTCA
ACGTGCTGGCGCACAGATACGGCACCACCGACGGGTACATACAGTTCGAT
GACTTCATAATGTGCGCCGTGCGTCTCAAGACCATGATCGACACGTTCAA
CTCTCGATCTTCGGGCGGAGACTACGCCACCTTCTCGCTCGAGGAGTGGC
TGAATCGCACAGTATACTCGTAA
>BGIBMGA000098-TA  cds:novel  sequence:nscaf1108:661420:670628:-  gene:BGIBMGA000098  protein:BGIBMGA000098-PA
ATGGAAAACTCGGAAAAAGAAAACAAAATAACTGAAACCCCAATGGAAGA
TGAAAACAATGAGGAGCCTGATTGGCCGCACATACCGAAATTTAAGAAAC
ACAAAGGGAGACTTGTGTCAGAAATGAGAGAACTAATGTACGGGTATGCT
CAGCACCGTAGAATGGATATATACAAGAGGCTACTCCAGGTAGAGCTGTG
CAGAAATATAGCACTGATCCACGAGGAAAACGGTTACGACTGTATGGATG
TTGAGAATCGACCTAGGGGATGTGCTGTCTTCAAACATGCATACAGGGAA
CGGTACCCTGCGGCGAATGACCATTTGATATTTCAGAAAATCAACAGGAC
CATCAGAGATTCTATGTGGCCTAATAGACTTGGATTTTCATATACTTTAA
GGGACATATTGAGATCAGTGAACCCAAACCAAATGCAACAGTACAGGCAG
ATCGACTACAATGATACAGTTTTTACACCCCAGCAAATAAGGGGAACCAA
CATTCGAAACGATGGGCCTACACTAAATTTATTAGATAAAGCAATATTAA
AAGATAAATATCGCGTGATACCGAATTTAAAAACTGCTCAAAGTGAAATC
ACCAGAGAAATGCGAGGAATTATCGATGAAAAAGTAGAAAAATATCAAAT
GGTTTACTTTTATAAATTACTCAATTTAGGGTTAAGACGTAGACTCTGTC
TATTGCTCGAAGAACATGGTATAGATGTTTTACCCAAAACAGAATTGAAT
CATAACTTATTCTCACACATTAAGTTGTCCACAGTGTACAGGGATAAATA
TAGTATGACCACAGATGTAGAATTTGTGGAATCAATTGTCGACATTGTCA
AAGATGCTATGATCTGTAAAAAAGGTATGACAAAAGTGGATGGCTTGTAG
>BGIBMGA000099-TA  cds:novel  sequence:nscaf1108:651940:653728:-  gene:BGIBMGA000099  protein:BGIBMGA000099-PA
ATGCCAGCAAATCCAGACTTGTTGATATCTGACAAACCAAACCTCATACC
CCAGTCTCTAAATGAACACAGTCCATTGGATAGATCAAACACACCTACTA
AAGATAAAAAGCAAGAACCAAAATCTCAAGTTACATCTGGAAGAAAAGTA
CTGAGCAAGAGGAAAGGTGATGAGGAATTGATGATGGTTAATAAAAAATG
TAAACTTTCAACTGAATTAGAAAACCTTATAAGAAATAGACAAGAACCAT
CGAAGCACCCTCTTAGCGTTGACAGTGGAGGAAAATCAGTAAATTATTGT
AGCCAACAAAAAATAACTTCCCCATGTGTCAGTGAAACAAATCCAATTCG
CCAGCCCAAAGTCATGACCGAGATAAAGCCCAACATGCCAGCAAATCCAG
ACCTGTTGATATCTGACAAACCAAACCTCATACCCCAGTCTCTAAATCAA
CACAGTCCATTGGATAGATCAAACACGACTACTAAAGAAAAAAAGCAAGA
ACCAAAATCTCAAGAAACATCTGGAAGAAAAGTATTGAGTAAGTATTAA
>BGIBMGA000100-TA  cds:novel  sequence:nscaf1108:609611:612290:-  gene:BGIBMGA000100  protein:BGIBMGA000100-PA
ATGATGGTCAAAATCTCCGGCCTACCACCCAATATAAAATGTTATGATGT
AAAGACGTTAATTAAGAGAGAATGCAATATAATTGATATAATATTAGATG
ATTTAGTGGGCGATGTCAATGCTTGTAAGACAATCAGGGTCGGTCTGGCT
GATGATGAAGAAGGATGCCGTGTTATAAAGTGCCTCAATGGGTTCCGTTT
CGGGGACAAATACATAATTAAAGTTGAACAAGTCTGTAAATCTTCGTCAT
CGAACACTAAACAGACTGACTCTGGTCCTGCAGACAGATACCAACCGACA
AACTATCACAATTATCCGGGAACGAACAGTTCTAATGATCATAAAATAGG
ATATCCATCAAACAAATCCGGTAACCAATCGTTAACATCCCAGGGCCCTG
GTAACTATGATAAGGGGCCTTATGGTTCACAGGGACATTGGAAAGAGTCA
TCACAATATATTACAAAAACAGATGACTTCAGAGCATCAACGAATTTCAA
TGTCGACCAAGCCGGCTACCAGGCTGGCCACAACCAAAACCAATGGGGGA
ATAAGGTAAGAAAGAAGATGTGTTATAAACAGTGTGTTACAACAAATGTG
ACTGGCTTTTAG
>BGIBMGA000101-TA  cds:novel  sequence:nscaf1108:585872:608290:-  gene:BGIBMGA000101  protein:BGIBMGA000101-PA
ATGGGTCGTCATCGCCTCCAAGACGTAATTCATCGTTTGGAAGACAAGAA
TCAAGGAATATCGGGCGACCGCAGTCTCCCCGTGAAAATCCGCCTCAAAC
ACGTCATCGTCAACCCGAAAGACCTGTCTCGCCAGGAAAACGAGCGATGC
AACAAGGATGGCAAAGTGATTTCAAGCAAACACCACAAAGGACCAAGGAT
GTTCCATCGAACCGAAATATATCGCCGCCTGGTCAACGTACTCCTGCTGG
CAGGCCAAAGTCGCCGTCTTGGACAGCTCCGATCAGATATTCCCCGCCCA
GAGCGTGAGAAATCTATGAGTGGTCCCCATGTGATGCAGCCTCCGGGACC
AACCCAGCCAGGGTACACGAACGTAGACAACAAAAACGTAAGGTTTCCTC
CATTCGTTCGTACGAATAACCCATACGAACAATATATGGAGAACAATCCG
GCGTCAAGTCAAGCACGACCACAGCACATCCAGTCGCAAGAAACAATCCA
ACCTATGTACTCAGGTGGCTATCCGTCAAGTCATAAAGGAAACGCTTCAC
AGCCGGCATGGGGACCAGTTCAAAAAACATCGTGGCAACAAGAGACGAAA
CGTGTTTTCGACCCGAAATTGGGAGACAACGTAAATTTGCCTCCACCCGT
TCACATGCGATCGCCGAGATCGCCCGTTCGCCGAGGTTCTAGTATCGGCC
AACCCGTCTGGGGCGAGACACACAACGTGCAAGCTGACAATGCTCGTAAC
CCCGGCTGGAGACCAGACCCATTTCAAGAAACCGTCGCCAAGAGACAATC
TGGCGCTGGCAACGTGCAACGTTTCGAAAATAGTTTAGGAGGTCGGAGTG
ACTTTTATGAAGGGATCCAACATCCACCACCCGGCTCGTTTCGTTCGAAC
GTGGACCCTCAGACGAACGATTACCGCGAGCCGAATAGCAGCACCAGGAG
TTCAAAGGAGAGTTTCCAATTCCAGCGGATGCAACGGCCATCGTCCGAGA
TGCAGGAAGGTCCGCGCTGGTCAAAAGGACGCGATGAACATCGTAACGAT
TTCGGTGACGCGTACAAGAAGAACCGCGATTTGAGTTCAGTTCCAGGCTT
AAGAAGTATCGATCACCAGAATTCTCGCGATCACGAAGCCAATCGGCCAA
ACAGCCAGACCCAACTATGTGCGAGACCTCCAGCAGAACCCGAATGGGAC
ATCGACAGGATGAATGATCCAATGATGAATCCAAAACGCGACAAAGCGGT
CGAAGCAATAGTCAGTACAATACTGAAGAAGCACCAGTATTTAGCCGAAT
GCGGCGATGAAGAGAGGATACGTGTGATAGAAGAACTCAAGAACGAACTC
GGGCAGCTCTTCATAGACATGTTCGGTGATCGAGACATCTCTTACATAGA
GATAATGATAAAATACAAGGCTAAATTCGGCGACAAAGATGAGGAGGTCA
TGATTGAAAACGTACTGTCGAAGCTGTCCATCGAGATGAGATGCTTAAAG
AGATCAGCGCCAGAACAATTGACACCTACAATGAGCGAAGCCGCGAACGA
TGCTTTGGTGGGTCACAAAAAAAGGAATTTTACTGTAGTTCCAGATTGGC
AGCTGAATGTGGAACCTCCAAAGGTGGTTTCCGTGCCAGTGGTAGGTGTC
CCGCGTGTCGTTGTGCCGCAGCCACTGGTCCCGCAACCAATGGTCCCGCA
ACCGCTGGTCTCGCAACCAATGGTCCCGCAACCAATGGTCCCGCAACCAA
TGGTCCCGCAACCAATGGTCCCGCAACCACTGGCCCCGCAGCCACTGGTC
CCGCCAGTGATTGGACAGCAATTACCCGATCCACAGATAACAGCTGCCAC
TCAAGTCGCAGCTCAGCAAATCAACGTTCCCCAACAAGTGGCAATGGCCA
TGATGGCGAATCAACACAACGTGGTTCCCGCGCCTTGCGAGAAGCCTTAC
CACCAAAATCAAGTTCCAGATTACAACAGTAGCCTGGGCGGAACCGCTCC
TAGTCTGGGGTTCAACCTTTATTTGTGTCAGGAGAACTTTGAACCTTTCA
CAGATACCGAGGCGGACGAGATCAAGTCTTTCTTGATCTGGCAGACTATG
AAGGTGACCGAAACGTCACGTGGCTGGTCGCCTGACATCACTTTTAGAGG
ATTGCAAAGCGTGAACCGGTACGAGCTGTTCACTATGGACGAGGCCACCA
AGAAATGGCTCCTCAAGATAGATTACAGCGAATTGAAAAACTTAAACGTT
TTGATGTACACTATGGAGGAACTTTGGTACGAAAGAGCCGCCATCTGGCT
CCCGGGTCATTATTCTAAAAAGACTCGTTTAGAGCCATTCGAAAAATTAA
AATTACAAAACAAACGTTTGAAAGACGTCAATATAGGTAAGTGGAAACTG
GTCAAACAGATAGTCAATGTGAAAGGTACGCGATTGTACGTCGACTTAAG
CCCGACCTCCGCGCGAATGTTGGCCAGATACAAAATGAAACTTAGCTACG
AACTGCAAAAAGTGGATGTTTACCTGAAAGCTAGCGCCGTCGATAAGGAC
ACCTTTGACGCTGGATTAAAAGAGAAATCGGTGACTGACCGCAATTTGAT
CATGAAAACGGCCCGGACCACGCCCATGCCCGTTATCCAAAACGGCCCGT
CCGTGGTCAAAATAACTTTGGACAGAACGAGATATCTCACCCCGGGGCAG
ACGTTTAAACTCCGTGAAATCGTGATATATCATTTGTTCAGATACCTGGA
ACACGGCGGTACGGGAAGCACAGATTTCGAGAAGTACGGCTTTATATCCC
CGAACATAGTGGGCATCGTACCGGAAAACGAAGAGTCGAAACGTTGGTTG
CTCAACCACCAGTTTGGGAAACTTCACTATTCGCAGATCTTGGTCATGTG
TGGGGGGCCACAGGACAACGTGACGTACATGACGATGCACGTTTCCGTGC
CTACTTACAAAAACAGTCCCAAATCTAGCGTGATATTCGAAGGAATCAAG
AAAAGTAACGCAAACATCAAAGGATTAAACACGCATCTATGGAAGCTTAG
GGGTGTCCATCATTCGAAACAGAAAAGCGAGACCAAACTTCATCTGGATG
TAGACATCAAGTCAATCGAAAAGTTGATCGAAATGAACTATGCTATCAGT
TACGCGGACAGCAACAACCGAAGGCACACCCTCACCATGAAGCATGATTA
TTCGGAAGCGAAATTTATGCGCCTGGTGAAACGTCATAAAACCGAAATGG
ACGATAGTTCCGTCGTGAATATGGAGTTTAGTTCGGACGAGGATGACATT
TATGACATCAATGTAAAAATCGTTCTTAACGTGTCCGCAACAAGAGAAGC
TCCGTTTGTAGATCTCGACTACGAATCACGTGCGAAGATCGATTCTGCTA
AACGCCGCCAGGAGGGCGCCAACGAAGTAGGACGGTCATCGCGGTCGGTG
AATAGAGAAAGAAGAAGCAGCTCGTACACGAGGAGAGATCGATTTGATAG
GCCTGGTCCGTCGCAAGACTACCGCTTGTACAGAAGTAACAGACGAGAGT
CCGAGAAGAAGTTAAAAGAGAACCAGAGAAATGATGTCAGAGATAACATA
CGTAGAGTTGCTGTGATCAACAGGAACAAGAATGCCGTGAATCAAAATAG
AACTACGTTTGAGGAACTCTACAGGAAGCCATATGTACAAGTGAGAAAAG
CTGTAGAGGATCAACCAAGAGCAACTCCAAATGATGTTAGCGAACTACCT
ACGCAAATGTCGAAAACGGTCGACGGCGAACCAGACGACCCCATGAGGAA
TTTATCTTTCGACCGGCTACCGCGCAAGGCGGGCGTGTCATTATTCTTGA
AGACGCATAACTGCTGCGGCTTGAAGAAGATGAATTCTAAAGGCATCGAC
TATTGCACGCGAGCTCGCGACGCCAACACCCTCAATAGGATCTGCGCTCA
GAAACATTTCACTATAGATAATTCAAACGTGACGGTCACACCAATGTACC
GACACATGAAACGTCCACCGTATCCAAAAACTGTTTTCGATGGCAAACAA
AGACGAACTATGATTGGTCGCACTGAAAACCGAAAAGTAATAAATACAGC
TGTGCCTTTTAAAGATAAAATTGATGACAGACCGAAAGTTACAGCAAAAA
CTCGAAAAACAGAAACACTTACTCGCGATACCAAATCAGCTGAGGCTAAA
CATGATATCACTGCGCTATCCAATTCAACCGTATCCAAACTTGACGTTTC
TAAATCAAAATCCAATACGACAGTTATTAAAGTTGGAAATAAAGTCATTA
ACATAAAAGAGTCTACAGATAGACGCGAAAAGCAGGGCGTCGATGATCCT
AAGCCAATTGTTTCGATTAATGAAGTTGCTAAAACTAAATCGAATACAAC
TAAAAATGAAGTAGGAAACAAAGCTGTAAAAATTAACGTACCTACAAATA
GAACTGAGAAAACTTTGCCCCAAAGCAAACAAACAACGAAGAGGTCTAAC
ATTGACGAGGACAACCTGTTTGCAAAGCGACCGATTACAATGACGACAAC
ATCGCTTGAAGATGGAAATGATAACGATGAATTGAATGACAGCGAGATTC
AAGAGTTGCTATTGAGAAGCATCATTCTAGACGAATGCGGCGGACCCGAT
AAGAAAATACCTGATAAACAAAGCCTCGAAGTTGAAAGAGAAAACGAATT
GAGAATGAAAAAGATAAATGTTGATACTGAAGCGAAACCTTATCTATCTA
CAGGAAAATCTCTCGCCGAAGAAAACGATTATGATGAGCTGAATGATAAC
GAAATAAAAGCGATGCTCTCCGAGATTATCGTCATAGATGAATGCGGCCT
AGCCGATATGAAACCAAAAGAGACATCTAAAAAAACGAATGAGGAGCAAA
TCGGTGTCAAAGTTAAAACGGATAGTAAACTAGGAACGGAAAAGTCCGAT
TTCCCAACGCTACCAAATAAATCGGATGGAGCGATAAATGAAAAATCCGA
TGATGAGTTAAGTGATAGTGAGATTCGCGCGATGCTGGCCGAGAGCGTGG
TCCTAGACGAATGTGGCGAGTCGGACAGCGAATAG
>BGIBMGA000102-TA  cds:novel  sequence:nscaf1108:572734:581632:-  gene:BGIBMGA000102  protein:BGIBMGA000102-PA
ATGAAGCATAATAGAGGACTTGGTGGCTATGGGTACTCCAACAATGTAAT
GAATCCACGACTGTCTAACCAAGGACCTCTAATGACTGAACACCTTCAGC
ATATAGATTTGGAGTTGGACTTGTTGAAGCGTAAGCGTGAGATGATAGAG
CAGCAACAGGAACTGCTCGAAACACAAATGCTACATCGTGAGAAATCACT
CAATTACGACAGTCCCCGTTATTTTGAACGAGCCAGCTTCCAGAACGCGA
ACAACGTCGATAGCGATTATACGCGTTACTATGACGAGTCTGTCGGCTCT
GGTGATTTCATACCTTTGAATTCAAGGAAACGCTCATACCAGCCGGATTG
GGAAACCAATCCTAACAAGCGCTTTTCGGGCAACGCTAGAGGCTCCGATA
GCCAATTCAATTTTCGCTCAGGGCGCAGGTCCGCTAATCGTTTTCAAGGC
CAAGGGTCTTCTAAGCGCCAACCCGCTGCAGAACCTCAGTTTTCCAACAA
AGGCCCTGGGCGATCGTCCACCGATAGGCCAAAATCGGGTAAAGTGACTA
AAGCCAAAACGTCCCTTCCTCCCAACAAACTGAATACCTATTCCATCAGC
GAGCGCAATAACTTAGTCAAGAAGACAACTTCTGCCGCAAAAAAGGTAGA
TGAGTCGCTTATTTTGCGGCCCAACTGCCCAATGTCGAACCAACTGCAGG
GCAGGCTGGAGCTGGTCATGGGCCATCTCTTGAAGGAGCTCAAAACTAAG
TTTAGCGAAGTCGAGGCGTACCGCGACACTATACAGAGCCCTCTAGCGCA
GCGCACGGTAAAGCAAATCTTGCGCGATCGCATCAAGGAGTTGATGATGA
ACAAGTACATCGGCGGTATTAATGACGGCCTCACCGTGTACCGTAAGCGG
TACCCCGAGGGGACTGATGAAGCTTTACTCGAAGAGGTCAAACAGGCAAA
AGAAGAGTTGAACGTCAAGAATCCAGACAATAAATTAATTCAATCAGATG
ACCCAGAAGCTTTCTTAGAAAAGAACCTAGAAAAATTGATACACAGCAAG
CTTGTCGAAATGTTCGGAAAGAGAATAGTTAAGCTCCTAAACGCGAACAA
AGCGTTTGAAGCTTCAAAAGCTTTCCTGATACAACTTGCTAACACGAAAG
CTGTGAATTTAGCAACAAAAACTAAAACTGTGGAGAAGACTTCTGAAAAG
TCTACTACTGAAAATCATGAAGCAGCGGCGCCCGCAGAACCTCCCAAGTA
TTTTGTTCAGATATTAGGAAAACCTGTGTTACCTAAAAGAAAGATCATGC
AAGCATTCTTGGACAAGTTCAATCCGAGATCTGTTAAAAGACACAAGCGC
ATCCGTAACCTGTTGTTTGTCGGTTTTGTGACTGAGGAGCAGGTTGACAA
GATTATCAGTGAGGACGGTCACGTTATGGGAAAAACTACTTTAGGCATCA
GGAAGAGCGAAAGAACAAACCAGTCACAAAATAATGATGAGGAAGACGAT
GTAGAATTGATCGAACCAGAAGAGGAGGTGATTGAATTGAATAAAACCAT
AGATTCTGATATAATCGGTTCCGAATTGGATCACCAGATTAATGATTTGT
TGACTTCCATTCGTGAGGCTGAAGAGAAAGTTCAGATGGACACGAATCCA
AAACAGACAGTTGATGCAAACATCAACAAAGAAGGAGATGAAGGAGCCGA
CACAGTTACCATAAATGATAATCTCAATGAAAATGATGCCACAGCTACTG
ATGCCACAGCTACTGATGCCACAGCTACTGATGCTACAGCTAGTGATGCT
ACAGCTACTGATGCCACAGCTACTGATGCCATTAATGTGGATGACAACAT
AACTGAAGATAGCACAAAGGAAAGTACACTGGCAGCCGTCTGTGCAGACA
GTGTAATTGAAGATGACGTTAAAAGTACAGATATCAATGAGGATGATACA
AATAAAACCGAAGACGAAGAAGATAAAGAAACAAATCTTGAGGAACCAGA
CGAGACTGCCGATACGGCTACTCCTGATACGGAGATTAAAGTTCCTGTAG
AAAAAAATGACGACGTAGTAGTGGCTCCTGAGACGACTGCAGACAAACCA
GTCTCCGAATTACCAAATGAAAATAAGACGGTCGATACGGAAAATAACGA
CGAATCTAAAGCAAACGAACAGACCGGTGATATGGCAGAAGAGGCGAAAG
ACGTAATATCAAACTTAAAGAGTGAGGTACCAGCTACGCCGACCAGATCT
TCTGCGAGAATCGCCAATACCACTCCAAACACTATTCGCACAAGGAGGAC
CAGTAGATTAGCTGCAGCAAACGAAAAACCATAA
>BGIBMGA000103-TA  cds:novel  sequence:nscaf1108:539556:564561:-  gene:BGIBMGA000103  protein:BGIBMGA000103-PA
ATGGATCCTGCTAAAATGAAGGTGGTGTACTTGAGGTCCGAGTTGGGTGC
TCTCGGGTTAGATACGAAGGGAAACAAGCCGGCTTTGGTAGAAAGATTGA
AAAAAGCACTCGAAGCGAAAACTGGAACAGCACTACCAGACAATTCAATA
TTAGATACCAGTACTGAAGAGACTGATGATCCAGGAACACCGCGTCGGCC
GGCATCAAGAACCACTCGACGTTCCTCGTCTACTTCGAAACTAGCAGCCA
CACCAGCAAAGCCTGCAGACCCACCTGAGCCCATTCCGGAAGAAACTCGC
AGTGACGGTGATGACCGCTACTCACCAAGCCTTGAGGAAGAATCAACTGA
ATCTCAACCAACTAAAGATGAACAGCTCGCAAAAGAGCCTAATAACAGAA
ATGAATCAGATGAACAGGAGGATGACAAAGCAATGGACACGCAAGAATCT
ACGGGTCCAGATGACGCAAAGAAACATACCGCTGAAACTATGGAGCATGA
CGGTGATGACACTGAAGCCAAAAAACAGAAGAATGAAGAAAGCAAAGAAG
ATAAAACAGAGAAAAATAAAGAGGAGCCCCGTGAGCTCACAGAAGAGGAA
GAATGGGCTCAAATGAATGAACGGCTTCGAATCAGGGAACAGGAGAGACT
TGAACGTGAAAAGAAGCAGGCTGAGGAAGATGCCAAGAAACTAGAAGAAT
TGAGTGATAACCCTGTCAAACTCCAGCGTTTGAAACGTAAATACGAGAAA
AAAGCTAGATGGAGCAATTTCTATAAAACCGTTGAAGCCACTAATGAAAT
TTTGACGCCCCCAGAACCGCTTATTCGGAAAGAAGCAAAATCTGCCAACT
CCAAAGAACAAGGTAAAGGGAAGAATAAGGATGCTCAACCTCCACCCGAG
ATAAGAGTTCCCGAACCTGAGCTTGACGATAACAAAGTCACTTTATCTTG
GTATGACAGCGATCTCAACCAATACCTAGAGCTACCAGAACTGAACTCTG
TTGTTCCACTCAGTGAAGGAGCCTTTTCGCACGCCTGGGCCGGAGCCAGA
GCCACTCATGGGGTTGTTTCTGGACGAGTCGTCTATGAGGTGCGTGTCGG
AGATGTTATGGCAACAACTGAAACTTCTGAAAAAGATGCGCTAACATCTG
GAATAAGAATCGGCTGGTCCACAGACGACTCTTCCTTGCATCTTGGTGAA
AGTGAGTTCAGTTGGGGCTTCGAGAGTACTGGCCGCATTGTCAATAATGG
AGAATACAAAGAATACGGGAAATCGCTTAACGAAAAGGATGTTGTTGGTG
CTTATTTGGACTTGGAGTCGGAGCCGTGTGTCGTGTCGTACACGCTCAAC
GGCGCGCCGCTCGGCACCGCCTTCGAGTTCCCGCGCAGCGCGCTGGGCGA
CCGCACGCTGTACCCGCACGTGCTCACCAAGAACATGTGCTACAAAGTCA
ACTTCGGATACGAACGTTACAACATGCTGTCAAAAACAAAAATAGTGCGG
AAACGCATTGAAGTACCAGTCGAGCAAGTTTTAGAAGAAAAGAGGGTCAT
TGAAGAAGAAGTAAACCGTTTGAAAGAAGAAGCAAAGAGAAGAGAACGAG
AGAGGAGAGAAAGAGAAAAATCAGACAGGGAGGAGAGACAGAAACGGAAA
CGTGAGGAACGTGAAAAGCAAGAGCGGGAAAAGAAAGAAAAGGAATTAGC
AGAGAAACGCGAGAAAGGAGAAACATCAGAGAGTGAGAAAGATGCTGAGA
AATCAGAAGAGAAAGAGGCAGAAGGTGAAAAAGATAAAACAGAAGCCGAA
CCTAAGGAAAATGGGGAGAATAAAACAGAAAAGAAAGATGATTCGAAACC
TGAGCCAATGGAAACCGACGAGCCTCCCGCTGAATCCGGAGCCGCGCAAC
CCGCCGACCAGCCGCCCGCCAAGCCCGACGCTCCAGCAGCCGAGGGTGAC
GTACCCGAAGTGACAGCCGAGCAGGTCCTTGAGGGCCATGTATTGGACAA
GAGAATTAAGTTTGTTATAAGATACCGCGTGGACGAGGAGCTGGACGGCC
CGGAGGAGGCCAAGCTGCTGCCCGACTTCACGCTGCTGGCGCACGCGCAG
CTGCAGCCCGGCCCCCGCCGCCCCCCGCAGCCCGAGGTGATCCTCATGGT
GGGGCTGCCTGGATCTGGAAAGACCTACTGGGCCAAGAACCACTGCGACA
CAAACTTGGACAAACGCTACAACATTTTGTCTACTGGTGCTCTCTTTGAT
AAGATGAAGGTGGACTGTAAACCATTCCTCGCGACCTTCGAAGGCAGGTG
GGACGCTATGGTCTCCAAGTGCGCTAAATGCGTGCTTAAATTGCTGGAAT
TTGCGCGTGACCGAAAAAGAAATTATATTTTAGATCAAACCAACGTATAC
CCGTCGGCTCAAAGACGCAAAATGAGAGAGTTCGAGGGATACCGACGCGT
GGCCGTCTGCATACTGCCTCGCGACGAGCAGCGAGCCAGAGCTACCTCTT
CCGACTCCAAGGACGTGCCAGACGCTGCGCTACTCGACATGAAAGCCAAC
TTCACCGCGCCCGAGAAGTGCTCTTGGATAGATGAGGTGATCTATCCGGA
GCTACCTGAAGAAGAAGCCAAAGCCGCAATCGAGGCTTACCACAAGGAAG
CGAAAGCGGCGGGCGCGGGCCGGGAGCGCGAGAAGCGGGAGCGCTCGGAC
GCGCGGGAGGGGCCGCCCGCCAAGCGCCCCCGGGAACACGACAAGCGACA
CGGCCGGGAGGACCGCGGCCGTCCGACGCGGGACTTCAGCCGGGACCGAG
AAGATCGCTGGGGTGGCGGAGGCGGCGGAAGTAGGTGGGGTGGCGGCGGT
GGCGGCGGCGGCGGTGGCGGCGGCGGCGGTGGTGGTGGTGGCGGCGGTGG
CGGCGGTGTTGGTGTTGGTGGAGGTGGTCGTGGCAGTAGATGGGGTGGAC
GACAACGCCCTGGGCCACCTACTACACCTCGCTTTGACCGCTGGGGACCA
CCACAACCCCAACGTGGCGGCGATTTTGGCCGTGACCGAGACGGATATCG
CGGTGGGCGTGGTGGAGGCGGCGGCGGCGGCGGCGGTGGTAGCGGAGGAG
GGCGACTTGACCGTCCCATGCCGCGCGGTCCCCCCGGGCCTCCCCCTCCC
AACGCCGACCGTTTCAACCGCGACCGACCTCCGAGACCCATCGACAACAA
ACGTCCACCACAGGGACCTCCCGGTGGTGGTGGCAACACCAATATTGGAG
GTCCAACTGGAAACAATACGGCCGGATCATGGCAACGCGGGAATAACAGA
AACAACAATACCGGACCACCGCCGGCCGTGCCACGACCGAACAATCCGCC
GAAGGCACAGGATGGTCCAAACACACAAAATCAAATGCAGCAGAACCAAC
AGAATCAACAGCAAGGTTGGAATCAGTGGGATGGAGGTTGGGGAGGTTGG
GGCAACTGGAACCAGAATCAAGGCTGGGGCCCGAACTGGGGTAGTTGGGC
CAACTGGGGCAATCCTACGGGAGCAACTCAGTCTGGTCAGGGCGGCCAAC
AGTCTGCCTCTAGCGGTCCGACTGCACCAAGTGGACAAACTGGCAAACAA
CCACAACAACAACAACAACAGCAACAGCAACAACAGCAGCAACAACAGTG
GCCTGCCAACTACACAGCGCAACAGTGGTATCAGTGGCAGCAATGGCAAC
AACAACAACAGAATTGGGCCAGGTATCAGCAAGGCAATCAGCAGGGAGGT
GGCGCTCAGGACCCACAAGCTTGGGCCGCTCAATATTATCAGAACTACGG
TAACACCAACTCTACAAACAGTGGCAACACTGGCAATGAGAAGAAGTGA
>BGIBMGA000104-TA  cds:novel  sequence:nscaf1108:481032:500130:-  gene:BGIBMGA000104  protein:BGIBMGA000104-PA
ATGTGTAAATCGATTAGTTTATGGGCGTCCCCCGGAGACTCCGAAACGGC
CGGACCGATTTCGAGGAAATTTTCAGTAAATCATCAGATTGGCCGGGCGA
GTGATCCTGTGAAGTTCCGTAGTGATCGGGTCGAAATGAGATCAAAGATC
GACAAGCACAGCGGCCCGGATTGTGGTCTCTTTAAAAAACAACTGGTACT
TATAGCCGCTACAGTTTGTACGAAGTCAGGCAAAGCTCTGGTGTCCCGCC
AGTTCGTCGAAATGACAAAAGCTCGCATCGAAGGTCTACTGGCGGCCTTC
CCTAAACTAATGACAGGAGGACGGCAGCATACATTTGTAGAAACAGAGTC
CGTCAGATATGTCTACCAGCCACTAGACAAGTTGTATATGTTACTGATCA
CGACAAAGGCTAGTAACATCCTGGAAGATCTGGAGACATTGAGACTCTTC
AGCAGAGTGGTACCAGAATATTGTGTACAGCTCACAGAAACTGAAGTCTT
GAACCAGGCCTTCAATTTGCTATTTGCTTTCGACGAGATTGTCGCTCTTG
GGTACAGAGAAAGCGTCAATCTAGCGCAGGTCCGTTCGTTTGTTGAAATG
GACTCTCACGAGGAAAAGATTTATCAAGCCGTAAGGCAGACCCAAGAACG
CGAGGCAGCGAACCGCATGCGCGAACGCGCTAAGGAGTTGCAGCGTGAGA
GATTGGAGGCGGCCAAACGTGGCCAGCCGCCGCGCTCACAGATGTCCTTC
GGCAGTGGCTTTGGTAGCTCGACGATGTCCTCGTCGTCTCCATCTGAATC
TATTGCCGAGAAGATTCCAACGACACCGGCCAGAGATACTCGTACAGTGG
GTCGTTCTGCCATGAAGCTCGGCAGCCGCGGCACAGACGCGGACTCGTTC
GTGTCCCGACTCCGCAGCGAGGGTGACGTCACGGCGCCCGTAGCGTCGGC
GGCGCAACACGACGCCGGCAAGCCCGTGCCCGCCGATCACAAGGATGTTC
ACTTGCGCTTCGAGGAGCGTTTAAACCTGATCGCCGGCCGCGACGGTGAC
ATACAAACTTTTGAACTATCAGGTTTGCTGACGCTACGCATTAGCAACGA
GCAGTTCGGTCGCATACACGTGCACGTCGACAACAAAGACTCGAGACCGT
TACAGTTGCAGACCCATCCAAACGTGGACAAAGAAGCGTTCCGCTCGACC
GGCGTGATTGGGCTGAAGCAGGCTCAACGCCCCTTCCCGATGCACAGCGA
CGTCGGAGTCCTCAAGTGGAGGCTGGCCACTACCAACGATGACAAGCTGG
CTCCGCTTTCCGTAAACTGTTGGCCGTCCGAAGGCGTCAACGGAGGATGT
GACGTCAATATCGAATACGAGCTGGAGCAGGATCACCTGGTGTTGACAGA
TGTCAATATCACCATACCGCTTCCTTCTGGCAACACTTCGGTGGTGGTGC
ACCAGTGGGAGGGTAGCTACACGCAGAAGGGACGCAACCTCATCTGGAGC
ATTCCGCTCGTGAGCAAACAACAGAAAACCGGGAGTCTTGAGTTCACCGT
CACTCCGTCTATACCCAACGACTTCTTCCCGCTCTCCGTGACGTGGACAT
CGGAAACTTCACTTGCATTATTGACAGCTGTCAAAGTGACGCAAGCGGAA
GACGGGTCGCCCGTTGACTTCTCTCAAGAGATCAGTTTCCACGCAGACAA
ATACGAGTTTGTTTAA
>BGIBMGA000105-TA  cds:novel  sequence:nscaf1108:474705:475046:-  gene:BGIBMGA000105  protein:BGIBMGA000105-PA
ATGGACTTGTGTTCGAATATTATGACGTATTTTGATAAGATCAAAGGGTT
CAAAGTGCCCTGTTACCATTCCTGCGATCTACCAGAATTCATAGAGAAAA
ATAAAAGGTGTGAAAACTATCATGGCGTCGAAGGGGGCGCCGTATTTGAC
AAGAAGAAGAATCAATTAATCGGTGTTGCCACATGGGGAGCGTATTATCC
TAAATACGAATTACCGGTCGGATACTCTGTGGCGAATTCGGATAACTTCT
ACGCGGACTACATGTGCGCTAAAAGGATTAAAATGGATAATGATATGTTG
GTCACGAACGGACATTACCAGCACATTTGTGATTTTTTCTGA
>BGIBMGA000106-TA  cds:novel  sequence:nscaf1108:468795:469893:-  gene:BGIBMGA000106  protein:BGIBMGA000106-PA
ATGGCAGTACCGCAGCTAGACCCTGCAAAGCTGCAATTGGTGCAGGAACT
GGAGATTGAGATGATGTCCGACATGTACAACCGCTTGGTGAGCGCATGTC
ACCGGAAGTGCATACCAATTAAATATCATGAACCTGAATTAGGAAAAGGC
GAATCTGTATGTTTAGATCGCTGTGTAGCCAAATACTTGGACGTACATGA
ACGCATAGGTAAGAAACTTTCCAATATGTCACAAGGAGAAACCGAAGATC
TCACAAAGGTCAACATACCAGACAAAAAATAG
>BGIBMGA000107-TA  cds:novel  sequence:nscaf1108:448383:452888:-  gene:BGIBMGA000107  protein:BGIBMGA000107-PA
ATGATGGAAATCACAAGAACAACGTTAGGTATAGCTGTCGGAATTGCGGG
AACACTGTTCTTGGGTTACTGTGTATACTTTGACCAGCAAAGGCGCAAGG
ATCCGCTGTTCAAAAAGAAGTTGAGAGAGCGAAGACTGAATGCACAACAA
AATGCTTCGAGGTCTCGTACCCTCGGTGGACCTGTTCCAGACATGAACGA
TCATGAAGCTATGCAGAGATTTTTCTTGCAACAGATTCAACTCGGCGAAG
AGTTGCTGGCTGCAGGTGATCTTGAAGCTGGAGTCGAACATCTCGGGCAG
GCTGTGGCTGTTTGTGGACAGACTGAACAATTGCTTAGTGTACTTCAGCA
AACTATGCCAGCTCCAATCTTCCATCTGCTTCTTAAGAAACTGCCAGAAG
TTTCAGAACGCCTCCGATCCTCGATGAAGGCGAGGAGCAACGTAATGCAG
GAAGAAGATGTCGAATAA
>BGIBMGA000108-TA  cds:novel  sequence:nscaf1108:341698:343713:-  gene:BGIBMGA000108  protein:BGIBMGA000108-PA
ATGTTTCGTAGCACAACGGATCTTACGCCCACGCTAATCGGAATATATGA
TTCGTTGCTTGAACCGAAGACACTGAAACCAGAGGTTAATTCGGAAACAG
CTAAAGACGCGAGAAACGACCCACCGGTAGAATCAGAACCAGACAGCGTA
ACAGTAGATTCAGATCTGCAGCGCAAAGATCTCGATATGTCAACGGGAAG
CGTTAAACTACCAATCGCAACTATCAATAAAAGTTCTCTATACACTCTGC
GAGGTAAAAGTGATAAAATCGGTGCTATAGATACGGATAAATGTGATCGT
GCAATTAGTGAAACGGTGTTAATAAAAGACAAACCGCAGAGGACGTTGAA
AGATCCAAAACACGAACCCACGTTTGATAGTTTGTCGCCGAACGTGAAAA
GGATTATATCTAGTGCCACGGAGGCTAGCGCTTTGAAATTTCAAAAGATA
ACAACTAACGCAGCTCGGTCATCTACAAGGCTTAGGTCTAATATACCCCT
GGTCGGAGCCACTTCAAAGATTACACAATCCGGATTAGAAATATTAGATT
CCGTCGAAATTTATGATCAACCTTGCCTTAATAAAGCTAAGATTGAAGAA
AGTGTTAAACCCGAGACGAAAGTAGAGGCGGAGGAAACTTATGATGTCCC
AATGAATAACAGACCAGCGATATACGACGTACCTTCAAACAATAAGACTG
CATTCGAAACATTATCATTGCCATTTATCGACCAATCGATCGAACTCTCT
ATAACAACGAACGATAGAGAATTCGATATTAAATTATCATCAAAAGAAAC
ATCTCCAATGAAATCGAATCCAAAAACTTCTACGCCGGAAGGATCACCAG
CGAAAGTCCCTAAATTGTCACAAGTCGGTACCAATAGTTTGCATCGAAAA
GACTTTTTAAGTCCACCGAAACAGTTGTCGGAGACTGGTCCTTATCCCGA
CGTTGTAGGGTCGACAGGGAATCTGAAAAGCTGTTCAGTACAAGATAAAG
ATGTCTCCAGGTTAAACCCTCCTGTGATTGAAGTGTGTCGACCTTTGTCT
ATGAGTTCAATAGCCTCCTCAAGCTCCACATCTAGCAGCGGAGTGCAGAA
CAAAGGAGTTAACTCAGCTTATTTGGCGTCCATAGAGAGTTTGGATGATC
ATAGCGACGTGGATATCACATCGGCTAATGGCAGTAACAATTATGTAAAC
AAAGCCGGGATTATGAATAACAGTGTCAGTGAAAGGAATTCCGATGGTAA
ACCTCGTAAGTAA
>BGIBMGA000109-TA  cds:novel  sequence:nscaf1108:292248:302760:-  gene:BGIBMGA000109  protein:BGIBMGA000109-PA
ATGCAGCGTCTGGCGGCCCTGGCCTCGAAGCCTCAGAGCGCGAGGGAGTT
CCGGGAGAGGCAGACGGCGCTCGGACATCCGCTACCGTTGGCCTCGTACT
TGCTGAAGCCGGTGCAGAGGATACTGAAGTATCACTTACTTTTGCAGAAC
GTTGTTAAGCAATGCGCCTCCAGCGAGACGGAATACGCCTTAGTGAAGAT
GACCGGGATAGCGCAACACATTGACGATATGAAGAGGCGCCACGAGCACG
CGGTCAGAGTGCAGGAAATCCAATCGCTTTTATACGGCTGGAGCGGACCT
GATCTGACTACATACGGAGAACTGTGTGCCGAAGGGACATTTAGAGTATT
CGGCGCTAAGGCGATGCGTCACGCCTTCCTCTTCGACAAGATGCTTCTCG
TCACCAAGAACCGAGAGGACGGGATCTTGGCCTACAAGTCGCATATTATG
AAAGAGAGAGTGAGAGCGAGAGTGAGAGTGAGAGTGAGAGTGAGGATGAG
GGTGAGAGTGAGAGTGAAAGTGAAAGTGAAAGTGAAAGTGAAAGTGAGAG
TGAGAGTGAGGTTGAGGGTGATCTTGGAGAACTACAACGCGGTGATACCT
TCTCATGCCCGGCAGCTCGTTATGGAGCTGGGTCAGAACAGGACAGATGA
CGACATGTTGGCGGAGAAGTCGCACAACCTAATAACGCAGGCTTCGATGC
GGAAGCAGCTGTCCGCGCCCGAGTATCTGGAGAAACGCAAGCTCGAACGC
GAGAGGCGGAAGTGCTTCGAAAGCGGCGCGAGGGGGCGGTTGGCCAAAGC
GAACAGAAAGTACACGACGCCCAGCGCCCGGAGCACCCGACCCGAGCGCT
GCGACTGCACACAGATATCCAACGAGAAAGGTACGGACTACACTTGCGAG
TTTTGTTACGTCGACGTGTGCACCGACTGCGAGGTGGAATTAGGCGGTAA
AGACAAACGGAAAAACGACGAGAACGATTCGAACGGCGATAAGTGCTCCG
ATTGCGACGCGTTGCAGTCCACGGACGCCGGCAGCTCTGAGCATCTGGAG
CGAAGACCCTACAAACGTACCGACTTCAATTCCTCCCAGGAGAGCTTCGT
CAAAGAGAACTTGAATAAGGCCAGGGAGTATCATTCGACTAATGACATCG
TCAGCTACGCGGACGCCGCCAATAGCGCTGAGGATCTCAGGAATAGCTCT
TTGAGCAACATTAAGAGTATACCCAAAACGTCACTCAAATGTGAGTTAAT
CAAAGAGAACATTGCCGTCGACGCGTCAACTTCCTTAATACCCAGACCGT
CTAGGTCTAGTGAGATCGACAAGCACAGAACGGACACGTTGAGGTCCAAA
TCGAAGGAAGACCCGAACAGATCTAAGCTAACCAAGATAAGCGGTTGGAG
ACGTAAATCCGAACCGGGTCTCCAGCAAAACACTATAAGTAACATCGCGA
AGAGAACTCAGGAGGGCGACTCCGATAGAACAGAGACTAGGGGCGGCGAG
AAAATCGAATTCGAATGTCGGAACTGTGGCTCGAACAAGATCACACGTAG
ACTGAGAGCTAATGACGGGACAATCATATCGAATCCTGAGCTGGAGCCGA
AGAAACGGGGCGCGAATACAACGAAACCGAATTTAGAAATACGCATGTAC
AACACCAAGAACGTACCAAAGAAAATAACGAAGATCAAAAAGAACAGAGC
TAAGGGGTTGCGCGTCGATACAACAGCGAGATTCTACGCGGACCTCTCCG
CAGATGCGTCCACCGAGAACATTCTACACATATCAGAATCTAACGACAGC
CTCAATGTTGATAAAAGTGATGATAAAACTGAACCGCCTGTAGTAACGGA
GAGGCTGAGCAAAGACGAAGACATCGATGAGGAGACATACAAAAAACTAA
TCGAGAAAACGGATTCATTCAAAAAGAACGAACTAGAGAAAGTCAAGTAT
CTTAATAAACAGAAAGTCATCAACGAAAGCTCCGAAGTCGATGAGAAAAC
TTGTGACGAAACGAAACAAGACGTGGTGGTTGAGAGCGGCGAGGAAACGG
AACAGCCCTTGGAGCAGATCATATCGCAGCTGCTGTTGCAGAATAGAGAG
TTCCAGAAACTAATTAAGAAACAACAATTGAGGAACAGCGCCCAAAGGCG
GCACCAAAGATTATTAAAGTCACACTCGAACCCCGAGCCGGTGGTCTTGG
CGAGGCAACTGGATAACGAAGATAATAAATTCAAACTTGTCAAACAAAAC
TCTGAACGTAACGACACTAAAATCGACGAAGACGATGCTATAAGTCAACA
AATACCCGAACCAGATCAAGTCGAAACAAAAGAAATAGAAGAGGACCACA
TTTACGAAACGCTAAGGATAGATAGTCGATTCGAAGATGCCTTACACAAT
GTAGACAACAAGAGTAAATCGATACACCACCAGCATCTGAATCGACAGAA
AAGACTACCATCACCCCCGGCGCCCGTACTCCATAAAGTTGATTTTAAAT
CGGCCGGGTCGGATTTAGATTACGTGTACTTAACGTTCAACAAAGGTAGC
ACCGATGATTTTGACGGGATCTACGACGTACCAGTGAAATCTCCGCAAAA
GGTCCCCGGGCTCGCTGACGAGTACTACGTGCCGATGGACAAACCCCTCA
AGGCGACCAACGAAAACATTTACGACACTCTCGTCGAAGTCTGTAAACGG
AAGAAGGACTTGCCGGCAGCATCGCCCGGAGACTATCTGCCTATGGGCCC
CGACAGACAGAGTCCAAACACACCTGAGATATGGCTGAGTCGACAAAAGG
AACATTTCAATGTGTCGCGCGACAGAAAATCCGGATCTTTACCGCGAAGC
TTCCAAGTAGTTACAGGCGCACAGGAAGACAGCGATCTCGCTTCATTCAA
ATGCAAACCTTATACCAATAGCAAAACGTATCTTAATCGGGAAGGGAAGG
TCGTTAGCATAGACAGGCCATTTACGATCGCTTCGGACCAGAGCGAAATC
AGTTACGACGATGTTGAGAGCTACATGAGCGAAGGCGACATACTCAAATT
CAACAAGAACGCCAAAACCGAGACTGAATATGCGCAAGACATAAGTCAAT
CCACTCTAGAACTGGAAGAAGAGATTGATAGATGCTATAAAAATAACTTC
GAGGATATCACCTTGGACAAGACTGAGCACGATGACCCGCTCGACACATC
GCAAAACAACCTCAATAACATATCGACCACTTCATCGTGTGAGGCCTTAC
AGTCTGAGAAGTCCAGTGAAAAGCCAACGAACACCGATCCGATACACCCG
GAACACAGAATCTACAAGCCCGTTAGCAATATACTGTCTTTGAGGAATGT
CTTAAGCAGATTCAAAAGCAAGACCCCGAATAAAAGCAGCAACGACGAGG
ACAATAACAATGACCAAAGCGTCTCAGATCCAAAAAGCCCTAGCAACGAG
AAAAGATCAGCCCTAAACCCGAGAAGCTATTCGAAGAATCTGCTGCAAAG
ATTTAGGAGTATTATCGGCGACGAACACACAGACGACAATCAAAATAGAA
CCGATCCTCCAGTGACGAAACTTGCAGAGACTGTACCCACGACGACAGAT
GTTAAAGTCGCTATAACGACAACGATCGCCAGTGGAGCCACGTCTACCGC
AGTCACCGATGTACTGAGCAAGAGCGTTTGTGAGCAGACATCGACGAGCC
AAAGTCAAAACGTCAAGAACAATCTAGAAGCTCTTTCGTATAGTTGCGAA
AATATACCAAGGAAGCCCGATAAATCTCGTCCTAAATTCGAAAAGAGCGT
CAGCATGGTCGCCGGTAGTGTTCCGACAGCGTCGCCTTTCAAATCCAAGC
ACAGCTCTTATCAAAGCTTGAACAAGCTGCCCGTATACATGCAGGGCAGT
AAGCACCTAGGCGCGAGAATAGCTCATTCGGACTACGTCGATCCAATGAC
GCTATCCGGCGACAGAAGCGCCCTCAAAAACGTCAATGTACTATTAAACA
AAAACTCAGTACGACCAGACAGTCTGTTCTCTAATTCCTCATACGTGACA
ACGTCCAGCGACGGCATTCATCAAAGCGGCAAATCCAATTCAACGGACGT
GAATCTGGACAAACCTAAAGTGCCTTACGATACCATACAGGACAATTCAG
ACGAATGTTTCTACGAGAAACACTTTGAGAAGATCGAACACGTGATCGAC
GGTGATGTGTTCAGAGATTCCGCGGTTTATTCCGACCAAGAGGAAGTAGA
CGAGGCCAAATCGGAACCGTGGATCAAAGACAAGAAACCGATCAACAAAA
TTATAACTAGAGTCGAAAGCGTGCAGAGGAAATCGTCATTACAAAGGATA
AATTTAACGAAAACAGAAACTATACAAACGGTTAACAAGGATCGAAATCC
CGAACAGAATTCCACGACGCCGCTTCTAATTAAACGCAAAATAGCACCCC
CAGTCCCTGTTAAGCCGAAAATCACTCAAATACCGACCGCTCACCTCCAA
AACAGAATTGTAACAAGAAATTTGACTATTACTAAAGAAGTGGACTTAGT
CAATATTGCCAAAACTAGCTCTCATATCAGGAAACCTATCGAGAGATGTG
TGTCTACGCCAGCCAAAGACATAAGCGAGGATAAACTTAAAGGAACTTCG
GAAGTAGAAACAGTTCAACCGACAAACATCCAAATAAAGAGGTTGAGCTT
CGAACGCGCCAGCTTAGATTCGGCGTCGCGGAAGCTTCGAACGAACGATC
CAAGCTTACAGTCGGAAGCTAAAACGTCAAACAAATCGGTCTTAGAACGA
AGACTCGAGATCGAACGATTGTCTAAAACACAAATGACTCCTATAAAAAT
ACCAGTACCTCCGATACCGGCTCACAGATCTTTCGATAGAAGTATTAGTG
AAAGAATGAAGAATAGAACTACAGGTGAAATAGAAAAAGACATTCCCGTT
AACAAGATTAACTATGAGAGGACGGACAGCGATGACGTCAAAGGCAGCTG
GGTGAAACAAGTCGTCAATAAATTCCAATAA
>BGIBMGA000110-TA  cds:novel  sequence:nscaf1108:264694:281503:-  gene:BGIBMGA000110  protein:BGIBMGA000110-PA
ATGAATGATTATGGATTGAAACGGATCCCGGATTATACGGAGCTGGCTTA
CAAGGAGGCTGTTTCGAAGCTGAGATACTTCTTATCGGGAAACTACGCGC
CTTCTGCTCGCAGTTACGGAGGTTCTGCTTCGATAAAGAATCTCGACGAA
TCCGATGGGGATCTGGACAAGAAATATTCTAGTTCGTACAACGCCGTCGG
CGACTTCAAGCCGAAGCCGAGACTTACCGCCAAGTATGCCACTCTTTATG
CCGACAGCTTGAAGAACTACACGCCCGAACCTGTCAATGTTCCTACGTCG
GCTGGGGCTGGAGATTCGTCGACCGCGAACCCTGACGTCATCAATTTCAT
ACATAAACAGGAAGAGTACATCGAGCAATTAGAAAGGGAGAGTCAGTATT
GCAGGGACGAATTGAACAATCTACTCGGTAAAGTGAAGGAAGTGATCTCG
GAGAACGAGCATCTGCACGAAGCCCAGAAGAACAAGTTGATTTCTAGAAT
GTTCCATTCGTACAATGGCTCCGAAACTGATGACGTCGACGACAGCACCG
GTCTCGACAGTGACAATAAGACAAGCCCATCGAAAGCTCGGAAGACGTCT
AAAGCCCGTGGTACGAGACTTGAAGGTCCCAACATCGTCTTCGAGTCCCG
CATCGCAGAACTGGAAGCTCAACTAACTCAGTCCAAGATCGACTTGAAGA
AGCTGCAGGATGAAAACAATGAGAACAAACGTAAGTTGGCCTCTGGACTT
GTCGACTCGACTTGCCTTGACGGCTTCAAGCGACAGATCGACAATCTACA
GAGAGACAAGTCCACGTTGGAAGCTCAAATATCTAAGCTCAAACTGAGCT
TGGAGCAGCGCGAAGACGACAGCGGACGGTACAGGAGAACTGAGGTCGTG
GAACAACAACTAAGAGAAGATAAGAACAGTTTGGAAGCAGAAATAAGAAG
TCTCAAGGAGGAGTTGAGCAAGGAGCGTGCGCGGGTGCGGGAGCTGGCGG
GGGCGGGGGCGCGGGGGAGGGCGCGCGCTGAGCACCTGGACGACCTGCAC
CACGACCTCGCCGCGCAGTACGACACCGTCGCCAGACTGCAGGCTGATCT
GTCTCAGGCTCACGCCGAGAAGGCTTCATTGGAGGAGGAGCTGGCAAGCG
CGCGGCTGGCCTTAGAGCGACACCAGCGCCAGACCAAACACGAAACTAAT
CGACTTAATTCAGAGATCCAGTCCCTTCGTCAGCGTCTGGACCGAGCTGA
CGCGGACCTGGTACACTCGCGCCGCGAGAACCTGCGTCTCTCTGAGCAGA
TCTCCAATCTCGAAAAAGAGATTAACTTGAAGAGCTTGAGCCCGATCTCT
TCAGAGAAGAACAAGAAGGAAAAGGAGCTGTCTACCATGCTGGAGTCCAT
TGACAACAAGCACGCTAAAACGGTGGCCGAGTTGGAGGGCATGATACATT
CACAAAACAGTCTGATGGAGAAACTGACCGGAGAGTGTCGCTTGCTCACA
GACAAGCTCGACGACGCGAACCGCAGAGCGCGGCTACGTGCAGACGAACC
GATCACACGTCACTCCCGGTCGGGGTCGCGGGACCTACTGATAAAGGAGA
CTCGCACCTCAAGGCGCCGCTCCGGAAAAGAGTCCGATTCGTCGTGTAAA
CACCAGCCGATAATCGTTGGCCCGTTGACGACAAATCAGGATCTCGCTGA
CGCTGACGGCGAAAGGACCTACAATTTGCCGCTTATGATCCAACAGCCCT
TTTTACGTGAGAAAAAGGAGCCAATCAAAGTTGATATAAGCGTCAAGTTG
ATACCGAAATCGAGGAGGAGAGACAAGAAACGCACAGCACAATTAGATGA
AGTTGCTTTAGACGATAAAGGCGTTAAGAATAGTGTTAGTATGGAGGTGT
CAGAAGGTGCTGTACGAGTTTTAAGCGAAACAGTTGAAGTTATTGATGGC
ACCCCTAATATAGAAGCTTCACGATCGGAAAACGATGTCGAAGATGATAG
AAGTCATTTAAGTCCAATTAGTATAAAAGTTACATCGCCAAAAGCAAACA
CTGACGAACTAGAGAATATTGTTCTAGATAAAACCGAAGATGCACGTGAT
AGTACAGATGGAGATCCGAATGAAGATGTTGACGAAACTAATCTAGAATT
ATCAGATACAATTATTCCAGCTCCAAATATAGCTTCTGAAGATGTAGATG
AAAAAATTGAACTTACAGAAGAATTAGTTCCCGTACCAACAGAATCTAAT
GAAAAGGGAGACGAAGATACTTAA
>BGIBMGA000111-TA  cds:novel  sequence:nscaf1108:259701:262677:-  gene:BGIBMGA000111  protein:BGIBMGA000111-PA
ATGCGAAAGCTCAGGAGCTTGTGGTGTTCCCACAAGAGATATTGCACTAC
CACTGTAGCACGAAGCTCCACCCCGCTGAGCGGATACCCCCACAGTCGAT
CATCGTATGACCTAGACCGCACCTACCGAACATCGACCCCCTTCACTAAT
AGATTTAGGAGCTTTTCATCTAGAGACCACATCGGAGGCCTCGTGAGAAA
CTTGAGCGATCTATCCCTTGATAGAGTCGATGACTCCGATGTCGAGCCTT
CGAAGGTAATGGCTTGTGTTCAATACAATCTGGTAGATTTTGTGGCACAT
CCCACGCACTATACTCCAGCCGACAGAAGCGTACCCTTTATTGCTTCCTC
TCCCGGACACGACGATCCCGGAGATCAGTCCCCCGGAGACACCGGACATA
CAGACCGAACGGACAGAGAGCGACTCCAACCCGAGCATCACGACCACCAA
GAGCCTACAACAATAACCGACGAACATCAATCTCAACCGATGTCCAAAGA
TGATGAAAAACCCTACAAAAATCAAAACGATGCACCAATTAAATCAGAAA
GACCAATGGACGTAGAGCATAAAGAACAGACTTATCAAGAGGATGCGAAT
TTCATTGGACAGGAACAAAATTACGAAGCAACAGAAATGCAATACCAACC
TGAATACCAAAATAATTACGAGGAGCCGACTTACGCAAACGAACAATATG
AAAATTATGAACAATATCAGCAATATGCTGACCCCAACGCGCAATATAGC
GAAGAACAATACAACAACATAGCCGAAGTCAACTACCAACCCGAGCAGAA
TTACGAACAAAGCTATGAGAACACAGCGGAGGCTCCACAAGAACAATATT
ACCCAGAGTCAAATGACACAAATCCAAGTGATGCTCCAACGAAAATGGCG
GAGGAACATCAGAGTTAG
>BGIBMGA000112-TA  cds:novel  sequence:nscaf1108:256846:258559:-  gene:BGIBMGA000112  protein:BGIBMGA000112-PA
ATGGTTTGTGAGAAGTGCGAAAAGAAATTGGGCAGAGTAATAACGCCGGA
CCCTTGGAAGGCTGGAGCTAGGAATACCGTGGAGTCCGGCGGACGTGTTG
TTGGAGAAAACAAAGCATTAACCGCCAAAAAAGGACGATTTAATCCGTAC
ACTTCCACATTTCAACAGTGCAAAATCTGCAGAACGAAAGTACACCAGGT
CGGATCACATTACTGCCAAGCTTGTGCATACAAAAAGGGTATATGTGCCA
TGTGTGGAAAGAAGATTCTAGACACTAAGAATTACAGACAGAGCTCAACT
TAG
>BGIBMGA000113-TA  cds:novel  sequence:nscaf1108:246671:247303:-  gene:BGIBMGA000113  protein:BGIBMGA000113-PA
ATGATGAGTAAAAGGAAGCAGCTCGCTTTCGGAGAAATATACAAAAGAAC
GAAGACTATAGATCTTATGAATCAACTATTCGATGAAAAGTATGAATTAG
AACCGGATTTCGGGCACGATTCTTTAGCTGAGATATCAACGTATTTAATT
CCTTATGATTATGTAACAGAAGGTCGATATTCCGTAGACACGAGCCGTTT
TCCACTTCGTAAGGGTGTACTCAGAAGTCCTTGGAGTTGTGCCTCTAAAA
AATCTAGAAGGACCTGCAGGAAAGCGTGTAAGCGCGCTCTGAAGGACACA
TGCCACGAATTGACTTGCAGTAAAAAGTTTAGGAAAACCTTTAAATCGAA
TTGTAAGAGCGAATGTAATAGCAGATTCGATTAA
>BGIBMGA000114-TA  cds:novel  sequence:nscaf1108:147245:154538:-  gene:BGIBMGA000114  protein:BGIBMGA000114-PA
ATGTCATCTCGACTACAATCTAAAGATGATCGTCTGTTACTCCTTGATTA
CCTGATCTCCGAGCTCATGGCAGCCAGAATGGTGAATGTAGATCGTCCAC
AAGATAAGGGCTCAGGCATGGAGATTGTTATGCGTGAATCTCCAACGGCC
AAAGATCTCAAAGATATATTGATTACTCTAAAATTCAACAAACCACCACC
GAATATTACTCCGGAAGTGCTATTCTCCAAATTGGAGGGAAAATTAAAGG
ATACCATACAAAAGGAAGGTGAACAATTAGTTGGTAAGCCACTGTACAAC
AAGGCTTTAAGTGACAAAGATTGGAAACAATTGGAGACAAGCTTCACGGA
GATGTTTGAAGAATACAGACTAAGGAGAGAGACACTTATAACCAGATTGG
AATGTACCATACAAAGTTTTGAGTGGTCAGATCGATTGAAAACGCAGAAG
GACGCAATCCAGTCCACTTATCGTCCGAAACGGGAACATCTGAAACCGAA
GCCAGATGTGAAACTGTCAGACTTCTTAGCGGCCAGAACGTCGCTGCTGC
AAGTAGAGAAGACTTCCAGTGCCACTGTTAGAAAGAATACTAGAAGTGAT
GTCAACAAAGTTCTAATCGGACAATTTTCATGACCGCAGTCCAGTCAGTC
GGGCTACAACGGTCAGAACCAGCGGAAGTTTCAAACTTACGAAGTGCCCC
CCGGCGGATACGATCAGAACAGAGGACGTTACGAGTCAAACCAGTCCGGG
TATAGCTCGAACCAGTCCGGGTACAACTCGAACCAGTCCGGGTACACGTC
GAACCAGCCCGGCTATACGTCGAACCAGTCCGGGTACACGTCGAACCAAT
CCGGTTACAACTCGAACCGGTCTAGTCTCGACCTAAACCGTTCCGGTTAT
GATTCGAACCGGTCGAGCTTTGATAATAGCCGGGGCAGCCAGGGCGGCGG
GTACACCCAGGGCTATGGCGGCGGATATCAAACGTACGACAGCCTGGGGA
ATTACAATCAAGGGATTTTATGA
>BGIBMGA000115-TA  cds:novel  sequence:nscaf1108:130608:137309:+  gene:BGIBMGA000115  protein:BGIBMGA000115-PA
ATGGCTACGACTGTAAACCAGAAAGCGTACTTGCAAAAATACCTGGCTGG
TCCATCGGGCGATAAAAAGAAAAAGAAAAAAAAAGTGCTAAAAGGAAAAG
GGTTCAAAATAATAGACGATGACATTGACCTATCGAAGCTACGACCCCTT
GAAGGTGACGAGTTAGATGTGTACGATGAAGGTGATGATGCACCGCAAGT
AGCAGGTATCATCGATGAAAGACCAGAGCATATTAAAAAACAGGAACAAT
TCACCACTAGTTCTAAATGGAAGATCGTGAATCAGGATGACGGATTCAAC
AGCAAACTACAAATTCAAGAGATAAAGAAAGATGTAAAGGAAACCGAGAA
AGAAAACGAATTGGTCTTTGGAAAAATGTACAGTGATTCCGAAGATGATA
AGCCAAATGTTTCAGAAGCTTCGCCGTCTGGAAGAGCTAAAAGCAAAAAA
AAACACAACAGTGACAGCGACTTCAGCCCACCAAGAAGAGGGAATCCAGT
GAAAAGGAATAATTCTCCTAAAAGAACTACTGAATATGATTCTGATCTTT
CACCACCTAGAAAGCATGAGGGTCAGAGAGCTGAAAAACTTAAAAAACCA
AGTCGTTGGGACAATGAACAGGATAAGTCACCAAAGTCTTTGAGAGCTAA
CAACCACAGAAGATCTAAAAGCTCTGATTTGTCTCCTCCAAGGAAAACCC
AAACGAATAAGATTTCTTCAGGACAAGAAATGAAAATTCAAAAAAGATAT
GATGTGACATCTCCCAGAAAATCTAGAAAAGATGATTCAAAACGAAATAG
ACTTAACTCAGTTTCACCTCCGAGGCGAAAGAAATCACCAGAGAAATCTA
AATTTGGTCACGATAACAAACAGAGCCAGTTAAAAAAGTATAATGATACA
GATTATGGTTCGAGGTATGATAAAAGATCTAACAGATCAAATTCAGATTC
TGATATGTCTCCCCCAAGAAAGAGTAAGAGACAAATCTCAGAATCTCCCT
GTAGAAATGTTCCACTAAGAAAAAAAACGAATGATAGTGATTCAGATTTA
TCTCCTCCCCGTAAAAATATAAGATATGCAGAAAACAAGTCCTATAGGAA
TGTAAGCAAAAAACCTCACAGGAGAAATGACACAAAAGACAGTGGTTCGG
ATTTATCACCACCACGAAAGCTTAAGAATATTGATAACTACAGAAGGCAT
TACTCTGAACGTAAAAGAAAAGACAGAAGTTCAAAAAGAAATGATAGCGA
TTCTGATCTTTCTCCTCCCAGGAAAGATAGGTCTAACAAGAATGACAGTC
CCCCGCCAACCCATAAAAAAATGGAGAAGACTTTGGAAGGAAAGAAAGCA
GGATTACAAGATGCCAGGCAGCTGAGGCAAGAAAATGATGACTTTAGAAA
GAAAGAAGAGGAGATGTTTAAGAAAATGAAAGATGATGTATCAGGCAGGA
ATGCTCAAGTTGTGTCAAGGAAAGTGAAGAGAGACGACTCTGAAGAGAGA
AGAAAACAAAAAGAGAAAGCGGCGAGACAAAAAGAAATGGACGAGAAATA
TAAAAGATGGAGTAAAGGGTTGAAACAATTGGAAGCTCAAGAGGAACGGC
TTCAGGATTTCATGCACGAGGCCTCAAAACCTCTGGCCCGACACCGGGAC
GATGCAGACTCGGAGAACAGACTCAAGCAGATAGAGAGGGCAGGAGATCC
GATGCTCAGATACATACAGGACAGGAAGAGAGAGGAAGGAAATTTACCAC
CAGAACGCCCAAAATATAAAGGTAATTTCCCTCCGAACCGCTTCAACCTG
AGACCCGGCTACCGGTGGGACGGCGTCGACAGATCCAACGGCTACGAGAA
GAAGTTCTTCGAACAACAGAGCAAGAGGAAAGCTCAAGAGGAGGAAGCTT
ATAAGTGGAGTACCGAGGACTTGTAA
>BGIBMGA000116-TA  cds:novel  sequence:nscaf1108:227655:230005:+  gene:BGIBMGA000116  protein:BGIBMGA000116-PA
ATGGCGAGCTTCAACCGTAAAAGAAAGCATCTGGTCTTCTCAACGGATCC
GGAATCGGTGAAGGATGAATTCGCGTTTGACAACCCTGGCTTCAAGCAAG
ACGAGCGTTGGCAGCATGACGCCACCCTGCCCGTGGGGGGGAAGCCCTCA
GTCCTGCACGCCGAGTTCACTAAGCCAGAACAGAGTAAAGATGACACGTT
TCTCCAGGTGAGATAA
>BGIBMGA000117-TA  cds:novel  sequence:nscaf1108:238521:243968:+  gene:BGIBMGA000117  protein:BGIBMGA000117-PA
ATGGGGACTCCGTTAGAGGACGCTGTCAGCATTTTGTCTCTCGCGTCTCC
ATACCCTGTGGAGTTGGAGGTGGTGGAAGGTGGCAGAGCGAGCGGAGACG
GCAGGACGGTACATCATCCGCTGCTGAAGAGGGCCGGCTCGACTGGAGAC
GTTACAACGCTCGAGAAAGAAGGTAAGCTATTGCACCCTCCGAAGTCACC
GAACACTTCGAATTCGAACAACTCAACACTGGAAACCAAATACGGGAAGA
GTGGCATCAAGAAGATATCCGAGAAGATCATCACTTCGACCCTCGAGAGG
AACAAGAAGGAGAAACGAGACGGTCTACCCACCACTTTGGAAAGGGAAAA
CGAGAAGAACAGCAAAATGGCCAAAAGTAGACATTCAGATGTCCCTAGTG
GTCTCAGCAAGCCTGAGAGGAACAAAACGAGACACTCGACAGGAGCTGAC
GTCATAGTGCCGCCAGAAAACGGGACAAGTCAAATCGAACACGCAGAAAT
GCAGAAGAGAGATTACGACCCCAAAAGGGGAATGAAGTTCGGCATCAGAG
TACTCCCGCCCAACGTGCCTGACGACGGAGTTTTGAGGCAGAAGAGCGTC
GAAAACGGAAGCGCCACCGTCGAGAAGAGATCCGTCGATGAAATAGACAA
ACCCGAGCCGCCACGACCAGCGCCGACCGTACAAATCAAACACGAAAACG
AAACCGAACACAAAAAGCCAGTCGTGGCTAAGAGAAGAGAGAAAATGGCG
CCGCCCATACCCAACGCTAGAGTTAAAACGAACGAAACTGAGAGTATCAG
CCACGAGACCACAGTGTCGGACGCGTCACAAGCAAGCTTCGCCAGAAACG
ATCTAAACTCGAGCGGCATCAAACGCGACGAGAACGGAATCCCCCAGGAG
ATACCGCAGCAAATGCTCGACGCCGCCAAAGCGGCCAGAACCAACAGAAA
GAGTTCCGTTGAAATATTAAACGAAAAAGAAAGACAAGATAACAGGAAAG
AAAGGAAAAGCTCTGCAGAAACATTACATGACAAAGAGAAACATGAGCAA
CAGAGAGACGAGGCCCCTAAGCCCGCGAAAAAGTCAAAAGGGAAAGCCCC
GTCTCCTCCGGACGCCGACAAAAACAAAACAGACGACAGTATCTTGGAAC
GATTGCAGAGAGTCAAGGATTTTCTTAAAAGCGAAAAGTACCATTCAAGC
TTACTGAACGACTCTGGTACGGACACGTCAGGTCGAGCGAGTGCCACACG
GATCAACACTTCCACGCCAAAGGTCAACAAAACGAAAAGCACTAGCTCCA
CGCGTCTCGAAGACTCAATCAATTGCAGTCAAGACGACATTGACGATATA
GTCTCGAAGCCATTCAAAAGGGAAAGCGACTCACTGAACAACTTCTTCGA
GGATTCGAAGTCGAATCTCTCGTCCAACCAGGACGTCCATTCGGTCGTTT
CCTTGAACCAGAGCGACAAAAGCGAACGAGGCTCCACGACGATCGAACTA
AACAACAGCGACATCACAATACACAGTTCTCCATTGAACGCGACTGTACA
GTCCGGGTCCGGCGATACGTCTCTTTTGGATGAAAACGAGAGGAAGGCCG
CTTCCCTGGGTGATTTATCCAGGTTCGATTTAAGAACGAACGCCGGTAAA
CCATCAACCGGTACATTGGAAAGGGCTCAAAGTCTAGACATAACTGCCGA
CGACGCTGAGATAGCCGAGGCCACGATCTCGCCCAAAAAGAGAAAAGCTA
TGTCTGTGGTCGAAACTAACTTTTACGAAGCCAGCGGCGAAGACACTTTA
CCCGACACTCTTGACTCGGACAATGGAATCGTGATAAAACACAAAGAGCC
CAGATTGAGTTTGAACGTGAAAACGTCCGCCATGGAAGGCCTTAGCACAT
TCCAGCGGAATCGTCTCAAGAAAGCATCCGAATTCGGTAACTTGGAGGAC
GCTATCGTCAAAGGATCGAGCAGCTCTATAGAATCGGACAAAGTCGACGA
AGATCACGACAAGAGAACCAAATCCGGACTGCGTATTGGAAGCGAACACG
AGACATCCGATCATTTAGCCAAGAGAATCATGGACGAGAACATGAAAGTC
CATTTGAAGCTTGTATCGGAATTCGCTAAGACCACTTCAGACGGTAGCAC
CCTGGCACCACCAGACAACGATCCGCCGACACAACCTAACCTTACGAAAC
TCGAAACGACACCGACCAAATACGATGAGAAAATAACGATGAACTACGAC
ACAAATATACCGGACGACTTAAAAGTATCGCGCAGTTCGTACGCGAACAG
CTTGGAGAGACCAAAATCCGAGATGATGAAGAAACTGCTCGCCAAAAATC
CTATACTCAACGTACACATCGACCAGAGCACGCAAAGAGAGGCTTCTACC
AGTGCCGAAGTCCAAACGCCGATGACTGACGCTTCGAAATCCGCCATGCA
CCAACCCGACATAGTCAACTTCGATCTGAAACCCTCCGAAATGAAAACTA
AAGATTACGAGGACTTCGTCAGCAACATCAGGGTCGGCTCGAACAATAGC
AGCTTGAATAAGAAAATGGAAAGCTTCTCCACCGACTGGCGCGATTCAAA
GGAGGGCAGCGATCTCGTCACATTCACCACAGACAGAACTCAAAATCTTG
AAGACAAGTCACGTAAGACGTACACGAAATCGATTGAAATCGGCGAACCG
ACAATGAGGGTAATGCCGCCTGATGTCCTGGAAGGGATTCGAAGACGGCA
CGACGAGAAAGAGAACCGGACGCTTTACATGGAACCGGGCAACGTATCCC
TGACAATGACACAAGAACCGACCCAAAAAACCGTCACAGTCAATGTAGCC
GAAGACGAATTCGGGAACAAAGTCATAACGCGAAACGTCGAACAAATATC
CACTAAATACGTCACCGCAAAAACTGAAGCACCTCTCCAAGTCGAGCAGT
TCAGTTTTGGCATCATGAGAAACGCCGGTCCAACAGACGAACTGGCTCTA
GTGGACGGCAACGTTAAGAATATCGATAAGAACGTACTGGACGAAATAAG
ACGGCAGAACCCGAATATGCATTTCGCATCGGACGAACCTTCGTACACCA
AAACGGAGACAATAATTCTGAGCACTTCAGACATGGACGAGGGCCAAGCG
AAGGCGTTGATGGAGAAAATGAAGAATGACCCTAGTTTCGTGACGCGCAA
AACGCCAGAGGAACCTACGCGATTAGGTGTCAGGATAACGCAGGATCTGG
AAGACGTACAAACGTTCACTGAAGACGCTACCGAACTCACCAAGACCAGA
TACACCATCCACCCAGCATCAGCGTCCGACGAACAATGCAAATTAGAATC
TCACGACGACGCGCACGTAACCGAGATAGAAGTGGTCGCAACGCGCGCCG
ACAGAAACGCTAAAGGGAAACCGGATAAGGTATCAGGCAGACAAAGGGTC
CCGTATCGAGAACCGGTTCTATCGTACGAACTTGACATCGAGCTGTTGAG
CAATTTTATATCGAACGAGAGATACCACTCGGCGAGACAGATGGCGGAGG
CCAAGAAAACCAAAACGACCGCCTCAGACCCAAAGAAACGCCACTCCGAC
TACGACTTGCCCAGAAACAGCCATATCAAGTTCAGAACGGCGACGTACGA
ATCTCCAAAGGGCACGATAGTGACGAGCACGGATCTGGAAAACCGGAGAC
TATCGGAGCTAGATCAGATGCAGCTGAGATCGGTCAGTCCGCCCCAAAAA
CCGGTGTTGCTCGCGAAACCGAGCAGCATACCGGTGAAGGCAACCGAGAA
AACCGCCAAAACCGGCGTCTCGTCGAAGATCCCGATCGTCTCGGCGCTTA
AGTCCTCCAGCCAGGAGAACTTGGCTGAGAGTAGATTCTCTTTGCCGCGA
TCCCCCCCTCCCCAATACGGGAGCTCCGGTAACATATCTGTAACTTCGAT
CAAGAGCAGCTCTAGAAGTCCGAGCGGCGGGAAATTTTAA
>BGIBMGA000118-TA  cds:novel  sequence:nscaf1108:427906:434216:+  gene:BGIBMGA000118  protein:BGIBMGA000118-PA
ATGCCGCGGCGGGCACCAGATATTGTTCAGTTGCCTTTACACCCGAAGAA
GAAAGTTAAGACTTTAGAGGATGAAACCTCCAGTCTGGACGTGAGTTTCT
GTGACGACGAGGCATTACCGCCGGGTATTGTATTCACAGACATTCAGCTC
AAGAAATGGCGGATCGGGAAGCCCATTGGTAGAGGAAGTTTTGGTAGGAT
TTACTTAGCATCAGATGACGTAGACAACGAGGTGACCAAATTCAATGCAA
GATATGTGGTTAAAATTGAACCACACACCAATGGTCCCTTGTTTGTTGAA
ATACATTGCCTTATTAGAACTGCCCAAGCTGCTAAAGTTAAATCATGGAG
ATTAGAAAAAAAGCAAAAACGTCTCGGCATGCCGGTGTACATTGCTAGCG
GATCGTTCACAGACGAGAACAGCGGTGTGAAATATAGATTCCTAGTCTTA
CCTCGCTACGACGTTGACCTACACAAGATCATTAGCAGGACACGCGTTCT
CGACTTGAAAAACGTCCTCGTACTGGCCATACAAATACTAGACGTTCTAG
AGTACCTTCATCATCAAGGGTACACTCATTCTGATATAAAAAGCTCCAAT
CTAATGTTAGGTTTTGACGGCACGAGAATCGGTAAAATACCGGTATTGAA
ATCGACCCCCTCTTACCAGAAGGAAACGAAGGAAGTGGCGGTTCTCTCCG
GGAAGCACAGACGGGCTAAGCCGGGAAAATCTAGGAATTCGAATTATTAT
GACGATGAGGACTTTAAAATCAGCTACAGGAGTCCTAATCAGTCGGACGA
GGAGAGCGACAGAAAGCTGACTACAGTGAAGAATAAACTTCGGAAGATAC
TCTCGGATAGAGATAGTAGGACCCTCCACAGGCACCACGCGTTCAATCTC
CGTCAGTTGTCGAGCTATGTCAACTACGAGGACATGAACAGTTCGGTTTG
TTCGGATCAGTCGTACCAGAAGCTGATAGATGACTTCGGTAACAAAAACT
TGATACGCACCACAAAGGAGTTTCGTGAAACTAAAAAGAATAATAATGCT
AGATTGAAAGCGGGCAGTAACTGTAATGAAGCCGACGAAATATACCAAGA
AGCTGTTTTGTCACAATCGAACGGCCTTATTTACCTGTTGGATTTTGGTT
TGGCCTCGAAGTTCTTGGACTCCGACGGAAAGCACAAGGACTTTGGAATG
GACGCTAGAAAAGCCCATGACGGTACTTTGGAGTACAGCTCTAGAGACTC
CCATATCGGAGCTCATTCCAGGAGGTCTGATCTCGAAACGCTTGGATACA
ATTTACTCGACTGGTTAACCGGGACTTTACCTTGGAAAACGTCTGAAGTT
CTGGCTGAACCGGATCTAGTTCATGCCTTGAAAAAGAATTTCATGGGCGA
CATAAAGTTGCTGCTCAAAACTTGCTTCAAAACTGAATTCTACCCTCAGT
TCATGGAGAAATATTTAGAATACGTCACCAGTTTAGATTTCCCCGAGAAG
CCGGATTATGATTACTGTAGAAGTTTATTCAGGAGTGAACTGCTGAAAAA
TGGATGCTCAGAAAAGGAGAGCCTCAATTTTATAGAACTCTCAATGTCGC
CCATGAATAGAAAGCTCAGTTACACCAAAAAGTTTGGACGAAAAAACACG
CCACCCAACTTTCTGGCACGGAATGGCATAAAAAAACCGCACGAGCGCGA
GAACGTTTGGTCGTTAGAAAATGACTTGAAATTAGAACTTTTAAGGCAAA
CTTTGAACTCGTCGCGTGACGGCGTCCGCAAGCCGTGTGCGTCTAGGAAC
TTTTTCGTCTCGGACGCGGATTTAGTGGCCCGACTCAGAAAATCGCTGAT
GCCCCACGACATATTCGGGAAGAAGTTATCACCGAAAAATTTGAGATCGA
AAAAGAAGATAGTACAGAAACGCAAAGGCCGACACAGGAATAGTATTGGC
AAATTTGGAAACTTCATGGGATCCGCACGGCAATTCTCTTGGGCCGAAGT
ACTAGCAGGTAACCCTGAAGACATAATAAGAGCGAAAGAGAGAACAGTAG
CCGAGGAATTTGACGACGACAGCACATGCAAATATAGGATTAGAAAACTT
TCAGAAGTGTCAGAGAACAGCGATTCGTCACAGTCGCCTCTGATGCAAAA
AGATTACCTACAAAACAAGAACCCTACCTACGCCATGAAAGAAGTTCTGG
CCGCGTTCAGGAAGAAGGCACTCGGCAAAGATAAAAGTACAAAAGAACAC
GATCATACGACTCATTTAGACGGATACACGCCGGCCATGGTCAAAATATA
CAGAATGAAAGAAAGGAGAGAAGCGAAAGAGAAAATCGAAGTATTAAAAC
AGCAGAATGGTTTTAAGAGAGAGACTGAAATTGAACCTAGATGTACAAGA
TCAACTAGATCCAAACAGAAGCCGGAATTAGTTCTGACGACACGATGCAC
CCGACAAAAGGCTAGCAGCACAGATGAGAAAGAAGTAGTATTAGAATGTA
AGAGTAATGAACAATCGAAACTTAAGAAAAGAGTTGCAGGTAAGAAGATT
AAAAAAGAAGTGAAGATCACTGAAGGTGTCAAGCCAGCTAATAAATCGAG
TAAGTGTACATACCGTAACTTAGCAGTTAGCAAAGGTTTACTTGATACCG
TTCAAAATACTATTGCAGTTAACGGGCAAGCAATGGAAGTCGTTGTGGCC
TAG
>BGIBMGA000119-TA  cds:novel  sequence:nscaf1108:438761:444662:+  gene:BGIBMGA000119  protein:BGIBMGA000119-PA
ATGGACGGTGAAACGAAACTAAGCATTCACGTCGGCTCCAGGAAGAGCGA
GCTAGCACTTGTACAAACGAATTTCGTTATCGATAGCTTAAAAAGAAATT
ACCCGGAAAAGGAATTTAAAATTGTGACCATGACAACGCTTGGCGACAGG
GTGCTAGATCAGCCTCTACCAAAAATAGGAGAAAAGTCACTTTTCACAAA
AGACTTAGAAGATGCACTGATGAGTAAAAATGTAGATTTTGTTGTGCATT
CACTGAAAGACTTGCCAACAACATTGCCGGACGGATTAGTCATTGGCGCT
GTCTTTGAAAGAGAAGACCCTCGTGATGCTTTGGTACTGAACGAAAAATT
TAAGGAGTACTCATTGTCCACCTTACCTTCAGGATCAGTAATAGGAACAT
CATCACTGAGACGAACGGCTCAGCTAAACGGAAACTATCCCCAGTTGAAG
GTGGTGGATGTGAGAGGCAATCTTAATACCAGGTTGAGGAAATTGGATGA
CGAAGATGGAAAATATTCAGACCTTATACTGGCAAGTGCTGGGTTGAGTA
GAATGGGATGGGGCAACAGAATGTCAAAGGTACTGCCGTGCTCGGAGATG
TTATATGCGGTGGGTCAGGGCGCGTTGGCGGTGGAATGTCGCGCTGACAA
TGAAGAAGTCCTGGCGATGTTGGCTCCGTTCAACCACCCTGAAACTTACT
GCAGGGTCTTGGCTGAGAGGAGTTTCCTAAAAACTTTAGGTGGTGGATGC
AGCGCTCCGGTAGGTATATCAACAAAACTAAAACAAAACGATAATGTATA
CAAGCTCACTTTGACCGGAGCCGTCTGGAGTCTAGACGGTTCGACCAAAC
TCGAGGAAACGTTGGACCAAACGTTTGGGCAAATACGTAAAACCGTTAAA
CACAAACTCAGTCCGACGGAAGAAGCGAGCAGCAAAAAAATTAAAACCGA
CAAAACAGTTGAAGCCGACAATGAAATCGCCGTACTTAATCGACGGATCA
CCGACAAGACTGGTGATTTGGGCTGCGAAGATTTGGCGCCAAATGTCGCT
GACAGACGCTGCTTCTGCGGTTTGACGACCAACGTCAATATGCCAATTGA
CGTTGTCATCAAATGTGATAATTTAGGTAGGGACTTGGCGAATTCGTTAA
TCGATAAAGGTGCTTTAGAGGTGATGAAGATATCACATGACATAATCAGA
AGTTCGATTGGTAAAAAATCATGA
>BGIBMGA000120-TA  cds:novel  sequence:nscaf1108:454682:455977:+  gene:BGIBMGA000120  protein:BGIBMGA000120-PA
ATGAGCTTTTTCGGGTTCGGTCAGACGGCGGATATCGAAATAGTTTTTGA
TGATGCTGACAAACGGAAGGTGGCTGAAGTGAAAACGGACGATGGTAAAA
AAGAAAAGTTATTGTTGTATTATGACGGTGAAACGGTCTCCGGGAAAGTG
AATGTGACGTTGCGGAAACCGGGATCAAAACTTGAACATCAAGGCATCAA
GGTCGAACTCATAGGTCAGATTGAATTATTCTACGACAGAGGTAATCATC
ACGAATTCATATCTCTGGTTAAAGAACTAGCGCGTCCGGGCGACCTGCTT
CAACACACGTCGTATCCTTTCGAGTTTGCTAATGTCGAAAAACCATACGA
AGTATATACAGGCTCTAATGTCAGGTTGCGGTATTTCCTGCGGGCGACAA
TCGTCCGGCGCCTCACTGACATCACCAAGGAGGTGGATATTGCCGTGCAC
ACGCTCTGTAGTTATCCGGACGTCCTTAATTCTATAAAAATGGAAGTAGG
CATAGAAGACTGTCTGCACATAGAGTTTGAATATAACAAATCAAAATATC
ATTTGAAAGACGTTATTGTTGGTAAAATTTATTTCTTACTGGTACGTATA
AAAATCAAGCACATGGAAATATCAATAATCAAGAGAGAAACCACTGGATC
TGGTCCCAATACGTTTACAGAAAATGAAACTGTAGCAAAGTATGAGATAA
TGGATGGTGCGCCAGTCAGGGGTGAAAGTATTCCTATCAGAGTGTTTTTG
GCTGGCTATGACCTGACTCCGACTATGAGGGACATTAACAACAAATTTTC
TGTCAGATACTACCTTAATTTAGTTTTGATGGACACTGAAGATCGTCGCT
ATTTCAAACAACAAGAGGTGATATTATGGAGGAAGAGTGACAAGTCCAGA
TTACCCTTGCATCCTCATCACCCACAAACAGTGTCATATCAAGGCCATCA
GTCATTAAGAAAACAAAGTGTTTCCAGTGATGATAATTCAGCTCGAGCAA
CACCATCAAATCCTGATCCTGAGAATGTAATGCAGAGATCAGTGTCCCCC
TCAATGCCTGAAAAACAGAATGGACCCTTACAAATGGAGAGAGAAAAACC
TGAAGCATTCATAGACAAATTAGCAGGTGCTCATATTAATGAAAATGATA
CTAACGATACGAGTGATGAGATTGAAGAACCGAAACCCGTCGAAAAACTT
CCCGTAGTGGATAAACCTTTAATCGCCGAAAAACCTCAGATTGCTGAAAA
ACCTACCCTAAACCGACCTGAGCCTGCAGGGAGTCCGAATCAATAG
>BGIBMGA000121-TA  cds:novel  sequence:nscaf1108:466219:467505:+  gene:BGIBMGA000121  protein:BGIBMGA000121-PA
ATGGATCGCGTATCGAAATTTATCGATCTATCATTCGGGAACCACATTTG
TATCGGTCTGACCGTGAGATTGGTGTTCATATTATACGGGAATATACACG
ATAGGTTTTCCGTAGTACCATACACTGATGTTGATTACAAAGTTTTCACG
GACGCTGCGAGACATTTGGTGGAGGGTAACTCGCCCTATCTCCGGCACAC
TTACAGATACAGCCCTTTGATCGCGTATCTAATGATACCTAACATTATTG
TCGGGAGAGAATTCGGAAAAATCCTTTTTTCCGTTTTCGATATATTTCTG
GCGGCTGCCGTCAAATCTCTGGTCGAACGGCAATTGGGCGTCGCGAAATA
TGCTTCCGTCACAGCTAAATACTGTGCCTTATCTTGGCTCTACAATCCTC
TAAGTATAGGCATCTCGACTCGAGGCAATGCCGATTCATTCCCGTGTTTC
TTGATCGTCCTATCGATATACTTCCTTCAGTCGAACGTATTTAAAAATTC
TATAACCAACATCGTCCTATCAGGCTTCTTTTTAGGTTCCGCAATACATC
TACGCTTGTACCCGTTAGCCTTCACTTTCCCTATGTATCTATCTTTAGGA
AAATATAAGATAAATCGTAATACCCCAATCAAAGAGGGTCTAGTTTCATT
GCTACCCAACAAGAACCAAATGATTTTAGCCTTTAGCTGCGTTACAAGTC
TTTTATTTATAACGTACGCTATGTACTTGAGATACGGTTACGAATTCTTA
TTCGAAACATATATTTATCATCTCCTCAGGAAAGACACTAGGCACAATTT
CTCTATACTATTCTACTATACGTATTTAACGAAAGATCAGATGTCATTTG
ATATTGTCAAAATATTGGCACAGGTTTCCAAGTGCGTTCTACTTTTCCTG
CTGAGTCTGAATTACGGTTGTGACCCAAAAACATTACCGTTCGCAATGTT
CGCGCAAGCCGTCGTGCTGGTCGCTTATAACAGCGTCATGACATCACAGT
ACTTTATTTGGTTCCTCTCGTTATTACCATTGGTATTAAAAGACTTCAAA
ATGGAACCAGGTAAAATTGTTTACTTGGTTTTCCTCTGGATAGCGACTCA
ATGTGCTTGGTTGTTTTTCGCGTACCAATTAGAGTTCAAATGCAGGCAGG
TTTTCATGTTGATCTGGTGTCAGAGCGTTATGTTCTATGGCAGTAATGTT
TTTATACTGACGCAGCTTATAAAGTACTACCGCCCCGGCTACGCATTCGG
GATAAACGAATCTGGCAAAGGAATAAAAGAGAAATGA
>BGIBMGA000122-TA  cds:novel  sequence:nscaf1108:472642:474571:+  gene:BGIBMGA000122  protein:BGIBMGA000122-PA
ATGCCTAAACCAACAAGATTGCACAATAAAGGCAAATCGACATCTTTACA
GAAACCTTGTAAAATTGATAAACATGAGTCCGAAGGTGTAGACCCCGAGG
AATCGTTACGACAGTTTCAGCTCGAGTTATGTTGGTGTATCCAACAGTTA
GAGCGAACTTTAAATGAAAAGAAAGGAAACGAAAAACAATTGCAAGAAAC
ATGGAAAGTCTTAACTGTACTGAAAAACAATAATCAGCCGATTATAAGGA
AGAGACAATTAATGAGGACACATTTCGGTGATTATCGAGCTAAAATGGCT
TCAGAGGAGAAAAAATTGTCTAAAATGACAAGTAAAATCAAAATATCAGA
AGTACAGGAAAAACCAAAGGCAACATTTTTTAGGAAATCTGTATTTCAAA
CTACAGGAGATGAGTCGTTCCGTTTTAATTTCGATTTGACTTCAGATCAA
ATAGAAAATGGAAATATTTCTACCGTTACAGAAGAAAATAACAAAATTGG
TAACACAGAGTCTGTTATAGCCGATGACAACATACAGGGAAACTCTAAGG
ATCACAATACTGAAGAAGCAAACAAAGACAGTACAAAAAAATTTAAGTTC
TCTTTTTCAAGTTCTCAATTTAAATTTAATTTCGATGTCAATGATAGTTG
A
>BGIBMGA000123-TA  cds:novel  sequence:nscaf1108:518456:524771:+  gene:BGIBMGA000123  protein:BGIBMGA000123-PA
ATGTTCCCGTCTTGCATGTCGCTGCTATCGCGCCGTTCAGACTCCCAGCA
CCCTCGGCCCGGACAGGCGACCGTGGTCCTCAACGTTTACGATATGTATT
GGACGAATTGGTACACTGCGGGCGCGGGTCTGGGTGTGTTCCACAGCGGT
GTTCAAGTTCACGGATCGGAATGGGCGTACGGGGGTCATCCGTACGCGTT
CACCGGGGTCTTCGAGATATCGCCGCGAGACGAACGGGAACTAGGGGAGC
AGTTTCGATTCAGGCAGAGTGTACATATAGGATATACAGATTTCAGCGAG
GAGGAAGTAAGAAGATTAGTCGCAGAACTAGGGAAGCAATTCAGAGGTGA
CAGGTAA
>BGIBMGA000124-TA  cds:novel  sequence:nscaf1108:566241:567003:+  gene:BGIBMGA000124  protein:BGIBMGA000124-PA
ATGGTAAATTTTGAATATAGCAAAAGAGACGTTAAATATATGTTTTTTAA
AGGTTGCTGTCCAACTGAAGCCGAGATACAAGAGGTGATTTTAGCAACGG
AAAACAAAGAAGCAACTGGAAACGTTCCGTTAACGAACTTTTTACCTTAC
ATGTGTAAAGTCATGATAGAACATAGGTTTTATCCGGCGAGCGCTGAAAT
GCTGTTGGCTGCATTCAGATATTTTGACACGGAGGGACGTGGGTACCTCA
CTAAAGAGAGGTTCGCCAAGCTTATGATGGAAGAAGGAGAGTCATTTACG
CAGGTACCTTAA
>BGIBMGA000125-TA  cds:novel  sequence:nscaf1108:675442:676344:+  gene:BGIBMGA000125  protein:BGIBMGA000125-PA
ATGGTTCGAATTACAACTTACGTATTTTTCGACATCGAAACAACAGGTTT
GCCGTTTCAAGAAAGAAATAAAACTAAGATCACCGAATTATGTTTTTTGG
CAGTGTCTAGAGATGATCTAGATATACAATCAGGTCTGCCACCCATTAAG
AAGTTGTCTTTCGTACTGAACCCAGAAAAGAAAATTCATCCTGATGTTGT
AGTTTTGACTGGCCTAACGAATGAGTCACTAAAGAATGCGCCGACATTTA
AACAGAGAGCAAATGCTATAGTATCTTTTTTAAATGAACTTCCGAAGCCT
ATATGTTTAGTCGCGCATAATGGAAATTCATTCGATTATAAGATATTATT
AGCAGAGTGCAACGATGCAGGCATTTTGTTGCCAAGTGACTTACTGTGCA
TAGACTCTTTGATTGGCTTCCGAAAAATTCTAAAGACCACTCAGAAGTCA
TTACCATTAAAAATGAATACTAGCAAAGACGATAGTGCTAGTGAATTGCT
ATGGCCAGAACTCGACGTGTCTACAGAAAATTGGGAAGAAATTGATAATC
TGTGTGCCTCATTTAGCAAAGACACATGTATTGATGATGAAAAAAGTAAA
AAAGAAAATGATTTAAATCAGCAAAAGTGTACGAATTTAAAGAAGGGTCG
GAAAAATAAGAATGACCTTACAACTCAAGATCAAAGTTTGTCAATACAAA
ATAAAAGTACTAAAAAGAGGGAGTTTACTTTGACTGGTTTATATAAAAGA
CTACTTGATAAAGATGCAGTAAATGCACACAGAGCAGAAGATGACTGTGT
TATACTTATAGAATGTGTATTGGCTCTACGAGATGAGTTCTTGACATGGG
CTGATGAGTCTTGTAAAACAATACACCAAATCAAGCCTTTAATACGCTAT
TAG
>BGIBMGA000126-TA  cds:novel  sequence:nscaf1108:689561:693762:+  gene:BGIBMGA000126  protein:BGIBMGA000126-PA
ATGTGCGACGTCGCCTTGTCGCAGGTCGGGGAGCACTTGAACAATCTGGA
CACTGTCGCCTTGGAGACGGACTCCGAAGAGGTTAAGTCCAGGAAGAGAG
TGCGGAGGCAACTCAAGTCGATGGCGCCTTGCATCAACCTGATCATGAAA
GAGATCCTCGAGAAGAAATTCTTGTCCGTCAGGAATCAATTAGTAAGAAT
CAAGATCTACGGCGAGCCGTTCCTGCCGTCGAAGGAGGATCTGATGCCGT
TGACGCGGCGCCTGCAGGCCGTGCGCGTGCGGCGCTCCCGCGTGCTCTAC
AACCTGCTGCTGCTGAGTGTGCCGCGACAGCACGCCGCCGCCGCGCTCGC
CGCCGACGGGACCGCCCTCAACGGCGCTAAACTGGTCGTGCGGCAAATGG
ACACGAATGAGAGGAAGAAACTGAAGAGGTACGGCAAGCTGCCGGAGGGC
TGGACGCCGGGGTGCGACGACTCGGAGGACTCTGAGGAGGAGGACGACTC
GGAGGGATCCGAAGAGGACATGGACTTGGACGAAGAGTGA
>BGIBMGA000127-TA  cds:novel  sequence:nscaf1108:776396:779523:+  gene:BGIBMGA000127  protein:BGIBMGA000127-PA
ATGAAAGTATTATCAGAAGATCGTACAAGAATATTATTCGAGAAGCTAAC
CAAATACATTGGAGTAAACGTTAAGTTATTAATAGACAGACCTGATGGCA
CATATTGCTTCAGAGAGAAGAAAGACAGAGTGTATTACATATCAGAGAAG
CTACTGCATCTAGCACAGACAGTGAAGCCGGACAACTTAGTATCTGCGGG
GACATGCTTCGGAAAGTTCACAAAGACAAATAAATTTAGGTTGCACATTA
CAGCTTTGACTTACATATCACCCTATGCGCCGTTCAAAGTGTGGGTGAAG
CCGTCTGCGGAACAACAGTTCTTGTATGGACACCACATCATCAAAAGTGG
CTTGGGCCGGATAACAGAAAATACACCGAAACATCAAGGTGTGGTGGTAT
TAACGATGTCAGATATTCCGATTGGCTTTGGCGTAGCTTCAAGAACGACG
GCAGAATGTCGACACGCTGATCCTTTGGCGACGATTGTCTTCCACCAGGC
CGACGTAGGAGAATATATACGCTCTGAGGATACGCTTACGTAG
>BGIBMGA000128-TA  cds:novel  sequence:nscaf1108:1267202:1280573:+  gene:BGIBMGA000128  protein:BGIBMGA000128-PA
ATGTCATTAAATCCATTAAACGAATTAAAACGTCACCTGGACAACAGTGC
AACCCCATTACCCAAACGAATTTGCTTAGCCAAAAATCTGATTCAATCCC
ATCACTTCCCGTCAGCGCCGAAAGAAAGAGTTGTAGGAACTTGGCTACAT
ACCTTAACAGTTAAAAATGAACTACCGAGAGATGAGCTACGTAACGTTTT
AGAATGGGTCAATGTTTCTGATCATTTGACAAGTGAAATGAAGAGTATTT
TAATACAGATTCTCTCACAATACATACAAAGTAATCCGATTGGAAACAAT
GACATACCCTTCATCCTGCAATTCTTAGGGAACACAAGAATTACTCCACA
GTTAAATCAACACATTGATGAATATTTAAAAATATCAATTACCGTGCTGC
TATGTTTGAAACATGAGGAACAATTAAATGTTACATTCGTAAAACAATTA
ATAAGTAATATAATAAAATATTACAAGGAATGCAAAAAAAAATTAGAATT
TATCATAAAATTTATATCGGAAGATCATTTGGAGACCCTCTTCAGTTTCC
TAGGTACGGAATGCTCTAGCGACATTATTGAACTGTGCCAGAACGTAATG
TTTCCAATTACTAGAAAATCATGCTACATCAGCTACTTACAAACTTTGAT
CAGAAAGGACAACATCAATGAATTAATGCTGGAAAAAGGTGATAATATTC
AATCTGTATTGAAAATTATGAGTGCTTTATTTGATGTTACTAAAGGTGAG
AAAGATCATAAGTTCATAAGGGACTTTATTGAAATTTTCATCAGCTGCTT
TCATAGTGAGAGCCAAGTTGTGTTTGCTTTTTGCATTATGATAGTAAATT
TCTTGGGTATGCCTCAAGATTTCATAAAACCAGCTATGAGTTTGGAAATA
GTAAAATTTGAAGGGAACGCTGAAAAGATCAGAAGAAACCTCTTCTTGAA
CATCTTGGAGATATTACTACTAAACGAAGTAGACATAAGTATTCGTTTGA
CTGACACATTCGGTGAAAAAATTAGCAAAGTTGAAATTAAGAAGAACTTC
ATGTCTTTCCTTCAAGCGGTTATGATGGGGCAGTTGAAATTAGATGGTAA
ACCAGATAAAGCAACCATGAATATAATAAAGACTGCCTTAAAATTGGATC
CCACGTTGATTGAGCAAAAGCTGACTGTAATTTTACCACCGATCATGACA
GCTAAAAAACATAATGCTTACAAATGTTACGTTGATATGTTGAGTTGCTT
AATGGAGATGCTTTTTAAATTGAGCCGTGGCATACCGTTTTTGAGTCAAA
TCCTACCGTATATCAAAAATAATTTGGAGGATAGCAACACTGAACAATTT
GAGTTAAAACAAAGCGTCACAGCCTGCTTAGAAAATGGAACAGATTGTGA
GAATCTAATGAAGAAAATTATAAACGGAAACGATATTTTTCCCGAGGAGT
GTGTTGAAAGTTATGGGAAATACACTTCAGAGCTGATGTTCAGACAAAAT
AAGGAAGTCTTGGAGCTACTGCAAAAAGATTTTGAAGAACATTGTCTAAT
GATGCTCGAAGAAGGATTTGTTAGTCCATCAATAATAACAATAGCGGAAG
TTTTGGCTGCCATCTTGTCTTCGTTTTTGCGATACAACAAAATGGCGGAT
CACACAGTTCCGTTTCAAATATCGGAAGACTTTTGGAACGCTTTCGATAA
ATTTGAGAGGGAATGCTTGAAGCGATTCGGTGAATGCACATTGAAGCTAA
GTTATAATCCACCATTAGTGTTATCATTTCTGAAGCTGTGCGTGAGCTTT
GCGCAATTAAAACTTCTTAATATCAAATACAGTAATTACAAGCTGAAAAT
CGAAACCTCGACCAGTGAGACGTTCGATATGAGTTCGATTTTGCCCTGTC
TCAATAGCGCGCAATGGATAGATTTAATGTCGAAAATCAAAGATGAAGAA
ACCATTGTTTTGTACAAGCAGATAGCTAAGACCCTAATCAAACGCTACTC
TAACAACAGCGATGCAAAGCTATTCAATGACGTCACCATTTCAAACAACA
GGGTTCTATTAAACTATTTAACACTAGAAACGGTGAAACAGATAGCGAAA
TGTTTCGATAACGCCGACTCGTTATCTAAAGCTATTAGCAAAATCGATTT
CACGAAATCGTTTTGTAAAAAAATCGATATGAAGGAATACTTTTTGAACA
TCACAATACCGACGGAAAACTTTGATACCATAAAAAACTATATAGAATTG
TTGAAAAATTTGCAAGTCCCGTATTTGGATGAGAACTACCAGTTGGCGGT
TATTTTTGTTTTACTGGCAACAAAAAGGAATGCTGGGAAAAAATTGAGAC
GCAACACGGATTGTCTGATTCAGAGCATCTTCGAAATGGGCTTTCAACCA
CCAGATCTATACAAAATATTTCCAGTTGACTTTGTCTTCTCATTTGAAGA
CGGAATCATGATCGATTTATTAACACTAACAAATAAAACATCGAACAATC
TTTTAGTAATAAAAAACGTACTAGCGTCTTCCGTTAAGAGAGTCAAGGCT
AACAACGAAATAGTTAAGAAATTAGTAGAACTAATAATAAATAAGGAAAA
TAAAGCTTTGAACAGTATTGAGGGCTTCAGAGAGCCGGCTTTTCAAATAA
GCTGCATTATATTGCCTTTGATCGCGAAACAGAAAAAAGCGTTGACAACG
AGTGCCCACAGATCCATATTGGCCGATTTACAAGACAAATTGCATAGGGA
ACTTTTAAAAGCTTTCAAGAATATAGATTTCGTGAATGGTAGTTTCGTAA
AAAATATTTCTGGCAACACCGAAAATAGTATGGTAGAAAGTAATGCGGCA
ACACTGAATGCAATGGCGGCTTACACGTTGACTCTCTCGAAATATTGTGA
AGCCACGAAACCGGATGAAGCTAATGAAATGGAATGTGTCTTAAAGGGAC
TCGAATTTTTTGTTGAAACTTCTATTCGCACTATAGAAGAAGCGACATCC
GAATCTCAACAGATCGAATCCTCTCTTGGCCTATTGAACGTAATGCTAAG
GCACATCAAGAAACTCGATACTCACGAAATGTTCAAAGAAAAAGACAAAT
TGTTCTCGGGAATATGGCGCAGCCTCAAAACTAGGCTCTCGATAGTATTC
TCCGGGAAAGCGAGCGCTAGTTGCCTGGACGACGGGTTGGCAACACTGAG
GTCCGTGTGTGAGTCGATGTCGGTCGAGTGCTTCGTCGCCAACGTCGCCG
AGGAACTGATGAACTTGTCGCTTCTGAAGAAACCGGCGATTATGCTTAAA
GACAAATCAAACGGTGACTTGACTTCACATAAAGTATCCCGATACATTTG
GGCGCAGTGCTTAAAGGCCAACATAGTCGGTCCGAAATGTGCCGCCTTAA
CGAAGGTAATAGCTCGCTCGTGCAAGAGCCTGAGGTTCTGGTTGCGGCAA
CACTACGAGTGGGACAGTGTTGCCAGTAAGAAGAGAAAGAAAATCGATTT
GTACGATGAGCGGAACGTGAAAATCGTTAGGATCGAAGATAAGATCTGCG
AGATAATCAAAATTAATATGGACAATTTATCTGAAGTTATTCTGTCGGCC
AAGAAGATGTCATTGGACTACAAGTTTCTGGACAGCGTTTTCTCGTTAAT
CCACATCGTCAACGCGATTATATGCCCCAATAGCACGGAGATAAAATGGC
CAAATTATATGCAGTGCTACAGAGCTTTAATATTGTGTGTCTGTTTGCGT
ACCACGTCAGAGACCGAACCAGACCGGGACGTCGAGGAGAGACTTGCCCA
GACCGCTCACGATATTGAAATGTTAACGCAATCGATAACGAAACGGAAGA
GGCAGGTGTCGCGCGTGGCGGCGTACGCGGTGGGTGACTTGTGCGCGCTG
CTGGAGCGCGGGGCGCCGGCGCGGCCCGTGCGCCTGCACGCCGAGACCTG
CGTGGCGCTCCTCACGCGCGCCGCAGACTGCCCGCACGCCGCGCCCTTCC
TGCGCCGCGCGTTGGCCGGCTCGCCCGGACACCTCACCGCCGCCAACCTG
TACACCATGTACAAGAGATACTATAAATATGTCGGCAATTCATAG
>BGIBMGA000129-TA  cds:novel  sequence:nscaf1108:1301497:1305441:+  gene:BGIBMGA000129  protein:BGIBMGA000129-PA
ATGAAATTTTTGGAGGCGTCTGGTGTGACAGTTTCGGACGCTTGCAAGAC
CACTTACGAAGAGATCAAGAAGGACAAGAAGCATCGTTACGTTGTCTTCT
ACATCCGTGACGAGAAACAGATCGACGTCGAGACGGTTGGCGAACGCAAC
GCCGAATACGAACAGTTCCTCGAGGATCTGCAGAAGGGCGGTACCGGGGA
ATGCAGATATGGCCTGTTTGACTTTGAATACACGCACCAGTGCCAGGGCA
CGTCGGAGGCTAGCAAGAAACAGAAGCTCTTCCTGATGTCGTGGTGCCCG
GACACCGCCAAGGTTAAGAAGAAGATGTTGTACTCTAGGTAA
>BGIBMGA000130-TA  cds:novel  sequence:nscaf1108:1333949:1340942:+  gene:BGIBMGA000130  protein:BGIBMGA000130-PA
ATGAGTGCCATATTAAAATTCATCCGTGAAAATCATATATTAGCACTAAT
TGAGCAAGCGATCGCCAAAAAAAAGTCGAGGTTAAGTTTAAACGGGTTTG
AAATCACAGAAATACCTGGTTTACTATACACCTGTTTAGAAGTAGAACAT
CTGTACTTGCATAAAAACAAAATTAGCGTATTCCCTGTTGAGATAACGCT
TCTAATAAATCTAACAACGCTTACTCTAGACTACAATAACTTATCATCGC
TGCCAACTGAGATAGGGAACTTAAAAAACCTTGTAAATTTGAATTTGAGT
TACAATCCATTAAATGTTTTGATCCCGGAAATCGGTGATCTGGAGAAGCT
GGAAGCGTTCTGGTGTAATAGAATAGGTTTGAAAGAGATACCTAAAGAGA
TAGGAAAACTGACTCAGTTAGACACTTTTGGAGCCCGAGGAAATGAACTA
AAGACTATTCCTGAAGAAATGACAAGCCTAGCTAAATTGAGATGGTTGAC
GCTTGAGAATAATCAAATCGAAACATTGCCAGATACGATGGACAGAATGA
CGGCCCTCGTCCATTGTAATTTACGTAACAACAGGCTAGAACAGTTTCCG
TCATCGATACTCAAATGTAAAGAGCTGATGTTCCTCCAATTGAACAGTAA
TCAGGAGCACGCATTAATAAAATACACGGACGAGGCGACGACCCAAACGT
CTGACAGTAACGGTTCCCTGGCGTCCGCTATGCCGTCAACCAGCCGCGTC
TACGGAGCGCAGGCATTGGCCCTCAATGCCACCGCCCTAAGGCTCCCGGC
GGCGCCGGAACACCAGCATCCTGACCCGCTCGTGATAGAAATGGACTTAG
ATAGTTCGTCGGTGGAATCTTCAGAAGACTGGGAGAACAGCGTTAACAGC
TCAGTACTTGACGTTCAGTACCAGAGCGAGGATGATATCGACGATAATGA
CGTAAGTGGGCATGATAAACCTGCTGATAATCCCATTGCAGGACCACGGG
ACCACGGCTGGGACTCTGGTCTAGCGTTTTCCTTGAAAATAAAGAGCAAG
GCAATTAGGGAGGGAAACGTGGGAAAAGGAGATTTTCGAAGAGTCTCTGT
TAAATGCCTTTAA
>BGIBMGA000131-TA  cds:novel  sequence:nscaf1108:1367146:1371308:+  gene:BGIBMGA000131  protein:BGIBMGA000131-PA
ATGTTTATTCTATATAAAATAAATAAAAAATCATGCGTGTATTCATGTAA
AAGATTAGCGACATCTACGACAAATATTTTGGTTAAAGAAAATTTACCCG
CCGCTGCATACAGACCAGAAATTGTTGAAAAAAACAAATATGATAAATGG
GAAAATGCAGGATTGTTCGAAGCCGAAAATTGTAGTAACAAGAATAATTT
TAGTATAATATTACCGCCGCCTAACGTAACAGGGAAATTGCATTTAGGTC
ATGCATTAGCATGCACGATACAAGACGTAATAGTTAGGAGAAAAAGATCA
TTAGGCTATAATGTCTTATGGCTCCCTGGAACGGATCATGCAGGAATCGC
TACACAGAGCATTGTTGAAAAATACTTAAAAAGTAAAGAAAACATAAATC
GCTACGACATTGGACGTGAAAAATTTGTAGAAGAGGTATGGAAATGGCGG
GAGAAACATGGAGATAGTATTACAGAACAGCTTCGAACCTTGGGCTGTTC
ACTTGACTGGTCCCGACAAGTTTTTACAATGGATCCTAAACACACCAAGG
CCGTGAACACAGCATTCATTCAATTATTCCATAAAAATCTTATTTATAGA
AAAAAAGCACTAGTTAATTGGTGCAATGCATTAAAATCAACTGTGTCAGA
TATTGAAGTGGAAAATGTACCAATAAATGAACCTAGTGATTTGAGTCTGC
CAAATTATATAAAGCCTGTTAGGTTTGGATTGATATATGATTTTGCGTAT
AAAGTTTATGACAGCACTGAGGAAATAATTGTGTCTACAACAATGCCAGA
GACGATGCTGGGAGATGTAGCAGTAGCTGTACATCCAGAAGACAAAAGAT
ACCAACATTTGGAAGGTAAAAGGGTTATACATCCATTCAGAACGAATGAA
ACAATACCAATTATATTCGATAAATTCGTTGATCGGGAATTTGGTACAGG
GGCTGTCAAAATCACACCCGCACATAGTAAAGTAGATTATGAAGTTGCTA
AACAACACAATTTGCCTTTACTCCAAGTTATAAATGTGGAAGGATTGATA
GAAAACACGGAAATATTTCAAGGACTCAAACGCTATGACTGTAGGTCCAT
ATTAGTTCACAAACTAGATGATTTAGGTCTCATGAAAGAGATTAAACCAC
ATATAATGACATTACCGATATGCAGTCGATCAGGAAACGTAATTGATCAT
TTACCTAAAGAACAATGGTTCTTATCTTGCGCCGAATTGAATAAAAAGGC
CAGAGAGTGTGTTGAAAATCGTAAATTGAAAATAATACCCGAAAATTTCA
TTCAAAATTGGTTTAATTGGACCGATGATGGTAGAGATTGGTGCATTTCG
CGACAGCTATGGTGGGGACATCAAATACCAGCTTATATGTGCAGTGTTGA
TGAAGAGCTGACTTGGGTAGCTGCTACCGATGAAAGCTCTGCCAAACAGC
AGGCTTCTAAACATTTTAATACTTTACCTGATTTGATTAAAGTAGAAAGA
GATACAGATGTCTTAGACACCTGGTTCTCATCGGGAATTTATCCTTTCGC
AGCTTTAGGCTGGCCTGATCATGATTTTAGTAGAGACTATACGGAATTCT
ACCCTTTAAGTCTGTTAGCTACGGGTCACGACATCCTTGGGTTTTGGGTG
CACAGAATGGTGATATTAGGCCTTGAATTAACAGGCAAAGTTCCGTTCGA
AAAAGTTCTGTTGCACGGTATTGTTTGCGACAATAAAGGCGCTAAAATGT
CTAAAAGCCGCGGAAACGTCATAGACCCCATTGACGTAATCGAGGGGATA
AGCCTTGACGCCCTCAAAAAGAAAAGCGAGGAGATGCACAAAAGTGGTAT
TCTCAATAAGGATGAACTTAAAAAAGCATATTCGTATCACAAAGCTAATT
TTTCAGCTACTAATGGCATCCCAGAATGCGGGGTAGACGCGTTAAGGTTC
ACATTACTGTCGCAAGACATAAAATCGCATTTCGTCAATTTTGATGTCAG
CTATTGTCACTCGAACAAATTATTTTGTAATAAGATATGGCAAAGTATCA
AATACACTCAGTTGTCGTACGCTAAATTGAAAGTGATAGATTCTGAAATA
ACCAAACAGGATTTGACTTTTTTTGATAGATGGATTCTGAGTAGATTGGC
CAATATGGTCCAAAAAGTCAACGATACAATGGATTCATATGATTTCCAAG
TGGCAACGAAAGCTATCAGAACATTGATTTACAATGAGTTTTGCGATATT
TATTTGGAGGCGTCGAAACCGGGATTCGAGAATGATAATGTTAGAATCGG
CTACGCTCACGCGCACACGTTGTCCGCAGTCTTGAACACGTCTCTGAGGT
GTTTATACCCCTTCATGGTTTACATAACACAAGAATTAATACCAACGATA
CCGGATTTCGAAAGGAATGTAATAATAAATTTCAAAGACGCATCCGAAAA
ATTTCTATCATTTCCAAAAACTGAAGATTACGTGGAATGGAAAAACGAAA
TTATTGAAGAGCAAGCCGAAAAGATATTGAACGCGGTTAACTTAATACGC
GAATTGAAAGGTCTATACAGTATTACGAATAAAGTTCGACCTATAATTAA
TGTGAGAACGGATAATGAAAATCTAATAGAAGCTATGAAAGATAATGTTG
ATATTATAACACATCTGACACGCGCGAAAGGTTTAACATTCAATGGTAAA
GATGACAAAACTTACGTCAAAGGAATCCTGGATTTGAATACAGAAATATA
CGTGGAATTAGTCGGGGACGATATAGAGAATGCTATAACAAATGCGAAAA
ATAAATTGGAGAAACGAATAAAGAAATTAGAAGACTCTTTGAATAATATG
GAGGAAAAATATTCGAATAGTAATTATTTAACGACAATACCGGAATGGAC
GCAAGTCCGCGATCACGAAAAATTGATGGCCAAAAGGAAAGAACTCAAGG
AATTACAGAGGCTGATCTAG
>BGIBMGA000132-TA  cds:novel  sequence:nscaf1108:1391873:1412495:+  gene:BGIBMGA000132  protein:BGIBMGA000132-PA
ATGAATTGGAAATATGCCTTCAAGTTATCAGCGCTGGCCGATGGCACGTT
CCGTGTGGAGCTCGATGAAGCGGATCCTCTATACCCAAGATACAGGACGC
AGCTGGCGTTGGATGGGGAACCGAAGGCAGACGGATTAAAACTGATTTCG
AAAGACGATGGAAAAGTTATTCTCGTCAACACGCAAGGGCATAAAGTCAT
CATAACATCCGAACCTTTGAAACTCGAATTCTTGGACCAGAATGGAGAAG
TAGCGGTCGTTCTCAACGAGAACTCTCAGCTGCTCGTGGAGCCTCTAAGG
GCGAGAAGGGAAAAGGTAGAGGACGAAGACGGTGATGGGGCTAATCAGTT
GGATGATGAGGAAGGAACTTGGAGTGAGACCTTCCAGTCCCATCACGACT
CCAAACCTCGGGGCAACGAAGCAGTTTCGCTCGACGTTGTCTTCCCTGAT
GCGGATCACGTCTACGGTATACCGGAGCACACGGACGGTTTGGCCCTGAA
GACGACCACGTCCGGCGACCCGTACAGGCTGTACAACCTGGACGTCTTCG
AATACATATTGGACAGCAGGATGGCGATATACGGCTCGGTCCCGGTTATG
TACGCACACGGCCCGAAACGGACCGTGGGCGTGTTCTGGCACAACTCCGC
CGAGACCTGGATCGATGTGGTCAACTACGGGGAAGGGAACGTGGTCTCGT
CGCTCGTCAACCTGGTCACCGGGGGACAGAAGAAACGCGTCGATGCAAGG
TTCCTGAGCGAGTCCGGCATCGTGGACATGTTCGTGCTGATGGGCTCCAC
CCCCGGGGACGCGTTCCGGCAGTACACCGCGCTCACCGGGACCACGCCGC
TGCCGCCAAAATTCTCGCTGGGCTACCACCAGTGCCGCTGGAACTACATG
GACGAGGCGGACGTGCGCTCCGTCGACGAGAACTTTGACGTGCACGACAT
CCCCATGGACTCCATCTGGCTGGACATCGAGTACACCAACAAGAAGATGT
ACTTCACGTGGGATGTGGTCAAGTTTCCGCATCCGGCGGAAATGGTGGCC
AACCTGACGGCCAAAGGAAGGAAGATGGTTGTCATCGTGGATCCGCACAT
CAAACGCGAACCTGGATATTTCTTACACGAGGACGCGACTGAATTAGGGT
ACTACGTCAAGGACAGAGACGGCAAGGATTATGAGGGTTGGTGCTGGCCT
GGCTCGTCGTCGTACCCGGACTTCTTCAACCCGGTGGTCAGCCGGTACTA
CTCGGACCGGTACAGGTTCGAGAACTTCCCCGGGACTAGCAAGGACGTCC
ACCTGTGGAACGATATGAACGAGCCCAGTGTCTTCAACGGTCCAGAGGTC
ACCATGCCCAAGGACTGTCGCCACTACAAGCCGCCTCAGGATGGTCTAGA
GGGGCTGGCGGCTTACTGGGAGCATAGGCACGTGCACAACGAATACGGGC
TGTGGAACCTGCGCGCCACCAACACGGGGCTGCTGGACCGCGCCGACGGC
GTCTACAGACCCTTCCTGCTCACGAGGGCCGTGTTCGCAGGCACCCAGAG
ATACTCTGCGGTATGGACAGGTGACAATACGGCGGAGTGGTCGTTCCTTG
CGGCTTCCGTGCCGATGTGCTTGTCACTGGCAATAGCCGGGAACAGTTTC
TGCGGTTCTGACGTCGGAGGATTCTTCAAGTATCCCGAAGCTGAGCTCAT
GACGAGGTGGTACCAGGCGGCCGCGTTCCAGCCGTTCTTCCGGGCCCACT
CGCACATCGAGACCAAGCGGCGCGAGCCCTGGCTGTACCCGGCCGCCACC
ACCGCGCTCATCCGGGACGCCAACCGCAAGAGATACGCGCTGCTCGACTT
CTGGTACACTCTGTTCTACGAGCACACGGTGGACGGGCTGCCGGTCATGA
GGCCCCTGTTCCAGCACTACCCCGACGAGCCGGCCACCTACCCCATCGAC
GACCAGTACCTGCTCGGGGACGCGCTGCTGGTGAAGCCGGTGACGACGGC
TGGGGCGAGCTCCGTGGAGGTATACCTGCCCGGGGACGGCCCGTGGTACG
ACGTGGACACTTACGTGCCGCACAAAGGACCCCGCATCACGCAGCCGGTC
ACCATCTCCAAGATCCCGGTGTACCAGCGCGGCGGAACCATAGTGCCGCG
CCGGGAGCGCGTGCGACGCTCCTCCGCGCTGATGGCTGACGACCCCTTCA
CCCTGGTGGTCGCGCTCGACGCTAACAACTCTGCTCGCGGCTCTCTGTAC
ATCGACGACGGCGAAACCTACGAGTACAAGAACAATAAGTACATCTACGC
CAAGATCGAGTTCGGCCCCGACGAGATGACGTACACGCTCGCGAGCGAGG
GCGCCCAGTACCCGACCGGGGCGTGGCTGGAGCGCGTGGTGGTGGCCGGC
ATCAGGGCGGCGCCGCGGAGTGCCCGGCTGCAGCAGGACGGGCGGCAGAC
GGCGCTGCAGATGACGCTGCACAAGGGCAACGACGTGCTGGTGCTGAGGA
AGCCGGCCGCTAGCATGGCCAGACCCTGGACCATCACCTTCGCCTACTGA
>BGIBMGA000133-TA  cds:novel  sequence:nscaf1108:1433224:1440508:+  gene:BGIBMGA000133  protein:BGIBMGA000133-PA
ATGAGGTGTTCTGTTCAAGCGGATGCTGTTCACATTTGTGAAATATGCGG
AATGATATTTCAAAGCGAAGATGAACTATCGGAGCATTGTGACAAGAAAC
ATACAAAGAAATTCACTTGTTACTACTGCGGCAAAATGTATAAAAGCGAA
TCTAGCTTCGAAATACACATCAATAAACATGAAGAAAAAATTGTAAATAA
AGAACCAAGGAACGTAAAACAAGCAACTACCAAAGACAAGTCTAAAGCGG
ATCCGTCGAAGCCACGTTGCGCTTGCGACACGTGCGGCCGCAGCTTCGTG
GACCAGCGCACCCTCATGTGGCACCAGCGACTGCACAGTAACGAGCGGCC
CTACGTGTGCGACGTGTGCGGGCGCGGCTTCGTGTCTCTGAATCGCCGCA
ATCAGCACCGCGTCTGCGCGCACTCCGCGCCCAGCCGCCGCTGTCCGCTG
TGCCCCGCCCTGTTCCATCTGCGGTCCATGGTCAACACGCATCTCAAAAA
GGTACATTTGAAAGCTCACAAGAAACGCCGCAATCGAACAAGCAAGTACC
AAGACGTTCCCTGGCGCACGGAGACCGTCCCCATACAGGAGCTGAGCGTA
TCGATACAGGACGAAATATTGGAGTTGCAGAATGCAAAGCGAACCACGAA
TGACGTCATCGATTGGGGTTGCCCTTGA
>BGIBMGA000134-TA  cds:novel  sequence:nscaf1108:1548816:1549378:+  gene:BGIBMGA000134  protein:BGIBMGA000134-PA
ATGTACGAAGTTTCCTGCGTCGCCGGTAATAAAGTCGACGCGGCATACGC
TGTCAAAAGCCTCTCGAACGTTATACTTCCAGGGATGGGGCACTCGGTAT
CCGTGCAGCGTCACCATGCGCACTCACAGTCGTACAAGCACAAGCAGGAA
CTGCCCCCGCCCGTCAGCAAGCCGGACGCCATCAAGTCCCACGTGATGAG
GCTTTTGAAACGCTCGAAGAGTCACACGCCCGCCACCAGGGCTCTGGAGA
ACCAACCGGATCCTCGTAACTTCGAAAGGAGGACCGTGTTCGCTAGGCCC
GTGACCGATGAGCAGAGGCGAAGGAGAAACTCGACGGAGCGACGCCGCAG
CGCCGACAAGAGAGTGATGGTGACGATCGTTGACGGTCTACCTGTCGTGG
TGACTGGACAGAATCAGATACCCCAGCCGCCGCCTCCGGTGACGCACCAT
CGACACGCACACAGAGATAAGTCGAGGCGACTTAACTATCTTGAGTAA
>BGIBMGA000135-TA  cds:novel  sequence:nscaf1108:1599404:1602012:+  gene:BGIBMGA000135  protein:BGIBMGA000135-PA
ATGGAGAGGAAATTGACAAGGGAAGATTTTATGAGAAAGAGTTTTCGGGC
GCCCAGAGTTTCGCCCGCTCCAGACAGCCAAGAGTCGGCTTTGAACGGTG
CTCCTCCTCCTTCACCGGTCTCTTTAGCGATGCTGGAAAGAACTGCTCAG
CCGCAGCGAACTCAGTACGAGGTGACGTCAACTGGGATCGCTCCTAAACG
TCTTGAGATCAGTCGCGCTCATCCGATACATTTGAAATCGTTCCAAGCCC
CCGATCCGCCGGACGACAATGCGCCAACTCCGCCCTCCGACGATGTGCTT
CGTAAGCTGGAGAGACAAATTGGCGAAATGGAGCGCGGCTTGGAACGAGC
TCAAAACGGAAACGTAACGGTCGACGAGAGAGTCAGATACGCTGAGCACG
AGAATCTTTTGCGGACCGGCGTGTCTTCGGTCGGCGGAGGAGGCTATCTA
CCAGCGGATTCCGACACAGAACACGACGGAGCACCGTTCAGTAGAAACGA
AACGACCAGGAGCAGTAAGAATCAGTTGAAAGTGATATTCCTTCGGTATA
AATACGATACGTCTGGGTGA
>BGIBMGA000136-TA  cds:novel  sequence:nscaf1108:1638627:1665363:+  gene:BGIBMGA000136  protein:BGIBMGA000136-PA
ATGACCAAACTTGGCAGCGCGTCGGAATCGTCGGCGGGCGCCGGCGGAGG
GACCTCTGGCGGCAGCACCAGGGTTTCGTCGAGGTCACGGACTTCGGAGG
AACCTCACATCGGAAAGTACAAGCTACTAAAAACGATTGGTAAGGGTAAC
TTCGCGAAAGTGAAACTGGCGAAGCACGTTCCCACCGGCAAGGAGGTGGC
TATCAAAATTATAGACAAGACGCAGCTCAATCCGGGCTCGCTGCAGAAAT
TATTCAGAGAGGTGCGAATAATGAAAATGCTTGATCATCCGAACATTGTG
AAGCTCTTCCAAGTTATAGAGACTGAAAAGACACTTTACCTGGTCATGGA
ATATGCTTCGGGTGGAGAGGTGTTCGACTATTTAGTGCTACACGGCCGCA
TGAAGGAGAAGGAGGCCCGTGCTAAGTTCAGGCAGATAGTTTCGGCCGTC
CAATACTGCCACCAGAAACGGATCATACATAGGGATCTCAAGGCCGAGAA
TCTTTTATTAGACGGCGAGATGAACATTAAGATTGCCGATTTCGGTTTCT
CTAACGAGTTCACGCCGGGAGCGAAGCTGGACACCTTCTGTGGCAGTCCG
CCCTATGCAGCCCCTGAACTGTTCCAAGGCAAGAAATACGACGGTCCCGA
GGTCGACGTGTGGTCTCTGGGCGTGATCCTCTACACGCTGGTCTCCGGCT
CGCTGCCCTTCGACGGCTCCACGCTCCGGGAGCTGCGCGAGAGGGTGCTG
CGAGGGAAATACAGAATACCGTTCTACATGTCAACGGACTGCGAGAATCT
TTTAAAGAAATTCCTCGTCCTGAATCCTGCGAAGCGTGCGTCCCTAGAGA
GCATAATGCGAGACAAATGGATGAACACCGGATACGAGGAGGACGAACTC
AGGCCCTACGTCGAGCCGCAGCAGGACTTCAAGGACCACAAGCGGATAGA
GGCGTTAGTCTGCCTGGGCTACAACAGACAAGAGATTGAATACTCCCTGG
CTGAAGCGAAATACGATGACGTATTCGCCACATACTTACTGCTCGGAAGG
AAAAGTACCGATCCGGAGTCCGATGGCAGTCGCTCGGGCTCGTCTCTGTC
CCTACGGACGTCGGCCGCCGCCAACCAGACCCAGCAGCAGCAGCAGACCA
ACTCGCACGCAGTTGGTACGACGACGACCGCGTCAAACAGTACGACTTCA
ACGGCGACCACTACCGCTTCTAATTTCAAAAGACAGAACACAATCGACTC
GGCGTCGATCAAAGAAAACACAGCACGGATCGCTCAAATGCAAGTACAAA
GCACGACTCGTCCGACTAGCGCCCAGCCCAAGCTAGAGCCGCGGTCTCGC
ACGTTGACGGGTGGTGCGCGGCGCTCCCACGCCAACTACGAGCCGCCCGC
GCACGCGCCCAAGCTGTCGCCGCCGCACGATGCGCCCAGCGCGGTGGTGC
AAGAGACGAAGGGCGGCGGCGGAGGAGGAGGCGTTGGGGGAGGAGGTGGT
GCGAACGGCGGGGGCGGGGGCGGGGCGAAGACGCACGTGAAGAGCGCGTC
CGTGTCGTCCGCCAGCGGAGTCCCCCCGGCGTCCGAGCCCGCGCACCATA
ACGCGTCGGCGCGCGACCTGGCGCAACCGCGGCCCAGTTTGAACACGCAG
TTGACAGTGACTGGCGCCAGTACTGGCACCGGCTCGGCTGCGAGTGCGGC
CAGACGCGAGTTCCCCAACCAGCTCGTCTTCCCCAGGAACGTACCTTCGC
GCTCCACCTTCCACTCAGGGCAGACGCGGTCGCGCGGGGCGGGCGGCGCG
GCGGGGTACGGGGAGGGTGGCTCCCCGCACCAACCACGGCCCTCATTCTT
CTCCAAACTGTCCTCGCGGTTCTCTAAACGCGAAGTGTGTGTACACAGAA
CGCTGTCATTTCTAGCATGTTCTCTCGGTCCGTCTATTGATCTGTGGTTT
CCTAAATAA
>BGIBMGA000137-TA  cds:novel  sequence:nscaf1108:1677792:1680353:+  gene:BGIBMGA000137  protein:BGIBMGA000137-PA
ATGCTAAGTTTATCTATTTGTGCGTCTACTGGTGATGATAGGACGTATTA
TGGCGTCCCACTAGAAGGTTTCACAATCGCGGCAGAATCTGCCGCGATTC
ACCGCACGTTACGGCCGAAACGGTGCCCGTTACCACAATACAGTCGATTA
ATAATCATGCTTCCACTCAAACCGGTCTGTTGTGACAGACAAGGAAACGA
GGAACAAGTGAAGCCCAGGGTGCTTCGCTTCACGTGGAGCATGAAGACGA
CCTCGTCGCGGGACCCGAATGAGATCATGGCTGAGATCAGGAAGGTGCTC
GATGCGAACAACTGCGATTACGAGCAGCGCGAGAGGTTCTTATTGCTGTG
CGTGCACGGCGACCCCAACGCGGACTCGCTGGTGCAGTGGGAGATCGAGG
TCTGCAAGCTGCCGCGCCTCTCGCTCAACGGGGTGCGCTTCAAGAGGATA
TCCGGTCAGAACAAGCATCGGCTTCAAGAACATTGCGTCAAAGATAGCGA
ACGAACTCAAGCTGTGACTGCCCGGGAACGTGGCCCGGCGCCGGCGCCCT
CCCGCCGCGCCCCCGTGCCCCCCCTCGCCCCCGGTCCCCCCGCCCCCGCC
GCCGCGCTCCGACAGCCTGCGCCTCTCCGCCGAAGACATGGTGCTGATCG
CCAACGGGGGCCAGCGGACGTCCTCCGGCGCGCTGGCTCACTTCCTGGCC
GCGTACAGTCCGGCCGAGCTGTCTCTGGCCCGCAGCGACTACCTGCGGCC
GCCGGGCTCCCCGCCCCGCCTCCACCCCCGCTCGGCCCTGTCCCTGCGCG
CCGACAGCGCCGACGTGCCCTCCCCCTACCGCGTGGCTTACTCCAGCACG
CACACGCTGCGCCGACAGCCCCGCGCCCTCTCGCCCCCCACACCCCCGTC
ACCGTGCGACTGTCTGCCCCTCGAGCCGATCCCCCCTCCTGA
>BGIBMGA000138-TA  cds:novel  sequence:nscaf1108:1736212:1737327:+  gene:BGIBMGA000138  protein:BGIBMGA000138-PA
ATGGAAATCCCGTGCAACGTCGAAAAACCTGTTAAAGTAGCCCCAAATAT
TGCCGTAAATGCGGTTCTGCAACCGAGCCAAGATTTACCTGCAGAAACAC
CGATAGTCGCGGGCTACGACTGGGAAAATGGAACCGATTACAATAAAATA
CTCGAATCTTACGCTAACTCCGGATTTCAGGCCACGAATTTCGGTAAAAC
TGTCGTCGAAATCAATAATATGCTCAAAAGCCGAGCGGTTCCGTTAACCG
AAGAAAACAGCGATTGTTATGAAGAAGACCAGTTTATTAAGAAGAAAACT
AACTGTACTATATTCCTCGGGTATACTTCTAACATGATATCCTCGGGACT
GAGAGACACGATCCGTTTTTTAGTTAAAAATAAGCTTGTGGATGTGATTG
TGACTACAGCTGGAGGGATCGAGGAAGACTTGATAAAATGCATCGCTCCG
ACCTATGTAGGTGATTTTAATTTAAGCGGGAAAGTGTTAAGAACACGAGG
TATAAACAGGATAGGCAATTTGTTGGTGCCAAATGATAATTATTGTTTGT
TTGAGGAGTGGGTCACTCCATTGTTGGACGAGATGATCTCTGAACAGATG
AAAGAGGGTACTGTTTGGAGTCCGTCGCGCATCACAGCCCGGTTAGGGGA
GAGGATTAACAATGAGAGCTCAGTGTGCTATTGGGCTTGGAGGAACAACA
TACCTATATTTAGTCCCGCATTGACTGATGGATCCTTAGGCGACATGATG
TACTTCCACTCGTTTAAGCGTCCCGGACTGATCATAGACATATTGGGAGA
CCTGCGCAGATTGAACACCATGGCCGTCAAAGCCAACAACACTGGAGTCA
TAATATTAGGTGGGGGTTTGATCAAACATCATATTTGTAACGCAAATCTG
ATGCGTAATGGTGCTGATTACGCTGTGTACGTGAACACGGCCAGTGAATT
TGACGGCAGTGATGCAGGTGCCAGGCCCGACGAAGCAGTCTCGTGGGGCA
AAATCAGACCTAATGCGAATCCAGTGAAGCTATATGCAGATGCTACGTTA
GTGTTCCCCTTGATCGTAGCTCAAACATTTGCTAAACATCATTTTAGCAG
TAAGAAAAATGTTTAA
>BGIBMGA000139-TA  cds:novel  sequence:nscaf1108:1751394:1753674:+  gene:BGIBMGA000139  protein:BGIBMGA000139-PA
ATGATTACTGAAATTATATTGTTGTCTCTATGGCACGTTGCAATTGATAT
ACTACTGGAGATATGGCCAACTCGTGCCAAATCCCTATGCAGCATGATGA
GTGGATATGCCGTGCCTACTCCACATGATGTGGAGAAAGAAGAAGTGATC
CCTCTCCGTTGGTGTCCGCTAGAAGTGGTCCTTGAAGGAGACTACTCAAC
CAAATCAGATGTTTACATGTACGCCGCCACCGTGTGGGAGATGTACACGC
AAGCCGAGCTGCCTTTTGCGAAACTGAACGATAGCTCGGTGCTGGATCGG
CTGAAGACCGGGGCGCTGGAGTGGAGCGTGCCAGCCTCCATGCCACAATC
GGTTGCCGACATACTTAAACGCTGTTGGAGCCAGTCGCCAACGGATCGCC
CGCAGTTCGCGGAGGTCTGTGAAGAGATCAACATTGTCCTACAGGAGACC
ACATCAGAAAACGCTTCAACGAAATCTCAGAAGACGGACGAGGATAATTG
A
>BGIBMGA000140-TA  cds:novel  sequence:nscaf1108:1773646:1800068:+  gene:BGIBMGA000140  protein:BGIBMGA000140-PA
ATGAAGCATAAAAGATTTGAGGAAAATATATTAATTGATGAGGCTTACAC
TAATTACGGTCAAGCTGATAAGAACGCAGATGATAAGAAAGGCCAGGGTA
TCGCAAAGAATTTCGCCGAAAGCCTTGAATATGGTGAAAAAAAGAAATGG
TTTCATCAGCTACCTGAAGAACCAGTCACGTTGCCAAAAACATTATCGAC
AGAACAAATTGAACAATTAAGAAAGGAAGCCACCAGTGCCTTGCACGGTG
ATACATTAGCTTATGAAACGAATGCCCTGTCAGAGCTACTCATATCCGAA
TTGCTAATACCAGATGTTAAATTACGTACCTTCGAACAGCATCCGCTAGG
ACACCTAGATGAGATGACGTCGGGCAACAAACAAACAAAGAGGAATATAT
TGAAACTGTGGTATTATGAAGATCAATTGAAAGAATTATATGGAACATAC
GTGGATGCCTTGAACAAATTTGCCCACGACACAGTCGATGCAAACAAGGA
GAAATCTGTTAGTGCTATGTCATATTTGCTCATGCACCATCCGGAAAGGG
AAAAGATTCTACTAACGAACATCATAAACAAATTGGGTGATCCCTCCCAG
GGCGTGGCCTCAAAGGTGATCTATCATTTGTGTCAGATCATCTACAATCA
CCCGAACATGAAAGGCGTGGTCCTGGCGGAAATCGAGAAGATGCTATTCA
GAACGAATATCTCCCCGCGCGCGCAATACTACGGCGTATGTTTCCTGAAT
CAGTTCTATTTGGGTAAAGACGATTCCAAAGTAGCTGAGAGTTTGATAAG
AATATACTTCTCGTTCTTCAAGGCTTCTATTAAGAAGGGCGAAATCGATT
CCCGGCTAATGTCAGCGATATTGACGGGCGTCAAACGCGCCTACCCGTTC
GCCGATAAGGAGCGGCTCACAGAGACTCAGGACCACATCGACTCGATCCA
CCGGCTTGTGCACCTGGCCGGCATCAATATATCCGTGCACGCTCTGGCTC
TGCTGTTCCAGATCAGCGACGCCTCCACCGGGACCAGCGACCGTTACTAC
TCGGCCTTATACAAGAAGCTGACGAACTCCGACATATTGAACACTACGCA
CACGGCTCTGCTCTTCTCGCTCGTTTACAAGTCGCTGAAGCAGGACAAGA
ACATTCCCAGGGTGGTGGCCTTCGTCAAGCGATTGCTCCAGCTGTGCTGC
TACGTGCTGCCGGCCCAGGCCTGCGGGATGATCTTCCTTCTGTCGAGGGT
CCTGAAGGACTCCTCCAAGAAGGAGGCCATCAAACTTGTATGGAACAAAC
GGGAGGTGAAGGAAGAAATCAAAAGTGAAGATGTTATAGGACCACAGCAG
GATACAACCGAGAACGGCACAGACAAAGACGGTGCTGAGCCCACGGACAT
CGTCCAAGATGAGGAGGTTAAGGAAACTAAAAAAGTTGATTTACTGCGTG
GCGATAAAAAAGATCTGCTCTTGGACGACGACGAAGAAGAATCGTACGTG
GATCTTAAAATCGACGGCGAGGGGAACGTGAGGGCGAGGCGGCGCGCGGG
GGGCGGCGGCGTCCCCGGGTGGTTCCACGCCAGGGTGGGGGCCCGCCCCC
TCCACGACCGCAGCGAAACTGAAACGAAAATACAACTGAAGAAGACGATC
AACATGGATAAAGTCGCGTCGGCGTACAACCCGCTCGGCAGGAGTCCGCA
GCACGCCGGCGCGGAGCTCTCGGCCTACACCGAGCTTTTGCTGCTGTCCA
GGCACTTCCACCCGACCGTCCAGCTGTTTGCCAAGAAGATGTTAAGCGAC
CAGCTAATACAGTACAGCGGTGATCCGCTGAAAGACTTCTCCGGTATACG
TTTCCTGGATCGCTTCGTCTTCAAAAATCCCAAGAAGAGGACCGAGAACC
AGGAGGAAGATGGCGTTAAGAAGATCAAGGGATCACATCCCAAGTTCGCC
GTCAGAAAGAACTACACGGCTAGAGGTGTGAAGAGCTTGAGAGTGAATTC
GATTTCTTACCTCAACGAAGACGCCTCAAAGATCCCGGTCGATGAGAAAT
TCTTATACGATTTCCTCCAAAAACGGCGCGGGGCGACGGCTGACGAGGAT
GACGACGACGCCAGCGACGCGGACTCCATCAACAGCGAAGACTTCGAGCA
GTACCTGGACAGCATCACCGGCTCCAAGCGTAAAGATGAGTCCGACGAGG
AGGAGTTGGATTATCTATCAGAGATGGCGACGAATACGGAGGCCCGGAGA
AAGAAACGAGATACGAACGCTGAGGATGAACTGGCTGATGATGATGACCT
TGGTGATGATGAGGACGAAGATGACGACGCCGGGCTGGACATCTCAGCCG
ACGAGGACGAACCCGCCTTCTCCGGCGACGAAGACGGAAAAGATGATCTC
AGTTCTCTGTTTGCGTCAGCCGAAGAATTCTCAACTCTATTAGAAGACAC
GGCCGCGAACAAGAAGCAGGGTTCGAGCCAAGCAGTCTCCAACACGGACA
ATTCGAGCTTAAAACAACTGGCCTGGGAAGATAAAAGAAACAATTGGATC
AAGGGATACAACAAAAAGATTTTGGGAAACAATAAGAGCGGGGGGAAATT
TAAACACAAAATGGCCGACAGAAAGAAGACGGCCGCTAAGAATTTTGGCG
GGAAAATTAAAATGCAGGAGAATAAGTTTGCGGGTAAAGGAAAACGCAAA
GGCGGAACGGCGAACGGACCTGAAAACTTGGATTTGCCTGATGATACGTT
TCGAATGGGCTTAGATAACTTTCATTTAATCGGCGAAAACGTGACAGTGA
GCGAGAGGGTCACGTCCGTAGATACTGCTAGATCTTCGGTCGACACACCA
AGCGTATTGCCCGACTTTAACATTCCTACACCTATGAACACACCGGTCAA
TGAGATTACGCCCGAAATTTTGCTGCCAATTTCAGAAACACCTAAAATCC
CAACCGAGACCATTCGTAAAGCAGCTACCTTACTCAAACTATCGATAGTT
AAGAAGGACGAGGACGATGTATTCGTGAAACCTTCGCCGATGACCGATGG
CATGTCGCCGGCGAGAATGCTGCAATTCGAAATAGACGGAGCAAACAACG
CGACCCCTACCATGAGAAGGGCCGTTGTGGACTTCGACTTCTTTAATAAG
AATAAATTCGATGAATACTTCGAAGACACTCGACAGGACGTTAAAATTGC
CTCGGAATGTAAAAATGAGGAGACGTTTAAAGAAACTGCAGTTATAACGA
AGGCGAACACCGTGCGACACGAAATAGGCTATGGTAAGTAG
>BGIBMGA000141-TA  cds:novel  sequence:nscaf1108:1811651:1812675:+  gene:BGIBMGA000141  protein:BGIBMGA000141-PA
ATGGCGTCTGCTGAGATGAGCGTGCCCGACAAGAAGCCGGAGCACGAGTC
GGGTTACTACGAGGGCAGCGACCAGGAAGGTAGCATGGAGTGTGGTTGCC
CTTCACCAGTTAGTTCTCGAAATTCTTCGCATTCTACGAAGCTGAAGCGT
CGGCATAGTGCTCAAAAGCACAAGAAGTTGCCTCCGAAGAAAGTTAGGAC
TGAACCTCCCGTGAATGGTCATAATGTGGTTAACGGAGGAAATGTGGACA
AAAGTGTTGAGATTGTGGAATGTAGTGCTCCGTTGAAGGACATCAGAGAG
GAGTCGGCTCCTGTGGCCGGGCCGAGCAAACGTAGCAGCTCAGTGGAACT
GATCGGTGGCACTGTGCCTGCTCCGGCTCGTGACTCCATAGATTGGAATT
TGGTTGATGCTAGTAAAATTAGAAAAAGATGTAAAGACAGATTGGTTTTA
TCAATTTACAGTTATGAAAACACTAGACTGACTGAAATAGAAAATTTAAG
GTTGAACTATCAGTACAACAAGTAA
>BGIBMGA000142-TA  cds:novel  sequence:nscaf1108:1867311:1869313:+  gene:BGIBMGA000142  protein:BGIBMGA000142-PA
TTGATAAGTCCATTATTTGTTTCAGCTTACGGCAAAGTGTTCCTAGTTAG
AAAAAGATGCGGCATCGACGAGGGAAAGTTATACGCAATGAAGGTTTTAA
AGAAAGCATCTATTGTACAGAAATTAAAGACTGCCGAACACACCAGGACT
GAGAGACAGGTCCTGGAGGCTGTAAGGGAGTGTCCATTCCTAGTCACGCT
TCATTACGCTTTCCAAACGGACGCGAAACTTCATTTAATACTTGAAAGCA
GCAATAATGGTAAGGGATGGTCGATCTTCTGA
>BGIBMGA000143-TA  cds:novel  sequence:nscaf1108:1881514:1894351:+  gene:BGIBMGA000143  protein:BGIBMGA000143-PA
ATGGCCCGATATTACGTCGCCGGTGGAGAGCTGTTCACACATTTATACCA
AAGGGAGCATTTCAACGAAAGCGAAGTTAGAATATATATAGCTGAAATTA
TACTGGCGCTCGAACAATTGCATAAGCTCGGCATAATCTACCGCGACATT
AAACTGGAGAACATCCTCCTCGACGCCGAAGGACACATAGTGCTAACCGA
CTTCGGACTATCCAAGGAGTTCGTCGGCGGAGAGAGCAGAGCTTACAGTT
TCTGCGGCACCATAGAATACATGGCCCCCGAAGTCGTCAGGAGCGGGAGT
CAAGGACATGATATTGAGTTAAATGCAGATAGTGCGAATACCTTCCTAGA
CGGAATCGGTTCGATTGAGTACGAGTTAATTGCCGCACCGTTATGGAGTG
AGAATGTACGTAATCTAGTCTAG
>BGIBMGA000144-TA  cds:novel  sequence:nscaf1108:1966744:1993301:+  gene:BGIBMGA000144  protein:BGIBMGA000144-PA
GTTCACCAGGCGAAAAGGCTTAACGGCAACGGTGAACTTGCCGCCATCAA
GGTGATAAAACTGGAGCCCGGCGACGACTTCGCGATCATCCAACAAGAGA
TCCTCATGATGAAGGACTGCCGGCATCCGAACATCGTCGCTTATTACGGC
TCGTATCTGCGCAGGGATAAACTGTGGATCTCTATGGAGTATTGCGGTGG
AGGGAGCTTGCAGGACATCTATCACGTGACTGGGCCATTGACAGAGCTTC
AAATAGCCTACATGTGTAGAGAGACCCTTATGGGTTTGACTTATCTACAC
GGCATGGGGAAGATGCATAGGGACATAAAAGGTGCTAATATCCTGTTGAC
GGAATGCGGCGATGTTAAGCTTGCAGATTTCGGGGTTTCTGCTCAGATTA
CGGCCACGATCAACAAGCGGAAGTCCTTCATTGGCACCCGTTATTGGATG
GCGCCAGAGGTTGCCGCTGTTGAGAGGAAGGGGGGATACAACCAACTCTG
CGATATATGGGCCTGCGGTATAACAGCCATAGAACTAGCGGAACTCCAGC
CTCCTATGTTCGAATTGCATCCGATGCGGGTGCTCTTCCTCATGTCGAAG
TCCGGCTTCAAGCCGCCGCAGCTGAGGGACAAGGAGCGATGGTCGCAGCT
GTTCCACGGGTTCCTGAAGCTGGCGCTCACGAAGAATCCCAAGAAGAGAC
CGACGGCTCAGAAACTGTTACAGCATCCGTTCTTCCTGCAAGAGATGAGC
AAGAGGCTAGCGATAGAGCTGCTGCAGAAGTATTCGAATCCACCGACGCA
CTGCAACCCGGAGCCGGACGAGGACGCGCGCCACCTATCATTCAAGGATT
TCACTCAAAGACCCAAAATTATTTATCAAGACCAAATTATTATACAGGGT
ATATCGAGTGTGCCTCAACGCATAGCGTCGCGCCACACGAACCGAGGGGG
GCGCCGGATACTCGCCGAGCGGCTCCGCTCGCCAGGCAACTCCGTCGACA
GGCTGCGACCGAGAAGCCTGGTCCCCGAGCCGGCCCCCCCCTCGGACGAG
GAGGGCGCCATCACCTTCACCGCGCCCCCCGCCGCCAGGGCTGATACCAT
CAATAACACTGTGTACCATAGACAATCGAGCGAAGACTGGAGCGTGGCCT
CGATCATAAGCTGCCCGAAACACAATCCAATATCTCAGGATCTGTCCTTG
GACACGATGCCGAGCAGCGAAAAGAGCCTCTTGCAATATATTGACGAAGA
GTTGATGCTCAGGGCAACACTACCGTTGACAGCTGACACGACACTGCCGC
AGGCTGGCAACACAGGTCTTTCGTTGCACGACCAACACCTCTCGCAGTGT
ATACAGTTGAAACAAAACTACTTGAACAATTCAAGTACGAACATTTACCA
GAATTTAGCTTCGAATTTTCAAAGTCCGATCGGCACGTCGCGAGATATCG
ACGAAGACATCTTATACGTTGATCAGTTAGAGGATTCGCCACGGTTGTTG
AACGCGAATTGCGAGTGTGGTTTATGTCCGAAGCCAGAGAGGAAAGGCGA
TAACACTCTGAGCGATTTCCAGAAAAGCGTGGCGCCGAAATGCTCGTGCG
ACTCTTGCAACTCCAACGGCGATATCCTCAGCTATTACAGGAACTGTACT
AGCCAGAACTCTGACTCTGCTTTACAGATAGCGAACAGCCTCAGCATGGC
TGATGACGAAACCCGCAATGGTAGCGTATCGGACGACGACCTCTGTCGGC
GGATCGACATGAGCCTCAAGATGGACGAGAAATTCGAGAACAGGAAACGG
CACAATCGACACGGCGCAGATACGACGACTTCCGGCATAGACCTGAGTCA
GTTCTGTCAGTGCGAGTTTGAGGGTAGGCGTAAAACGTCGTCCGTCGATG
AGATATTCAAAATGGTTGAAGAGAAAGACGTCGAGGGCTCGGTTGAGGAT
GAGGCGAAGGTTAGCCAGCGGCAGAGGAGCTTGAGCGACAGTCAGAGGGA
TAAAGCGAAAGTCGAGAACAAAGATACACCAATATGGCCGATACACCAAT
ATGGCCGATACACCAATATGGCCGATACACCAATATGGCCGACACATCAA
TATGGCCGATACACCAATATGGCCGATACACCAATATGGCCGACACATCA
ATATGGCCGATACACCAATATGGCCGTGTCTGTCAGTGTCAGGTCCGGGT
ACGCCGCCGGTGCCGGCCCGCCGCGCGCGCTCCCGCCGCCTCACCCCTCC
GCGCCCCGCACCGAACGGACTCCCCCCCACGCCCAAGGTGCACATGGGGG
CTTGCTTCTCCAAGGTAACGTGTTCAACGGATGTCCGCTAAGGATAAACT
GCACGGCGTCGTGGATACACCCGGAGACGAGAGACCAGCACATACTGATA
GGTGCTGAAGAGGGCATCTATACATTGAACCTGAACGAGCTCCACGAGAC
GGCGATGGACCAGCTCTGCCCCAGGAGGACCATATGGATGCACGTCATCA
AAGACGTCCTCATGTCGCTGTCGGGCAAGACGGCGTCTCTGTACCGGCAT
GAGCTTCTGGCGCTGGCGGGAGGCGCGCGGGGCGGAAGGTCGCTCCGGGT
CCTCGCCCCCAAGCTGCTGCCCAGACGGTTCGCCCTCACCACCCGCCTTC
CAGACACAAGAGGTTGTACGCGCTGCGCAGTGGCCCGCAATCCCTACAAC
GGGTACAAGTACCTGTGCGGCGCCACTCCCGCGGGCCTCTTCCTCATGCA
GTGGTACGATCCGCTCAGGAAGTTCATGTTGCTCAAAAACATAGAATGTA
GTGTACCCTCGCCCTTACCGGTCTTCGAACTGATCATAACCCCGGACTCC
GAGTACCCGCTGCTGTGCATCGGCGCCACCAGGAAACCCCTGAGATTGAA
CCTTATCAACATCAACTCAGGTGCGACGTGGTTCCACTCAGACGAGCTGG
AGCCCTGCGTTGGGGGCTCCAACACGGTCCTGCCGCGACCGGAGCGCCTG
CACACACTGCGGGCCGTGCACCAACTCAACAAGCACTCGGTGCTAGTGTG
CTACGAGAACGTGGTGGACATCATTCCGGTGTTGCCAGCGTCGCTTGACT
CGGGCCGGTGGCGCGGGGACGACGACAAGCGGAGGGGGAAGCTACTCTCC
AGAATAGAGTTCGACTTTAATATCGACAGTATACTGTGCCTGGCGGACTC
TGTCCTGGCGTTCCACCGGCACGGCGTCCAGGGTCGCTCGCTGCGCAACG
CTGAGGTCACCCAGGAGATCACGGACCAGTCCAGGGCCTACAGGCTGCTG
CCGCACGACAAGGTGGTAGTGCTGGAGTCTCACACTCTGCAGAGCAACAC
AATGTCGAACGACGAAGGCAACGATCTCTACATACTGGCCGGACACGAGG
CTTCATACTAG
>BGIBMGA000145-TA  cds:novel  sequence:nscaf1108:2040221:2040984:+  gene:BGIBMGA000145  protein:BGIBMGA000145-PA
ATGCTCAGCTCGCAGTCAGCGTCCGAAAGTGAGGCGTCAGAGTCGCGCGC
TTCCTCATGGAAACCATGGACAGCTATGGCAGACCTAGCTGAAGCAGTCG
ACGACCTCATCTGCAGTTTCGACTACATGGACACAGCTATGGACAACCTG
GTCATGTTGGTGTTCATATGGATGGTGCTGTCCATAGCGATCATCGCGAT
CGCCAAATGGGCGTACGGGAGGTTCGCTAAAAAGACGACGGACGCTGATA
AACCAAAAATCGATGAGACGAAGAATACAACGAACGAAATAGTATCCAGT
GCTGATAGTGTGCTCGCTACCAGTGCTAAAGTTAAGAGTGCCTCGTTCAA
GCCGACTAAAGCGACGGGCTTCGTGCCCGCCACTCCACCGAACAAGAAGA
GGTTGGGGCGCATGTCCCCGGGACCAGAGCAGTTGACCGTCAAAAAGCAT
CAGTCAGTGTCCGTGCCCACATGCACGGGCGGAGATCAGCCGAGCGTGCA
ATGGGTGAACGATGTACTGACGTGGCTCTACAACGATCTAGTTATCGTAA
ACGAACTCGTGCAGCAATGGATCTCGTCCATGAACGAGTTCTCGAAGAAA
TCCGTCGAGGAGGTATTAGAAGTAACATAG
>BGIBMGA000146-TA  cds:novel  sequence:nscaf1108:2067039:2079635:+  gene:BGIBMGA000146  protein:BGIBMGA000146-PA
ATGCGCCAGTTACAGCACGACCGTCACATGTACACCTCGACTCCGAACTC
AACGGCCGGCAGCGGTCTACTCGGAGACAAGAGGTTGCTGGTCAAGATCG
TCGGTGCCAAGGACCTGGGAGGTAAAACTGGGTGCATAGCACCGTACTGC
GTGGTGGAGATGGACGAGCCTCCCCAGAAGAACCAAACCGGCTTCAAGAA
GGAAACCACGAGTCCTCAGTGGGACGAACACTTTTTGTTCGACCTGTCTC
CGCAGACCGCGGAGTTGCTCTTTGAGGTCTACGACCGGACCGGACCCCCG
TCCCCGGGGGGCGGATCCTCGCAGCACAGGTTCTTAGGTCTGGGCTTGGT
CGGTATTGACGAACTGTTGGCGGCGCCCTCCCAGAGACAACAGCTGGCTC
TGCAGACCAGGCCTATGGAACAACACGACGTCAGCGGCACCCTCACCGTC
GAGTTCCTCTTCATCGACGGCCCCGACATCCCGGACTTCGGCTCCAGACC
GGTCAAGATCAAGGAGAGCCTCAGGACCGTGTCCCCTCACGGCCAACTCA
CCACCACCACCAAGACCACCTTCCATCAGAACGGGATACCAGCACAGGAC
AACTCTAAGCTGACGGAGTCCGCTCTCAGGGAGCTGGAGCTCAGTCCGAC
AGGCGCCGCCAACAAGTCCACCCTCATCATACACTCGGTGCAGAGATTCA
GCATTAGAAACCCAGAGTGGAGTGTTGCCATACTAACAAACAAAAAATTC
GCCTATAAGGTCGAACTAACCGACTCCGGGAAATTCATTGAAGTCGAACG
CGCAGACGCCATAGACAAACAGGAAACGGAAGCGAAACCATTAGATAAAA
TCGAAGAGGCGGTTACAGATAAAAAATCTGTCACCCCGAACCAATCTCCC
GGCAAAAGTGTAAGGATCAAAGAGAACGGTAACAAAGTCAACGGAGAGAA
CAATGATTCGCAAGGAGGCTACGTGAACAACCAGACGGATAACATGTCCC
CCGAGCCGGCTCCTAGGAAGAGAAGGAGAGATTTCTTCGGAACTATCAAG
AGAAGACTGGGTCGATCTCGTACTCGCGGTCAGTCACTGGAGATGACGGA
CTCCGAACTGGAGACCCAGAACAGGATGCGTAGCGTCAGTGCCGAGAGGA
ACTCTCATGAAAAAGCACTGGCAATACCGAACCGCAACGTGTATTCGGCG
GGCGCCTCTCCCGCGCAGTCCGGAGACGAATCCAGAACTTCAAGGAGCGA
AGTGTCCGGATTCAGTACAGCGTCAGCGAGGACCTTCATTCACGAGGCCT
CGACCTTGGTGCTGGAGACTATAGAGGCCGGTATAAAGAAGCATTACCTT
GTGCCTCTGGCGATCGCTCAAAGGTCGAAGTGGCGACGGAAGGGCGTCAA
ACTGCATATTTACAATGAGCACACGTTCATTGCCAAACATCTGAGCGGCG
GCACCGTGTGCGCCGTGTGCGACAAGCCGGTGGCACGGCGGCTCGGCAAG
CAGGGCTACGAGTGCCGCGACTGCCGGCTGCGCTGCCACAAGCACTGCCA
CGTGCGTGCGGCCGCCGCCTGCCCCGCCTCCACCGTGCACGACATGGAGC
TGTGA
>BGIBMGA000147-TA  cds:novel  sequence:nscaf1108:2094499:2102185:+  gene:BGIBMGA000147  protein:BGIBMGA000147-PA
ATGGACTACATGTACCGTGGCGAGGTGAACATTTCACAAGACCAGCTCGC
GGCTCTTCTGAAAGCAGCCGAGTCTCTGCAGATCAAAGGTCTCTCCGACA
ACAAGCCGTCGAGGCCGCCCTCGCGCCCGCAGCCGACCGCGCCCGCCCCC
GCCGTGCCCGCGACCGCGCCGCCCGCGCCCCCCGCCCCCCTGGTGCCGCC
GCTCGCCGCACGGACCGCGTCGCCCGCGCCGCTGATCTCTGCAGCGTTTC
ATTTCCGCCGCCCTCCGCGTTCCCTCGATTTATGGGAAGATGGCCGCTCG
GCGAGCGGTCGCCGTACCGTAACGCATTTCTTTGGTTCCTTAATACGATT
GAGCCTCCTCGGTAGCATTGACAAAGTAGGCAGTTGTGGCGCTTGGTCGT
TGTCCGTTTGCATCAGGGCCGATGTGTTCGCAGAGGCCGGCAAGGCGCTG
CCGCCGGCGCTGCTGTCGCTGCTGAGCGTGCAGCGCGCGCTGCAGCTGGA
GTACGACGACACGGACGACATCGTGCTCAGCGACGAGCCGCCGCCCGCCG
AGCCGGCGCGCCAGTTCGAGTGTCGGCACTGCGGCAAGCGCTACCGCTGG
AAGTCCACGCTGCGGCGCCACGAGAACGTGGAGTGCGGCGGCAAGGCGCC
CGCGCACCAGTGCCCGCACTGCGCTACCGCGCCAAGCAGCGCGGCAAACC
TGGGCGTGCACATCCGCAAGCACCACACGGCCGAGTGGTGTCTAGTAGGC
AGACGGGAGTGTGTTGTCCCAGCGAGTGAGCGCGTGGCGGTTTCAGGGTC
GACGGGCGGCGGAGAGGACGTGTCGTTCAGCCGCATCGGGGGCCTGTCGT
GGGAGCAGTGGTCGGCGCGCCTGGCGTTGCCGCTGGTGGCCGGGGTGGCG
GGGGTGGCGGGGCTGCGGACCCCGGACCCCGGGTTCGCGTGTCCGGACTG
CGGCCGCCTGTACAAGCTCAAGTCTTCGTTGCGCAACCACCAGAAGTGGG
AGTGTGGCAAGGAGCCTCAGTTCCAGTGCCCCTACTGCGTCTACCGCGCC
AAGCAGAAGATGCACATCGCTCGTCACATGGAGAGAATGCACCGCGACCT
GCATCTCAAACCGGATCAGTACATTAAGCAGGACAACGTGGACGCTTGTA
CCTAG
>BGIBMGA000148-TA  cds:novel  sequence:nscaf1108:2104167:2104543:+  gene:BGIBMGA000148  protein:BGIBMGA000148-PA
ATGGTGCATTTTCCTGGCTTTGGCACTAGACACGGTGGCGTGGCTTGGCT
TGGTGTTGCACAGTTGTACACGCCTTATATGTTGGGTTATGGGACGGCCG
GGCTCAGCAGCGGCAAGGCCGGGTGGACGCTGTACGAGTGCGTGGACTGC
GGCAATAAGTACAAGCACAAGGGCTCCTTGCAGAGACACATAAAGTACGA
GTGTAGGAAACAGCCGAGTTTCAAGTGCCCTTATTGCGTCTACCGAGCCT
ATCAGAAGCACAACCTGTTGCTCCACGAGCGACATCTCCACAAAGATATG
CCCGAGAAGGTGGATTTCGTGTCGGAATGA
>BGIBMGA000149-TA  cds:novel  sequence:nscaf1108:2180746:2189972:+  gene:BGIBMGA000149  protein:BGIBMGA000149-PA
ATGGACAGTTGTAATGGCGTCGATGGAAATGATAATAACGTCTATATTGG
TAGTCGTGTGAAATGTAATGACGATTTCGGGACTGTTAGGTATATTGGTG
AGGTTCAGGGCTACAAGGGATTATGGTACGGCATAGAATGGGACAACGAG
TCCAGAGGCAAGCACGACGGGTGCTTAGATGGCATCCAGTACTTCAAGAC
TTCCAAACCTAGTGCCGGTTCTTTTGTTCGTCCAAACAAGATCATCCCAT
CGAAGACTTGCGCGGAAGCCATAAGACAATATTATGGAGATCCGGAGGAC
GAAACATTAGCTGCTCACCGCAGAACCATCATCAATGAATGGAAGAGGGA
AATGGGAGCGCCTTTCATCGAAATGGTTGGTTTTGAAAAAATACACCAAA
AACAGAAATTTGATCGCTTACTAGAAGTATGCGTTCACGATCAGAATGTA
TCAAGAGCTGGTGATGTGTCTTCTCTATGTCCCAACGTGAGAAGCCTCGA
CGTCTCACGTAACCTCTTCTCCAACTGGCGTGAGGTCATACAACTGTCTG
CTCAACTACCGGACTTGAGAGATTTGGATGTTAGCAAGAACCGTATGCTC
ATCGATGCGCCCACAGAAATACTTGCACAACTTTCAATCAACTTTTCCAA
GCTTGAAAAGATCAATCTTTCTGTCTGCGATTATACATGGACGGACATAT
TGAAATTATCACATTTATGGCCTAAGATACATGAGATAATAGCTGCCTAC
AATCGTATAGATGAAATCGAACCACCGCTTGTAACTCTGAGGAGTTTATC
TGTGCTGAGACTGGATGGAAACCCGATCACCTCTTGGAGTGAAGTGATGA
ATCTTGGTGCTCTCAATCTGAAGGTTTTGAGTTTGAACGACTGTCTCATT
GCGGAGATTAGGTTCGGTGATGATTGGAATCAGAGAGTTGAGACATTTAA
AAATTTGGAGATTTTGTTTTTGAATCGAAATAGGATTAATGATTGGCGTT
CCATAAGTGAATTAAACAAACTTAGCTCGTTGAAAAAGCTTTATTTCCTC
AAGAATCCGATACAAACCACCGAAGACTACGACACAGGATCGCAGCTGGT
TGTCGCTAAAATTGGCACTTTACAGGAATTGAATGGCTCAATAATAACCG
GGGAGTTGCGTAGAGGCGCTGAATACGATTACCTGAAGCGTTACGGAGGA
GAATGGAAGGTCGCTCAGCTCGATTTTGAGGCGAAAGCGGCCTTCGATGC
CGAACATTGTCGCTTTGAGGAGCTCATCCGTAAATACGGAATACCGGAAG
ACAGCCTCTTGGTCAAGCTGCCGAAAATAACGACGCTGACATCGCAACTT
TTAGAAGTAACATTGAGAGACGAAAACGGAAAATCGTTTAAGAAAAAGTT
CCCATCTACGATGGCAGTCCAGAAGCTGATCACACTGTCGCAGAGATTGT
TCTCGAGAGCCGGCAACACCGGTACACCTCGACTTTACGTACTAGACGAA
CAGATGGATGGGGCTGAAATATATCTCGACAATTCTATGAAGGATCTCGC
TTATTATTCGATTAAAAATGGCGATGTTATTCTAGTTAAATTCAGATAG
>BGIBMGA000150-TA  cds:novel  sequence:nscaf1108:2193245:2197595:+  gene:BGIBMGA000150  protein:BGIBMGA000150-PA
ATGGGTAATTGTTTTGGATTATTTCGGCGCAGCGGCGTTAGGCGGCAAAT
CGTTCTGATACTAATAGGCTTAGACAACGCGGGCAAAACGAAAACTGTGA
ATAACTTAGTGGGCGATAAAGATGACAAAGTTTTACCCACAATCGGTTTT
AAAGCTGTTAATCTGGTGCATAAGGACACGCCCGTGACTATATACGATTT
GGGCGGTGGGCCGAATTTTCGACAAATATGGCCACAGTATTACAGTGAAG
TGCACGGGGTTATATTTGTTATTGATTCAAGCGATTGTTCGCGTTTGGAC
GAATGCAGAAGTGTGCTTGAAGATGTTTTGTCGCACGACAGAATATCTGG
TAAACCTGTGCTTGTATTGGCCAACAAACAGGACAAGACCGGCGCCCTAG
ACGACATCGACGTTGTAGAGAAACTTAACATAGAACCACTGGTCAATAGA
TACCGATGTCCGACTCTAGTCGAATCGTACACAGCTAATATCGATACAAA
ATCGAAAAAGCTGAAGATCGACCCCGGCCTCCGGAAAGGTTACCACTGGC
TTCTGAACTACATAATCCGACGCTACGGCGACATAAATTTGAGAGTACAA
ACCGACATCCACGCAGATCTGGAGAGACGGAAACGGATGCTCAACAAAGC
TTCGAACACGAACTCACAGATGAGCAACAGCGACGACATCGCAACCCAAA
CGGGCTTCGAAAATCCGAATTACGACTTAACGAAATCGATTAATAACACC
GAGATAATAATCGTCAAACCGATCAATCACAATCAGAACAGCATCGATTC
TACAATAACCGTTGAGAGTATCGATAATTCGGAATCGACTAGCTGCGGTA
AGCCGAAGTTGTCGCCATTATTCGGTCGTGCCAGTAACAGCCCTGCAACG
GATATCGTTAAAATTGAATTGGAGCCCAAGAGCGCGTTCAGGAAGCTGTC
GCCGATCGTGAGGAACAAAAGCGGCGGGAATCAACACATGGATTTCAAGA
ATCGACCTCAGTCGAGTCCCACTTTAAAGAAGATTAAGACCGAGCCCCAC
AGCAAGAACTCTTCGATGGTCGAAGACAAATCGGACACATCGTACGTTGG
CGACGGGAACCGCACCTGGGACGGTGCAATGGTGAACCACAGCCGGGTAC
TAGTCAATGCTGCCGAACTAGCTCAGACGCAGAGGGAAGTCGTGCTTAAC
GATCGCGGTAAGTCTGGTCTGCTGTCTGAGAATGATGCTGGTCCGTATTG
TAAGTCCTCACGGATAATAACCGCGAACCTGTGTGCTTAG
>BGIBMGA000151-TA  cds:novel  sequence:nscaf1108:2232343:2232987:+  gene:BGIBMGA000151  protein:BGIBMGA000151-PA
ATGGCGACACGTAAACTAATAATATTTCTTGCGATCGTCGCGTTGGCTGC
CGGCGAACATGAGAACGAAACAGAAAACAAAGCAGAGGAAGCCATGGAGG
CGGAAAAGGACCAAAAACTGAGGTCCGCGTCGCCGGCCAGATCACAGGGC
TCATTCCACAAGCTGACCGCCCTGATGAATAACACGGAGGAAAGACGCCA
GTCGCGTCGGAAGAACAAGGATAATCTCAACAAGATCCTGCAGATGAACA
GACGACACGATGACATGCTGAATGACAACGAAGGTATACCTATTAACCAG
AGGACCGCACCTGACAACGACACAACACTCACGGACAAGATCAAGATCCT
GCGTCCGCTCGTGCCGATGTATGAGCCGGAAAGCAAATACAATCACGTCT
CGCAAGCTAGCGGGGTTTTTTGTAATTTCGAAACATCAAACGCGTCCATG
GACTTATGTACGTGGCAGTGGAACTCCACGGTTTCGAGACACGGTCTGGG
ATTCAGTGTGATCACTCCGGACGATCTGGTGAACGTTAATAGTACAACTA
AGGGTATGAGGTTCTCCGGGCCTTCGGAAGACGCTGATCGGAACCCCAAA
GGTATGTTTGAACTTCATAGGTTGCGACTTTCTGGATCGTGTTAG
>BGIBMGA000152-TA  cds:novel  sequence:nscaf1108:2249571:2273243:+  gene:BGIBMGA000152  protein:BGIBMGA000152-PA
ATGGAGAATATGGTGGTGAAATCGCCACCATTTCGAGGTTTATGGGAGTT
TTGTAAGTTCGAAGCTCTGCTGCACCAGAGAATGATGCAGAACGCCAGCA
TCAGACTGATATCAGAGTCTACCATATCTGAAGTGCAATGGATCCTACAG
GAGGTTGCCGGGAACAATGCCGAGAACTGGTACCCGATGCGCTTCATGAT
CGGAAAGGTCCAGCAAGAGGTCAGGATCATCATAGAGATAACCCGACCGA
ACTACGTGAGTCTGGCGCAGCCCCTCCCGCACATCGCCATAGACAACATC
AGGATGATCGACTGCGTCCCGGAGCCACCAGTCTACAATGGCGAATGCAA
CGCTGGACAACTCAAGTGCAAGATAATGAACAGGGAGTCGTGTATCAAGC
TGCACCAAGTCTGCGATCTGGTGAAGGACTGTGACGACGGCAGCGACGAG
CAGAAGAACTGCGATAAAATGCCGTATGGATCTTATTGTAACTTCGAACA
GGACAGTTGCGGATTTGTCGACGTGCCTCAGCCGATCCTGAAATGGTCCC
GCCATAGGGGACCGACTCCGACGGACAAAACCGGCCCCAACTACGACCAC
ACTTGCGGCCCCCCAACCCAACCCAACCTCAACCCAACAAAGAAAGTTCC
TCCCCTGACCCCCCCCTTCCATATGCACTGCGCCGGGTACTATTTCTTTG
TGAACATGAACGTTACCGGCCCCAATAAAGAGAAAGCCGATTTCGCATCG
ACCGCCGTTATGAAGACCGTCATTTTTAACCCGCCTCCGAAGGTCCATGG
GGATGTCGCGTCCAAGTATTACAACTGCTGCATGGTAAGGTTTTACTACC
AGCAAAACGGACGTAACTATGGCTCTTTAAGCGTGGACGTGGTAGAGCTG
ACAGCCAGAGGGAACATCAGCACTTCAGTTTGGTTCTCCACTAAGGACAA
AGGCGAGAACTGGTACAGAGCTTCCATCTTCCTTCCTAACGTAACTAGGA
GATATTACCTCCAGTTCAAGACCCGTATGGGGATGCGGATCTATTCGGAT
TCCGCCATCGACGACTTCTCGATGTCGCCGGAGTGCTTCGGTCTGAACGT
GGACCCGGAGGAACTGGGAGACTACAACTATTACGATCCGGTTTTCGACG
AGAAGACCACGCCGCATAAAGATTTCACCGGTCGGGTCTATTACAGGTTC
ACGCCGTGCGGCGCGTCCGGTCGGTACGGACCCAACCAGACCATGTGCGA
CGCGGCCTACAACAACACGCCGGTCGATGTTAATGTCCTCCACACCCATC
CGTACACCGGCGTCCAAGTCTGGGAGGTTCCCGAGGAGGGGCTATACACG
ATAATAGCCACAGGCGCGAGTGGGGGTCTGGGCTCGGCCTGGGCGGGCGT
GTCTCATGGGGCGCAGGCCCGGGCCCTCCTCGAGCTGCACAGGAGTGAGC
TGGTCTACATGTTAATCGGACAGCAGGGCATCAACGCCTGCAAAAAGACC
TTATCGGCCCAGGAGAGTCAAGAATGTTCCAGAAAGCCCTCGAACGAGAG
CCTCCAAGTGTTCACGAGTAAGACACACGAGGTCAGGAATACTCACGTCA
TAGACGGAGGAGGGGGAGGGGGCGGAGGAACTTTCGTGTTTCTGATGGAC
AAAGAGGGCCGCCCGTTCCCGCTGGTCGTGGCCGGAGGAGGCGGGGGTAT
ATCCGTGGGCATCTTCCGCGACGACGGCTCCCAGCACGGGAAACCCCACA
CGAATTCCACTCCTGAATCTGGGTACATGTACGGCCAGCCAGACAAGACC
TCAGAATACGTGGTGCTCGGTACAGGAGCGGGTGGCGGGTGGGTGGCCAG
GTCGGGGCCCATCACGCCGGGGTCCGAGCGAGTGCGGGGCGCGGCGCTGA
GGGAGGGGGCGGTGGGCGGAGGGGCGTGCGTGGGGCGCGCTGCGGGGGGC
TTCGGGGGCGGAGGGGGCGGATGTCTCAAGGGAGGCGCCGGCGGGGGGTA
CATGGGTGGTAACACTAACGAGGGCGAACATGGCGGAGGGGGCTGGTCCT
ATATAGACGGCAGCCGCGCCCTCCGCGTGTACAGTGACGTCAGCGTGGCA
CCACGCACCGGGCCCGGCGAGGTGCTCATCATCCCGGCCATACACGACTG
CGGCTGCGACTACCGGTGCGTGGCCCTCAACGAATTCAGGAGCGAGGTGC
GGTGCTATTGTCCCTCCTCCTGGGTCTTCAACCCCATGGACCCCGGGAAG
TGTGTCTATCCGAACACTTGGTTCACAGTGGAAGGAGAATGGAGCACATT
CACGTGGACCATTGTGGCGTCTTCTATAGGGTGTGTGGTGCTGGGGGCTC
TGGTGTCCCTCTCCTTGGTGCTATACAATCGCTACCAAAAGAAGAGGGAA
GCGAGACAGGCACAGAAGCGGATCATGGAACAAGAGGTCCAACTGCACAG
ACTCAGGAACGCTCCGGGAGGAAACGACAACGCGCTGGCAATGGCTTTCA
ACCCTCACTACGGGAGCGAAAGCTTCCTACCTCAAGGGATCGATGTGAGA
GGACTCCCGCAAGTCTCGAGGGAAAGCTTAAAGCTTGTCAAAGCATTAGG
CCAGGGCGCCTTCGGCGAAGTCTACCAGGGCCTGTACCGGCACCGCTCGG
CCGACGCCGCGGAGATGCCGGTCGCGGTCAAGACCCTTCCCGAGCTGTCC
ACCGGCCAGGCCGAGTCCGACTTCCTGATGGAGGCCGCCATCATGGCCAA
GTTCAACCACGCCAACATAGTCCACCTCATCGGCGTTTGCTTCGATCGAC
ACCCGAGGTTCATTGTGCTAGAATTGCTGGCCGGCGGCGATCTGAAGAAC
TTCCTTCGCGAGAGTCGCCCCAAGCCGGAGCGGGCCAGCGCCCTCACCAT
GAAGGACCTGCTTCTCTGCTCGGTGGACGTCTGCAAGGGATGCCGGTACT
TGGAAACTAAGAGATTCATACACAGGGACATAGCGGCGAGGAACTGTCTG
CTGACGTCCCGGGGCCCGGGCCGCGTGGTCAAGATAGCGGACTTCGGTAT
GGCTCGAGACATATACCGCGCCGACTACTACAAGAAGGGCGGGAAGGCCA
TGCTGCCCATCAAGTGGATGCCACCCGAAGCTTACATTGACGGAGTCTTC
ACCACTAAGACGGACGTCTGGTCATTCGGCGTGCTGCTATGGGAGGTATT
TTCGTTAGGCGTGATGCCGTACACCGGATGCGCCAACCGGGAGGTCATGG
AGCTGGTCTCTGGTGGAGGAAGACTGGAGAAACCGTACGGTGAGGGATCT
GAATATCACAAATTTAAGCGTCGTACTCCGATACCTGGGCACTATATTTA
A
>BGIBMGA000153-TA  cds:novel  sequence:nscaf1108:2280637:2289701:+  gene:BGIBMGA000153  protein:BGIBMGA000153-PA
ATGGATCAGCTGGGAGTTCATAGCAGACCGCAAACGGCGACACGCAACAA
GGAGGAAGAAGAGGACTTACAATATCTACCTCTGCTGAGAGCATCACAAG
AATATGGCAACATTCCAATAAGCGCGGAGCCCAGCGTAAGGCACGTAGAC
GTCGTTGTTTCCGCCGAAACAAGGAACACCAACAAGTTTCTGCCGTCTAA
CTCTACTGACAGGCTATTGAGTTCAGTGGAGGAAGCTCATATCGATGATG
AGTCGTTGTCGGAAGTGGACGAAAAGCCCGTCGTGTGGGAGACCTCATTC
ACAGTGATACCACCCGTGCTGCCGAAGCCACAACGTGACGAAGGCCCCGC
GGTGGAAAAACTGATAAGCATAACACCCACAACGCCAAAGCCGCCTGAAA
ATGCTTTAACGAAAGCAATCGACGCCACAGTCATCGACAAAACCAACCAC
AAGAACGCTCTCGTACCGGACAGGAAGACGGCTCCGATAGCGTCGCCGGA
CCCGCCGCGCATTAACGCTTGGAGCCAGGACCCTCCTAAATTAAACCCTA
AACCGAAGCCCCTTTGTCTGGACGCAGCCAAGCTGGAACAAAACCTGAAC
GCCCTAAAGAAGAACAGCGGATCAGTGAACTTGAACACCATGAACATTCT
CCCTCCGTACATCAACGTCGTCACTCCGAATAAGCTAAGCGAATCGAAGA
CCATACAGATAGATCCAAAGAAAGCTGTCATAGACGATAGCCTGACTACT
AAGACTAAGTTGAAGCAGTCTAACTCGGCGGCCAGTCTGCTAAACGGGCC
AATGACGGACGTACCATACGTCGACAGCGACAACACCTCATCATCGAGCA
GTAACAACGCGAAGAACGGAAGGAACTTAATTAAAAAACAGGGTAGTGAT
GCTGAGGTAGCCGATTCCGAGATAAGTTGCTGA
>BGIBMGA000154-TA  cds:novel  sequence:nscaf1108:2355097:2366326:+  gene:BGIBMGA000154  protein:BGIBMGA000154-PA
ATGGCAGAAGCTATGTTTTCCGAAGACGGGAAATACTATTCGACAATTAC
TAAAGATGGCAGACTTAAGATATGGGATACGGAGACCAACGTACTCAAAC
AGGAATACACACCTGATCTTCACTTAACATCACCTCCTACTTGCCTACAG
TGGACAACCGTCAGTCAATCAGTTTCGAACTTAAAAGGGAACCGAAGCAA
TTCAAATGCGAGTACAAACGAAAATGAGTCCCAATGCATAGTATTAGGCA
CTACAAATGGTAAACTGTTAATATACTCAATAAGTCAAGCGAAAATAATA
AATGTTTGGGTGCCCGCCAAACATTTTAGCGCTAAAGTGACCGCCCTGGA
TTGGAGTAGAAAATACGGTTTGTACAGCTGTACTAAGGACAGTAGAGTCT
ATGAGTGGAACATAGAAGATGGTTCAGTTAAACAAACCTATAATATTTCT
ATTGAAAATAATACGAAGCAGGGGAGCAATATAAACGCCATAAAAATTAT
ACCACACAATCAGCACAAGAAATCCCGGTACTTAGTAACTGCATCATATC
AGCTCAGTCTTTGGAGGCTTCACAATAAAGATGTGACATTGATCAAGAGC
TTAGGATACAGTACTTCGCAGACCGCTATTCTGTCACTTGTCAGTTTCAA
TGACACATATTACATTGTTGAAGGGTCAGAGAATGAACGTCTTCTATCGT
TCTGGGACGTGACTGTTACTGATGAAAGCACTCAAAACAACAACGATGAG
CCGACACCAAACAAACGTCACAAGAGAAAGCACAGTGCGGTGCCGGTCCA
ACCCACGCCCATGTACAGCTTCGTGCTCGAGGACGCACCGAGAGCAATTG
ACTCAGTACTCAGAGAAGGTGATGGGGTCCAACTGAATATTGTCGCTGCT
ACGAGAAGCGGAGTTGTGCATTACTATCAGCATACTTTAAATGGGTCATC
AACAAAACCAATAAAGCCATCATTAACTATACAAACAACGACAGCTGATG
CCAAACCTCTACCGCTACAGTGCTGTCGGCTTCAGCAGGATGGAAACATC
AATCTCGGATACCTCAATGATAGAGGACTGGTTTTTGAGAAGATCACACC
GGACTTAAAAACGAAAACTCAAGTACTGATCAGGGGCGACGTTAAAGAGA
AAAAGAAAACCAAACAAAACGATAATTCACTGTTGAGAACGGAATTTCAT
AGTTCTGAGGCAACGTACCTGGACAACACCGCGGTGGCACCCAGGAAACG
AACGGCGCCGGGAGCGAACCCTAGTATCGAGGTCCCTATGGAAGCTCGCC
TCCAGAACTTGGCTCTAGACGTGAACAGCAAGAGTAACGTTGCGGTCAAT
GAAAACCTCACCAAACTATTAATCCAGGGACTGCACTCGAAGGATAAGGA
TATCATCCTGACGGTCCTTCAGAAGAATGATCCCCGTGTGGCCAGGGTCA
CAGTCTCCAATCTGCCTCCGCAATATGTATTTATGCTTCTAGAACAACTA
ACCGAAATGTCCTTGAAGAAAACTAGCCAACGGTCACACCTATGCCAGCT
GCTGAACCTGAAGGGCCGGCTGGAGCTGACGCTGACGCAGCGGCTGCTCG
CGCTCGGAGCAGAGAAGCAAGACGAGCAAACTGCCGTACTTGATTATAAT
GACTCGTCAGACGAAGACAACGATGCGGACATGGAGCCCTCGCAGTCCGA
GAGCGGCGCCTCCTGGGACGAGAGCGACGAACAACTCTCTGACGACGGAG
ATGTAGAAATAAGCGATGCAGAATAA
>BGIBMGA000155-TA  cds:novel  sequence:nscaf1108:2429901:2435940:+  gene:BGIBMGA000155  protein:BGIBMGA000155-PA
ATGGTAGTTGTGTCAAGTAATTTTGCTGAGCCGGCCGATGGTGTGTTGCT
ACAGTCTCCATCTACAAAACTTCTCATAAATGATCAAGAATTAGGCACAG
CTACGTTGTACATCACTGAAAACAACGTCATATGGGGCGGAGGCGTTAGT
CCATCAGGCAATCCAGCTCCGACCATCAATCTACTCTATCCAAGCATATC
TCTACATGCGATACAACGCGAACCATCCCCTGCCTTGTACATGGTTCTTA
ATTATGAGTTACGTTTACCAGAACTCAGTCAGCAAGCAGGTTCCACTGAT
GCCGACGACGATGATGACTTTGATGTCGATGATCAACCCATAACACAGCT
CAGATTCATCCCAGAAAACGAGAACGAATTACAAGCCATGTATTCGGCCA
TGTGTCAGGGACAAGAATTGCATCCGGATCCGGCTGATGAGGTCGAGGAT
GATGACCCATACATGGACGGAGAGGAGTTTGATGAAGGGGAGGAGGAGTT
TGAAGATGCTGAGGAGAGCGCGCCCGACCCCGCCGCCGCGCTGAGACGCA
TGAGGCTCGGCCCCCCGCCCGGTAACGGCCACGACGCGGACCTGGCCAAC
AAGTGA
>BGIBMGA000156-TA  cds:novel  sequence:nscaf1108:2511127:2512148:+  gene:BGIBMGA000156  protein:BGIBMGA000156-PA
ATGATACGCCCGTACCAAGTCCTTCAGCAGGCCGGCAACATAGACCGGCT
GGGGAGGTTCCTCTGGTCGCTGCCGGCATGCGAGCGTCTTCACGCCCACG
AGTCGGTGCTGAAGGCGAAGGCCATGGTCGCCTTCCACCGGGGGAACTTC
AAGGAACTGTACAGGCTGCTGGAGTCGCACAACTTCAGCGCACACAACCA
CGCAAAGCTGCAGAGTCTATGGTTGAAAGCCACTAAAAAGCGAAAATTAC
AAGCAAATTTCTCGCTGGATCTTCGCATCGCCAAGACCTTGAAGATTTGA
>BGIBMGA000157-TA  cds:novel  sequence:nscaf1108:2576548:2577945:+  gene:BGIBMGA000157  protein:BGIBMGA000157-PA
GCACCTTTATCCCCGACACCATGTGCAGAGATAAGTGATGATGAACTAGT
TTCTATCTCAGTTAGGGACCTCAACAGGCAACTCAAAATGCGAGGCCTCA
CTCGAGATCAGATTGTAAGAATGAAACAACGTCGCCGGACTCTAAAAAAC
AGAGGTTATGCCGCCTCGTGCCGTATCAAGCGTATAGAACAGAAAGATGA
ACTCGAGAACGAGAAAAGTCAGGAATGGCACGATATGGAACTGATGCAGG
ACGAAAATAATAGAATAAGGGAAGAGATTGAAGCGTTGAGAAGCAAATAT
GATGCGCTAAAACGTTTTGCGACGATGAAGAGCATTCCTTTGCCGGCAGA
ACTGGATATATTACCGTGA
>BGIBMGA000158-TA  cds:novel  sequence:nscaf1108:2693518:2696851:+  gene:BGIBMGA000158  protein:BGIBMGA000158-PA
ATGGCAGACGCGGCAACAGCAGTTATGGCTCTGGCGTATTTGTTCCAGTG
GCCTCCCCAAGCAATAGTGCAGGATGGTGACACCTTTGATTTCGTCGTTG
TCGGATCGGGATGTGGAGCTATTGTGGCTGATAGATTGTCGGAAAACAGT
TCAGTGCGAGTTCTTTTGATTGAAGCAGGAACATACCCGTCGAACGAATC
TATTATGCCTGGAACTTTTCCTTTACTCCAAAATTCATACGAGGACTGGA
ACGAGACATCGATCCCGGAGAGCACAACGAAACACCAAAAGATCGGCGCG
TACAAGCTGTCGACGGGAAAAGCCTTGGGCGGAGGCAGCACTATCAATCA
CCTACTCCATCTCCGAGGAGACAAGGACGACTTCGATACTTGGGCGTCCT
ACCTTGGAGACGACTCTTGGTCATCCGCAAACGTCCGTAAGTACTTCAAG
AAATCGGAGAACATGCTAGACGCAGATATAATGGCCAGTCACGCCGACTA
CCACGGGACTGAAGGTCCAGTGATGGTATCAAGGCAGCCCGACGACGCCA
CGCACAACTTATTGAAGGCTTTTAGCGATATCGGAGTGCCAACGGTGATT
GACTTGAACGCGGATGACAACGTTGGATGTGCAGAGGCTTCATACATCAT
AGGTGACGGTGTGCGACAGAGCACTGCTTACGCGTACCTAAATAAAAAAA
CTAGAGATAATCTGTACGTGCTTACCGAAACATTAGCAGAAAAAATCATC
ATCGAAAACGACATAGCTAAAGGTGTTATCTTGCGGCTAGCAAGCGGCAA
GAAAATCAATGTTTACGCTAGCAAAGAAGTTATTATATCGGCCGGATCAT
TCAACAGTCCAAAAATACTAATGCTCTCTGGGATCGGGCCAGCTGATCAC
CTGAAAAGCATGGGCATTGACGTCATCAAAGATCTACCTGTGGGCCAGGG
AATGCAGGACCACAATGCACTTTTCCTAGTCAACAAATTGGAAGAATCAA
CGGCGACTTCGGAAACATTACCATTAACAAAATTTCCGTTCCCTATTCTA
TTGGCTAGCGTCAACCTAGATGATTCTAAAAGCTACGCCGACTATCTGCT
TATTGGACTTGTATTCGCCCAGGACAAAGGCTACACCGATGTTACTTGTT
CGACTCTCTTTAGCTTCACCGACGAAATATGCTCGAACTTTAGCGAAAGC
GTCGCCGGTAGGAACCAATTCATTTCATTAATAGGCACATCCCAACCAAA
ATCCAGGGGCTACGTGCAGCTAAAAAGTTCAGATCCAGATGACAAACTAG
TTATATCAGAATCATTTTATTCTGATCCCGAAGATTTTACTAACATGCTG
AAGTATCTAACTCATTTTTTAACTATTTACAATTCCGCTTATTTCCAAGA
TATCAAAGCGGAAATAGCTGATCCCGGCTTGGAAGAATGCGGTGAGATGG
ACGTCAGTAGTGAGGATTATTGGAAGTGTTACATCAAGTCCATGACCGTC
CACCTATTCCATTACTCCGGTACATGTGCCATGGGCAGTGTGGTGGACAG
TAAAATGAAAGTGTACGGTATAGATAACCTCCGGGTTGTCGATGTGAGCA
CCATGCCTTTTATCGTCAGAGCCAATACCTTGGCGGCTGGCATAATGATG
GCGGAAAAGATAAGTGACGACATTAAAAATGAATATTCCCTTTGA
>BGIBMGA000159-TA  cds:novel  sequence:nscaf1108:2722142:2723161:+  gene:BGIBMGA000159  protein:BGIBMGA000159-PA
ATGGACGACCGAATATGGTCCCTAGCTTCTCTCCCGATAAAGCTTGGGGG
CCTAGGCATCCGCAAAATTTCATGTGTAGCATTACCAGCATTTCTTGGTT
CAGTCCACAGTACTTACGAACTCGTTTCTAAAATTTTGTATTTGCCTTTA
TTGGATCCAAAAATCACTTATATGACTGAAGCAAGAAATGAGTGGTTACT
AACCTGCCCTAATACTGATCTGCCCACGGTCCCGACTTCTCAGCGATTGT
GGGATGAGCCGCTCTGTGAATTAATACGTAAAAATTTACTTGACTCATGT
AGAGATTCAACAGAGCGTGCTCGCCTCCTCGCAGTTGCAGAGTGGGAATC
GGGGCTATGGTTGCAGGCCCATCCATCACTTCACACCGGCACTCTAATGT
CCGACAATAGCTTTCGTTTAGCAACCTGTCTTCGCCTGGGGGCACCTTGC
TGTGTTCAGCATCACTGCCAGTGTGGCAACATTGTTGACCGCTTTGGTTA
CCACGGGCTCTCATGCGTGAAAAGCGCTGGCAGAATATCCCGCTACGCCA
GCATAAATGACATCATCCGTCGGGCCCTTGTCAGCGCCGGCGTGCCAGCC
ATTCTAGAACCGAATGGTTTGGTGCGAAGCGATGGTAAGAGATCAGACGG
TATGTCGATAATTCCCTGGAAGATGGGTCGGTCGCTCGTTTGGGATGCGA
CTTGTGTAGATACCATGGCACCGACACATCTTCCTGGGACTAATTCTAAC
GCTGGCAGCGCTGCTTCAACGGCTGAAGGCCTCAAACGACGGAAATATGA
AAATCTCTCTAAAGATTTCATTTTTGTTCCGTTTGGGGTGGAAACTTTGA
GCCCCTGGGGCCCATCTGCTAAAAGCTTTTTTAAGGACCTTAAAAAAAAC
TTTTTGAGGCCTCGGGAGACCAGAAGGCCGGTACATATTTTGCACAAAGA
ATTAGCATTGCTATCCAGCGTGGAAATGCTGCCAGCCTTCTGGGAACTCT
GCCAACCGGCAGTGAGCTAA
>BGIBMGA000160-TA  cds:novel  sequence:nscaf1108:2856867:2862988:+  gene:BGIBMGA000160  protein:BGIBMGA000160-PA
ATGAATTCAATTATAGTAATACTTTCTTCTTTTCCAGTGCTGGCCACGAC
AGCAGCCTTCCAACAGCAGTACTTCAGGGTGGTTCCTCGAAGCCTGCGAG
TTCAGGAGGGCTCAGAGGCGGTCCTCGAGTGCGCTGTAGCCAATCTAGCA
GGCCAGGTGCAGTGGGCCAAAGATGGATTTGCACTTGGTTTCTCATCAGT
GATCCCAGGGTACCCGAGGTACACGATGTTCGGTGATCGTCGGAACGGCG
TCTACAACCTGAGGATCGTCAATGTCACATTGGAAGACGACGCGGAATAC
CAGTGCCAAGTCGGGCCCGCTCAGATGCACAAAGTCATAAGAGCGAACGC
TTCGATCACCGTTATCTGTAAGTAG
>BGIBMGA000161-TA  cds:novel  sequence:nscaf1108:2917737:2918135:+  gene:BGIBMGA000161  protein:BGIBMGA000161-PA
ATGTCGTTTGAGGAATATCATACGGTCATGGAGCATCATGGAAAGGATTT
TATTCCAGAGACGGAAGTGGTGGGTAAAGGGGTGTGGCGGGTAGCCATCA
TACAACGCAAGATAATTGACAGATGCCTGAATCTCGCTTACGATATTTTC
AAGATAAAGCGCATATATACAAGTTCCGAACAACAACATTCGGACCTTCG
GTCTATCGAGCAATATCACCCGCTCGGTGGAAGATCTTCCCTTTGTCGTA
AGCCCCAAAGGGGTGATCAAAATGAGATGAGAGAATCATTCCCAATGACA
CCTAAGGGTACATATGCATTACCTTAA
>BGIBMGA000162-TA  cds:novel  sequence:nscaf1108:2984227:2987639:+  gene:BGIBMGA000162  protein:BGIBMGA000162-PA
ATGATTAGGAGTTGTGAATATATCAGTACTCCAATATCAAAGAGTATCAA
GTTTGAAAAGATAGCCCCCCCTAAATCGGTAGAGATCACCAATCATCCCC
CGAACTCGAAGCTGGAGGTCAAGGAAGGCGAGGACGTGTCCTTGGAATGC
TTCGTGAAGAATGCCAAGCCCCCAGCGAAGATCGTTTGGTACAGAGGAAA
CGTGGAGCTGAAAGGAGATAAAGGTAGACTATTTTAA
>BGIBMGA000163-TA  cds:novel  sequence:nscaf1108:3058618:3065058:+  gene:BGIBMGA000163  protein:BGIBMGA000163-PA
ATGTCTGAAAACGTGCTCTCCTTCACGGCCGATGCGTCCGATAACAAAGC
GCGTTACAGTTGTGAAGCCAAGAATATCATGATCAGCAACACGCTGAAGG
CTGAGATCGACCTGACTGTGCTCTTTGCTCCCGCCCACGTCACTATATCT
GGACCCTCTGAAGCGAGAGTCGGCGATCCAGTTCCCCTGACCTGCAGTAC
AGCTCCTTCGAATCCAGCTGCTGAGATTAAGTGGCTAGTCATAGGGAAGC
ACCATAAAGAAGCTAGTAATAGAACCGTTATTTCTCCAGAAGGTGGCTGG
ATTACCTCGTCCAACATAACCGTGATAGTGGAACCGAATAGAAGGTCAAT
AGTAGTGGTGTGCCACGGCATCAACGCTCAGCTGACGGAAAACGTGATCG
CCACTCACACCATCAATGTCTTGTACTCATAA
>BGIBMGA000164-TA  cds:novel  sequence:nscaf1108:3083733:3102110:+  gene:BGIBMGA000164  protein:BGIBMGA000164-PA
ATGTACTCCAAAAAAGACAGTGGCATTTTTAAATGCATGATCAATTCTCC
ATCAGATCCACCTTCGGCGCCCATGATAACTGGCTACGTGCCCGGCACAA
CCCTCGCTGCCGGAACAGTTCAGAAGCTGGCCTGCATCTCGACTGGAGGG
AACCCTTTGGCCACTCTCACGTGGTTTAAGAATGACAAAAAGATACATTC
AACAACTAAGACAACGGACAAAGCGGTGTCAGCAGAGATCTCGATCCTGA
CCAATGTGACCGACAATCAGGCCCAGTACAGATGTGAGGCCACGAACAGT
GCGACCGAGATACCGCTCTTTGAAACAGTCACACTAAACGTACACTTCGC
ACCTGAAGCTGTCAAGGTCCGAGCTGAACCCGACGTGCTTAAGCCGGGAA
TCGAAGCGACACTGATCTGCGATTCCGCGTCTAGCAACCCGCCTGCCACC
CTGTCGTGGTGGCGTGATGGGATTCCAGTTCAAAATGCACCAATATTCGA
CGACACGACATCTTACAACACAGTGGGAATCGAAAACGAGCCGTTGATAA
TATCGGTCAGAGCGGATGGCAACCCGCCCAGCATCACCTACACGTGGACG
AAAGACGGCCTTCCCATCACACAGTCCTCCTACAGCAGCGGCAATGACAG
GATAATATCAGAAGGCAGCATGCTGAACATGACGAAATTGACTCGTCACG
ATGCCGGGATATACACTTGTGAGGCTGTAAACTCTCAGGGAGCTGCTGTC
GCCAATATTTCCGTATCAGTACACTATCCAGCGGGCATTAAATCGGTGTC
TCAAAATGTGGTTGCAAACCCAAACGAAGACGCCGTTTTGTCTTGCACTG
CGATCGGAAATCCTCTATTAGCGGAGCACATTAAATGGGAACGCAAAGGG
TACAAAATCGACCCCAAGTCTGTAACTTTTGAACCGAAGAATCTCACAAG
TTATTTAATAATACGCAAGGCAAAAAGCGAGAACTTGGGTAATTTTCAGT
GTGTGGTCAACAATGGTATTGGAAGTGCGACTAAACAAGACGTTATGCTT
ATAGTTAAGTTCAAACCCGAGATGGACACTTCACCTAACTTCGTCAAATC
GGCCTCAAATGTTGGACAAGTTGGACGTTTGATGTGCAAATGCAAATCAG
TGCCAGCGCCTAGCTTTACCTGGTCTAAAAATGGAGTGAAGCTACCTGTA
AATACATCTACGAAATATTTCGCGGAGTTCCACAAGAACGATCACATCAC
CTACACCTCGGTGCTGCTCATCAATAACGTCGCCACTTCAGATTATGGGT
CTTACGAGTGTGGTGCCAGGAACGAGCTTGGGTTCAGTACCACGACGGTG
AAATTAGACGTGACCAGCGCACCAGATCAAGTGGTCTCGCTAACCGTGAC
AAATGTAACTCACAGTACGGTGACATTGGAGTGGGTACCAGGCTTCGACG
GAGGACTGCAATCTTGGTATAGGATTCGATATAGAAAAGTGTTCGATGAC
TCGTACAAGTACGAGGATGTTCTGCCCAAGCACGCTACGAACTTCACCGT
TCATGGACTCGAGAAGAACACCGATTACATATTCTCCGTCATGGCTATTA
ACAAAATAGGGCAAAGCAAATACAGACCGGACGATACGAAGGCGACGACG
CTGACTTCTTCGGAAGTAGGCGAACTGAGTACAGTATCCACTGAATACGT
AGAGACACCTGACATATCCAAGCCTGTCATTGTTTACGTGTCTCTAACAG
GAGCCGTCTTAGTATTGATAAATGTCGCATTGATTGCTTGTTTCGTTTGG
AAGCGACGTTTGAGACGCATCAAAGAACAAGCCGGCCAAGCTTCCAAATC
AGCCACAATAGAGATGTACGCTCCGTCGTCATACAACGACACCATGACCG
GAGAAACCCTCAGCTCCGTCTCTGAGAAATCCGAGACTTACTCCCAGGAC
GACGGCGATGAGAGGCACCCTCCGCCGATCCCGGAGGTGCCGTCTATACA
CAATAGGCACATGCTTAGTCAGACAACTGATGCGTACCTAATGGAAGATC
AGGGTCTAGTGATCCCACCACCCTTGGATTACCCCCCGCCGAACTACGCA
GTGTACGACGGCGACCACTCCAGGACCCTGCCCCACCCTCACAGGCACAA
GGACATGAGTGGACACAGCACGCTGGGCAGAAGCGCTGGTAAGCCGAATT
ACGTACCGGCTCCAAGTCCGATGCCGCCGCTGGATGGCTCCTACTACAAC
ATGTCCTCGGATAGGTACCTGTCGTACCCACCACTCATCGGGGAGTATCT
ACAGCAGCAAGCCGGTCGCACCCCGACCCCTCCCCAGCAGTACGGAGCGC
AGCCTCTGACGAAACCTCATCTGATGAACGGAACTGTGACAGGAGGGTCG
CCCTCGCACATGCCGAGTCCTCCTCACAATTATGGACTTGACGGTCAGTG
CCTATTCGTTAGTGACAACTATGGTAAACCAGGTGACAAGTTGGTTGTAG
CCAGTTATTATATCTGA
>BGIBMGA000165-TA  cds:novel  sequence:nscaf1108:3103371:3104461:+  gene:BGIBMGA000165  protein:BGIBMGA000165-PA
ATGGCGGCGGTCCCCCCTCCTGACGTCACCGTGCTGCACCCGGGGAATTG
CGCGCAGCACCAGATATCCCAGACGCCGTCTACGAAACAGCCGCAGTCGA
TCCTCAAGGACCCGTCGAGGCACAAGTACGGGCACCCCTACGGGAGTCCC
GTCTCCTCCAGCACCCCACACAACAGCAACCAGATCCTGACGGTGCAGAA
CCTCACCAGCGACACTCCACAGTACGGAACCATCAAGAAGGAGAACAAAA
AACAAAACGTGACCATCGATGAGTCCTTCAATAAAAGAAGCGAGACTCAC
GTTGTCTAA
>BGIBMGA000166-TA  cds:novel  sequence:nscaf1108:3225672:3240195:+  gene:BGIBMGA000166  protein:BGIBMGA000166-PA
ATGATACTTCTTCTCATCATTTTGGTGGGACAATCCAGGTGCCAGGAAGT
GACAACTCCGTCCAGTCTTCTTGGGCCAAAGCACTATAACTACCATGCGT
TTGATGCTGAACGGTACTTGAAGAGCTTAAACTTACCGGTGCCAACAAAG
CAAGGACCGGTTCTCTTCCCCAACGATGCTCCACCGGCACCAAGGACGCC
ACTCGTCGTCACCTCCCGACCCCTCATCGAGTCCATAGCAAAAAGCGACT
TGAACCCACTACCGCAAAACAATACGGAGGCACAACCATCGAGCAATGGT
GTATCTTTTGTTCCATTCTTTGGCAAAGTCAACGAATACAGACCGTTCTT
CGGCGCTGGACCAGGGAAGCCACACGTGAACCGCTTTGAGAATCAATCAC
CCTTACCACCGATCTACAGAGTAATCAATGAACACAAAGTCCAAAACAAG
AAACCTTATGACTACGACTACAAGGTAAAATCACCAGAATACAATCAGCA
TGACAATGAAATACACGATGAAAACAATTCAGATTACAATCATGCTCAAA
ACTACGCGTTTTCCTATACTGTGAAAGACAAGGATACGGGTGATGATTTC
TCACACTCCCAGCACAGTAGGGGCGCCGCGACCAATGGAGAGTACAGAGT
GAGATTACCGGACGGTCGAATGCAAATTGTTTCTTACACGGCTGACGAGA
ACGGGTACAATGCTGAAGTCAGATACGACGATGAAGATAAAGCATCAGTT
AATGCCATTGATATTAACAACGACAATTACAACAGTATAAATACGAACAC
CGTCAAACCAACAGACTATATTAATGTAATCACGGATTACAGAAAAACGA
ATTACGATAGAGGTAATAATTTTAATAATTACATTAGCACGACAAGGTCT
TACGATGATGATGTAATTAACTCTAATAAAATCGCTAATAATGACAATGA
TTACGGTCTAAATGATTACGCGAAATTGAAAAATCAAAACGAGTATGTAA
ATTATGATTCCAAAGAATTTTACAATGACGATTACTCGTCAGAATTGAAC
AGCAATTATCCGAGTTACATTAGCAAATTCAAGAGTTTTGCTGACGATAA
AATAAACGATAATTATCAAGTAGTCACATCAACGAGCAAGCCGAATTTTG
ATGACATCAGGAATTTGTTGATTGACGAAAAGACGTATAACACGAGACAG
AGTTACAACGATATTGAACCTAATTCTCAGTCTACATTGAAAGATAATTC
CTATAATCCTGTTAATTTTAAGAAATCAAATTTGTATACCAATATTGATG
AGTCAATCGCGATAACGCCGCGAAATTTTGTAACTAACCCATTTGTAGCT
ACAACGCCGAGTAGCTATTTGGTTTCAACGATAACTAACTTGCAAAACAG
AATCAGCTCGCGTCAACCAATACCAATCCTATCCGGTAGATTCATTGATA
AAATCAATAAGTATTTAAGTTATAAATAG
>BGIBMGA000167-TA  cds:novel  sequence:nscaf1108:3265913:3270326:+  gene:BGIBMGA000167  protein:BGIBMGA000167-PA
ATGGCCCAAGGGATTTCTCCACAAGAAATAGAGGCTCTATGCCAGACGCC
AGATCCCACTACCAAGGATTTTATGTTCCAACAAACAATGTACAGGATCA
AAGATCCAAGGAAGACTATACCTTTTTACACTGGTGTCCTCGGAATGACA
TTACTTAAGCAACTGCATTTTCCAGCAATGAAGTTTTCGTTGTTCTTTAT
GGGCTATGAGAATCCAGCTGAAGTACCGAGAGACGATGACGCCAGAACTA
AATGGGCCATGACTAGGAAAGCCACGTTGGAATTGACATATAACTGGGGA
ACAGAGAGCGACGACTCAAGCTACCACAACGGTAATTCAGATCCTCGCGG
TTTCGGACATATTGGTATACTTGTGCCGGATGTGGATGTGGCGTGTGCTA
GATTTGAGCAGCTAGGTGTTAAATTTATTAAACGTCCCAACGATGGTAAA
ATGAAAGGCCTAGCTTTCATTCAAGACCCGGACGGTTACTGGATAGAAAT
ATTCACAAGTAATGTTGTTTGA
>BGIBMGA000168-TA  cds:novel  sequence:nscaf1108:3293287:3295740:+  gene:BGIBMGA000168  protein:BGIBMGA000168-PA
ATGTCAGTGGGAGCTCCCGAGAAACTACTTCAAATAAGAAATGATAACGG
TACTTGCACTAATATAGCAGCTATCCTGATCGTATTTAGGATTGCGTTAT
CCAAACAAAACATCGAAAATGACAAAATTGATTTAATACTGAACGATGCT
CAGGAAATGTTAAGAAAATTAACAACTGATAAGAAATATCGGTTTTCATC
TCTTCAGCCGATACCGAAGGAGGGAGAATTTCAAGTATTAAACACTAGGA
TAACCGATAATGAACCTAACAGCAAAATCGGTTGCCGCGACGCCTTAAAG
TTAATGACGGAATTCAAAATGAGCACCGAATTGATTAACCATATCTGTCA
AAATGAACTGTCATCGATGTCATCGAGCATGATTGACAGCACTAAAAATA
TAAACTTAATGGAAACGGGCTTCACTCAACGCGGTTCCGTTCGGAAATTA
CCAGATGAAGTTGTCAAAAATATAATAATATCGTTTTATAACTTTAAGCC
CAAGGCCTTCAATAATTTATTCGACACAAACGACAACATAAATTCGGACA
ACTTGAAACAGTTGAATGATTTTATCATTCAACAATCGCATGTAAAATCT
ACTTCAAGCATTGACCAAAGTGGAAATATTGTGTATAAAGTCGAAAATCC
AGAAGCAATACAGATTATCAGCGAAATTTTAAATGCAGTTTTAATGAAAC
TGTTTGATTTACATAAAAATATTGCTAACGGTCCGGTTAGTCATGATTTC
AATGTCAACAAAATACAACAAAACGCCGAAGAGGAATTAAAAAAATATTT
ATCACAAGATAATGTCAGCATAAACTTATTTAATTTATCGCAAGATAATT
TAACGAATAAGAAGGACTCCTTAATAAATATATTCGGAAACAAAATCGAG
AGCCCAGAAAACAATCATGCATTTAGTAAAACGATATTGTTTAATAAGTA
TATGCAGAAAACTCCTGAAGTTAATCCAATTACGAACGCATTAGCAGACT
ACAATCTGAAAATGCATCCAAAGCAAGTGAATGCCGATCAAGATTTACTA
AAATTTGGTAATGATAATAATCTTCCCTTAATTTCTAACAAACAAAATCA
ACCGATAGGTAGTCTTGTATTTAAAAATACTCCTAATACATTAACGGATA
AACCAGTATTAGAAGACTTCGAACAATATTTGAAAGTCGTTAATAATTTA
AATAAAGCACAAACGATTGATAAACCCGTTGAAAATGTTGAAACAAAGGC
AATACCAAACGAATTACAGAAGAACGGGGCTGGTAATGGTATTCTCGAAT
TATTGAGTAAATCACCATATTGGAATCAAATCCAGGAAATAAATCAACAA
CAGAATGTCCCATATCCATCGTTCAACAATAATCTATTACAATTACAAAC
AATAAAAAACACAGATCAAAATAAGATGAATATGGAAACCATTCAACACA
ATATAAATACGAACAATATAAATATAGACGCAATGAAGAATAAGGACATC
TTTGTAGAATTAACGTACATATTCAATATCGATCCATTTGTTCAAACAAA
ATATGTGAAATACCGAGTACCAATAATTAAACTTTACGAATTACTTCTCA
AAAAACCGATATTAAAAGATCAACCTACAAATTTATACCACGATCTAGTT
TTAGTTGCGAATGTGTCTGATGTATCAGCTGATCTCCAAAAATATTCAAA
AGAGGACCTTTTAACGTTAACGCTAAGTAGTGGCCGATTGTCGACAGCTA
AAATGATCGAAGAAAACAACATAGACAATCAGTTGCATGTATTACAAAAA
TTGATGTGCAATGTGGAGCCGAAAGACATTCTGGAATTACATAAACAAAA
TATCTTAAACGGTAATGGCGACAACTTGAAAATGCAGCAGAGCACAAGTC
CTTCCCAAAATTTGAATATGAACAGTTTAGTTTCTAAAGCTTACTATCAG
CAGCCGCTTTGGAATAATTGGAAGGCCAGTTTGGCCCCAAATTTTCTTTA
TTCTAGGTACCTTACTAAACCTGTACAATATTTTTGGCAATATCCAGCCC
CTAATACCTTACCTGCGCCTACAATGATTTAA
>BGIBMGA000169-TA  cds:novel  sequence:nscaf1108:3301902:3303017:+  gene:BGIBMGA000169  protein:BGIBMGA000169-PA
ATGTGGCCACCATCGCAAGCCAGCAAATTCCTTATTTTGCTTGTACTCAT
CTTAGTCGTCATTTACTGCGTCTTCATGGACACGCTCTTGTATATGAGAG
TGCAGTATTACAGCATAGAAACATTTGAGACTTCAACGCAAACCACATTC
CAAGAATCGCCCACAACGAGACTCCGGGCTCTGAGCTATGAAGATGTTGT
CTGGATACCTTGCAGTGTGAACCCTTTATGCCATCCAACAGTCAAGGCTT
TGATGGTCGATCACATCAACCATTACATCTACGGTCCCTTGTGCGCGATC
CTAGATAAAGCATTGAGGATATCCGATAGAATGCTCTTCCTGACACCGAA
CACAATATCGTGCGCTCACGTTTTTATAGCAATGATTGGCGCGAACCTTT
TGACGTGTCCGAATCTAAGCGTCCGTCGTATGGGCATAGTGCTCTTCCAG
ATCAGGATGTTCCTGGACGATTTGGATGGTCACGTGGCGAGAGAGCGTAA
GCATATCAGAGGTGAAAGGTCAGAAGTCGGCAGCCTTGGTTACTGGGTCG
ACGGAATTTGCGATTTAATTGGCGTAGTCGCGATGATGCTCGGCATATTC
GTGTACTTCAAGCAGTATCCGCCCAGACGTGGGTACAGGGGTACTTCCGC
ATCAGCGTTACCGTACTATCAGCTAAAAGAGATGAACGCTGCCGAGAATA
TGGAAAAGGATCACGCGTCAGACGTGGGGATCTCGTACAAAACCAAAGTG
TCTCTGAAGGCGATAATTCAAGTTATTATACTGTTTTCTGGTCAAATGGT
ACTGTCTTCTGTCGCCTGGAATAGATATATAAATGTTTACCAGGAAATGT
TCGAGAACGGCAATGGATATCTTGCCGGGAGGCTGGTCACTTTTAGATCT
GTGAGATTCTTTTGTGCCACTTTGATGTGGAGGATATTGAACCCGCATAG
TTACTTGCATGTTCTATCGCTAGCCGTGTTTATTGATAAGACGTGGTCTC
TCCTGAAATCGGTCCGATATATCGGCTACGTGCTGTTGTTACTGGCCGTT
TTTGTAACTGAATATTTGATTAGTGGCTTCGAAGCCTCCGTTAAAACCTC
CGTTGATGGTAGATAA
>BGIBMGA000170-TA  cds:novel  sequence:nscaf1108:3348660:3352148:+  gene:BGIBMGA000170  protein:BGIBMGA000170-PA
ATGTACCTGAACATATTCGACTCGTATCTGAGAGTGAGGAGCTCGTGTGA
GGACAAGAGGAAATCAGAGCGGGCGTGCAAACAGTGGTGTCAGAGGTACC
GCCTCAATCACAGGGTTCTGGAGAAGGCGGCCGATATACGGGACAGCTTA
GAGAAGATCGTCAAAGGGAAGTTTAATATTGAAAATAAGGTCTTCGAGGG
TCCCGATCTCGGCACAGCGAAATGCGAAAGAGTGATGAAGTGCGTCCTGT
CCGGGTACTTCCCGCAGGCCGCGCGCCTCACCCCGGCCGGCGCCTACCGG
GGGCTCCGCGGGGCCGACCTCGCGCTGAGCCCCGACAGCTGTCTGTACGC
CGCACCGCCGCCACAATGGGTGACGTTCGCGAGCGTGCAGTGCTCCCGGG
ACCGCACCTACATGCGCGACGTGATGCCCATAGACCGCAGCTGGCTGCTG
GAGCTCGCCCCGCACTACTACAAGGAGACTTGA
>BGIBMGA000171-TA  cds:novel  sequence:nscaf1108:3374988:3380319:+  gene:BGIBMGA000171  protein:BGIBMGA000171-PA
ATGGCGTTACAGTTCGTTTTATGGAGGAACTTAATGTTTTTGATGGCGCT
GTTCCTTTGTATCGCACTGGTTCGGACCGCCACCTCAAGACCGCCCTGGT
TGGCGCCGGGCAGTCAGATCTTCACGGAGTCAGCTGAATGTCACACAGAC
GACGAGTTGTTGGATTTATGCCAGAGATGCGCCAAGCTTACCAAATCAAA
GCTAGCCTATCCGGCTTGCTGCTCGAAAGATCTTAAGGCGAGGAAATGGT
GTTCGGACTACGTGTACTTCGGTAGAGGTCAATACGATTTTTAA
>BGIBMGA000172-TA  cds:novel  sequence:nscaf1136:22864:28319:-  gene:BGIBMGA000172  protein:BGIBMGA000172-PA
ATGAGTGACGAGGTTATCGCGCCTAATCTAAATAAAACTTTAAGTGAGGA
TAGTTCTTCGACTTCTCCGGATATTTCTTCGGATTCATCGGAAAATAAAG
ACGAGGAACCACCAAGAAAACGCCGAAAGCGTGACTGGTCGCGAGATCTA
AATAAAAGGTTTGACTTATTGTCACAACAGTTGAGCGACAACAGAACAGT
AGTTTCCTACATAAAAAACGAAGGAGGAACCCGGTCACGGCAATTGCTAG
ATCTAACTCGAAAATTGCTGACCTTAGTAGACCACCTCAATGTTGTACTT
CTCCCTCACCACCTACCGGGACTGTACAACACCGAAGCCGACCACCTCTC
ACGCAATCGCGGCGGCTCCGAGTGGCATCTCACAGAAGAAGCAACCACGA
GGCTATTCAACCTGTGGGGAACACCAGACGTAGACTTGTTTGCGTCTCGG
ACCGCTCATGTGGTAACAAACTATGTCACTCAAGACTTGTTAGACTCGAA
CGCCTACTTTCACGACGCGTTCAGCAGATCTTGGCACTACCGACTGGCGT
GGCTGTTTCCGCCGCCCAGTCTGATACCCCGAGTGCTGGACCATCTCAAC
TCAGCCTCAGGTCGGTACATACTAGTGGCACCCAAGTGGAAGAAGCCCTT
TTGGAGGCCAGACCTGAAAACACGTGCCCTCAGACGACCCGTAAAACTCA
GAGATCTGAGCACCAGTCTGGTGGACACAATGACAATGTTACCGCCAGCC
CATGTCAGCAATCTACACCTGGAAGCTTGGCTCATTTTGGGTAAATATGA
GTTGAAGAGTACGAACTTTGCCACGACACCTGAGCGTGGAAACAAACGAC
AGTTCTGA
>BGIBMGA000173-TA  cds:novel  sequence:nscaf125:156735:159498:-  gene:BGIBMGA000173  protein:BGIBMGA000173-PA
ATGGATGGCACTTACGACGAGATCGTCTCTGAGAATCCATTTTTTCTGGA
ATTAAAGAACGAATATGCTAATTTATTTCAACACTGCTTATCAGAATCTT
GGATAATATGCGTGCCCCGTATCGGAAGTTTAACGAGTCGCGTATTTACT
GTTGAAGATTTCTGCGCTCATTTGTTGGTACCCAGTGATGAACTGCCGGA
AACTCACTTCAATACACTCACAGAAAAACAAGTGACTGTCTTGAACAAAG
TTATCACAGTGGAAGTATCCAAGGGTCTGCCGTTACAAAGTCACATACTC
TTCGAAGAAACATTTTATACTGAAGACTTCATGAAGTACAAGGTATGGTG
CATTGAGTCTCCTCTAGAACCTACTAAAACAACAGACGACGCAGTAGTGT
CGAAAAAATATTTATCAGGCATAAATGATTGTATTGACTTACTGTGGACA
CAAGCAGCAGCTATAGGGCCCCTCAGAGATACTGTCAGCGAACTCTATAC
CCAATGTTTACAAGTGACGCTGCAAAACAGAAGACTCAGGGATAAATCAA
AATCATGCAAACAAGTACTAGAAAATATAAAATTATCTGTAGAAAGTTAT
ATGCAACATTTACTATTTGATTCTATTTTCAAATCCATCTGCACTTCGTG
TGCTTATGAGGATGCTCATCTCAACAAAAAAATAAGAAACATGTGTGACA
TACAACTTCGTGATTTAGACATTAAGAAAGACCTTTACCATACAGTGCCG
AAAGCAAAACAAATATTATCGAAAATCGATACATACAACACAGTTCTCGA
AAAATTAGTATGTCTTAAACAAGCACTCAATAGTATTAACAAAAAAGATT
CAAGTAACAATGTTGTTCTTTTAACTGCTGATGATTTATTACCAGTCTTT
GTGTTCCTAGTCATAAAATCTGGTTTACCCAACTGGTTCAGTCAGTTGAC
ATATATGAAAGAATTTCGGTTTAGTAGTGCTGGAAAATGTGATGGTGATG
AAAGCGCATTTCTGATCACTACACTAGAAGCTGTCATTGGACACATACAA
TCAGGTGCATTAACAGGGCCTCCAGACCCAGAAGCCTACTACTATTATGA
AAGTAATCTAACAGAAGAGAACTTGAGTTGCAAGCAGAGAAAAAGCAGTC
TTACTGAATCTATATCCACTAGTGACACTTATAACAAAGAAGAAAATTTG
GAATACATTTTTGAACTCATAAAAGCAAATCAATGCGAACAAGTCCAAAC
AATATTACAGAAAAACCAGAAACACCTTCAAAACCTTCAAAATAATGAAG
ATAATGTATTGAAAATAAGTCTTGATGATCTGTCTAATGATGAAGATGAT
GACAGTGATCTTGAAATATACCACAAACTCTGCCATCCTCTTTGTAACTG
CAACAAATGCAAATGCAAGATTTCTAAAAATCTCCTTAAAACTTGTCCCA
CTATGACATCAAGAGATAGTCACGGCTTAACAGCGCTACATGTGGCATCC
ATACATGGAAAAGCCACAATTGTCGAAACCCTGCTTGAAATGGGATCTGA
AATCAATGCAACTGATCTCAACGAATGTTCAGCCCTACATTATGCTTCTT
CTAGAGGTCATCAAAACGTTTTATTAATGCTTCTTCACTCTGGAGCAAAT
ATAAACCAAAAAAACATTGACAAAAATACACCTCTACACTTAGCAGTTAA
TAACGGACATCTTCACTGTGTAAAAGCAATCATATACTTTGCTGAACATA
GTGGAAGAAAGATTAATATTAATTGCGCTAATGAAAGTGGCAACACACCA
TTGCATTTGGCTTCAAAATGGGGTTATGAAGGTATAGCTAGACTTCTAAT
CGAACATGGGAGCGAACCTTCCCTTCAAAATAGCTACCATAAAACGGCTT
TTGATTATGCTCATAATCTGAGAATACTTCAAGTTCTTAAATCCTGCACA
CCTAACTTATTTGAATACATACACATAACAAGTTCTGAAGTTAAAAAAAT
AAGTTGCGAATCTGAGAAACCAACATCACTTAAATTACAGAATTTAACTT
TGAAATGTAGTGACACAAATGATGCTTCAAAGACCATTGAAAACCTAAAA
CTGATTGAAAGAATATTAAGAGCTATTTCATATGGTGATGTGAAGCTAGC
TTGTTTCTACATGAATATAGATTACTCTGCCTTTATAGCCCCAGATAAGG
AAAAAAGTAATTCTCTCTGTCATCCATTATGTGAATGCCAATATTGTAAG
AGAAAAACAGAATCATGTACAGACTTTGATGTTAATGTTTGTGATTCAAA
TGGATTTACTGCATTACATTACGCTGCTCGTTACGGATTAGATGAGTTTT
GTAACATTTTAATATTCAATCGAGCAAATGTTAACTGTCGTAATAAGAAA
GCACAGACGCCCTTACATTTGGCGGCCATTAACAATAAGACTGTAGTCAT
ACGTTTACTCCTTGACAATGGTGCTAATATAAATGCCATAGATGTTGCCC
GTAACACACCTTTGCATGACGCTAGTGAAACTGGCAACATAGGAGCTGCA
AAAATATTACTAAGTTACAACCCAGACATTACTTTACTTAATGCCACAGA
AAAAACAGCTTTAGCAGTTGCTAAAGATAAAGTTCATTTAACTATAATAG
ACCTAATTGACAACTATGCAAATAAATATGCTAATACCTAA
>BGIBMGA000174-TA  cds:novel  sequence:nscaf125:112913:124496:-  gene:BGIBMGA000174  protein:BGIBMGA000174-PA
ATGGAATTGTCTGGGGCAGGGAAATCTCCAAACACATCATTATCATTTAG
GTACAATGCCAATAATGAGGAGTTAGAAGAGCTTTTTAATGCATGCGATG
ATGATCCCCCTACACCGCAAACGGATCCACCATCGACCCCACAAAATGAA
AATGCCAGTCCAAAACGTGGTGATAGAACACCCTCCATAATAGACAAGTA
CTTCAAGTCCATAAGAACTGAAAAACTTGTGGAAAAAACGGAGGACATCA
AGCCTGTGGATGCTAAATCAGATGAACGTCCAACACCTCCAAAGGAAGTG
TCCTCGTCTCCGATGAAGGACTACCTGAACCGTTTAACCAAGAAAAATGT
GTCTGATATTTCACAAGAATCAAAAGAAGGTAGCAACGAAACTTGGAAAA
TATTCCATGACTTCAAGTTTAAAATAGCGCAAGCTGTTGAAGATATGAAA
ACTCGATCAGGAGACGAAACTAAGGAAAAATCAGTGCCAAGGGATAATTC
AATATCAGACTCTGAAGAAAATTCTGCTGTCAAAGATTCAGATCAACAAA
GTGTTGGAGATACAGATAATCAGGTGTCTTCATTAGACAGCAGTATACAA
AACTTATCAGAAATTACTCAGCCACTAACTGCAAAACCTACTGAATTGAG
TCTTCCTGTAGATAACAAGAATAATTCCGATTCTAGTGACGATACACACA
AGAATTTAAATAACAGTGACTCAATGGACGTAACAAAAGAGCCAATGAGC
GAAAGCATGTTGGATGTAGAGTCCGGAATAGAAGCTTTAGAAGACAATAT
AGATGGTTTTGGAGACATCACAAGCTGTGATACAATTGGTTTTGAGAATA
CTAAACCCTACGAACCAAGTCCGTCACCTCCTCCAAGCCCAACCAACTCT
GGCTTACCACCGAGCAAAACGAATTTACAAAATCAAAACAATCCAAACAG
ACCAAAGACTTATTTTTTTAACTTTACAATGTATTTACTTACGTTTCTGC
TATTGGTGAACTATATGCTCTTCCCCAATTCGAATATCTGGAATGGTTTC
TTATTAGGGATATGGTTCTTTTGTTTCGCAAGCAACGCTAAACATTGGTT
GTTAGACAATTATTTTAGTGACTGGGAACCACAGAAGGGTAACTTCTTCC
AGTTAAAACGAAGCAGCACTACACCAATTACATACACGATTCCGTCGGTT
AAAGAGCACAGGCCTTTGAAAAAGTATGAGGGCTGGATAAATCACTACAG
GTATCCGGATTACGATCCTTACACCTACCACATAAACAAAACGACGACAG
CATTCATGAAACTAGAAGGATGCAATTTAAGGATATCGTACACTAGAACG
AAGATCGCGAAGAGAGCCCTTTGGGATGAAAAAATTGATAAAGTTATGTT
CTATCAGCACAGACTATACAATCTCTCCGGTGCCCGTATTATATTATTGC
CGAAAGGACTTGTGAAGAGAAGACAGTGGAGCAAAAAATACCCAATATGT
GTAATTTTAAACGAAAAAGAAAAGATTCAAGTTTTAGAAAAAGAAACCAC
CGCATCGGACCGTAAAAGTTCGGATGCCGCCAACGAAAAGAAGAAAGAAA
CACCGGAAACCGAAAGCGCTGAAACAAACACAAGCCCAGAGAAGAAACGG
AAATTTGTTTGGCGAAGACGTGAAAAGAGGTATAACTCTATTGATGGCAA
TCTATGGATTGGTTTGGAATAA
>BGIBMGA000175-TA  cds:novel  sequence:nscaf125:91381:107579:-  gene:BGIBMGA000175  protein:BGIBMGA000175-PA
ATGGAAGTCAGCAAATCGGCGACTAGCACCAAGGATGATATGGACGAGGA
CATCGACGAGAATGAACTGTCGAAGATCAAGGAGTTTTTGGAAGAAGCTG
AAATGGAAACGGGCGCAGACGGCACGGCAGAAGGAGAATGGAGCGTCCAC
GTGAAACATTCTAAAGACAAGCATTCGCATTTGTATCTATTCGCTCGGAC
TGGACGCGACAAACACGAGTGGTTCCGTAGATTGAGTACGGCAATAGCTG
AAGCTAACGCGGCTTCCTCGGACTCGTCCGGTCCAGACGACAAATCGAAC
GACACGAATGAAAACAAAGACGGCATCGAGCTCGCCGTCTACAAGTTCTC
CGAGAAGGACACGGTCGCATTCGCCAAAACATCGCCAAAAAGTCCGTCGC
CGGACTGCGAGTGCCGCACCCTGCCCGCGGAACTGACCTGGGTCAACACC
GCGCTGGCTCGCGTCGCGTACGATGTGATGCGGGACCCCGTCATCATAGC
GCGCGTGCAGAACAGGATACAGAGAAAGCTCAACACTCTCAAGAAAAGGA
AACCAGCGATATACGATTCCGATATAGAAGACTCCGCGGAGTCGAGCAGC
GACGACGAGAGTCCGCCGGTGCAGCCCGTCGACAGCGCTGACAACCTAAC
GGTATCGGAGAGTCCATCTACGACGACGGAAGGTGGATCGTCCAAAAAGA
AATTCTTACGGATGGTCGATAAGATTGCAACCAACAAATACTTCCAGCAG
GTAACCGACTACAAGTATGTGAAGCGTGCAATGGAGGGACTGTCCAACAC
GGATATAAAACTGCATCTAGAGATACAAGGTCTGGAGGGACGCCTGTCGT
TTAATCTCCCGCCTCCGCCGCACGATCGAGTATGGATCGGTTTCCGAACG
AATCCTCAACTGGTGCTAAAAGCGCGTCCCGCGGTCGGCGCGCGCACGCT
ACGTTTCACGCACATCTCCAACTGGATCGAGCAGAAGCTGAGCAAAGAAT
TCGAAAAGGTCCTCGTATTGCCGAACATGGAGGATATCATTATCGATATA
ATGACGCCAACACCGGTGCAGTTTGAGTTCCGTAGATTGAGTACGGCAAT
AGCTGAAGCTAACGCGGCTTCCTCGGACTCGTCCGGTCCCGACGACAAAT
CGAACGACACGAATGAAAACAAAGACGGCATCGAGCTCGCCGTCTACAAG
TTCTCTGAAAAGGACACGGTCGCCTTCGCCAAAACATCGAACAAGTCTGA
CACCGGCTCCGAGGGTGTTACGATTTCGTCGCTGGGACAAACCCTACCGT
CAGATTCGGAAGCCTACGAGAAAAACTTCTGGCCGTATCTGATCAAGATT
ATACAGGTTAGATTCTAA
>BGIBMGA000176-TA  cds:novel  sequence:nscaf125:83137:88685:-  gene:BGIBMGA000176  protein:BGIBMGA000176-PA
ATGCGGGACCCCGTCATCATAGCGCGCGTGCAGAACAGGATACAGAGAAA
GCTCACGACTCTCAAGCTGCCGTCGTTCATGTCCCCGCTGACGGTGACGT
CACTGTCGCTGGCGGGCGCGTGCCCGGCGCTGGGCGGCGTGGCGGCGCGC
TGGGACGCGCGCGGCGTGTGGCTGGACGCCGACCTGCGCTACGACGGCGG
CGCCCACATCGCGCTACTCACGCAGATCAACCTCATGAAGCTGAAGGAGA
AGAATATGACATTGGAGGAGCAACTCCTCGAGCACAGCGAGAATGTCGTT
GAAAGCGACACTTGCGCCACACCGACTTGTGGAGCGTTTTCTGAAAAACA
ACTCAGAAAAAGGAAACCCGCGATATACGATTCCGATATAGAAGACTCCG
CGGAGTCGAGCAGCGACGACGAGAGTCCGCCGGTGCAGCCCGTCGACAGC
GCTGACAACCTAACGGTATCGGAATCTACGACGACGGAAGGTGGATCGTC
CAAAAAGAAATTCTTACGGATGGTCGATAAGATTGCAACCAACAAATACT
TCCAGCAGGTAACCGACTACAAGTACGTGAAGCGTGCAATGGAGGGACTG
TCCAACACGGATATAAAACTGCATCTAGAAATACAAGGTCTGGAGGGACG
CCTGTCATTTAATCTCCCGCCTCCGCCGCACGATCGAGTATGGATCGGTT
TCCGAACGAATCCTCAACTGGTGCTAAAAGCGCGTCCCGCGGTCGGCGCG
CGCACATTACGTTTCACGCACATCTCCAACTGGATCGAGCAGAAGCTGAG
CAAAGAATTCGAAAAGGTCCTCGTTTTGCCGAACATGGAGGATATCATTA
TCGATATAATGACGCCAACACCGGTGCAGTTCGAGTGA
>BGIBMGA000177-TA  cds:novel  sequence:nscaf125:15000:16070:-  gene:BGIBMGA000177  protein:BGIBMGA000177-PA
ATGATTCGTTTATGTCTGAAACAATTTGGCAACGAAAGTAAATTAGCAGT
TTTAGCACTAACAGATCCATCAAAGAGCTTAAAATGTACTAGTACATACA
ACTCAATCACTAGGAAATATGCCATAAAACTGAAGGAAGAAACACCTATA
GGCACAGAAAAAATATATTACGGAACATTAACACCTCAGATAAAGGCCAT
AAAAATATTCTCTTTATGCACAAGCATAGCAGGTATTGCTATTCAACCTA
TGTTAATAAGAGAAGCATCAAGCATAGGAAGTACTTCTTTATTGGTAGCC
ATATGTTCAGTGGTGGGATTCTTCACGTTTGTAACTCCAATACTGCTGCA
TTTCATCACCAAAAAGTATGTTACCGAAATTTACTACAACGCTGAAACTT
CGACATACAAAGCGATTACAATTAATTTCTTTGCAACAAAACGAATTCAT
GAATTCAAAGTAGAAGATGTATTTGTTCCCGATGTACCAGGAATGTTCAC
TACTATGCATGCTAATGGCAAGCCGCTGTTCATTGAAGCACGATTCTTCA
ATAACCCACTGCACTATGCAAAGATCATGGGCTATGATAAGCCAATGGAT
TTTAAACTAGGAGAAACGCAAGAAAGTAAAAACCAAAAGTAA
>BGIBMGA000178-TA  cds:novel  sequence:nscaf125:1225:9503:+  gene:BGIBMGA000178  protein:BGIBMGA000178-PA
ATGTTCTTCGGTAATCTGTTCGTGTTCATAAAGTTCCAAGGGAAATCTCA
TATTGATTTGGAGACGCGCAACGTTGTTTTCGGCGCCCTGACCGGTGTGT
GCGTGCTCGGGATCGTCTTCCTCGCGCTACTGCGGCCGATCAAGCGGACG
ACCACCGTCGAAGACGCCAAGGTACACCAGCGTTCTAAGACTAATCAAGT
AAGGCAGTTCCAATACCTAATGAGCGAAGCGACGACGGAAAAATCTAGAT
TCTTCTATCGCACGGAGGTCGTTGAAATCGCCTATCGCGACGCCGAAGGG
CCGCTGGAGGCTTTCAAGGGCGCCCTGAAGTTATTCTGCACCAAAGATAT
GCTACTTCTGAGCGTCACCTTCATCTATACCGGAATCGAGCTTTCGTTCT
TCAGCGGCGTGTACAGTCCCAGTATCGGATTCACTTTGGCGATGGGGGAA
AACGCCAAGCAGCTCGTCGGGCTCTCTGGGGTGTTCATTGGAATGGGCGA
AGTTCTCGGCGGGGCTTTGTTCGGTATTTTGGGAAGCAAGACCACACGTT
GGGGCCGCGATCCCATCGTCATCATGGGCTTCATAATCCACCTCAGCAGT
TTCTTCCTGATCTTCATTAACTTGCCGACGGTGGCGCCCTTCGGGGACAC
GTCCGAGGTGTCTTACATCACCCCGTCTGCTGAGCTGGCGATGTTCTGCA
GCTTCCTGCTGGGCTTCGGAGACGCTTGCTTCAACACTCAGATCTACTCG
ATACTCGGCGGCAATTACTCGGATAACAGCACGTCCGCGTTTGCGCTCTT
CAAGTTTACACAGGTCAGTGGTCGTAGCGCACTTTTGGTCAGCGCAAAAG
TGGCCTAG
>BGIBMGA000179-TA  cds:novel  sequence:nscaf125:68992:76584:+  gene:BGIBMGA000179  protein:BGIBMGA000179-PA
ATGTACCCTCGGGGTGCCTTGCGTCTGTTGTTCCGCCCTCCACTACCAGC
CGACGAACGGGACTTCAGAGTGTGCATACGGGTCGTACGAAGACCGGACC
CGCCCGACCTATTTCACACCTTGCAGCTTAATGAAACAGTATCTCGAGGA
GTGATTGTTGGAAGCGAACAGCGCGAGGATTTGGATACGACTCAACTGAC
TCTTCGACTGACCAAACTCATCAGAGCCACGGCCAGGGAAAACGAACAGG
ACAAGATAGATCAAGAAAACGATGAATATTATAGGTACGACGTGGACAAC
GCTATCGAGCACAAACCCCGCAGAAGGCACAGGGCTCGACGGAAAGAACG
AAGTCTGCACGCGCACGTTCACGTCTCGTCCACGTGCGGAGCTTCCGCTG
GTGCCGGAGAGTTCCTTGTCATGGCCAGACGAAGGTTAGGCCGATACTCA
CTTGTATGCGCGCCCAGAGTTGATGATTGGGTACAGCTAGTTCTGAAGAG
AAATGCTGATGGAACCGCTCATTGTTTATTACAACACTAA
>BGIBMGA000180-TA  cds:novel  sequence:nscaf125:133007:152579:+  gene:BGIBMGA000180  protein:BGIBMGA000180-PA
ATGAACATAATTGAGCGTATACGAGTAATGACGCAGTTCTGTAGTACACT
ATCACAGCCCGTTGTCAAAGTTCCGAGCCAAGACGCGAACTTGATGCCGC
AGTTCCTCCCGGATCCGAGGCATGGATTCCTATACACGTACGGCCCGAGG
GGCGACCAGCAAATGTTGAAGAAGCTCCCGTTTACAATACCGGAGCTGGT
GGCAAACGCGCCCTGCCGATCTACAGACGGTATTTTGTACACCGGAAAGA
AAAGCGATACTTGGTTCATGATTGATCCATTAACCGGCTTTCGTGAGCAC
GTTTCAGGTTTTGACAAATCGAAAATATTCAAAAGCGACGACGAGAACAC
TTGCAACTCCGAGAAGAAGAAAGGTATTTACGTGGCGCGTACTGAATACA
ACATCCTGATGCACGATTCGAAGAATGTAAATCATAAATGGAATGTTACG
TTCTTTGATTACACGTCGCTAGCTATGGGCAAGGACATGTTGAATGATTA
CGGTACAATACATTTCACATCGACGTCGAACGGTCGCGTCATGTCTTTCG
ACCGGAAGACCGGCGACCTCGTCTGGTCCCACAACTTTGGGACTCCGGTC
GTAGCTGCCTACCTCCTGGACAGAGACGGCCTTATCTCCGTCCCTTTCAA
CTCGATCGGTGACGACACGCTCGATCATATCATGGAGGACGCTAAAACCC
TTTCGAACGGGAAAGGACTCAAAAATTCGAATATCGAATTGTACCCGACT
TTATACGTCGGTGAGCATAACCACGGTCTATACGCGCTATCGTCGTTAGT
CGATAAAAACACGATAACTATATCGACGGGTCATCAGCCCTTGCTCATCG
AAGGCCCCTCGACGGAGACACTAAAGACGAACGCGCCGCGCTACGAGCCT
ATCAAGAACATCCACTACAAACTGAGCGACCTTAACTTGCACGTCTCGGC
GCCGTATCTCCTTCTCGGCCACTACAAAGTTCCGGAACTGACGACCTCCT
GGATACCCCATTTGCCTAACTCGAACGTTTTGAACCTGAGAGATCCACAA
ATCGATTCAATAAAACTAATCAACGGAGCAGTACAAGCTCAGACGGAGAA
TGACGTTGAGAACGAAACGAATTTGAAGTCCAATTCGGTATCAGTTTCGG
TTCAGACTGAGGATTTGTTCGAGGGTTTGTCGTTCAGGCCCGATCTGTGG
TACAAGCAGGCCCACGTTTGGCTCCACCAGCAGGAGAATAAAGTGCTGAA
AGTGGCACTAATTATTCTCGTCGGTTTGGTCATCGCCATGTTCTGGTACT
TAAGGCTGCAGGCTCGTGAGTTCCAGCAGCTATCGCAAGGCGGTTCCCGA
AGCTCCACCTCATCTACGTCGTCCCAGGGCGAAGTTACCGGACAGCTCAT
GGAAATAGGAGAGGGTGAAATGAAAATCGGAAAGATTACATTCCAGACAG
ATCAGGTGCTGGGGAAAGGTTGCGAAGGCACCTTCGTTTACAGAGGGACT
TTCGATAAACGCGACGTGGCCGTAAAACGATTACTCCCTGAGTGTTTCAC
GTTCGCCGACCGCGAGGTGGCGCTGCTGCGGGAGTCGGACGCGCACGCAC
ACGTCGTGCGCTACTACTGTACTGAACGCGATAAGCAGTTCAGGTACATT
GCACTAGAACTATGTTCAGCGACATTGCAGGACTATGTCGAGAAGAAGTT
GAACTTCGAGTGCAAGATTGATTCGGTGGAAATACTGAGGCAGGCCACTA
TGGGCTTATCGCACTTACACTCTATGGATATAGTACATAGGGATGTGAAG
CCGCACAACGTTTTGCTGTCGATGCCGAGTGGGACCGGCGAGGTGCGCGC
CATGATATCGGACTTCGGTCTGTCCAAGAAGCTGAACATAGGGCGGGTCA
GCTTCTCGAGGCGCTCTGGGGTCACCGGCACCGACGGCTGGATAGCGCCG
GAGATGATCAACGGCGAACGGACTACGACATCGATCGATATATTTTCGTT
GGGCTGCGTGTTCTATTACGTATTGTCAAAAGGACAACATCCATTCGGTG
ATGTGCTACGGCGTCAAGCGAACATACTGACCGGAGACTACAATTTGGAT
CATCTCGACAAAATTCTGCCAGAAGAGGAATTGGTAGTGATTAAAATATT
GATCCGAGCTATGATCTCGGCCAAGCCCAGCGCGCGTCCTCCCTGCGAAA
CGATACTGAAATACCCGATGTTCTGGTGCAAGCAAAGCATTCTGAACTTC
TTGCAGGACGTCAGCGATCAAGTGGAGAGTTGCGCGTGCGGTTTCGGGGC
GGAGCACCCGCTGGAGCGGGGCGGCGCGCGGGTGCTGCGCGGCGACTGGC
GCGTGCGCGTGTGCCGCGTGGTGGCGGGCGACCTGCGCACGCGCCGCACG
TACCGCGGGGACCGTGTCGCGCACCTGCTGCGGGCCATCCGGAACAAGAA
ACACCACTATCGGGAATTAGAGTCGGACGTGCGCGACAGTCTCGGCAAGC
TGCCGGACGGCTTCGTGTCGTACTGGCTCACCAGGTTCCCGCTGCTGCTT
CCGCACGTGTGGCTCCAGATGCAACAATACCGAGACGAAGACATCTTACA
AACGTACTACCCTCGCACGTACGTCTTCAATCGCGATGACGTCATCGAAC
TCAACAACGACAAGGACTGCGACTATGAGGTCCCCTCGGAAATGTACGAT
TCTGAGAGGAACCACTTATTCCTTAAGAGTAGAGTGTATGTCGATAGCAG
CCCGGACCGTAGGTACAAGGAGGGGTCTCCTAAAAAGCTTCAAGACTGGA
GAAGCGAGGCCCAGGAATTCAGGTTGCGACAGGACGATATCAGATTACGG
GACAGGCATTATTATAAAAAGAAAGAGAGAAAAAAGGAGGAGGCGCCTAT
ATGGAGTCTGCCTCCGCAGTGA
>BGIBMGA000181-TA  cds:novel  sequence:nscaf125:283447:290781:+  gene:BGIBMGA000181  protein:BGIBMGA000181-PA
ATGAAGGGCGCCCCCTTCACGCTCCACAAGCACGCCTGTCCGTCGGACCA
GGAGGTAGTTTGGCGTCGCGAGGATGGTTCGTTAGTAGACGTAGCAATGG
AAGCTGGTGATGAACGAGGAATACTTAGATTACATTCTGTAAGGAGCGCC
GCGTCAGGAAGCTACACTTGTGAAGTCCGAGCTGAAAGTGGAGAACTTGC
AAGAAGAACTGTTCGCATTGAAGTTCACAAGCCGCCAAAGATAGCGGATT
TTCATTTTCCGGAAGAATTAGAAGTTGGTGGTAGTACTCAAGCAACATGC
AGTTTGATAACAGGAGATAAACCAATACAGTTCACGTGGCACAAAGATAA
TTTACCAATACCTTCTGCGCTTAAGCTTTTCTGCATAGAGTCACCAACCT
GGGTATGGCGAGCACAAAACATTTCAGTGTCAGCTGGTGCGGTACTTCTG
TTGCCATGTTCTGCTAAAGGACAACCGACTCCTAGGATATCCTGGGAATA
TTCTGCTGATGGTGATAATTGGCGACATGTCCTATGGAGTCAATCAGAGG
CATCAGACATGGGAGGTGGCTCAGTACTTTCAGATGGAACAGTTTGGTTG
AAAGAGGTCACTCCCGGACACGAGGGCTGGTACAGATGTACAGCAAGAGT
TCAACATTCATTCTTGCACCATTCCTTTTATTTAGATGTTAGAGAGCCTC
CACGATTGACAAGGGGCGGTGGAGGTGGAGAAACTCGATGGGTGGTGAGA
GGGGCTACGGCTCGTTTGACTTGCACAGTTAGAGGAGAACCAGAAATTCA
CGTCCATTGGACGCACGATTCGAGACCTTTGGCTTTGCATGGATCGGGGG
GGATAGAAACCAGAGACACGAACAGCGGTATAATTACTTCGGAAATGACT
ATAAACCACGCAGGACCGGAGCATGCGGGCGAGTACCGGTGCTTAGCAAG
GAACTTGTATGGGGCCGACGAACTTGTCTTCAGACTATTCGTGAAAGAAC
GCCCGAGTATACCAGAGGAAGTACGCATATCTGACGTTTGGCCACGTAAA
GCCCGTATCACGTGGAGGATGGCGAGAGGCGCTATGGTATCACATTATTC
GATACAATACAGAGCATTAAACCGAGAGCTAACGACTGCACCGCTTGACG
CTCCGCTACCCGCTCTGCTCGACACCTGGGACACTCCCGAAGTACTCAAT
CTGACATTAGGAAACTCAGATTTGCTACATGTGGCGTAA
>BGIBMGA000182-TA  cds:novel  sequence:nscaf128:1766:6280:+  gene:BGIBMGA000182  protein:BGIBMGA000182-PA
ATGGACGGTACGAAACGGAAATCGGTAACTATTTCTGAAAAAATAGAAGA
TACACCGAAACAAGATGAAGATAAACTGATTCAAGCGATAGGTGAATTCG
GGAGATGGCACGTGATGCTAACTATGACGCTATCTGCACCGATTCGAATG
ACGGCAGTCTGGAACCATTTGGGAATCATATTTCTGGCACCGAAAACTGA
ATTTATTTGCGCGGAGAGACGTAATAACAACGAAACCATCCAAGAATCGG
AGTGCTACAGTGATTGTACTGAATACGAATACAAAACGGATTTCGTGAAT
ACAATCATTTCTGAATGGGACCTAGTTTGCGATCGATCCTGGCTGACAAA
CTTCAACCAGACAGCTTGCATGTCCGGTGTTTTATTGGGCAGTATAGTTT
TTGGATTTTTCGCTGATAGATTCGGTCGTCGTCCCGCTCTCCTGACGGCC
TGCACCACGCAACTGATAGCTGGATTCACAGCGCCATTTTGCCCAAATTA
CATCACATTCACCTCGGTACGATTCTTCAACGGCGCAGCTGTTGCTGGCG
CATTACTGACTTCTTTTATTCTAATGATTGAAACCACGGGCATATCGAAA
AGGGAACTAATGAACTGTATCGTTTCCGTGCCTCTGTCGGTGGGAGAAAT
GATAATGCCAATGTTTTCATATTACTTGAGGTCTTGGACTAGATATAGTT
TTGGTCTCGCCCTGCCAAATTTGGTATTTTTGGTTTTATTCTTCATCGTA
CCAGAGTCTCCGAAGTGGTTGATTTCCGTTGGAAGGCTCGAGGAGGCGAG
TTTGATTATGACGAAAATAGCGAAATGGAATAGACTTCCAACAGAAGACA
TGATGGATAGAGTAAAGATTATAGCATTTGAATCCAATGTTGACGCCCAC
AAAAACGTCAAGGCTACTTACTTAGACCTGATCAAAGTGCAGGAGATAAG
GTGGAAGAATATCGGATGCTGTCTTACGTGGTTTATCCTCGGGCTGAGCT
TCTATGGCAGCAATCAGTACATAGGACAGACCAGCCCTAATGTTTTCGTT
GCTATTGCAATGGCTGGAGCTATTCAGACTACCTTTGACCCATTCCTTGT
TCTATTACTGACCATAGAGACCGACTTAGCTGGAGGTCTTGAGGCTAATG
AACTGATCATAATCGGCCACACGTTAACAGCCAAAAACTACATGTTCACA
ACAGAACTCTTCCCGACGGTAGCCAGAAATATGGCGATGGGAGCTTCATC
AACGGTCTCCAGAATCGGTTCCATGCTGGCTCCTTTCATCGCTGGTCTTA
CCGCCACTGGACCTTGGATTCCACCGACTGTTTTCGGCCTTGTACCATTC
GCCGCGGCAGTTGCGTGTTTCTGTCTACCAGAAACCAGGGGCAAAAAGCT
TAAAGATCACTTCGGAGAAACATAA
>BGIBMGA000183-TA  cds:novel  sequence:nscaf1289:70966:72025:-  gene:BGIBMGA000183  protein:BGIBMGA000183-PA
ATGGATGTGGAAAACGCGAACTGCAAACTCAAAGTGTCACAATGCACGGA
CATGGAGATACTACCCATAGAAAAACCATTGAAAGTTAATCGTGAGATTG
CCGGCTTGGAAAGACTAATTGAAGAACTACACGGAATATTCTCGAGGAGC
CACGTCAACGTTCAGGACGTTCAGAAACTCATGGCGGGCTACAAATCCGA
TCCTAAGGATTGGAGGAAATACGCGAAGTTTGATCGTTTCAGGTAA
>BGIBMGA000184-TA  cds:novel  sequence:nscaf1289:47804:48990:-  gene:BGIBMGA000184  protein:BGIBMGA000184-PA
ATGCTATATAGTTTCCTCAATTCGAGCTTTAGGAGGTCTTTTAAGGTTTT
ACTCACGATCAATAAAGCAACCAGGCGATTTATTACATTCTCCTTGCACA
GATACGACTGGCCTGATGATGTCCAGCCCGAAGTGCTAAGAACCATCAAA
GAGAATGCAAATACGGGCGACCAAAACTGCGACAACCAGACCGTGATGAG
CACAGACTATAATGACAGCTGTCAACGTCACAATGACAGCTGTCAGGGAG
ATAGTCACATGAATAGCGGCGAAGAAGACGAAGATTATTACGATTTGAAA
GAAATAGGGAGAACGAGATTAGAAGTGAATGATGTGTGTTACATAAATGA
CGCTCTTGGTCTGCACCGCATGGAGAACCCCTCGCACGTGGACGGCGCTG
TCTCCTTGCACCTCTACTGTCCCCCGTTCGACAGCTGCCGGGTCTTCGAC
GCCAGGACCGGTAGACCCACTCAAGTTAAAGTCACCTTCTGGAGCATGTA
CGGGAAGAAGATTAAAAGGGTGCGTAGGACATTTGTTTTTTTGAAGTGA
>BGIBMGA000185-TA  cds:novel  sequence:nscaf1289:20223:36914:+  gene:BGIBMGA000185  protein:BGIBMGA000185-PA
ATGTTGAAAAAATTCCTTGTCTTGACCGCCCTGGTGATTGTCCAGGGCCG
GCCTCAAGATGAGCTAACCAGAAGGCACGAGCCCTCAGACCTTTGTCCTG
AGAAAGGCCACAAGCTTCTACCCCACGAATACGACTGCACGTTGTTTTAC
TACTGCGAATACGGCCAGAAATGGTCGACGCCCAGAAGTTGTGCCCCGGG
AACGGAATTCTCAGCTGCTTTGCAGGTTTGTGTGCATCCGGCGCAAGCTG
ACTGCAATCTGCCGGGACGACCGACAGACAGTCCACCTGCGGAGGCTCCA
ACGCAGGCTCCCACTCAAGCTCCAACGGAGACCCCAACGGAGCCCCAAAC
GGAGCCCCCAACACAGCCCCCAACGGTCGCTCCCACAGCGCCGCCTACTC
AAGCTCCAGCGGAGACCCCAACAGAGCCTCAAACGGAGCCCCCAACACAG
CCCCCAACGGTCGCTCCCACAGCGCCGCCTACTCAAGCTCCAGCGGAGAC
CCCAACGGAGCCTCAAACAGAGCTCCCGACGGCTGCTCCCACAGCAGCAC
CTACTCAAGCTCCAGTGGAACCTCCAACCGAGTCCCCCATACCAGCCCCA
CCAGCGCCCCCCATCCAGCCCCCTGTTAATCCAGGCGAAACCTTACCTAA
TGGCTGCCCAGCTGATTTCCACATCCACAAACTTTTGCCCCACGAGGAAT
GCAATAAATTCTACTACTGCGTTTTCGGGGACAAGGTGGAAAGGAAGTGC
GCCCCGGGGACTTACTTCAACTATAAAATTCAGGTTTGCGATCACCCATG
GAACGTTGATTGCGCTGGTGACGGCGGAAACGATGGTGGAGACGGTGGCG
AAAGTGGAGAAGACGGAGGCGGCGGCGGAGGTGGAGGCGGGGGTGGAGGA
GGAACCCTCCCCAACGGCTGTCCCGCAGACTTCCACATTCACCAACTGCT
CCCTCACGAGTACGACTGTAACCGCTTCTACTACTGCGTCCACGGAGAGA
AAGTAGAACGTCAATGCTCCGGCGACCTGCACTTCAACCCCGTCCTCCAA
TACGACTGTAACCGCTTCTACTACTGCGTCCACGGAGAGAAAGTAGAACG
CCGCTGCTCCGGCGACCTGCACTTCAACCCTGTCCTCCAAGTGAGTGGAG
GTGGTGGCGGCGGAGGCGGAGGCGGTGGTGGTGGAGAAGGAGAAGGCGGA
GACGGCGGAGGTGGAGGCGGTGGTGGAGGTGGAGAAGATGGAGGTGGTGG
TGGAGGAGGAACTCTCCCCAACGGCTGTCCCGCAGACTTCGACATTCACC
AACTGCTCCCTCACGAGTACGACTGTAACCGCTTCTACTACTGCGTCCAC
GGAGAGAAAGTAGAACGCCGATGCTCCGGTGATCTGCACTTCAACCCCGT
CCTCCAAGTGAGTTCATCTATGCTATATTCTATTCGTATTCTATTAGGCG
GAGGCGGAGGCGGAGGCGGAGGCGGAGGCGGAGGCGGAGGCGGAGGCGGA
GGCGGAGGCGGAGGCGGAGGTGGAGGTGGAGGCGGAGGTGGAGGCGGAGG
TGGAGGCGGAGGCGGGGGCGGGGGCGGAGGAGGAGGAGGAGGCGGTGGTA
ACAACCCGTCTGACAAATGCAAAACAGAATGTAACATCCTCCCCTGGGCT
CACGACACCGACTGCGATAAATTTTGGCGCTGTGAAGGCAAAGAAGCCGT
CTTAGTCACTTGCTCGGAAGGCTTACACTTTAACCCCAAGAAAGGCAGCT
GCGACTTCATCTGCTACGCCGGCTGCGTGAGGAAAACCGTCCAGGTCACG
ACTCGACCTAACGGCATCAGCATTTTCGTGCCCTTGGACAACGCCAGTCA
GAGCGAACAAATGACCTTGATTACGAATTCAACTAAATAA
>BGIBMGA000186-TA  cds:novel  sequence:nscaf1289:88960:94884:+  gene:BGIBMGA000186  protein:BGIBMGA000186-PA
ATGTCAGACGCCGAAGTGGAAGTACTCAGTACTTTTAAAAAACGTAATAT
TAAGAATAGGGGTGGCAGAAAACGTAAAACTTCCAGTTCAGAAGAGAAAA
ACAGCTCGGACTCTGATGAGCAACAAGTAGTTCTACCAACGAAAAGGGTG
AACAAACCAAATCCAAACATACAGTCTACAGGAGGTCCGAAGAAATCCAA
AATTGATGTAATTGAAGATAATGATGATAGTAATGATGAAGAAAAGACTT
CTCAAAGGACAACACTATCGGTTCAACAACAGAGAGAGAATGCAACAGCT
ACCTATGAATTAGACACAGAAAAGGATAGAGATGCCCAAGCCATCTTTGA
GAAGGCTCAGAAGATCAATGAAGAGTTGCACGGACAAGCAGATGATAAGA
TATATCGTGGGATAAACAACTATGCCCAATATTATAAAAAGAAAGACACT
GCAGCTGGTAATGCCAGCTCTGGTCTAGTCAGGAAAGGGCCCATCAGAGC
TCCAGCAAACTTGAGGGCCACAGTCAGATGGGATTATCAGCCTGATATAT
GCAAAGATTATAAGGAGACTGGCTTTTGTGGATTTGGTGATTCATGTAAA
TTCCTTCACGACCGCTCTGACTACAAACATGGCTGGCAACTGGAACGCGA
GGAGCTGGAGACACCGGGACAAGATGGAGATTCAGATTACGAGATCCACA
GCGACGAGGAACTACCGTTCAAATGTTTTGTATGCAGAGAGGGATTCACA
AATCCTGTTGTTACCAAGTAA
>BGIBMGA000187-TA  cds:novel  sequence:nscaf1299:350861:354172:-  gene:BGIBMGA000187  protein:BGIBMGA000187-PA
ATGGCTACCCAGCCTAATGATTATACCGAATTCCCTACGGAGATCATTCT
GAAACCTCTGGCTCTGATAGGACTATCTGGACTTGATGCAGTTAACAATG
CCGTTCACAAAGAAATCTGGGACGCATTCGCGAATAACCGACGCGCTGAT
CGCACGCCTGTGAGATTCAAATTACTTAACAATACGTTTGAGTTTCCAGT
GGTAAAGCCTAAGAGAAATTCATACGAATGGTACATACCTAAAGGCATAC
TAAAAAAAAACTGGATACACAAGCGTGTATCGCTAATACCCGCTGTCATA
GTCATTTTCTATGATATGGATTGGAATGATACACAGTGGAATGAGAAAAT
TATAGAATGTGCATCCAAAGTCCAGTCTATCCGTGCTGCAGTAGAGGGAC
ATGCTACTCGTGTGGCTGTAGTAGTCATACAAAGTCGGCAATCTCCTCCT
CCTTCTGAGTACATGCTTGGAGCCGAGCGTGCCCAGGCACTTTGTGCTGC
TTGTGAGATCCAGTCTAAATCCTTGTTTGTGCTTCCTCATGGTGATCACT
TAATGGGTTATATAGTCCGGTTAGAAAATGCATTTTATGATATTGCACAA
AATTATTACCACCATGAAGCAAAAAACATTAAGCAGCACAGAGACCACCT
CAATAAAACAACACATCAGTATCTCTTTGTCAGACATCAGTTCAAACTGG
GCTATCTGAATGAGTTGAAGCAGGACATCAATACTGCACATAAGCATTAT
GTTCATGCTTACAACAACCTGCTGGAAACAAGAACAGTAGATACAAACCT
GCATGAAGTTAGAACAGTTGCTGGCTATATTAACTACAAACTGTGCAAGA
TACTTTTTGCATTAAATTTGCCAAGAGATGCAATTTCACAATTAAAATCT
CACATTGAGAAATACAAAAGTAGAGTTGGTTCTACTGACCTACTGTTTGA
ACATTATGCGTGGCTAGCTAGACAGTACAGTGCCTTTGGAGAACTTTTTG
ATGAAGCTATCAGGGCTGGTCTGCCAGCCATTCAATCTCAGCATCCTGGG
TTTTACTACCAGCATGCAGCTCAGTTTACTGTAAAAAGAAGACAGGCTAT
GCGCTCTCTTTGTGCTGAAGCATTACAGTATCCACCTGCTCCAGATCCTT
TAGATGGTATTCTAGAATATTATGGTCAGCGACCTTGGAGACCTGGTCGT
TTAAGTGCAGATCCTCATGACCCTCAAAAAGAACAGGCAGCTATCTTAGC
TCTACAATACAATGAAAGGATATTCAATCATTCTACAATCATCATCAGCT
TCCTTGGCAGTGCTATCTCACAGTTTAAGTCATTTCACTCTCCTAGAATG
AGGAAGCAACTAGTAGTTGAAATGGCAAATGAATATTTTTATTCTGCTGA
CTATGGGAAAGCACTAACTTTGCTGACTCACATGTTGTGGGATTACAGGA
GAGAAAAATGGTGGTATTTAGCTTCACATGTCTTGAACAGAGCTCTGCAG
TGTGCATACCTTGCAGCAAAAATACAAGACTATTTACAGCTGTCAATTGA
AGCACTCTCTAAAAATATCCAGGTGCCAAACAATGATAAAGATAGGATAT
TCAGAAATATAATGTCTGTTATACATTTAAACATTCCAGCTCCTGAACCC
GACCTGCCATCCTCTTCTCAAAGCAAAGCTGTGGAATTGTGGCAGTCCAT
GATCGAAAAAGAGCCTTTGCAGGTTGCTGTGGATATGGCCAACATCTCCA
GTTTTTTGGAAATCAAACCTAAATTCAAACAGATGAAATATAGAATGGAT
GAGTTAATTGAAGTGGAACTGTATGTTAGGCTAACATATCCAGCTGTCCT
AGAAGTAAAGAAGGTGTATTTGACAATATCAAGTCAATCTGAGACTATTG
AGATCCCAGTAACTGATGATATTAATCAGACCATAACATTAGAAGGGAGC
AAAGTGAAAAGGTTTTTGTGTCAGTTCAAACCTAATCCCAAGGATGTTGG
ATCAGATTTACAGATAAAATGTGTATCTTTTGTTCTTGATTCTGAAAGGA
AAAGAAAAATTATATTGAATTTTAAAACTGATGACAAGAAGTCAGAGTCA
ATTATACATCCAGAATTGTTACACTTCATCATGAGCCCTAAATCTGACTA
TGAATTTGATTGCATTGTGCCTTTGAGAGTAGCTTCAGTAACATCAAGAG
AGTGTAAATGGTCCATTGAAGTTACAAATTGTAGTCCTGCTCTACAGGGA
GAATGGTTTCCAACCACTTTCACAGTAACAAACAATGAGGAAATTGCTGT
ATCTAGTACAAAGATAGCATTATCTTTATTAAGTTCACCTGAAAATCCTA
ACCCTGAGTCAGTAACAGATTTAAGTTTGAAGGAAGGTGAAGCTCAGTTA
CAACCTTTACATATTTCTGTGGGCAATGTTAACAGATCAGGAACTCACAC
TAATACATTCTACTTAAAAACAAACAGAACAGCCACAATAACAGTTCAAA
TTAGAATATCATACATCATAGACCTTCCTGCAATCAAGAAACTAGAGTGC
ATGAAAGATTTTACATGTAAAATAACTGTCATCAAACCTTTTGAAGTAAC
CAGTGCATTTGTTAGTACAGACTTTAGTCCTATTTCTAAATGCTTTGTTG
ATGACCCCTTTATTGTCATGCCACAAATTAAAATTTTAAGTCCTTGGGAT
CTTTTAATAATTGACACAGAATTAGAGGTGGTCGATTCATTTAAAAATAC
AGACAAAACTAAGCCTATATCCTGCATCAGAAATCTAGAAGTGGCAGAGA
AAAACATAGCTTCAGATGCAATTTGTATTCAAGCTAAATACAATCCTAAA
GATAATCCAACTCGAGTTGGTTTGTACAACATAACTTGGCGACGGAAATC
TAATCTTCATGGGCTCTGTGTGATGAGCAGCACTGCTTTATCAGGACTGC
CTATAGATCAATGTCCTGTCTCAGTGAAAGTAGACTACCCTGCTGTAATA
GAACTACTAACATCAGTTCCACTCAAATGTATTTTAAAAGGAAACACAAA
CACTCCAATAAGACTCAGTCTTGTAGTGAAATGGACAGATGACTATATAT
TTTCTGGATACAAGAAACTATCAGTAATGGTCCCACCCAAGGGACAAGTA
GAGCTAAAATATAATATCCGTCCCTTATTTGCTGGTAACACAATGCCCCC
TAGAATTACTGCAACAGTCATAGGTGATAATTCAAGTCAGGATGCAGTCA
GTGAAATGTTTGAAAAAGCTTTCCCTGAAACTATTTTCGTTGTGCCTAAG
TACAATAATTAA
>BGIBMGA000188-TA  cds:novel  sequence:nscaf1299:346119:347723:-  gene:BGIBMGA000188  protein:BGIBMGA000188-PA
ATGTCTTCACTTACTGCTGTAATTCCAAAATTGTATCAAGAATACACAAC
GAAAACTCCTAAGAAGCTTAAAATAATTGATGCATACCTTTTCTATATTT
TCCTTACTGCGGTCATACAATTCGGCTACTGTTGCCTTGTCGGCACTTTC
CCATTTAATTCTTTCTTAAGTGGTTTTATATCTACAGTAAGCTGCTTTGT
TCTTGGAGTGTGCCTTCGGCTACAAGTTAATCCAGAAAACAAGAATGAGT
TCCAAGGGCTGAGTGCAGAACGTGGCTTTGCAGATTTCATATTTGCACAT
CTGGTGTTGCATATTGTTGTTATCAATTTCATAGGATAA
>BGIBMGA000189-TA  cds:novel  sequence:nscaf1299:307379:315710:-  gene:BGIBMGA000189  protein:BGIBMGA000189-PA
ATGTCCGAGCGAGACTACGCACCGCTGAGCATAGCTTGTGTTCGTGGGCT
TTGCGACAAATTATATGAGAAGAGAAAAGTTGCTGGAGTCGAGATTGAGA
AGATGGTGAAAGATTTTAATGATGCAAAAAATACTAGCCAAATAAAAAAA
TTGATCAAAGTCTTGGGCCAGGACTTGATGTCTTCAACTAATCCTAATAT
GAAAAACGGAGCACTTATGGGTCTGTCTACTGTAGCAGTGGGGCTTGGCA
AGGCATCAGTAGATTACTTACCAGAATTAACAAATCCAATAGTGGCTTGC
TTCAGCGAGAGCGAATCTCGTGTAAGGTACCAAGCAGCTGAGGCATTGTT
CAACTTCCCTGTAATTTTCGATGCGCTGGCTAAACTCGCTGCTGATCCTG
AGCAGCAGGTGAAGCATGCTGCTGAATTGTTGGATAGATTGCTCAAGGAC
ATCGTGACCGAGAGCGGGTCCGTGGAGCTGTCGTCGCTGGTGGGGCTGGT
GCGAGAGCGCATGTACACGCGCTCGGCGCCGGCGCGCCAGCTCGCCGTGT
CCTGGGTGGCGGTGCTGGACGCCGTGCCCGACCTCAACGTGCTGGCCCAT
CTCCCGGACTTACTGGACGGGCTCTTCAAGATGCTAGACGATCCTAACCC
GGAGATCAGAAGGATGTGCGATGTCCAGCTGAACGAGTTCCTCCGCAGCA
TTAAGAAAGAGCCAGCCAAAGTAGACTTCCAAGCCATGATCAACATCCTT
ATCATACACGCGCAGTCGCCCGAGGAACTGCTGCAGCTGACGGCGATTAC
GTGGCTCAAGGAGTTCGTGGAGCTGGCCGGCGCCGCCATGCTGCCCTTCG
CCTCGGGCATCCTGTGCGCCGTGCTGCCCTGCCACGCATACTCCGACGAG
CCAAGGAAGAAGCGTACAGGCATACGGGAGACGGCGGCCACGGTCAACTT
TCAACTGATCAAACTGTTGGCTGCCGAGAGCGAGGAGGCTGGTGGTGAGG
AGGCGGCGGGCGAGGAGGGGGGCGCGCTCAACCTGGAGGCCGTGGTGGGG
GTGCTGACGCAGATGCTGCACCACAGCTCCGTGCACACTAAAGTGGCCGC
CCTGGATTGGATCCTTCACTTATACAATAAGCTCCCCAAACAGATGTGCG
GCGAGACGGAGCGCGTGTGGGCGGGCGCGGTGGGCAGCCTCACGGACGCG
GCGCACGACGTGCTGCGGCGCGCGCTCGCCGTGCTGGCAGAGATCTGCTC
CGCCGCCGGAGATTTGCAGTCTAGTCCTTACTACTACAAGTTCCTACAAG
CTTTATTGAGGCTTTTGGCGGCAGACGAGAACCTGTTGGAAGACAGAGGA
GCTTTCATTATCAGGCAGCTGTGCGTCCTGCTGAACGCGGAGGACATATA
CAGGGCCCTAGCGAACATTCTGCAGCAGGAGAAGAATCTCCGCTTCGTGA
CCACCATGGTGGACATCCTCAACACCATACTGCTGACGTCCGCCGAGCTA
TACGAGCTGCGGGCGCTGCTGAAGGACCGCAGCAAGCCGTGGAGCCGCTC
GCTGTTCCTGGCGCTGCACGGCTGCTGGTGCCACAGCCCCGTGTCGCTGC
TGGCGCTGTGTCTGCTGGCGCACCACTACCGGCACTGCAACACGCTCATC
GCCACCTTCGGCGACCTCGAGATAACCGTGGAGTTCCTGACGGAGGTGGA
CAAGCTGGTGCAGCTCATTGAGTCGCCCATATTCGCCTACCTGCGCCTGG
AGCTGGTGGGCGAGCACAGCGCCGGCCTGCGCGCCGCGCTGTTCGGCCTG
CTCATGCTGCTGCCGCAGTCCGACGCCTTCCACGCGCTGCGGGCCCGCCT
GCACTGCCTGCCGCCGCCGCACCAGCCGCACCGCCCGCGAGGTGACGAGA
GGGAGGGCTCCGAGGCGGCCGACGACGAGCCCCTGGACTACGGCGCCCTG
CTAGCACAGTTCCACGCCGTGCAGGCACAACACCGCCAGTACCGCGCGCT
CGACCGCTCCCGGGACAAGCTGTACGACAAGCCCTACTCGTAG
>BGIBMGA000190-TA  cds:novel  sequence:nscaf1299:197533:199716:-  gene:BGIBMGA000190  protein:BGIBMGA000190-PA
ATGGCGCTCATGTACGTCGGAGTACTGATGAATCTTCCATTGCACGGTGC
ACAGGTTTGGTTGTTTACGGACATTTTGGTTTCGGGAGTGATAGGTGTTC
TGCTACTCGTCGCTGGGGCTCTCAGCTTCACAATCTGTGATATGAGACAG
CCTGTCGATTACGTGCCGGGGCCACTGGCCGTAGTGAACGCTGGCATGGT
GACGGCGAGCACCGTGAAGACGTACGTGTCGGTCGTGGGCTGGCACCCCG
CGCCCCCCGCCCCGTCGACGCACCCCCCCGCACACGAACTCGACGTCTAG
>BGIBMGA000191-TA  cds:novel  sequence:nscaf1299:193256:194224:-  gene:BGIBMGA000191  protein:BGIBMGA000191-PA
ATGGCTTTAGGTGGATGTTCGAGCGGTTTGCTTGTAACCGCACTGCTGGC
CCTGGTTCTATTGCCGGCTCAATATTATGTGCCCGAATATTACTTGGGAG
TGGATGTTCCATTGCCGATCGAGAAAGTGGCGCCCCCTAACGGTTTCATC
GTCTGGTTGGATAAAGCGTTTGTACATTTTCCGCCCTTGGATCTTTTCTT
TACGTTATCCCTGTTGATTTTGGCTATTGTCACTTATCTGTACGAGTGGA
TACAGAGGAAACTTATGGAGAGGAGGATTGCAAAGTTAAACAATTACCTG
GTTGCCAGCGTGGAGCGGCTCCGGGTGTGGGACGCGCAACAGGAACAGTT
GGAGACCACTCTGAAGATGGTACAGAATGCCACGTCCGAATACAATCTAC
TTTTATATTTGTTGTTGCGTCAGCATCGGTGTCTCGCCACCGGCAACAAC
GGGCCGCCTTCCAACTGCTTCTTCGACAAAACAGTTGATGATGACCTTAG
TTTTTTGAGAAATCCTATTGAAACGTGA
>BGIBMGA000192-TA  cds:novel  sequence:nscaf1299:68753:72629:-  gene:BGIBMGA000192  protein:BGIBMGA000192-PA
ATGCCATGGTACATCGCTACCATTCATTTAGTGCAGGCTGGAGTCCCGAC
GGGCGACGTGTCCTGGCTGGTTATATTCGTTCCTCGCGCAGTGTGGATAC
GGTTCGAACAAGAGCGCAGCGCCTCGCCAGAGATTAACCCGAGGCTCCGA
CTAACAAAAGCGGACGTAACGAAGAAAAATCACGAGATTAACTTGTGTCC
GACTGCTATGAGGGACTGCGTACTAGTCAAACGTAAAGAAAAAGCAACTG
CCTGTTCCTTGGCGATGCAGTCCTGGTTCCAGTCTGCATTATTAACCCCG
GATATAAGAGCTCTTCGCTACGTAGACGCGAAGGTGTCGGGGTGGGTGGA
GCTGAATTTCCGTGAGGGAAGACGTTTGTTTCATCCCTTCGCGGCGCCCG
TGCTCAAGGACACTGCGCAGTATCCTGGGCGCTGTGAAACAAAGGAACAA
GCAAGGGCAGACAAGAATGACCGTGCTGATGTCCGCGAGCTGATATATAT
GTATAACGAGGAAAACATATACAAAAAATAA
>BGIBMGA000193-TA  cds:novel  sequence:nscaf1299:24111:25741:-  gene:BGIBMGA000193  protein:BGIBMGA000193-PA
ATGTCAGTCTCCGCGCTCGGCGTCACGCTCGCCGTCACGCTCGGCGTCAC
GCTCGCTGCGCTGGTCGCCCGCGCCGGCGGCGGCTCGCTCGAAGCAGGGT
CGGCGGCGACGGGCCCGAGCGTGGTGGTGTCGCACTCCGACCTCACCGAG
CTGGCGGAGCTGGCCGGGGTGGTGCCGGCGTGGCGCGAGCTTTGGCTGGG
CTCGCTGGACGCGCTGCACCGCGAGCCCTCCATCAACAACACGCAGGAGG
ACGTGCTGGCGCAGCTCGGGGCAGTCGCTTTCCTGCACTGTCCCGTCCGC
AACCTCGGCGAGCGAGGGGTGTCGTGGGTTCGGCGCCGCGACTGGCACAT
CATCAGCTCAGGAGTGCTCATGTACACAAATGATGAACGGTTCCAGGTGC
TGCACAGCGAGGGGTCGGATGATTGGATCCTGCAGATTAAGTACGTTCAG
AAACGAGACAACGGAACTTACGAGTGTCAGGTGAGCACCTGCCAGTTGTC
GGGTACCACTGAACCATCTCCCACTGTCCCCGCTTCGACTATGACGTGCA
ACCGCCAGCCGGCAGGGCACGCGATGGGCTGGCTGTATAATACTATTGTA
AATCTATAA
>BGIBMGA000194-TA  cds:novel  sequence:nscaf1299:14410:15225:-  gene:BGIBMGA000194  protein:BGIBMGA000194-PA
ATGAGAATTGAAGATGCTAAGAAACCACGTATAGACCTGGATGCTGTACG
CAAATATAAATGTATGAAGTCTATAGTTGAAGCCTATTATTCGATTCTGA
GCAAAGTATTTGGGCCCACCACTAAAGGAAAAGGAAGAGACAAACATCAA
ATGGATGTTGATGATGACAGAGACCAGTTGCATGTAGACGCTCAAAGAAA
TATAACAGTTGGCAATCATATAGTGAGCATAATATTCACCATCCACAATG
TTTGTAGACAAGAAGTGAAGAACACCAGCACAAACATGATCAAGAAGACA
GCCACCACTTCATTTAACATCCATTTCAGAGGAAATGACTATTTAGTTGA
TAACAAATTCATCAAGGACAAATGGGTCGAAATCCTCAAAGGGAACGGGC
TAGAGTATAAAGATTTTTCTACCACTGATAACACAAATTGGTATGGGACA
ATGGGACCATATGTTGACATGTTTGCTGCTTATGCATTAAGGACCAACGA
ACTACGATTAGGCCATAATAACATGCCCATTACCAAGCAGGACGGGGTAC
ACAAGAGTTTTCCAGTATCCAAATACGGTCTCTCTGGAGCTCACCATGTA
TTGCTAGAGGGCACTTCATTCCCACCTGAAAGGAGATCATCAATAGTTCA
GAGTTTGGGAGCAATGACAGCATGGCTATGTATGCTAAGAAGTGATGGTA
TCTATAGAAAGAAATATGCAGCCGCAGTGAAGAGGGCAATGTCCCATGTA
CCATGTATTGATGATTTAATTCACTCACTAAAACAACAAAACAAGCATCT
GAACTTTCAACTGTAA
>BGIBMGA000195-TA  cds:novel  sequence:nscaf1299:11792:12142:-  gene:BGIBMGA000195  protein:BGIBMGA000195-PA
ATGAAAGGAAAAGTGATTCGGCACAAAAATGAAGCATTTCATGCTGACTG
TCTCAAACGCAAAGAGAAGTTTCCGGTGTCTCTTATGACATGGATGACAT
GGGGCTGCATGTCTGCAAAAGGTGTTGGTGGTATTTTATGGAAAATTTTA
TGGTATGCAGTTTGTGGATGGTTCTATCAAGTCTGCGAGGTTTCAAAACC
TTTTGGAAGAGAATTTTCTACCCTCTATTCCGTCACTCAAGCAACAAGAT
TCCTTCATTTTTCAACAGGATGGTGTTTCCTACCATACTGCAAGGACAAC
AATGACGTGACTATTGGCGGAAAGCATCCCTACAATCGAATGGGCATCTA
A
>BGIBMGA000196-TA  cds:novel  sequence:nscaf1299:1424:2227:-  gene:BGIBMGA000196  protein:BGIBMGA000196-PA
ATGGTGTCTCCGCGCATTTCACCTGGAGTTTTCGCCAGCATCTTCATGCC
GAAGCAAGCTGGATTCCGTCCAGGACGCAGCTGCAGCGATCAAGTGTTAG
CACTGACCACACTCTTGGAGAGGGGCTTTAACGAAAACCTCAAGTCGTCA
ACTGTATTCGTGGATCTAACAGCTGCTTACGACACTGTGGCGCCAGGGAC
TGCTGTACAAACTACTCAAGCTGATCCCCTGTATATAAAGATCTACAATG
TTATTGAGGACGCCCTTACCAACAGACCATTCCGTGTCCATCTGGGAGAC
AATTCTAGCTTATCCAGGGTCCTGAACAACGGCCTCCCGCAGGGTTCAGT
CCTCGCACCAACACTCTTCAACGTGTACACCCACGATGTGCCAGAGACGC
TCTCCAGGAAATTTGCGTACGCCGACGATCTAGCTCTAGTCGCACAAGGC
CGCAGTATAGAGACAACGGAATGTCACCTTGAAAACGACATGGCCACGCT
TAATAACTACTTCATTCGATGGCGTTAG
>BGIBMGA000197-TA  cds:novel  sequence:nscaf1299:195757:196503:+  gene:BGIBMGA000197  protein:BGIBMGA000197-PA
ATGAAAATAGTGCTATTCAAAGGTGAGTCTGAGGATTATCAAAGAATCTT
TAGAGAAAATAACTTTGAGACAATATTCGTGGAGCCACTGCAGTTTATTT
ACATAAACATAGAGGAGTTAAGTCAGAAACTACTGCAAAACGATTACGAT
GGGATGATATTGACCAGCCCGCGAGCTGTAGAAGCTGTGTCAAAGTGTTG
GGACCCAACAAAATTTGTCATTTGGAACTCGAAAGATGTGTACACAGTTG
GAGAGATGAGCTCTCAAAAAATAAAATTGTTACTAGGTTTGGACGCGCTC
GGGGCTACAGCAGGTAATGCAGAAAATTTATCGAAAATTATTCTAAAAGA
TAAGAAAAAAACATCAACATTTCTGTTTCCGTGTGGCAATTTAAGATCAG
AGACCATCCCCAACATGCTACAATCTGAAGGAATCACATTAGATGCTATA
ACTGTGTATGAGACACAAGAGAATGAAAACTTAAAGGCCCTTTTAATGGA
ATTGAATAACTTGAATGATAGTCCAAGTGGCTTGGCATTCTTTAGTCCGT
CAGGTTGTGAATACATACACAGACAACTACAGACATTTAGCAACAGATTG
TCCTTACTACCTCACTTTGCTATTGGCAACTCAACAGCGCATAAAATTGA
AAATCTTGGTGTGGAAATAGCTGGAGTCGCAGCAAAACCTAAAGCTGAGA
GTTTAGTTGAATCTGTATTGAAATATTTTGCATTACAAGGTAGCTAG
>BGIBMGA000198-TA  cds:novel  sequence:nscaf1299:298907:303522:+  gene:BGIBMGA000198  protein:BGIBMGA000198-PA
ATGTCATTCTTGCGCGGTTCAGAGAATTACGTGTGGAGCACGACCAGTGT
CCTCGGGAAAGGAGCGACAGGTGCTGTATTCCAAGGGGTTAACAAGAACA
ACGGAGAACCTGTGGCTGTGAAAACCTTCAACCAACTCAGCCACATGAGA
CCTCATGATGTACAGATGCGAGAGTTCGAAGTTTTAAAAAAAGTTAAACA
TGAGAACATAGTTAAACTGCTCGCAATTGAAGAGGAACAAGAAGGGCGGG
GTAAAGTAATTGTGATGGAGCTTTGCACGGGTGGCAGTCTATTTAATATT
TTAGATGACCCTGAAAACACATATGGTCTTCAAGAGTATGAGTTTCTCCT
GGTCTTAGAGCACTTGACGGCTGGTATGAAACATTTAAGAGATAACAATC
TAGTACATAGAGATCTTAAGCCTGGGAACATCATGAAGTATATTAATGAG
GATGGTACTACAACATACAAGCTCACAGACTTTGGAGCAGCAAGGGAGTT
ACAAGAGGAGGAGCAGTTTGTATCGCTATATGGTACAGAGGAGTACTTAC
ACCCAGACATGTATGAAAGGGCTGTCTTAAGGAAACCTGTGGGAAAAAGT
TTTGGTGCTACAGTGGACCTTTGGTCAATAGGTGTGACATTATATCATGT
GGCTACAGGACAACTACCCTTTAGGCCATATGGAGGAAGACGAAATAAAG
AAACTATGTTTTATATCACAACTAAGAAGGCTTCTGGTGTCATATCTGGG
ACACAAACAACTGAGAATGGTCCTATTGATTGGGCAAGAGAACTTCCACC
ACACTGCCAACTCAGTGTTGGTCTTCGCAAGTTAGTTACACCTCTCTTGG
CTGGATTGTTGGAGGTGGATCCTCACAGGATATGGACATTTGAAAGGTTC
TTCTCTGAAGTGCAAGTTGTGACCTCCACTAAGCCTGTCCATGTGTTTTA
TGTTAATAAAGCCACAAGTATAAAGGTATTTTTAAAACTGGAGGAGAAAT
ACGGACATCTGCATACGTACGTTTGCGAACAGACGAGCGTCGTGGCAGAG
TCTCAGATCTTACTGTACAAAGATTGGCTGCTCACCTCCGAAGTGAACGA
GAACACGCCCGGGAAGAGCTACCCCGACACGAGCGCCGACGAGCCGCTCC
TGCTGTTCAACAAGAACAACAACAACGTCAGCATGCCGGCCGAGCCCGAC
CCGCCCAAGTTCCCCGTGTTCCCCAACATGGTCTCCGTTGAGAACGACGC
CAGTCAGGCCAAGGTCAGTTCCGGGGCGAAGACAGCAAGACCTGCCCTTG
ACCGGTCCATGTCTTCCCGCAGGTACAAGGTGGCGCAGACAGTCTACCTG
CAGACGCAGATCTTAGACAAGGACGTCTCCGCAGCCGAAATTAAGCTGGT
CGCGTTGACGGAGAGGTTGCAAGATGCCGAATTGAAGATTCGCGACGCCG
TCAGTGAAGCGAAAAATGCATCAAAAACTTCTGCAGCGGTGAAGATTGAA
GCCAGCGCTGAGGGCGGAGTCCCAGGGCTCCGCGCGCTGGACGCGGCGCA
CGACGAGCTCGGCGCGGTCCTCCGCCACAACTCCACGCTGCTCGCGCGCC
TAACCGCCCTCACACACCACCTGCAGCCCTAG
>BGIBMGA000199-TA  cds:novel  sequence:nscaf1299:317411:318112:+  gene:BGIBMGA000199  protein:BGIBMGA000199-PA
ATGCCCGGGACTTTAGTAGACAGGCTGCCCTTGCCGAATCTCAAGGTTTA
CACAGCGGGAAGTGTTTTACTTCTTTCAATAGCTGTCTATCATGCCACGA
TTGTGACTAGTGATCCAAACTGGCGCGCCAATATCACTCTACAGCGTCAG
GAAGCATTGGCTGAGCCTGATGGAGAGGCGCAGCTGGTAGACCAAGCTGA
AGTAATGCCGGCGCTAAACCTGAATGCCACCAGGAACTTGAACGAGCGCA
TGGTGGTAATAATAACCTTCATGATGCAGGAACCGCTTTGTATGTGGGTA
GTGATCAAGTGTCTTGTTGAGAAGGTGCACACTTGGCCCACCTAG
>BGIBMGA000200-TA  cds:novel  sequence:nscaf1299:334528:344506:+  gene:BGIBMGA000200  protein:BGIBMGA000200-PA
ACATTAATAAACATAGCGTACTGCTTCCTCGCCGTCTTCGGTTTCCTGAT
CCAGCGCGTCGTCTTCGGTCAGCTCCGGGTCTCTGAGGCTCAGCGCGTCA
AGGACAAGTTCTGGAACTATGTCTTCTACAAATTCATCTTCATCTTCGGA
GTAATCAACGTTCAGTACATGGACGAGGTGATGCTGTGGTGTTCTTGGTT
TACTCTCGTCGGCTTCCTGCACCTGATGGGGCAGCTGTGCAAGGATCGAT
TTGAATATCTAGCGTCGTCGCCCAACACAGCACGTTGGGTGCATGTTCGA
CTGGTCGGTCTACTCCTGGGTATACTGGCCGCCTCCACTGCCTTATTGGG
CGTTGCAGTCGCATGGGGCTTGCCCGCCGGAAAGGATACTTTCGCGTTTA
TGGCTGCTGAATGCCTGCTGGTGCTGATGTCGGTGCTGCACGTGGGCGCG
CGCTACGTGCTGCAGCAGCGCGGCGCGGACGCGGCCGGCGCGCTCGCCTA
CTACACGCACCTCGGCTTCGATGTAAGCTCCGACACCGCGCACCCTCACT
GCACTAGCACTCCACACCCGGCAACACTAATGGCGCCGCCGTTTGCAGTC
GGCGTCCCTTGTGCTCGAGCTGATGCACGTGGTCCACATGGTGGTGTACA
GCAACATGTTGGTGTCGATGGCGTCGCTGGTGCTGCTCATGCAGCTCCGC
CACCTGCTGCACGAGCTGCAGGCGCGGCTGCGGAGGCACCGCCTCTACAC
ATCGCTCGCGGACCACATGAGTCGCAAGTACGTCACCGTCACCTCTCAAC
CAGTCCCTTACATTACCCAATGGCAAGCAAAGAGGAGGTTGAAAAGAATC
AAGACAATTGTGCAATCTGCTGGGAACCGATGAAGGAAGCTAGGAAACTG
CCCTGTTCTCATCTCTTCCACAACTCGTGCGTACGCCAGTGGGTGCAGCA
GGACGCGTCGTGCCCCACGTGCCGCCGCGGCCTCGCACACGGCGCGCCCC
CGACCCCGCCCCCAACCCCGCCGCACAACCACCTCTTCCACTTCGACGGT
ACGACAGTTTCTGGACATTTCATCCCCGTGAAGTATTATATAAATTCAAC
GATTGCCTACTGGGACGAAAAGAATCCGTGCCCTGTGCGGCGCCGGCACG
CACACTGTGCGGCGCCGCGTGCTGTCAGCGACTTATGGAGCATTCCACGT
TTCCATTCCGTTGCAAGCTCCCGCTACGTGTCGTGGCTGCCCAGCTTCTC
CGTGGAGGTGACCCGCGCCCGGCCCTCCGCCGCGCAGCTGGACGCCATGG
TGGCGCAGGTGCTGGGCATGTTCCCGCAGGCTGACCCCGCCGCCCTGCGC
GCCGACCTGCTGCTCACCCGCTCCGCGCACCTCACGCTCGACAACATCCT
CGAGGGCAGGCTGCAGCCGCCCGCAGAAGCACCGACAGTAAGACCGATCT
CGCCCCTCGAGGCGCCCCCCGCCCCGGAGCCCGCGCCCCCCGCTCCGGAG
CCTGCGCCCCCCGCCGCGGAGCCCGGCCTGGACAATGGAGGTCGTCAAAT
AATAACGTTCGGATTCCAGTCTAGACGTCGGGTCGACCAGCGCTATATTC
TCGAGAAACGCGCCCGAACGAGAACAGAACCTGAGACGCAGGAAGGAGAT
GCTGGTGGCGGCGGCGCGCAGGCGGTACCTCGAGCGGCGCGGCGAGGCGG
CGCCACCACGCAGCTGACTCGCCCCCCCGCCCCAACACCCCGGCCCCCAG
TACAATGCGCGCTCGCGTGCCCAGCGGTCGTGTCCGGTGCACCTGCACTA
GCGCCCTTCCGAATGTATTTTTGTATGTCGATTAGTATATCTACTGTCTC
GTGTGAAAATTTACCGTAG
>BGIBMGA000201-TA  cds:novel  sequence:nscaf1299:349965:350663:+  gene:BGIBMGA000201  protein:BGIBMGA000201-PA
ATGTTGAGCGTTAACGAGAACTTTCCTGAATATGCTGTGCCTGGTGCGAA
ACAGCATCGTTTCGAGCCCTACGCGGACAACGGAGGTAGTATTGTAGCCA
TCGCCGGCGATGATTATGCCGTTATCGGAGCAGACACTCGTCTCAGCACT
GGATTTTCCATATATACCAGAGACCAAAAAAAGCTGTTCAAATTATCTGA
GAGTACAGTATTGGGAGCGACTGGCTGCTGGTGTGACACATTAACCTTGA
CGCGTCTTCTACAAGCGAGGATGCAGATGTACGAACACGAGCATAACAAA
TCTATGACCACTCCGGCAGTCGCACAGATGCTCTCAACTATGTTGTATTA
CAAACGATTTTTCCCATACTACGTATCCAACGTGTTGGCGGGTTTGGACA
GCGACGGTAAGGGATGTGTATATAGTTACGACCCTATCGGACACTGTGCG
CGCCATAACTTCCGCGCTGGTGGTTCCGCTGCTGCACAGCTGCAACCGCT
CCTCGACAATCAAATTGGCTTAAAGAATATGCAGAATGTAACAGAAGCTC
CTTTGCCTAGGGAAAAGGCCCTTGCTCTTCTGAAGGATGTGTTCATCAGT
GCTGCAGAACGTGACATTTACACTGGAGACTCCATCTACATTCTCATCAT
CACTGCAAGTGGTATTCAAGAAGAGAAATTTGAACTTCGCAAAGATTAA
>BGIBMGA000202-TA  cds:novel  sequence:nscaf1375:7976:8386:+  gene:BGIBMGA000202  protein:BGIBMGA000202-PA
ATGTACCGATTCGTTTTCTTGTTCGTTCTTAACGCGGCGGCGAGCGCGGC
GCCGGCGCCCAACGACATCCAATGTCCTTGCGAATTAGCCGTCAAGGACC
GCGAAAATTTATGGGGCTTCCTGAAGAAGATCTCCCTCGACGTTCCTGAT
GAAGACAAAGAATTCTATTCAGCTCTGCCCGGGCAGTTGTCGCCGACGCT
GGACTGTGACTGCGAGGAGTACAACAGAAAGAAGCGGAAGGTCGTCGAAG
TCCCAGAGGTCATTGATGACGAGATCAACCAGACAGGCGCGGAGGAGACC
AGAGAAAAGAAATCGTTGTATTTCATTAACCACGGTGTCGGTAGCTGCCC
AGAAAACACGGTTGCTATCCACGGCTTGTGCGTTGAGAGAATTGAGGAAC
TCGACTATTAA
>BGIBMGA000203-TA  cds:novel  sequence:nscaf1459:5653:9369:-  gene:BGIBMGA000203  protein:BGIBMGA000203-PA
ATGGCGCGGTCTGTGGACGACGCGGACATGGAGCGCGCGCTGCGCGGGGC
GGCGCCGGACGTGGTGCGCTCGGCGCTGCCGCCGCGCGACCTGCGCCGGG
CCGACAACACCATCGACCAGCTGCTCGCCGCGCCGCAGAAGATCGTCATT
CCCGAGAGATATATCCCAGAAAAGCCACCAGAGCTGTCTCCGGAAGAACA
GCAGAAGAGACAAGAGAAAGTTGAATCGATCAAGAAGATGTTGACCAGTA
CGTCTGCAGATCAGAGCAAGAGCCCGCAGCCGGAGGAAAAGCGGCGGCGC
GAGCATCTGCTGCAGATGAACCAGATCCTCGCCAAGCAGGTCACCGAGAT
GAGCAAAATTATCGCCGTGAAAGCGTGGGAGGAGCTGCCGCTAAATCAGA
GTGACCACGAGGCGGAGGATCGTTCGCCGGACGTCGAACTACCGATTTAT
CAACAGCGCGACAACTTTTTCACATAA
>BGIBMGA000204-TA  cds:novel  sequence:nscaf1485:10134:38855:-  gene:BGIBMGA000204  protein:BGIBMGA000204-PA
ATGGCGCCATTACCAAAGTGTGTAGCCGTGCAGCCCCCGGTGCCGCCCGC
GCAGCCCCCCGCGGCGCCCCCGCAGGCCGGCGGCGGCGTGGCGGCCCCCC
CCGCAGGCGCGCAGTCCCCCGGCCCGCAGACGCAGTTCCAGCGGCTCAAG
GTGGAGGACGCGCTCTCCTACCTCGACCAGGTCAAGTACAAGTTCAACAC
GCAGCCGCAGGTCTACAACGACTTCCTCGACATCATGAAGGAGTTTAAGA
GTCAAACAATCGATACGCCGGGAGTCATCACCCGGGTATCGAACCTGTTC
AAGGGGCATCCGGAGCTGATTGTGGGCTTCAACACTTTCCTACCTCCCGG
GTACAAGATTGAAGTTCAGAGTAATGGCCAGGTGTCAGTATCGATGCCGT
CGCCGACGGCCATTGGCAGCGGCGTCCTGCTGGGAGTACATCACACGCAG
CAACCGCAGCTAGTTCACTTGTTACCTGTTCCGCATGCAGAGGAGTGTCG
TCCCGTCGGGCCGGCGCTGCAGCACCTGTCCCACGCCGCGCCCGACCCCG
CCCTGCACCACGCCACCGGGCCCCCGGTCACCCCGACGCCGACTGCTCCC
CCCGGACAACCAGTCGAATTCAATCACGCCATTGAATACGTTAACAAGAT
AAAGTCCCGTTTTTCCCGTCAACCGGACAAGTACAAGCGTTTCCTGGAGA
TACTGCACGCGTACCAGCGCGGACACCGCGACCTCAAGGAGCCTCAAGCT
AAACAACAAACGGAGCAAGAGGTTTACTCGCAGGTGGCTAAACTATTTGA
ACATCAAGAGGATCTGCTGGCGGAGTTCGGCCAGTTCTTGCCGGACGCTA
AGGCCGTTACCAAGCCAGAGCCTGCCCATGAACATCATCCTATGACGTTC
CCCACAGCGTCGTCAGCCCCGCCGCCCGCCAAGAAGCCGCGCGCGTCGTG
CTTGTCGGGCGCCACGGTGCGCGACGTGTCGTACTCGGAGGCGGCCAAGC
TGGCCACCATCCACGACTACAGCTTCTTCGAGCGGGCCAGGAAGGCGTTG
CGCTCGCAGCAAGTCTACGATAACTTTTTAAGATGCCTGCTCCTGTTCAC
GAACGAAATAATATCATCGTCGGAGTTATTGTCAGTGACGAGTCCGTTCC
TGTGCCGCCACCCGGAGCTGCAGCGCTGGCTGCACGACTTCGTGGGCCCG
CCCTCGCCGCCGCACACCCCCACCCACACCCCTAATACGGGCTACCCTTG
GACCAACCCTATACCGGTGGAGCCCCGCCCTCGGTACGAGAGTGTCGGCG
CCCTCGGGGCACAGATGCGAAATGATCGCCCCCAAGGAGACATGGCAATG
GATATTGATCTATCGACGTGCAAGCGTCTCGGCACGTCGTACTGCGCGCT
ACCTCGCGAGGCGGCCGCCAGGAAATGCTCGGGACGGACGCCGCTCTGTA
AAGAAGTACTTAATGATACATGGGTGTCGTTCCCGACATGGAGTGAAGAC
TCGACATTCGTAACATCAAGAAAAACCCAGTATGAAGAATACATTTACCG
TTGTGAAGATGAGAGGTTTGAGCTGGACGTGGTTATAGAAACAAACGCCG
CCACCATCCGAGTGTTGGAGGGCGTGCAGAAGAAGTTGTCCCGCATGTCG
GGCGAGGACGCGGCGCGGTACCGGCTGGACGACTGTCTCGGCGGACACTC
GCCCACCGTGCACCAGAGGGCGCTGCGACGCATCTACGGCGACAAGGTGG
CAGTGGACATCATTGCAGGCCTAAAGAAAAACCCCGTTGTCGCTGTACCT
GTTGTACTGAGGAGGTTGAAAGCTAAAGAGGAAGAATGGAGAGAGGCTCA
GAAGGGCTTCAACAAACAGTGGCGCGAACAAAACGAAAAGTATTATTTGA
AATCTCTCGACCATCAAGGGATCAACTTCAAGCAGAACGATCTGAAGGCG
ATGCGCTCGAAGACTTTGTTCAACGAGGTAGAGAGCGCCTACGCGGCCCG
CCGTCCGGGGCCGCACCTCGTGGTCGACTACAACATGCAGAGCCGACAGG
AAGCAATAAAAATTGTTCGAGACACCGCGGAGCTCCTTATACATCACGCC
AGGAGACAAACTGCTATACAGAAGGCTGAGAAACGGAGAATCAAACAGTT
GTTAAGGCATTTCCTACCCGATCTCTTCTCGCATCCACGGCAGCCGCTAT
CTGATGATGAGAAGGATGAAGAAGACAAGGAGGATGCACCGAGCCCGGAA
TGTCCAATCGATCAACAGGGTCAAGAAAATGACAAGAATAATTTAAAACA
AGAAATAAAACAAGAGTCATCTGAATCTGATAACGCGTCAGACAAGAGCG
GCAAGAACGGAAAGAATAACAAAGAGAATAAACCCAAAAATAATAATAAT
TTGGAGAGCAATAAAGAAAGTGTACTAACCCAGCCGACTAATGGAAAGAG
GTTAAGCAATGATGATCAAATACTGAAATCTGACTTAAAGACTGAACCAT
TCGAAGTAGAAGATGATCTCAGGGATCACCCCCCTAATGAGGGCAGGTTC
GTGTGCACGTCCTCGTGGTACCTGTTCCTGCGCGTGCACGGCGCGCTGTG
CCAGCGGCTGGCGGCCGCGCGCCGGGCCATGTGCGCCGCGCCGCCCGCCC
GCCCGCGGCACGACCGCCCTCCCGCGCTCGCCCTGCGCCTCGCGCCCGCA
CACCATTTGCCAGCGGACGTGTCGTCGCCAACAGAATACTACAACTTGTT
GCTGGACCTGGTGAAGGGCGTCCTCGACGGCAACATGGAATCTTCCGCCT
TCGAGGATGCAGCCCGAGAAATGCTCGGGATCAAAGCCTATCCGGCCTAC
ACGCTGGACAAACTGGTGTCTATCGCTGTCAGGCAGCCGCCGCGCCGCCC
CGCCCCGCGCCGCAAGCCCGCCGCGCACGACGCCGCCGAGTGCACGCTCG
CCGAGCTGCGCTGCCGGCTCGTGGCCTGCCGCCCCTTCCGCCTGCTGCAG
CGCGGAGCCCTGGCCGCCGCGCGCGCCACGCACGAGCGCCTCAGCCGCCG
CCGCCGCGACCGCTTCCGGGCCTGGCTGGACGCCAACCGACCGCACCTAG
ACGAGCGCCTCTCTATCTAA
>BGIBMGA000205-TA  cds:novel  sequence:nscaf1495:7081:10429:-  gene:BGIBMGA000205  protein:BGIBMGA000205-PA
ATGCTGGTGACACTTAAAGCATATATTTTTGCATGGATGTGCGCGCAATC
ACACATGGCGAGTGGGGTACTGAAAGACGATTTGCTTGAGGTGTGCAAGG
CCGCTGGATTCAAAAGCCGTCCAGAGGGATCACGTAGACCAGCATCAGCA
GAACCTAGAGTTCTACAAGAGCTGTTAAAAACACACTCAACAGCTTGGAC
AGAAACAGTACCGTATACAGATACCTCATCAGAATCACCATCGACAGTTG
ACCCAGAGGAAGAATTATCTACAGCTTGGACAGAAACAGTACAGTATGCA
GACGCCTCATCAGAATCACCGTCGACAGCTAATCCAGAAGAAGAAATATT
TACAGCATGGACAGAAACACTACCTTATACAGATACCTCATCAGAATCAC
CGTCGATAGCTGACCCAGAGGAAGAAATATCTACAGCTTGGACAGAAACA
GTACAGTATACAGATAACTCATCAGAATCAGCATCGACAGCTGACCCAGA
GGATGAAATATCTACAGCTTGGACAGAAACAGTACCTTATACAGATACCT
CATCGGAATCACCGTCGATAGCTGACCCAGAGGAAGAAATATCTACAGCT
TGGGCAGAAACAGTACAGTATACAGATACTTCATCAGAATCACCGTCGAC
AGCTGACCTAGAGGATGAGATATCTACAGCTTGGACAGAAACAGTACCGT
ATACATATACCTCATCAGAATCACCGTCGACAGCTGTTCTAGAGGAAGAA
ATATCTACAGCTTGGGCAGAAACAGTACATTATACAGATACTTCATCACA
ATCACCGTCGAAAACTGATCCAGAGGAAGAAATATCTACAGCTTGGACAG
AAACAGTACCTTATACAGATACCTCATCAGAATCACCGTCGATAGCTGAC
CCAGAGGAAGAAATATCTACAGCTTGGACAGAAACAGTACAGTATACAGA
TAACTCATCAGAATCAGCATCGACAGCTGACTCAGAGGATGAAATATCTA
CAGCTTGGACAGAAACAGTACCTTATACAGATACCTCATCAGAATCACCG
TCGATAGCTGACCCAGAGGAAGAAATATCTACAGCTTGGACAGAAACAGT
ACAGTATACAGACGCCTCATCAGAATCAGCATCGATAGCTGACCCAGAGG
ATGAGATATCTACAGCTTGGACAGAAACAGTACCGTATACAGATACTTCA
TCAGAATCACCGTCGACAGCTGACCTAGAGGAAGATATATCTACAGCTTG
GGCAGAAACAGTACATTATACAGATACTTCATCACAATCACCGTCGAAAA
CTGATCCAGAGGAAGAAATATCTACAGCTTGGACAGAAACAGTACAGTAT
ACAGATACTTCATCAGAATCACCGTCGACAGCTGACCTAGAGGAAGATAT
ATCTACAGCTTGGGCAGAAACAGTACATTATACAGATACTTCATCACAAT
CACCGTCGAAAACTGATCCAGAGGAAGAAATATCTACAGCTTGGACAGAA
ACAGTACAGTATACAGACGCCTCATCAGAATCAGCATCGATAGCTGACCC
AGAGGATGAGATATCTACAGCTTGGACAGAAACAGTACCGTATACAGATA
CTTCATCAGAATCACCGTCGACAGCTGACCTAGAGGATGAGATATCTACA
GCTTGGACAGAAAAAGTAACGTATACAGCCTCATTAGAATCACCGTCGAC
AGCTGACCCAGAGGAAAAATTGTCTACAGCTTGGACAGAAAGAGTACCGT
ATACAGATACCTCATCAGAATCACCGTCGACAGCTGACTCAGAGGAAGAA
ATATCTACAGCTTGGACAAAAACAGTACTGTATACAGATACTTCATCAGA
ATCACCGTCGAGAGCTGACCAAGAGGAAGAAATATCTACAGCTAGGACAG
AAACAGTGCCATATACAGCTACCTCATCAGAATCACCGTTAACAGCTGCC
CCAGAGAAACAATTATTTTCAGTTTGGCCAGGATTATTAACGAATTCATC
CAGTCTAACAGGAAATACGACAGCTATAATTTCCACAACACTACAACCAG
CAGAGAAAGTAGTTAGAAATAACTATTTAAGTTCATCTCTTCGCGAAAGA
GTGAGAAAAACCTTTAATCAATTTAATCTAATTTGA
>BGIBMGA000206-TA  cds:novel  sequence:nscaf1516:24083:29311:-  gene:BGIBMGA000206  protein:BGIBMGA000206-PA
ATGACCAACGGAGGAATGTGCACCAACGGAATCTGCAAGAATATAGATGG
AGGGTTCGAGTGCATCTGCAAGCCCGGGTACGAGTCGGGCTCGGAGGGCG
CGCTGTGCCGCGACGTGGACGAGTGCCGCGACAACCCGCGCGTGTGCCGC
CGCGGCCGCTGTCGCAACACCGCCGGCTCCTACACGTGCCTGTGCGAGCC
CGGCTTCGCCCCCACAGCGGCCGGCTACTGCGCCGACGTGGACGAGTGCG
CCGCCGACTCCATGTGCAAGGGCGGGCGCTGCGTGAACAGCGAGGGCTCG
TTCCAATGCGTGTGCGAAGCGGGGTACCGGCCCACCGCCACCCGCGGCGC
CTGCGTGGACGTGGACGAGTGCGAGGAGCAGCGCGTCTGCCGCAACGGCC
GCTGCCACAACACGCCCGGCTCCTTCCGCTGCGAGTGCCTGCCCGGCTTC
ACGCTCAGCAACGACGGCAGGACGTGTCTAGGTCTAAAGCTAGGCTGGGG
CGTGTCGTGCCAGGCGTGCCCGGCGCAGGGCAGCGAGCTGTACGCGGTGC
TGTGCCCCGAGGGACCCAGCAAGGACAACGGCGGCGCCGACATCAACGAG
TGCACCGCGGTGCCCGGCGCCTGCCCGCACGGCTCCTGCGAGAACCTGGA
GCCCGGCTACCGATGCATCTGCGACCCCGGCTACCATCCAGACGCGGACG
GACTGTGCCGGGACATCGACGAGTGCGATATGCACCAATCCTACTGCGCG
GGCGGCCAGTGCCGCAACACGGCGGGCAGCTTCACGTGCGTGTGTCCCGA
GGGCACGCGCCACGAGCCCGAGCTGCAGCTGTGTCGGGACATCGACGAGT
GCGAGGGTGAGACTGAGACACATTACATCGAGTCCGACTATGAGCGCGGC
GACATACCCCCCACCTTCCCGACGAGGACAGAGCTGGCGAGCCCGTGCGA
CAACGGACGCTGCATCAACACGCACGGCGGCTTCGAGTGCGAGTGCGAGC
TGGGCTACGTGCTGGACGCCACCGCGCAGCGTTGTCTGGACAACCGGCGC
GGCTCGTGCTGGCGCCGCGTGGTGGACGGACAGTGCGAGGCCGCCGCGCC
AGAGCTACTCCTGCGCCAGGAGTGCTGCTGCAGCGTGGGGCTGGCCTGGG
GCTCGCCCTGTGCGCCGTGCGATCCCGACCACTGCCCCTGCCCCAAGGGA
TTCGCCAAGCTGGACGGCGCCACGTGCCGCGACGTGGACGAGTGCGCGCT
GAGTGCGGAGCTGTGCGCGGGCGGCACGTGCGTCAACACGGACGGCTCCT
ACCGCTGCGACTGCCCGCCCGGACTCACGCTGGACTCCACCGGTACTGCA
CCACTTTACTAA
>BGIBMGA000207-TA  cds:novel  sequence:nscaf1516:17475:22197:-  gene:BGIBMGA000207  protein:BGIBMGA000207-PA
ATGACGGGCGGGCGCTGCTCGGGCCCTCTACCCACCGACGTGCTGCGGGC
CGTGTGCTGCTGTTCAGCCCTGGGCAAGGCCTGGGGGAACCAGCGCTGCG
AGCCCTGCCCTAAGAAAGGAACGGATGCCTATCAAAACCTGTGCATAGCA
GTGGGCACTCTGCTACCGCCGAACCAGTGGGACAGACCGATCGACGGCAA
CATGACCGACATCTGGTCACAGGTCGGAGGAGACGAGAACGGGGACGGGT
ATGGGAAACAGTGGGGTGAGAATGGTAGCGACGGAGGTTGGGATACCTGG
GGGAACGGAACCGTTGGAGGAAACGGACCGGGACTGATCCCCGGACAGAT
GGAAGTTAACGAGTGTGCAGCTTTCCCTGGACTCTGCGGCCATGGACGCT
GTAGAAACCTGCTTGGCGGGTTCACTTGTGATTGTTTCCCTGGATACGAA
AAGGATTCAAAGAACCACACGTGCGTGGACGTGAACGAGTGTGAGATCGT
GGACGGCGTGTGTGGTGACGGCGACTGTCACAACACTGAAGGCAGCTTCA
CCTGCCACTGCCGTCCTGGGTACAAGGCGGACGACTTCTCCAAGATATGT
GTCGACATAGACGAGTGCGCGGACAACGACGCGTTGTGTCGCGGCGGCCG
CTGCGTCAACACGGCGGGCTCGTTCCGCTGCGAGTGCGGCCACGGCATGG
AGCTGGCGCCCGACAGACTCTCCTGCAAGGACATCGACGAGTGCTCCATC
ACCTCAGGTATCTGCAGCAACGGCGCGTGCGAGAACCAGATGGGCACGTA
CCAGTGCGTGTGCGACGAGGGCTACGCGCAGTCCACCGTGAAGTCGCACT
GCGACGACATCGACGAGTGCGCCGAGGACGCCGCGCGCTGCCAGCACTCC
TGCGTCAACACGCCCGGCTCCTACCACTGCACCTGCCGCGAGGGCTGGCA
CCTGCGCGCGGACGGGCGCTCGTGCCGCGACATCGACGAGTGCGCGGGCG
GCGCGCGGCCCTGCGGCGGCGGACAGTGCCGCAACACGGTCGGCTCCTAC
ACCTGCACCTGCACGGACGGGCTGGTGCCGTCGGCCGCCGGCGCCAAGCC
CACCTGCCAGGACATCGACGAGTGCGCAGACCTGATATCTACGATAATTA
TGATGAGTGTAGATGAGTTACAGAAGAGTGTGGATCCTCAGATACCGGAG
CTGTGCGGTGCCGGGTCGTGCCACAACACGATCGGCTCGTTCGTGTGCCA
GTGTCCGGATGGGTACAGCGTGAAGCCGGAGCAGGGACCCGCCTGCACCG
ACGACGACGAGTGCGAGCTGGGCACCTGCGACTGCCACCCCGCCGCCGAC
TGCATCAACCTACCGGGCTCGTTCCAGTGCCGGTGTCGGGACGGGTGGCG
CGGGGACGGCGCCACGTGCGAGGACGTCGACGAGTGCCTCACCAACAACG
GCGGCTGCCACCCGCGGGCCACCTGCGCCAACACGGACGGCTCCTTCCGC
TGCCTCTGCGACACCGGCTACAAGGGAGACGGGTACGGGCTCCGAACGGT
CTGCTGTGTGTACTCGTGCGTGGACATCGATGAGTGCGCCAACGACCCCA
CGCTGTGCGAGAACGGGCACTGCAGCAACACGCCGGGCGGCTACGAGTGC
GACTGCGACGTGGGCTTCACGCGCGCCGCCGACGGACGCTCGTGTCTGGG
TAAGTGA
>BGIBMGA000208-TA  cds:novel  sequence:nscaf1516:14860:16509:-  gene:BGIBMGA000208  protein:BGIBMGA000208-PA
ATGCCCGGCTTCAACTGCACGGACGTGGACGAGTGCAAGTCGCCGCAGTC
GTGCCAGTACGGGCAGTGCATCAACACGCAGGGCTCCTACACGTGCCGCT
GTCCGCCCAACTACGAGCTGGTCTCCGACGGCACGGCCTGCTACGATTCC
CGTAAGGCCCGTTGCTACGGTAAAGTGGATCTGCGCTCCGGGACGGAGAC
ATGCCGGGACAGCGATGAGCTCTCCGAGGACGGAACCATGGCCGCCTGTT
GCTGTTCCGTCGGAGCGGCGTGGGGCAACTACTGCGACCCGTGTCCGGAG
CCGGGCTCTGAGGCCTACCGCCAGCTGTGTCCTGGGGGACCGGGGTACCA
GCCGGTACTAGAACCGCCGTCGTACGTGGTGACGCTGGCCGACATCGACG
AGTGCGCCGCGCACGAGGGCCTGTGCGCGCACGGCACGTGCACCAACACG
TTCGGCTCGTTCGTGTGCACGTGCGGCGCGGGCTGGAGTCTGGCGCCCGA
CGAGCTGAGCTGCGAGGACGACGACGAGTGCGAGCGCCCCGACGTGTGCG
GGCCCGGGGTCTGCCGCAACCTGCCCGGCTCCTACGTGTGTCTGTGCCCA
GAGGGATACGTCGCCATGCCCAACGGAAGTCAGTACCTTCTACAGAACCT
ATCAACTAACATGAGGCTGAAGATTCAGTTCTTCCTTTGA
>BGIBMGA000209-TA  cds:novel  sequence:nscaf1516:4470:14590:-  gene:BGIBMGA000209  protein:BGIBMGA000209-PA
ATGGAGTGGAACGAGGAGGACCAGAGCTGTGCGGGGGCGGTGGGAGTCCC
GCAGACCAAGTACTTGTGCTGCTGCTCTGTGGGGCACGCCTGGGGAGCGC
CGTGCGAGGCGTGTCCCCCGCGGGGGTCCCCGGCACACACGGCCCTGTGC
GGCGAGAAGCCAGGGGAGTACATCAACCCTGTCACCAATGAGACGAAGCC
CATCGACGAGTGCGACATCATGCCGCAGCTCTGCAAGCCTGGTACCTGCC
ACGACACGCCCACTGGGTTCCAGTGCGGATGTGATCATGGGTACGAGCAC
GACAACACATCGCACCTGTGCCGGGACGTGGACGAGTGCTCGTGGGGCCG
GCCGCCCTGCCGCGGCATGGCGCAGTGCGTGAACCTGCCGGGCGCCTTCG
AGTGCCGCTGCCCGCCCGGGTACCGCCTCACGCCCTCTCTGGACGAGTGC
GAGGACGTGGACGAGTGTGGCGACCAGCGCATTTGCGACCACGGGGACTG
CAGGAACACTATCGGCTCTTACAGATGCGAATGTAAGCCCGGGTACACTC
TCCGGGAGAACGTGTGTCGCGACGTGGACGAGTGCTCGCGGCCGCGGCCC
GTCTGCAGGAACGGCACGTGCGAGAACCTGCCGGGCGCGTACCTGTGCCA
CTGCGACGACGGCTTTAAGGCGGGACCCAACAACGACTGTGTCGATGTGA
ACGAGTGTCGTGAAGGCGGCATGGTCTGCCGCAACGGTCGCTGCCGGAAC
ACGGTGGGCTCGTTCCGCTGCGAGTGTGCGCCCGGGTACACGCTCACGGC
CGACGGACGCAACTGCCGCGATGTAGACGAGTGCGACGAACTGCCGCACC
CCTGCGGGAGGGACGGGAATCCCTCTTGCACTAACACTAATGGAGGATAC
GAATGTTCATGTGGCGCGGGCTGGAAGTTAGTAGGGCGGCGATGTGTGGA
CCGCGACGAATGTAAGGAGCTGCCCTACGTGTGCGCCGGAGGAGAGTGCC
GAAACTTTAATGGAGGATACGTTTGCGAGTGTCCGGCGGGCTGGCGGTTC
GACAAGACGGCGGCCGTGTGCGTGGACGAGCGCAAGGAGCTCTGCTACGA
CGAGTGGGAGGCCGGCCGCTGCCACCGCGCGCGCCCCCTGCAGCTCGCGA
GGCCGGAGTGCTGCTGCTCTGAGGGTGCCGCTTGGGGCCGTTACTGTGAG
CGTTGTCCGGCGCCGGACTCCGCTGAGTTCATGAGGATCTGTCAAGGTGG
AATGGGAAGACCCAATCTTACACAGGATCTAGACGAGTGTCGCGTCCGCC
CCGACGTGTGCGTGGGCGGGCGGTGCGTCAATACGGACGGGTCGTTCCGC
TGCGAGTGCCCGGACGGCTACGTGCTCGCCCCGGACGGGCTGTCCTGCGT
GGACGCGGACGAGTGCGCCCTGGACCCCAGGATCTGCGGCAACGGGACCT
GCTCCAACACGCGCGGAGGCTACGAGTGTCAGTGCAGCCCTGGCTTTACG
CAGGGGCCGGATCAGACGTGCGTGGACGTGGACGAGTGCGCGGAGGGGCG
CGCGTCGTGCACGTTCCGGTGCCACAACACGGCCGGCTCGTTCCGCTGCA
CGTGCCCGTACGGGTACGCCGTGGCGGCGGACGGCGTGCACTGCCGCGAC
ATCGACGAGTGCGTGCAGGAGCCGCGCGTGTGTCCGCACGCCTGCGAGAA
CGTCGTAGGCTCCTACATCTGCAAGTGTCCGGAAGGATATCGTCGTACCT
CGGCCCCGCAGGACTCTGAGAATGCCTGCGAGGATATCAACGAGTGCGAA
GAACAAGAAGACCTATGTTCGGGAGGAGTCTGCATCAATACAGACGGGAG
CTTCCTCTGTGACTGCGACGCCGGGTTCGAACCCAGCGAAGATGGAACCG
ACTGTATTGACCGTCGCACGGGCACGTGCTACCGCTCGCTGGTGTCGGGG
CGCTGCGAGCCGGAACCCTGGCCGCGCGCCGCCCCCGCCACGTCCGCCGC
GCCCGCCGCCTCCCCCGGCCCCCCCGCGCCCGGACACGTCACCAAGGCTC
AGTGCTGCTGTACCTTGGGAGCGGCGTGGGGATCAGAATGCGAACTGTGT
CCTGCACCCGGCTCCCCGGCGAGACTCGATCTGTGTACCGCGGTGAACTT
GACCCCCGGGGGACAAGGAGGCCACGGAGGAGGCGGGGGCTCCGGAGGGT
CGCATGGGGGCTCGGGCGGGTCGTTAGATGTGTTCGCTGATGTTGACGAG
TGTGCCGCAATCCCAGGGCTGTGTGCACCCGGACGTTTCCGTTGCGTGTG
CGGGCCCGGGTACCGTCCGGCGGGCGAGGTGTGCGCGGACGTGGACGAGT
GCGCGGTCCGGCCGCCGCCGTGCGACCAGCTGTGCCACAACACGGACGGC
TCGTACGACTGTCTCTGTCGCACCGGCTACGAGCTGGACGAGGACGGCGC
CAACTGCCGCGACGTGGACGAGTGCGAGCGAGACACACATACCTGCCAGC
AGATCTGCTCCAACACCGAGGGCTCCTATGAGTGCTCGTGCGAGGACGGG
TATGAGAAGAGGGGTGATGCTTGTGTCGGTTAG
>BGIBMGA000210-TA  cds:novel  sequence:nscaf1516:540:3675:+  gene:BGIBMGA000210  protein:BGIBMGA000210-PA
ATGAATACCGTTAAAGTGATAGCAGACTTGACTTGCCTCGGAGCGTGCTC
CGCGAACTGCAGCGCGGGCGGGGAGGAGTGCGGGCTCGGCAGCGGTTGCC
CGTCGGAGCAAACCCACTTCCCCGCCGAAGTTACTTCCGCAGGTCTGAGA
TCGAGGGAGAACTCCATTAAAGAGGGATCAAATGTCTCTTGTAACTTTAC
ATTTTACCAACAAGGAGAAATCAAGTTCTGGTTTCGGAATCAAAATACTG
TTACGCCGAATTTTACTTATCCCGAACCCCAGCGCGTATCAATACCATGG
CTGCGTCGGAACCAGTTACAGTTACAGTTAACAGCTCTGTGGTTCAAGTG
TGTAAGTGGTGTTCATCGACTGCTCCTCAGGCTGGCGGGCTTGCAGATCA
GCTGGCTGCTGGGCGGAGCCGTGGGGCTCTTGCTGCTAACGCTCCTACTC
GTCGTCATCCACAGAACCTGGAGAAGACGACTGGAACTCGAAAAAAAGAT
CAAAGAAGACCAAGCAAGCCCCGGCAACTACAGCGTCATGTGCAGCAACC
CTAACAGGCTGCTGCAGACCCAGCCCGGTGACGTCACGAGGGGCTACTCC
GACGACCTCCCGCCGACAGACGAAACCGAACTCACTTACGAAGTCCCCCT
ACGAGACGAGAGCTACTGA
>BGIBMGA000211-TA  cds:novel  sequence:nscaf1531:55632:57010:-  gene:BGIBMGA000211  protein:BGIBMGA000211-PA
ATGAATCCCTCAAAATGTTTGTTAACAGACCGAGCGGAACTGAAGAGTGA
ATCTGGAGCTCACTCGGACTCTGATCACGAGCACGAGCATGAGCACGAGC
ATGCTCACGGTGAGCACGGTGAGCACGGTGAGCACGGAGAGCAGCTCGAG
GCGATCGACGCGGGACGACCGCGCAAGGTGCGCCGCAGCCGCACCACGTT
CACGACGTACCAGCTGCACGAGCTGGAGCGCGCCTTCGACAAGACGCAGT
ACCCGGACGTGTTCACGCGCGAGGAGCTGGCCATGAGGCTGGAGCTCAGC
GAGGCCAGGGTGCAGGTTGGTGCCACACACACTACCCACACTACCCACAC
TACCTCACTACTCGACGAACACTAA
>BGIBMGA000212-TA  cds:novel  sequence:nscaf1531:24212:25444:-  gene:BGIBMGA000212  protein:BGIBMGA000212-PA
ATGAAGCCAAAGCCCCCTCACCAGTACTGGGAGGAGGAGACCTCGCTGAC
GCTGGTCCCTGAAAACAAGAACTGTCTGCTGTGCGAGGCGCAGGACTCCG
GCGCGTGTCGCTCCATGCCCTCGTGCGTGTACTGCGAGCCCACCGTCACC
GCGCTCTGCGAGAGGAGCACGCCGTGCCTCAGGTGCACCGTGATCAAGAA
CCCGTTCTTCAAGTGCATCCCCGGCGAGAAGTACATGGACGAGTGCGACT
CCTGCCGCTGCACGGACGGGCACAGCGGCTGGTGCACCAACCAGTACTGC
GAGTTCAGGTCCCTGCATCTCTACGCTATGAAGCTCTCGGACGGAGAGTT
TTATTAA
>BGIBMGA000213-TA  cds:novel  sequence:nscaf1533:5388:6869:+  gene:BGIBMGA000213  protein:BGIBMGA000213-PA
ATGGCAGCTAACGTACATTCGTGTGCCCAAGTGCCGCAGTTAGCCTTGTA
CGAAGTGCCCACCGCTGATTACAGTTTAGATGTGCAGAGATTTCAGTTGC
AGCTTCGTTATACAACAGTCGGTTTGAGTGGGGTATGCTTTAATGTGACC
AGAGGAATGATACTCAGGGTCATCGGTACGATCGTGACATACGAATTAGT
GCTGATTCAATTAACAAAAAAAAATCTCGACAACGACACTAGTATTAGAG
ATTATTATTTGCCGAAACATCTTATATGA
>BGIBMGA000214-TA  cds:novel  sequence:nscaf1554:2397:2606:-  gene:BGIBMGA000214  protein:BGIBMGA000214-PA
ATGATAGTGATAACTATAGAGAGAGGAAATAACTTCGATATTACTAATCT
AATCTATGGTAGCGGTAAGGGTGCACCCAAGACGGGTCCCGGAGGACGAA
CCCCGGCCAGAAGATCGCAGGGCCGGATTGCCCCGGATTTGAGGGTCCAG
AAACACAGGTTCTGGATCAGGAAGCCCAGGGTTCAACGGCCGAGCGATCC
ACAACCGTAG
>BGIBMGA000215-TA  cds:novel  sequence:nscaf1566:7569:23979:-  gene:BGIBMGA000215  protein:BGIBMGA000215-PA
ATGGCGCTATCCAAGAAGACGGACGTTCGGAAAATGTGGGAAAAAATACC
TTTCGCACTCGATTTCAAGATATATCTATTTAATTACACTAACGCTGAAG
ATATTCAGAAAGGAGCTGTACCGATCGTGAAGGAAGTTGGGCCTTTTTAT
TTTGAAGAATGGAAAGAGAAGGTAGAGGTTGAAGAAAACGAAGGAAACGA
TACGATAAATTATAAGAAAATCGACGTATTCCTCTTCAAACCCGAGCTGT
CTGGTCCAGGACTGACGGGAGAAGAAGTCATCGTGATGCCTAATATCTTT
ATGATGGCTATGGCGCTTACCGTTTATCGAGAAAAGCCTGCAATGCTGAA
CGTCGCTGCTAAAGCTATCAATGGAATCTTCGACAGCCCAAGCGACGTCT
TCATGAGGGTCAAAGCCTTGGACATCCTCTTCCGCGGCATAATCATCAAC
TGTGATAGAACAGAATTTGCTCCGAAAGCCGCCTGCACCACGATAAAGAA
GGAAGCGCCTAATGGAATTGTTTTCGAACCAAATAATCAGCTTAGATTCT
CTCTATTTGGTGTGCGTAACAATTCGGTGGACCCTCACGTTGTGACAGTC
AAACGTGGAGTCCAAAACGTTATGGACGTCGGTCGAGTCGTAGCGATAGA
CGGGAAAACCAAAATGAACGTTTGGAGGGACTCTTGTAACGAGTACCAAG
GAACGGATGGCACCGTTTTCCCGCCATTCCTGACGCACAAAGATCGCCTG
CAGTCATTTTCCGGGGATTTGTGCAGGTCATTCAAACCGTGGTTTCAAAA
AAAGACATCGTACAATGGGATTAAGACGAATCGCTATGTCGCCAACATTG
GTGATTTTGCCAACGATCCAGAATTACAGTGCTACTGTGACAGCCCTGAC
AAATGCCCCCCAAAAGGCCTGATGGACTTGTACAAGTGCATCAAAGCTCC
AATGTTTGTCTCCATGCCTCATTACTTGGAGGGAGACCCGGAACTGTTGA
AGAACGTGAAAGGATTGAATCCTAATGCTAAGGACCATGGAATCGAAATC
GATTTTGAACCGATCAGTGGTACGCCGATGGTTGCTAAGCAACGCATTCA
GTTCAACATACAGCTGCTGAAATCAGAAAAAATGGAATTACTCAAAGATC
TTCCTGGAACTATTGTTCCTTTATTATGGATTGAAGAAGGTTTGTCATTG
AACAAGACATTCGTGAAAATGCTTAAAAGTCAGCTGTTTATACCGAAGCG
TGTTGTCTCCGTGGTTTGCTGGTGTATGATATCTTTTGGCTCTGTTGGGG
TCATAGCCGCAATGATATTCCATTTCAAAGGTGATATAATGCACTTGGCT
GTGGCAGGAGACAACTCAGTTTCCAAAATAAAACCTGAAAACGAAGAAAA
TAAAGAAGTGGGCGTTATGGGCCAGAATCAAGAACCAGCCAAAGTGATGT
AA
>BGIBMGA000216-TA  cds:novel  sequence:nscaf1632:5811:6857:-  gene:BGIBMGA000216  protein:BGIBMGA000216-PA
ATGGCCTTCAACTTGGAAAGCCGGTTTCCTAAGGCCCCAAAATACGTTAC
ACTTCTGGATCCTGGAGCTTATCAAATAAGTGATACTGATACTAAAAAAT
GGAACAAAATTGCATTTAATTCATCTACTCCGCGAAATATTCGCAATGAA
AAGAAATTATGGACGCACGCCATTTATAATCCTGAATACAGGAAAAAAAT
ACCAAATTGCCCAAGTATGATGTCACGACAGCCACGTTTTCCATATGAAA
GCTATACCAAATTTGATTTGGTAGAAGAGTTTCTTTGCAACTGCGGAGTA
GATAATGTCTGTACTTGTTCAATGAAAACAGAATTGGTCGACAGTGTAAA
ATGCCAAGGGAAAATTCCAAAACGTATATTTAAAGGCCTCACACTACAAT
CCGCACTGTGCCATTTGGTTCCTCTGCAAGCAGATTCAAAGATCAATTTG
AAAGTGATCAAGAAGACCAGTCAGCTATTGACGATGAAACAAATGAATTA
A
>BGIBMGA000217-TA  cds:novel  sequence:nscaf1681:5775016:5775843:-  gene:BGIBMGA000217  protein:BGIBMGA000217-PA
ATGTCTCCTAGCCTGGAAGGCATTATGTTCAACAGGAACACAAATCTGTC
GGCACGCCGACCACTGTTGGCGGAACCGCAAAAGCCTCCGGTGGTGGTTC
CGCGCGTACCGCCCCGCGACATTGGCCCACACCGGCCTCTGCCGGCGCCG
AGAAACCTGCCCGATTATCGAACCGATTACAGGAAACCATCGAATGTCGA
ACTTGAAAAGAGGCTGCAGGAGTCACGTGCCCGAGAGAAAATCAGCTATT
TTCAAGACAAAGTAACTCCTCCCGAATTGAATTTGGACAGACGAGAAGCA
GAGCTCGTGTTCAGGTTCGATAACCACGAACCCACGGAATACTCGACAGC
ACAATACCGAGCTCCGACAGTGCATTATGCGAAACCTCCGATTCCAGCAA
ATGGGATAGCCACTCGTCCTCCGGAACGCGACGGACCTTTTGTTTTCGGA
ATACACAGTCCGAGTCAGTTCCCCATCCCCAGAAAAGACGACGATGATTA
CGATTATTCCGAAGTGACCGAAGAGAACGGTCGTACTGTGATACGCGATG
ATGATTCAGAGGACTTAAACTGTTGTGATAAAGTGAACGACTGGGCAGTG
CGGGACAAGAAGAACAGGCGAACTTTAAATCGAATGTTTCAAATAAGAGA
CAAAAGGAAGGTGAAAGGTGGAAAGAAACAAAAAATTAAGTGTGTGTTGG
TTGGTGATGGAGCTGTTGGCAAAAGTTCTTTGATAGCGGCATACGCGCAG
GACACGTTCCGGGAAGAATATCAGCCAACAGCATACGACACATTCAACGG
TAAGATACAAAAGCAACCAATTTTATAA
>BGIBMGA000218-TA  cds:novel  sequence:nscaf1681:5724380:5725309:-  gene:BGIBMGA000218  protein:BGIBMGA000218-PA
ATGTCTGAAGAAGAATGCCACGAAGATGTCGACATTTCAGATATTACAGA
GCATTCGGAATCATATCTAGAAAATGAACATCTAAAATTTGCACTGACGG
AGGCTACAGAAGCAGATAATAACAAACTAGAATTTGAACTAAACTCTGAG
GAACAAGTACATGAGAAGAAACAGAAAACTGAAGTTATAAGATCTACAAA
GCTTCCTATAGCGAGAATTAAAAACATTATGAAAATGGACCCAGATGTAA
ATATTGTATCTAGCGATGCTGTATTTTTGGTTACTAAAGCGACAGAAATG
TTTCTAGAAACAATAGTGAAAGAAACTTATGCATTTACATCATCAAATAA
ACGGAAGGTTATATCAAAGAAAGATTTGGAACTTGTAATAGATAAAGTTG
ATTGTTTGTGCTTTTTAGAAGGTGCTATGGACTTCTAG
>BGIBMGA000219-TA  cds:novel  sequence:nscaf1681:5677577:5680600:-  gene:BGIBMGA000219  protein:BGIBMGA000219-PA
ATGGATAGCGACGAACTTGGAAATGACTTAGTGAGATTGGACAATGGATT
TTTGGTAGCGGATGACACATTTGTTGTCAATTCTGATGATGTGTTAGAAG
ATGAAAACAACTCGGACTCTGGGAGTAAGAGCAATGCACCGCTAAGAGAA
CAGGATAGATTTTTACCAATCGCGAATATAGCTAAAATAATGAAACGGGC
AATACCAGAGAATGGAAAGATAGCAAAAGATGCAAGGGAATGTGTTCAGG
AATGTATATCAGAATTCATATCGTTTGTAACGAGCGAGGCTAGTGACAGA
TGCAAGGTTGAAAAACGCAAGACCATCAACGGGGAAGATGTATTGTTCGC
ATTGAATACCCTGGGATTTGATAACTACGTGAAACCTTTGCGTTTGTACT
TGACAAAATATAGAGAAATTGTTATGTCACCAGTCACAATCAACAAATTG
AACAAGACCATAGTTTTATATAGCGAAGACGGCACGGCCTGTGTTTCAAA
CGAAAATGAAATCGATACACAAACTGAATCCACCATTCTCTACGTCCCAA
CCACTTATCCAAAAGTCGTCGAAGAATTTATTCTTACATGA
>BGIBMGA000220-TA  cds:novel  sequence:nscaf1681:5597989:5616076:-  gene:BGIBMGA000220  protein:BGIBMGA000220-PA
ATGTACACGTATCTCAAATTTGGGCTACCACGAGTGTTTCCGCCGAATCA
CAACGGCTCGCAAAGATCTGGCACACCAAAGCCGAAAACTTCGATAGGCA
GCGGCATGAAACCGGTACAAAGAATACACCGACAGAGCAGAGGAGTTCGG
GAAACGTCTTCAGGTTATGACAGCTCCGACAACGAAACCACAGCTAACTA
CAACAAATACAGCCGGAAGTATCGATCGGATCCTGACTTTCGGATGCAAA
ACCTTCAGTCTACTTATCAGGCGAGTACTGGCGTGCCACTGGTAGCAATG
CACCAGGCGGGTATCCGGGAGCCGCAGTGGGCCAACTCCCGGCACAAGTC
TGTCAGCGAAGCCAACTTACTGGGCATAGACGGACGACCGCAACGGACCC
AATACACAAACAGAAGAAACAGTGTTGCCGATTTCGTTCCGGACGGAGAT
CATCACAGTTATCTGCTGCCGTCTTCGCACCTCGGTGGAAGGATGTCGAA
GGCCGGTAGTCACATGTCGGTAGCGCACTCCAGGAAGCACTCTACACTGA
GGCCCGGAGATCAACTCGACGGATATGCACATTCAGCTTACATTTACCCG
AATTATTACGTGAACAGTTTAGAAATAACGTCACCGGAAAACAAATCAAC
GCTCGTGGTGTCAGGGTTGAGTTTCGAAGTGAAGTGTGGCGAGATTCTCG
CAGTGCTGGCGACCGCTCAGCATGAGGCGACGGGACTATTGGACGTTCTA
GCTGGAGTTCGGAAGAAACTATCCGGCGATATAGTGATCAATGGGCAGCC
TGTAGCTTCGTCTACGCTTAGGAAAGTGGTAGCATACGTGAGGAATGACA
CCGCGCTGTGCCCCACCATGTCAGTGGAGCACACGTTGAGGTTTCATGCC
GCATTGAGAAAGCCCAGGAACACGCATAGTCACGTTAAAATGGGTGACCG
TGATCGGATAAATCTTCTGATAGAAGAGCTTGGTTTAGAACAAGTCAGGG
ACACGAACGTTGGGCGATTGACTCGCTCGGAGATCCGTAGACTGAATGTT
GCGTGTCAACTACTTTTGGACATGGCTATCCTTATCTTAGACCAGCCTAC
GAAAGAGATGGACATATTTGACACGTTCTTCTTGGTGGAGTATCTTCGGA
ACTGGGCCAGCACCGGTCGTGTCGTGATCATGTCGTTACATCCACCTACG
TATGAGATTTTTGCCATGTTGACTAAAGTTGTATTAATATCAGCAGGTCG
AACAATGTTCAGCGGTTACAGACGGGATATGTTGCCATATTTCTCATCCA
TCGATTATCCCTGCCCTGCCTTCAAGAACCCATCGGACTATTATTTGGAC
CTGGTGACCCTGGATGAGTTGTCAGCGGCGGCGCTACTCGAGTCCTCGGG
CCGCATCGAGGCGCTGAGCGCTGCCCGGCCCGCCACTCGCGCCGCCCCGC
CCCCCGCCGCGCCCCTCCCGGCGCCCCGACACCCGCCCGCGCCGCACGTG
CAGATACTCGCACTACTGCAAAAAACTTTAGTATTCACTCAAGTTTCGAC
ATTATCGAATATCATCACGCGAGTCCTCATAGCTGCTATTATATCTATTA
TCACCGGAACCATCTTCTGGGACCTGCCATCCACCGACCCTAAGTTAACA
CAGAACGACAGAATAGGATTTCACTACACGGTGATGTGTTTGTCTGCTTG
GCCGGTGTTGCTGTGGCTCGGCGCCAGGGAGGCCAGTTCGATGAGGAAGC
ACGTCGAGAGAGATATCGCTGTAGGACTTTACTCCAGGACCGTGTTTATA
TTATACGATCAATTTATCGAAGTACTTTCAGCGATATTGACCTGGCTAGC
ATACTTGGTCCCAAGCTATGCCATGTCGGGACTGTATGCACCCACACCAG
GTGCCTTCGACGCCTTCTATATCTATTTAGGATGCATGGTGTTATTTTTC
ATCAACATCCAAATGGTGTGTCGAGCAACGATATTCCTGGTTCCGATGGA
GAAGACGGCCTCAGTGATAGCTGGCGTATGTCTCCTGCTCGGCACCTTGG
TGAACGGCGTGATGATACAGCAAGCGGATCTGCCTTATTACGTTAAATGG
CTGCAATACGTGTCTCCGTCGAGGTGGACGATACCGGAGATATTGAGGAG
GGAACTAAGCGAAACGGTTTTGAGGAACAGCATCAGTAAAGATCTCAGAT
GTACCAATAAACAGAGGCCGTATCCCGATATAATAGTACAATCGCCGTGT
CCGCCGCCGAATGGAACTCAGGTGCTCTCCAACTACGGGTACCTTCGCGC
GGACAACCTCTGGGAGCAAACGGACGACAGATTCCTGATCGCGCTGACCG
TATTCTACGCGGTGTTCTCGCTGATTGCGATAATCGCTTTTGTCGCCGAC
TGCCCCAGTTATAGGAGAAGCAAAGAACGGAACAGTATGAAAGGACACAA
GGTAACAGTTAACACTCCATGA
>BGIBMGA000221-TA  cds:novel  sequence:nscaf1681:5583779:5585301:-  gene:BGIBMGA000221  protein:BGIBMGA000221-PA
ATGTCCAAAACCCCAACGGTTATTCATTGGTTTCGCTTAGATTTACGTAT
TCATGATAACCTTGCCCTTCGCAATGCTATAAATGAAGCAGAAAACAGAA
AACATTTGCTCAGACCAATTTATTTTTTAGATCCAAACATTAAAGATAAA
GTAGGCATAAATAGATTGCGGTTTTTGTTACAAAGCTTAGAAGATTTAGA
TAACAATTTAAAGAAATTAAACACTTGTCTGTATGTTTTGAGAGGAAAAG
CTGTGGATCTATTGCCTAAGTTATTTGATGACTGGCAAGTAAAATATTTA
ACATGTCAAGTGGATATAGATCCTGAGTTTGTACAGCAGGATGAATACAT
TGAAGACATTGCTGAGAAGAAAGGTGTATTCATTAACAAGAGAGTACAGC
ATACAGTTTATGATGTACATAAAGTTTTGAGAGAGAACAATGGAGCTGTA
CCACTCACGTATCAAAAGTTTCTTTCATTAGTAAAGAGCATTAATGTAAA
GGAACCAATAGAAATATCTAATGTCTTATCAAGCCACTGCAAGCCAATTG
ATATACAATCCGAAAACTATAGTATACCCAATTTGAAGGAATTACAAATT
GATGAAGAAACATTAGCACCTGTGAAATATCATGGTGGTGAAACAGAAGC
TCTTAAACGTTTGAATTTATACATGTCTAAAAAAGAATGGGTTTGTAAAT
TTGAAAAACCAAATTCATCTCCAAATAGTATTGAACCAAGCACAACAGTA
CTCAGTCCATATATTAGTCATGGTTGCTTATCAGCAAAACTATTTTATTA
TAAACTCAAAGAGGTGGAAAATGGTAGACAACACACCTTGCCACCAGTAT
CTCTGATGGGACAATTAATGTGGCGAGAATTTTATTATACAGCAGGAACT
GGTGTAGCCAATTTTGACAAAATGGTTGGTAATGCTATTTGCATTCAAAT
ACCTTGGACAAAAAATGACGCCTTCTTAAAAGCCTGGGCAGAAGGTAAAA
CTGGTTACCCATTTGTTGATGCAATCATGAGGCAACTGAAACAAGAAGGT
TGGATCCATCATTTAGCTAGACACATGGTGGCTTGCTTCTTAACCCGAGG
TGATCTCTGGATATCATGGGAAGAAGGAGCTAAAATATTTGAAGATTATC
TACTTGATTATGACTGGTCATTGAATGCTGGTAATTGGATGTGGTTGTCA
GCTTCTGCATTCTTTTACAAATATTTCAGAGTTTATAGTCCAGTGGCATT
TGGTCAGAAAACTGATAAAGAGGGAGTTTACATTAAGAAGTATGTACCTG
AATTAAAGAAGTATCCACGAGAATGA
>BGIBMGA000222-TA  cds:novel  sequence:nscaf1681:5511047:5540683:-  gene:BGIBMGA000222  protein:BGIBMGA000222-PA
ATGGCAGACTGGCGACTGGTTTCCATCGCCCACGTACAAATGCTTACCAC
AAAACGTGTATTTAACCCCATTGACCTTGCTGTAGGTTTTGGCTTAATAC
CTTTTCGTGGTCTTCTTAAAAAACCTTGTAAGTCGTCGTGGCCTCCCCAC
CGAACGTGGTCTCGCCTTGTCGCGGCGGTGGGGCTTAAGCGTGCACCCCG
ATACCGTGGAGCAGCGTTGTCTGCACAGGGGTGCCGTGAACAAAGAGGAC
TGCACACCGTGTTCCCGTTTTCCCACCTTTGCTGGACAAAGGGTAAACAG
ATCACGATGGCGGAATGCAGTGCAGTATTGAGGCCGCGAGCAGCCGCGTG
CTCTATTTCTAGTCATAGAATACGCTTCTGTTTGGTTGTTATGTTAATTT
TAGGTATACCGAGTGCACATTCCCAGTTAGACAAGATGTACGTCGAAGTA
ACTGATCTGAATCTTTTAGTCGAAGAAACTCGACTACTCAAACTGGTCCA
AATAGGCCAATATAACACATCCCTAGAAGTGATATCAAATATTCAACATC
CAGATATAGTTCAACTAGTGCCACCGTCAATAGAAATACCAGGTTCGAAC
GAACCTAATAAAACGGTGGTGATATCGTACGATATATGCGCGTACGGAAA
GAGTCCGGGACATTCGGAAGTGACGTTCAATGTTACACCGCCAGGTTTTG
TCAACTTAGACACAGTGTACCTACGTATAACCGTCATGCACTCCAACGAA
ATAAACATAATATCGTACATAATGGGTTGGATATACTTCGCGGCCTGGTC
AGTTTCGTTCTACCCTCAAATATACATAAACTTCAAGAGGAAAAGCGTGG
TCGGTCTCAACTTCGACTTCCTGGCGCTAAACATTATGGGCTTCACCATG
TACTCGCTTTTCAACTGTGGACTGTATTTTTCTAAAGAGATTCAGAACGA
GTACTTCAGTCGTCATCCCCGCGGATTGAATCCGGTGCAGCTTAACGACG
TGTTCTTCTCCTTGCACGCAGCCTTCGCTACTCTCATCACCATCACCCAG
TGCTTTTTATATGAGCGTGAAGAGCAACGGGTCTCGACGGTGGGGCGCGG
GATACTCGGCGCGTTCTCAGCGGTCGTCATAGTAACGGGCAGCATCGCGG
TCGTCGGCAAGATCGAGTGGCTGGACTGGCTCTACTACTGCAGCTACGTG
AAGCTCGCCATCACGCTCATCAAATACGTGCCGCAGGCGTACATGAACTA
CAAACGCAAATCAACGGTCGGCTGGAGTATCGGCAACATTTTCCTCGACT
TTGTGGGCGGTTTCCTTTCGATACTCCAGATGGTCCTCAACGCCTACAAC
TACAACGACTGGGTTTCGTTCTTCGGAGACGCGACCAAATTCGGCCTCGG
CCTCTTTAGTCTCGTTTTCGATATATTCTTCATACTGCAGCACTATGTCT
TCTATAGGAACGCCGACAAGAAATACAACTTGGACGTGAAGTCTTTAATA
CACAGTTTCAAAGTACAAAATTTGAAAGCATTAGTTATAATCATTAGAAG
TGAATTGATCATTAAGAAAATTTTATCATTAGAATTGAGGCAATCTCGGT
ATATACTGATTCCCGGAACGACTGTATCAGAACATGAAGATGATTCGGAG
AATGATCCCGAGACACGATCAGAAACACCTTATCAAGGAGACCCTGCTTA
A
>BGIBMGA000223-TA  cds:novel  sequence:nscaf1681:5445302:5464172:-  gene:BGIBMGA000223  protein:BGIBMGA000223-PA
ATGGTATGGTATGGTATGGTATGGAACGAATCAGCGCCGTTCATCAAGAA
TGGAGTACCGGCCACGATCACCAAGAAGGTGCTAATTGAGAAATGCAAGC
CTGGGAAAGAAGGCCGAGGGAAAGCTCTGAAACAGGTCTTCGCCTCGTTT
TTGGCTAATTTGGGCACCATCAACACAGGAATGGCCTTCGGTTTCTCAGC
CGTTGCCCTACCACAGCTGCAAAATCCAAATTCAACGCTGTTTATCTCGG
AAGACCAGGCCAGTTGGATTGGTAGGCTGCTGGTTGGCTTCGGTTCGGGT
ATGGTCGGCGCCCCAGCCAGGGTGTACACGTGCGAGGTATCACAACCACA
TCTCAGAGGCATGTTAGGAGCTCTGGCGTCTGTCGGAGTATCAACAGGAG
TTTTGATAGTGTATGTAATAGGCAGTATAACTTCATGGAACATACTGGCA
GGCGTTTGCGCATCAGTTCCTATGATGTCACTCCTGAGCATGCTGTTTTT
ACCGGAGACGCCGAATTTCCTTCTCCAGCAAGGTAGGAGAGAAAGGGCCG
AGAGCTCATTGGCTAAATTGAGGGGTTCCACTTGTAATCTACAAGAAGAG
ATCGATAAAATGATTGCATTTAAAGAGAAGAACCATGTTGAGCCACTGAA
GTCAGCGAGAGAAGTAATCAAAGCTTTATGTTCGCCTTCTGCTCTAAAGC
CGTTTACGATCCTCGCCATTTACTTCTTCGTGTATCAATGGTGTGGCATC
AACAGCATTACGTCATATAGTGTTCACATTTTCAAGGCGACGGGTAATGA
GGCGCACAAAAATGCACTTACGATTGCGTTGGGCGTTGTCCGAGTCGCCT
TCACGATTGTCGGGTGCATTATGTGCAGAAGATATGGACGGAGACCTCTC
ACTTTCGTCTCAGCCGCCGGCTGTGGGATCACGATGTTGATCCTTGGAGT
GTACTTGTATTTCTTGGAAGGATGGAAACAAAACAATGTGACTCCATCGT
ACACTTGGATCCCAGTGGGCTGTATCTACCTTTTCATGGTCTTCTGCACT
GTAGGATACCTAATCATTCCCTGGGTTATGATTGGTGAAGTTTATCCAAC
GCAGGTGCGCGGCATCATAGGCGGCATGACCACGTGCGTGGCGCACATGT
CCGTGTTCTCGGTTGTGAAGACATACCCGTTGCTGGCGAAGCTTATTGGA
CAATACGGAATTTTCTCCTTGTATGGTGCCATGTCGCTTTTCGGCATACT
TTACTTCTATTTCTTCTTACCGGAGACCAAAGGTAAAAACTTGCAAGACA
TCGAAGACTACTTCAGCGGTAGAACGAAAACTCTCAACAAAAAGAATAGC
ATTCAGACTGCCGCGTGA
>BGIBMGA000224-TA  cds:novel  sequence:nscaf1681:5432742:5437652:-  gene:BGIBMGA000224  protein:BGIBMGA000224-PA
ATGCGAGGCGTTGTGGCTGCGATGCCCAATCTTTTTGTAGCTGTCGGAAT
CACTATACAAGCTGCTCTGGGATCTGTGTTCAAATGGAGGATACTGTGTT
ATATTTGCGGAACATATTCAGTTGTTATGCTGATAGCAAACTTCTTTTTG
CCGGAGACGCCTTACTTTGTGCTGATGAAGGACACCGAGGATAAAGCAAA
AAAAAGTCTAACGAGATTCCGAGGGAGAGATTATGACATTGATGCAGAAA
TGGTTCAGATCATAGAATTTAAGAGTGCTAACAACATTGAAAATTATTTT
GTAGCTATGCAATTTGCTGGTGTCACCATTCTCATGATGTGGACAATCGA
AGTGTTAAAGGCTTCCAAAACATCTCTAGACCCGAGGTACGGGAACATTA
TTTTGGGTTTCACAAGATTATCGACGGCCTGCCTCACTACAGTTCTCCTC
TTTAAGGTCGGAAGAAAAGCATTAGCTCTAGTTTCAGCTATCGGTGTGGG
TATTATATCGGTATTCCTTGGTCTGTACATACATTATGCAACCAGGCCCA
CGATATTACCGCAACTATGCTTCATGGCCTACATGGTATTTGCCACATTT
GGCTACTACACAATACCGTTTGTGGTTATGTGCGAGCTTTTTCCATTGCA
AGTGCGAGGTCTTCTCGGCGGCCTATCGTTGTCCTCATTCAACATACTGA
TGTTCCTAGCGACTTTTTGCTTTCCTTATCTCCGAGATTCACTTGGTTTC
GCGTTTACTGTTCTCATGTTTGGTATAATATCGTTACTTAGTGCCGTGTT
TCTATACTATTTTCTTCCTGAAACAAAAGGTTTGACCCTGCGAGAGATTG
AGGAATATTTCAAATCAGGTAGATCCGTTCGTCAGTCACAAACGAAGCTT
CCGGCTCTGATGAAAGACGCCGCCAACAAGAGCGCTACACTTTTGAACAA
ATTAAAGATTAACAAATAA
>BGIBMGA000225-TA  cds:novel  sequence:nscaf1681:5385073:5388668:-  gene:BGIBMGA000225  protein:BGIBMGA000225-PA
ATGATAATTTGTATTGTCGTATTATCGCTTACAGAAGCCCTAGACGTCAT
CAAAGAAGAACATACCATGCCGGCTGAACGGAAGCGGAACAAGAGAGAAG
TACCCTTTACACACGATGAGAAACGCATTGCTGGGTGTCTACTGCAGTGC
GTGTACAGGAAGGTGAAGGCAGTCGACGGTTTCGGTTTTCCGACCCTCGA
AGGTCTCGTCGGATTATATTCGGACGGAGTCAACGAGCGCGGCTACTTCA
TGGCGGTTCTCGAAGCCTCCAGAGAATGCCTGATGAAGAACCACGATAAG
TTCTCCAGGACCACGCCTATGGGTAACACTACCGCTATGCAATCTGATTT
AAATAACAATTGTCTGACCTTGTGA
>BGIBMGA000226-TA  cds:novel  sequence:nscaf1681:5364917:5370935:-  gene:BGIBMGA000226  protein:BGIBMGA000226-PA
ATGTCGTGGAGTTCGGGGAGTGTTTATTTCGTGTGTTTTTGTGCATTGGT
GAGGACTCAAGTGATCCCAGGCAAGTCCAGAGCTAATGATGGAGATTATA
ATACAGTGAATACTGACGGATCTTTTGATTTCGGATACGCAAACAAAGAC
AGAGGATCGAGTTATCACTTAGCACACGGGACAGCTAATGGTGTCGTCGG
AGGTCGATTTGGTGGAAAAGATCCCGCCACCGATACTGTCAAAGAGACAA
TATACACAGCCGGACCGAGAGGATTCCGTGCAAAAGGACCCAACGTACAT
AGACAGTTAGATCTCGATCAACGACCTCGGGGTCCGATCGGGAACAAAGA
TGACCCCTTCTTCGACCCCAATGAAGATCCCAGCTACGCTTTCAACTTTG
ACACCAGAACGTATTCGAAGAATGAAAACGCCGATAGCCGGGGCGATGTA
AAAGGCCACTACTCGTATGTGGACGATATAGGAGAACGACACGATGTATC
CTACATTGCCGGTCGAGATACCGGCTTCCACGTATCTTCAGCGCATCCAG
ACAACCCTGGAGTCATAGGATCGCCCTTCCATAGAGCACCGTTAGTGAGA
GGAGAAACAAAAGCTAGAGGTCGTACGGCTGTCCAAAGAGGATTGGATGG
ATCATACAGGTTCATATCAGCGGGCCCCGATCAAAGGCGAACGGAAAGCA
GTGACTCACAGGGTAATGTCAGAGGGTCCTACACGTTTTTGGACGATAAA
GGAGTGCAAAGGACGGTAAACTACATAGCAGGTCCTGGAATTGGTTACCG
GATAATCAAGAACAACAAAGATGCCATCCCATCCTATTTCCCGACGTTAC
CTAGTCCATACGACCCTACATTCACGAATGCTGCTCCTGGAGGATATTCT
CCGCCCGCTGCTCCCGCTGGAGACTCTGATAGTGATGATGTTTTCAAAGG
ACCTGAAGGGACTGCGGCATCAGGACATGTAAAGCCCCCACCGTTTCAAG
TAAGCGAGAGCGAGATACCCGAAGGCCCAGCGGGACCAATCACAAGCGCT
GAAACGGATAATGCTCCTAACCTCCAAACGGACGGCGGCTATAGTCAGCC
GGCTTTCAGTCAATCTGGCAACGAAGACCTAGGCTACGTAGACGAAGACG
CAGGTTACGGTGGAAGCAAGCCGACGAAAGGACCAGGTGATGAATAG
>BGIBMGA000227-TA  cds:novel  sequence:nscaf1681:5270335:5270541:-  gene:BGIBMGA000227  protein:BGIBMGA000227-PA
ATGAAGATAGATTTCGAACCTTGCTATCCTAAGTCGACGGCGGTGGATTA
TGAAGAGACAGAGAAGCTCTCTTTTTCTCTGTCTAGTCTCGCAACAACTT
CAATGATGAATCCATACCAAGACCAGGAGACGATTCGCCCCATTAAGCTG
AAAGCATCTGTTCGAATACATAAAACAGGATCACAAGTAGACCTCCGTGT
TTTCTGA
>BGIBMGA000228-TA  cds:novel  sequence:nscaf1681:5209636:5215637:-  gene:BGIBMGA000228  protein:BGIBMGA000228-PA
ATGGTGATTAAGCACTCGGTGGACTCGGTCGCGTCGTATTCTAGCCAGAA
TCACGTTGACCGTATAAGAGCGCAGAATTACTCAACGGCTTCTTGTCAAG
ACGAAGGCGACTTCGGATCGATCAAGACAAGCCTATTCAGACGATCTGTA
GAATCAAACAAACGGCCGGAAAGCGTTACATCTAACTCCAGCTCCACAAG
AAGCCGTCTTCGAGAACTTGTCGAAAGGAAATCGGGTCAGGACGAGCACA
AGACCGCGGCGAACACCGTTGGTGACATACAATATTTTGAAAATCCTGCT
GAAACATTAGAGTTTGATAAGCCGCGTAATTCTTTGGATTCAAAGAAGAG
TCAAGAGGCACGCCCCAAAAAAAGAAAACTCTCAAAGGGCAAAGAAAAAG
AAGAAAGCAATACCAAAACAAAGAGCGAAAAGTATCAAAGTAAGCTTGCT
GAATACTACAAGCTTCCTTTACAGTTGCCACAGGACGAATTTTATCAGCA
TCTAACAAGATCAAAGGCAGCCGAAGAACTCTTGCAAAAAAGGTTTGCTA
ATTCTGATTCCGAATTCTGTAATAGTTACGGAAGACTGTGCAAGCATAAA
GAACCGGAAGGATCGAATTTAAGACGCAGTCGAAGTTTAGCTGTGATCAG
AGAAGAAACCTTCACCGACCTTCAAATCCAAAATCACGGCAAAGTAAGAG
GTCACAACTCATTCCTCGCGCCCGTTTATTTGAAAAGCCCTGCTTCAAAG
ACAGGCATTGCCATAGTGACGCTTAATTACGATTCTTTCACTAATTTCAG
GTTGATCGGTCGTGCTAAATACCAAAAAAAAGAAGAAGTTCTGGAAAGTA
TCTACATTGACAGTACCGCTTCTTGTTTTGGCGATATAAATGCACACAGA
AAAAGTCCCGAACAAAAAGACTGTACAACTGAAAAAGAAGACGCCGTCTC
TCGTAACGACAGCCAACGGTCTCAGTCGGTTAGCGGGAGCTGGCCGAATT
TAAATGAAGAATCTAAAGTTACAAATAAATCACAAGAGAGTCTAAGCAAT
TCGCGTCATCCTAGTGAAATTGATAGTTTAGATTCAAATTACGTCAGGAA
ACACTACAATTTTGAAGCACATAGGCAAAATTACAAAGATAGCTCACCTG
AAACCGAAAGATCTCTTGTATCACCGAATCCAAGTAAAGAACTCTATGTA
ACCACAGACGAACATTGCAGTGATAACGAAGACAAAAACCGATCAGAAAT
TAACACTCCAAAATCTTATACTAACGACAGTCTTACACGCAGCGAAAAAG
ATAAAAACGACGAATTTCCAAACGTGACTAAAGCTGACACTTACGATAAT
TTTTCGGCGCAAAGCAGCCAGAGGAACGACACAACAATTCTAGTAGTACC
CGAAGGAACTGCAGGATTACATACAGTAAAATCCGAAAATGACGTACAAT
CTATAGTTTCTGAAAACGACGGAACTGTTTCTAGTCTTCCTGATAGTGTA
ACGTCGTACATTTCAATTTCTATAGCTTCATCAGATAAATCCCATAAATT
AGAATATTTAGCCAATTCTTTGGCTGAGAAGATTGATGAATTTTGTGATT
CGCAATTCAACGAAAACGTTTCAGTCGCATCACAAGCTTTCAATTCTGAA
ACTAACAATACCAATGATCCAATATACACAACAATAAGTAAGAAAAAAAC
CTTTGCGGACATCCATAGAGATTCGTTTTTAAATAAAAACAAAAACCTAT
TCAACGAAATCCTTACAAAACAAAACGACGAAGTTTACGTAAGCAGCACA
TACATCGAAGGTGATACTTACTCTACGAAGAGCCATTGTACAGCAAAAAA
TATCACAACAGAACCTTTTGTGACTACTTTGATAGAAAATCAATATTATT
CATTACCTGACATCAACATTAGTAAGTGTTTAAGGAAATCAGAAAGAATT
GATGCTCAATTAAGGGAAGAAGATCCAGACGACATACCCAGCGAGAATAC
TTATGAAGTAGCGCAAACCCACTTTCAAGAAATATTATCATCGAAAACTA
CGGAAAATTACGGTCAACTAAATAAATCATTTAAAAATCCCCCTACAACT
AAAATACAAACTAGTAATTGCATATATTTACCTGGATTTTCGGAGCCACC
ATTCATAGAAACTTTTACAAAACTCGAAGACGACCTAAAATCAATCAGAA
CAATTGAGAGTTCTAACGGTGACGAAAAAGATTTAAATTATTTTCGTGGT
GAAAATCATCAAAACGAAAGGGAAATAAATGAAATTGAAGGTACTATTAG
GAACAATAAACTAATTACAAAATCAGAAAGTTTGAGAATAAACACTAACT
CTGATTACAAAACAGATGTAAACATAATAAAATCTCTATCGAATGACAAT
ATAAACGTGTCGTCTCAAGGCAAGAAAAAGAAAGCAAACATCAAAAAACA
TTATTCACTTCGACAGCGCGATCCTTCACCAGAAGAAGCAATTCGTATAC
CTAGTCCTCTAACAGTGGAGAAATCTTTGAACAAACAATTCACCACTGAA
CTCATAAAACCTTCAACTGAAGATTTAATTAAGCAATCGCTGCTGTCTCG
CGTGCAATCGTTCAAGACCTCAGCGGCCTCTAATATAGCTTTGTTACCAC
TTAGTGGTCATCAAACAATCGTTATCGATCCGCCTGTAAAAAACGACCTG
AACAATAATAATAAACAATCGATACCGATCGATCGAGTAATTCAACAAAA
TTCTTTAGAAACTTTATCGCATTCTATAAAAGAGCTACAAACAAACAACG
AGAAACATTCTGAAAATTTTGACGAAATTCAACATACAGGTGACGACAAA
TTTATCGATACATCTAGCCTTCGAACATCTAAGGACCCTTTCGTAACTAT
TAAACTTAATAAAGTTGTCAAAACTACAATACCAACATTTAAAAAAGAAA
CCTGTGAAAAGTTAGCTTTTGTTCAGCAAAGATTCGATAAACCACCTCCT
AAACTAATAATAAAAGATACTCAAAAAAAGGAAGAATTGTTAGTAAACGC
TTTAAATAAAGAAAAAAGAAAAGAAAAACAAATAACTATGACGAGACCGC
AAGTTCTCCAGGTAGTAGATTCCAGAAATAAAATGCAAAAAGTGACAAAT
TTGAACAAAATCGCTGATACAAACGCTACATCTAGTGATATCAAGATGGA
TACCAGCCCAGAGTACAAAGACTATAAAGACAGTAAAAATGAAAGCGACG
TTAAGCTAAGCGACGCTATAAAAACTGATATAGAATATCAAGAAAAGATT
AATTCCGTTAAAAATTATTGGTCTAAGCTCATAGACAAATCACCGGAATT
AAAGGAAATCAGTGAACAAGACAAAGTCATCGAAGATCATTTAAATCGTA
CCAGCGTAACAGACTCTCAGACAGGTCGAGAAATAGAAAAGGAAAAATTT
ATATCGGATTTATCAGTGGGAAGTATCATAAAATCTTTGGAAAGTGTTAA
AATTGTTGACAGTATACGAAAAATCAGTCAAACGAAATTACAACTATGGA
AAGAAGAAACTGAAAAAGTAAAAAGCGATTCAGAAATAGAGGAAACCCCT
GTAGAAAAAATTGTGAAGGAATTTGATGCAAATATTTATGAGAAACCAAA
AACTACATCAAATATTTCCGAAACAGACTCAAACAGAGACACGCCTGAAA
TTGAAATAGTAGAACTAAGCAGTGACGATAATCAAAATCAAAAAACACAA
GCTACCCTTATCAAACCAAAGGGTTTTGATAAAGAATGCGATGATTTCGA
CCATGTTCGTTATAAAGTAATGAAATCGGAATTATTTAAAAATAGTATGA
TTGCGAATTACCGTAAAGAAGCTCAATTTGATGGTCTACTACAATATCTT
CAGGATTACAGTTTTCAAGAATTATTGGTCAACAATAATATTGTTATAAT
TGAACCAGTGCGGACAAAAATAGAACCGGCTCCTAGAAAAGCCACTGATA
CGCGTAAAATTCCTCCGACTCTATTGAAGAGAAATGAAGATAACATTTCA
CAAACAGATAAAGCCAAAAACGCCATAAAAAGACATTTCTTCTATCATCC
CATCAGAGTAAATAAAGAAATTATAGAAGAAGAACTACCTAATCCTGATA
CTGTGAAAAAGAAACAAGAATTTAAACCTTATGATGCAACGAATACAAAG
AAAAATGAAAATAATTCCTCTCAAGATGCACCCGTTATCGTCAACTTCAG
CAAAAAAGAAGAATCAAGTGAAAGAGACACCGAAAGTGTGGGTAGTTGCA
AAACATCGACATCAGATACATCATTGGACCCACAGAGTTTCGAGAAAAAA
TATTACTATGTTAACGAAAATTCAGACAAGAACAAAGAAAAAACCACTAA
ATTTGGAGAAATGGTTTTTGAAGAATTCGAAGTTTTAGAAACGTGTTACG
ATAGTTTAAATAGTAATAAGTCGTTAAAATAA
>BGIBMGA000229-TA  cds:novel  sequence:nscaf1681:5192007:5197690:-  gene:BGIBMGA000229  protein:BGIBMGA000229-PA
ATGGCTATACCTGATTATAAGTTAAGCGCTATTTTAAATGGACACTCTAT
GGACGTTCGAAGCGTGGCTGCAACAAAAGAATTCTGCATATTGTCCGCTT
CAAGAGACAGAACAGCAAAACTTTGGCATCCCGAAGGTGTTAAAGAGTTC
GTGAATGTCATAACTTATAAAGGGCACAGGAATTTCGTATCATGTATCTG
CTGGGTTCCTCCGTGTGTATCCTTTCCTGAAGGTCTCGTGGTGACCGGCA
GTAATGACAACACAATACTCGGATACAATCTACAAGACGGGACAGTTCTC
TTGACGCTAGAAGGACACGAGAACGCCGTTTGTAGTGTCTCACCTGGCAG
GGATTCTGGGATTTTATTGAGTATAAGCATCAATCCTGCTGTGCAAAATG
GTTTCGCGACTAGCGGAGAAGGAGGTAGTGTGCGTCTATGGACTGGAGGT
GACTGCATAAGGGAAATACGGCTTCCGGTGCAATCTGTGTGGAGTGTTAC
TTGTTTGGAAAATGGAGATATTGTAACTGGTTCGAGTGACGGGGTTATAC
GAGTTTTTACAAAAGATCCAGCTCGTTTCGCAGATGAAGAAACAATTAAA
AACTTTGAAGAGGAAGTGGAGAAAATACAGGCCTCCTCAGAACAAGAAAT
TGGTGGATTCAAAGTGTCCGAGTTACCGGGTCCGGAAGTGCTACTGGAGC
CCGGCAAGTCCGACGGCCAGACGAAGCTGGTGCGGAGAGGCGCCGCGGTC
AAGTGCTACTCGTGGAGCGTCGCCGAGAACACGTGGAACGAGATAGGCGA
CGTCATGGGAGCCAACCCCGCCAGCGAGGGGAAGACCATGTACCAGGGGA
AGGAATACGACTTCGTATTTAGCGTCGACATCAAAGACGGAGCCCCGCCT
ATTAAGCTTCCGTACAACAAGACCGAGGACCCCTGGGCGGCGGCGCAAGC
CTTCATCCACAGGTTAGTACGGTGCACACTTGCCATGAGTGCGAGAGATC
GCCTCACGGCATGA
>BGIBMGA000230-TA  cds:novel  sequence:nscaf1681:5182958:5188664:-  gene:BGIBMGA000230  protein:BGIBMGA000230-PA
ATGGAAGTCCACAGCTTCGCAGATCCTCTGACGGGAGAGTCCCGGTACGT
GCCGGGCTCCGGGACCGCGGTCCCCGGCCTCCCGCCCCCCTCGTCCCGCG
ACCCCTTCACCGGCTCCGGCGCTTACGTCACGCAGGCTGCCATATCTACA
GAGAAACCTTTTGTGCCGCACGACTCTTATATCAGATTTGATCAGGCGAA
TATAAAGGCAATATACGATAAACTAAGAGAATTCAACAGTAAAGTCGGCG
ACGGCCATAACCCGTTATCGGACGAGCAGCTACAGAACGTTGTTAAATTA
GGAGAACTGATATTGTTCCCGGTACTGGATGTAACAAGGCTGGCTGTCCG
GAACAAACAGATCAACGCACAGATGTTCGACACTAAATACGGACCGAACT
TTGTCCAGTATCTGCTCACATTGTTGGCGCCAGACAACCTACCGGCAAAC
ATAATGTTGACAATGCGAGTGCTGGTGAATGCGTTCAGCGACCTCCCCGG
AGAGATGCTGGTGCTGGCCGCCAGGGAAACCGTTATGCATTCACTCATAT
GCCTCACACAACTCAATAACAACACTCAGGTAGCGGCGTGTTCCTTGCTA
CTGAACCTGTCGGTCGCCCTCGCCCAGCAGCCGGACAGCGTGGAGCTCGC
CGAGTGCGTGCTTCAGCTCCTCAACAAGATCACAGATAACGAAGCGTATT
TCAGAGGGTTGGTAGCCCTGGGAACTCTTTTAGCGGAATCTCCAAATAAA
ATTCAACTACAATCAAAAATAGTATCGCATACGCAGATACACAGCAGGTT
GAAAAGGGACAGCACTACAAATCCAAGTGACGCCACCTTGAGGAAAATTT
CTATCTGCTCCCAACAAGTACTTAGGCTTTTATAA
>BGIBMGA000231-TA  cds:novel  sequence:nscaf1681:5156909:5157526:-  gene:BGIBMGA000231  protein:BGIBMGA000231-PA
ATGAGATACTTCTTAAGTTACTTATTCGTGCTCCTGGTGGGACTTGCAAT
CCCGATATTTTCGCTGTACTACGTCCTCAATGGAAAGGGTGAGCAGATAA
GTTTGGGATGGTTCTTGGAGAACACTTCCCCGTATATGTGGGGTACCCTC
GGAATCGCCTTTTCCGTTGCCCTGTCCGTTGTCGGAGCAGCCATGGGCAT
CCACACTACTGGTGTCAGCATAGTGGGAGGAGGTGTCAAAGCACCTAGAA
TCAAGACTAAGAATTTGATCTCCGTCATCTTCTGCGAGGCCGTCGCCATT
TACGGTTTGATCACTGCTATCGTGCTCTCTGGTATGCTGGAGAAATATTC
TGAACCATTTACTAGTGTGTCCGTCAAGCAGCAGAACTGGATGGCGGGAT
ACGTGATGTTCGGCGCTGGACTCGCTGTTGGCTTGGTGAATCTATTCTGT
GGAATTGCTGTTGGTATCGTGGGCTCTGGTGCTGCTCTAGCGGATGCTGC
CAACGCTGCCTTGTTCGTCAAGATCCTCATCGTTGAGATTTTTGGATCTG
CCATTGGTCTTTTTGGCCTTATTGTTGGCATTTATATGACATCAAAAGTA
AAAATGGGCAACCAGTAA
>BGIBMGA000232-TA  cds:novel  sequence:nscaf1681:4916703:4922340:-  gene:BGIBMGA000232  protein:BGIBMGA000232-PA
ATGTCTGCTGGTTCCGTCCAGGAGGAAGAGCTGATGCAAAAGAGTGCTCG
TGCTATGACACAAGCTACTGATCCTCTGGAGAAACTGCGCTTGCTTTGCT
TGTCCCGAGGTGCTTCAGGGATCTTGGGACTTGGAAGAATTTTCCGTCGC
ATGGATGATGATGGAAGTAAACTACTGAACAAAGAAGAATTCCTTTATGG
CATCAAGGAAACAGGGCTGGAACTTAATAAAAGTGAAGCCGAAGAACTCT
TCAGTCAATTCGACACAGACAGTAGTGGCTCAATCAGTCTTGATGAATTC
CTTATTAAAATCCGTCCTCCCATGTCGGAATCGCGTCGTAACATTGTAGA
ACAAGCATTCAAGAAGCTTGACAAGACTGGTGACGGTGCAATCACAATTG
ATGACATTAAAGGTGTTTACTCTGTCGATTCTCAGACCAGATATAAGAGC
GGCGAAGAAACTGAAGATGTAATAATGAAGAGGTTCCTCGCGAATTTTGA
GTCCGATGGAACAGTCGATGGGAAGGTTACTCTTGAAGAGTTCATGAACT
ACTACAGTGGCATCAGTGTCTCCATTGACAACGACTGCTATTTTGACCTA
ATGATGCGTCAGGCGTACAAGCTCTAA
>BGIBMGA000233-TA  cds:novel  sequence:nscaf1681:4855720:4858920:-  gene:BGIBMGA000233  protein:BGIBMGA000233-PA
ATGGAGATACTTCAGCAAGAGTTAGAGGAAGCTAAACCGAATGGAATGAT
CGATGAAGTCTTCAAAAAGTACTGCTTACAGAAGACAAACTTCATGAATT
GTTTCACAACTATGCTGGATGCTTCTAAGCCGTGCTTTACAGTTAAAGAG
CGAGATCATCTCAACACAGTGTACAATGTGTCCCGAGAACTGGCTGACTT
CGTTTGCTTCAAAGACGGTGATAGAATTGCATTGTTCATCTCTGAAGGAG
GAGCGGAATGTTTTCAAGAGAAGCAGTCTGACTTGCAGAAGTGCTACAAT
CAGACAGCAGGGCAGAACGCTAACTTTGATTTGAACTCTTTATCTCCCGA
CAATTTACCAACTTTATCCTTTGATAAAGCTGAGGAGAATGCCCCCGGTT
CTGCCGACGTGTTGTTCGCGAAAATGGCTACTGTCGCAATGGGACTTTTG
GCCGTTGCTCTAGTCTAG
>BGIBMGA000234-TA  cds:novel  sequence:nscaf1681:4731122:4753791:-  gene:BGIBMGA000234  protein:BGIBMGA000234-PA
ATGCCCAAAAAAGCAGGCCCGACTGCCAAATCAAGACCTAAGTCAGGTGA
CCCAGCAACCCTTATTGGGAAACCAACTGAGCTGGGCCCCCAGACCAATC
TAGAAACGGCCAAGAAAAAGAAGAAAAAGAAAAAGAAAAAGAAGGGGAAA
GAGAAGGACCAAACCGAACCTACCAACGCAGAGGCAGCACACCCCAAAAT
ACTTCCAAAAAATAAGGAAGTACAGGAGGAAATGGAGGTGGCAGAAGATG
AAGAAGAGGATGAAGAATGCGCTCAGGTGGCCACGAATGTCGTCGAGCAG
AAGCATCAAGTGTCCAGGGCCAAGAGGAGCAGAGCTCTTGGAAGCAGAGC
GTTCAGGGGTAGCACCGTCTGGTTCACGGGGCTAAGCGGCGCTGGTAAAA
CCAGTATTGCCTTCGCTCTTGAAGCCTACTTGGTCTCCAAAGCAACAACA
GAACTGGGACAGCGCGCCGTAGAAAAAAATCGAAAAGTCGGCAAGTTCAT
TAACATTACCAATGACATAGTAGTAGGAATCCCGGCTTACGGCCTCGATG
GAGACAATATCAGGACTGGTCTGAACAAAAATCTTGGTTTCACGAAAGAA
GATCGCGAGGAGAACATACGGCGTGTTGCCGAAGTTGCCAAGCTGTTTGC
AGACAGCGGCGTCGTTTGTCTGTGCAGTTTTGTGTCGCCATTCGCTGAGG
ATCGTGAAGTGGCTCGTCGTATTCACACGGATTCCGACCTTCCGTTCTTC
GAAGTGTTCATCGATACTCCTTTGGAGGTATGCGAACAGAGGGACACTAA
AGGGCTTTATAAAAAAGCAAGAGACGGCCAGATTAAGGGTTTCACGGGAA
TAACCCAGGAGTATGAGCGTCCCGAAGCCCCCGAGCTGATCGTGTCCACC
GTGGGACGGAGCATCGTGGAGTCCACAATGGACGTCATCCGACTGCTGGA
GTCCCAGGGTATCATTCCGAGCCTCGAGAGCAACCGTTCTGGAGTTGAAG
AGCTCTTCATCCACGGGAACAGGCTCACCAGCGCCATCGAGGAGGCGGCC
CGGCTACCACAGATTGAACTGACGACACTCGATTTGCAATGGGTTCAGGT
TTTATCCGAAGGATGGGCGTATCCTTTAAAGGGATTTATGCGGGAAACCG
AGTACTTACAGGCGCTTCATTCGAACTGCGTTACGCTGCCGGACGGGTCG
CTAGTGAACCAGTCGGTGCCGGTGGTGTTGCCGGTGTCGGCCGAGCTGAA
GGAGCGGCTGGCGGGCGCGGCGGCGGTGGCACTCACGCGCGGCGGCCGGC
CCCTCGCCGTGCTGCGTGGCCCCGAGTTCTACCCGCACCGGAAGGAGGAG
CGGTGCTCGCGGCAGTTCGGCATATACCACGCCGGTCACCCCTACATCAA
GGATTCAGCCGACGAGAGAATGAGATAG
>BGIBMGA000235-TA  cds:novel  sequence:nscaf1681:4724495:4729130:-  gene:BGIBMGA000235  protein:BGIBMGA000235-PA
ATGATCAAAGACTCCGGTGACTGGCTGGTAGGCGGCACTCTGGAGGTGTT
CGAGCGGATCCGTTGGAACGACGGCCTGGACTCGTACCGCCTCACCCCCA
ACGAGCTCAGACAGAAGTTCAAGGACCTGGGGGCTGACGCCGTGTTCGCG
TTCCAGTTGCGGAACCCGATCCACAACGGGCACGCGCTGCTGATGCAGGA
CACGCAGCGGCAACTGGTCGAGAGAGGATTCAAGAAACCCGTGCTCTTGT
TACATCCGCTCGGCGGTTGGACGAAAGACGACGACGTGCCTCTAGAAGTG
AGAATAAAACAACACAAAGCCGTGCTAAAGGAGGGAGTCTTGGATCCTAA
CTCCACTGTCCTGGCCATTTTCCCGTCCCCTATGATGTACGCCGGACCCA
CTGAGGTGCAGTGGCACGCCAAGTGTCGCATGAACGCCGGCGCCAACCAC
TACATAGTGGGGCGCGACCCGGCCGGCCTGCCGTACCCGCGCGGCGACGG
CGACCTGTACGACCCGCGGCACGGCGCCATGCTGCTCAAGGTCGCGCCCG
GACTCAACGACCTGGAGATAATTCCGTTCCGCGTGGCCGCCTACGATACG
TCGGTGGGTAAGATGGCGTTCTTCGACCCGACGCGCAAAGAGGACTTCGA
CTTCATATCCGGAACGAGGATGAGAGGGCTCGCGAAGGCCGGCAAGGAGC
CTCCGAGGGGCTTCATGGCGCCGACCGCCTGGAACGTTCTCGCCGAGTAC
TACCAGTCGATGAAATCCAAAATGGATACGAATTAA
>BGIBMGA000236-TA  cds:novel  sequence:nscaf1681:4709462:4719575:-  gene:BGIBMGA000236  protein:BGIBMGA000236-PA
ATGGTTGTTAGGTTGTGTGTGAGACGCTTGCTAAGGAAAACCGCGAATAA
AACCGGTCATCGATGCATCTCGCATTATCCCATTGACGATCATGTGTTTG
GACTCTCCGAAGAACAACAACAGCTCAGAAAAATGGTATTCGACTTTGCT
CAGAAGGAATTGGCGCCAAAAGCAGCTGAAATCGACAAAGAAAACAATTT
TAAAGAACTAAGGCCATTTTGGAAGAAACTTGGAGATCTCGGATTGCTAG
GTATTACCGCAAGTTCCGACTATGGAGGTACAGGGGGAAAATATTCGGAC
CATTGTGTCATTATGGAGGAATTATCAAGGGCCAGCGGTGGTATCGCCTT
GTCATATGGAGCTCATTCGAATTTGTGCGTGAACCAGATCAACAGAAACG
GTACAGAGGAGCAGAAAAGTAAATATTTACCAAAGTTATGTTCAGGAGAG
CATATCGGAGCACTGGCAATGTCCGAACCAGGGTCAGGCAGTGACGTGGT
GTCTATGAAGTTACGAGCAGAGAAGAAAGGCGATTATTATGTGTTGAACG
GAAATAAGTTTTGGATTACTAATGGACCAGACGCAGATGTTTTAGTGGTA
TACGCCAAGACAAATTGGTCGACGAGTAAACAACAACATGGGATTTCAGC
TTTTTTAATTGAAAAAGATTATCCTGGGTTTTCAACAGCTCAAAAATTAG
ATAAACTAGGTATGAGGGGTTCAAACACAGGGGAATTGGTGTTTGAGGAT
TGTAAGGTACCGGCAGCAAATTTATTAGGACAGGAAAACAAAGGGGTGTA
CGTACTAATGTCCGGCTTAGACCTGGAGAGACTGGTTCTTGCTGCAGGTC
CCGTCGGATTAATGCAGGCCGCGATAGACACAGCCTTCTTGTACGCACAC
ACCAGGAAACAATTTGGGAAGAACATTGGAGAGTTTCAATTGATACAGGG
TAAAATGGCAGATATGTATACAACGTTAAGTGCATGTCGTAGCTACTTAT
ACAATGTGGCTAAAGCGTGTGATAACGGCCATGTTAACAGTAAGGATTGC
GCGGGCGTGATACTCTACTGTGCGGAAAAAGCAACACAGGTCGCTTTAGA
TGCAATCCAAATATTAGGCGGAAATGGGTACATCAATGACTATCCTACTG
GTAGGATTTTGAGAGATGCAAAGCTGTATGAAATAGGTGCAGGAACTTCA
GAAGTGAGGAGAATGTTAATTGGAAGAGCTTTAAATAATGAATACAAGTG
A
>BGIBMGA000237-TA  cds:novel  sequence:nscaf1681:4676023:4705665:-  gene:BGIBMGA000237  protein:BGIBMGA000237-PA
ATGCTTAAAGGACAGGACTTAAATGTTTCAAAAATATGTTTGTTCCTCAG
GTTCTGCCAAATAACTTCAGAGCAAGTTCGATTGCTTTTATTTAAAGAGT
GTGACTGGAGAGGCAGGAAGATTCTATTTGATTCCTCATCCATACAAAAA
GTACCTGCCGGCAAAAATGATAAGCCCACATTCAGGCAGACAGATGAGTT
GCCATGCATTGTCGAGGTCACAGATGGATTCAGTTATTTGTACAAGGGTC
CGTCGTCTGACGCGAGTGTCCTCGGTGAGATGATATTCGGTGCCGTCGCT
ATGAACTGCAGGAATGTTTCATTGAAAATCCATGTCATGGACGAACCTAG
AAGATTAATGTGCACGAAAATATTCTTCGTGCCTACATCGCGACGTATAA
GCCGAGGAGAAAGGAAAAACGATAGGCGCGAGGCAGAGAGCTGTAGCTAC
CTCAGGAATGAATCTAAGCCTCTAAACGTGCCTACGATGAATGAAGAGGG
AGCTCTCTCGTTGAGCTCCTCGATGGGGAGAGGGGATTCAGACCCACCCG
GACGGAAACTGAGCATATCGAGTAACGGTAGCTGGCAGCGTAGGACCTTC
CAGAACATGGCAACGAGATTCGACCTCGGGCACAAGAGTTCCAGCTCCCT
TAGCGTCCCGACTGCCTTCAGTAATGGAACCAGCGCGACCAGCTGTGACT
CTCAGGTATACAGTAACAGCTCGACAAGTGGTACAAGTGAGAGCATCACG
AGTAGTTCGGCATCGGCAGTTCAAAAGAAGAACAAGCTAGGGCTGGCTCT
TCTTATAACCATGACCGACTCTTCGGATATGGATTTGGTACGTCGTTGCG
TGGAGCACTCACCACAACTCCAAGCCATGGTGTGTAGGTTAAGGCTTGCA
ATACTGGCGGCCGGGACTTGCGGGGCCTTCGTGTCGACTTTGCATCGAGC
AGCCGAAGACGCTGCCAAATGGCTCACAGATCTGATGTACGGGCCCCGTT
TGCAGCCGATGTGGTTGAATCTAGTCACGAGTGAGAAGCCCGGAGCTTCG
AATAAAATGGCCGAGTCGCTGCTGTCCGATCTCTGTTCCGTATTGGCCGT
TGGAGACACGAAGAATACAAACTTTTTCATCAGTACACTTGTAACGTACG
TGCTCACATACCATCTCGGTTGGGTGTCCACGGTCAGCCCTTACGACAGT
GAGGTCCACCAAACGGCTGCGACGAAGTTAAACGACTCCAAACGTCCGTA
CAACGTTCTGTGGGCACAGCTCAATGATCTCTGCGGAAATATTGGTTTTC
CACCTCGCGCCGCTCGCACTATCATCAGTGGCACGACCAACACCCAGTTC
GTCAACAGGCTACTAGTAATTTTGACTTACTTCATTCGATGCGGCGAAGT
CAAACGAACCGACTTCCTCTACCAGAATGTTCCGGTGAAAGAGATTAGAG
TGGTCAATGTCGATCAGACTGAGGGTGGATTGAAACGAACAGCGACTCGC
GCGAGCAAATTATCACAGTGTGAAACTCTAAATGAACAATTGAATGCTCA
GAACAGTGATTGCAGTGTCGGTACTTTGGTACCGAGCGAAGTTGGATTGA
AGAAATCGTCGACGCACGCAAATCTAAATCAGAAGCTCTCTAGTAGTGCG
CAGTTTGCTATAGAAGGCGGCTCAAACACAGAACCAGTTACCGGTCACCT
GAAGAGAAACACCACCATGATGCTCTTATCTAAAGCGTATTCGGATTCTA
GTCTTAGCTCATCGATATCAGACGCCGAGCCCGAGCAGGTCATCTTCGTC
CTGGGCGATAATGAGAAATTAGTTGGACTCAAAAACAAGTCTGCCAGCGG
GAAGAGTGTCAAGAAATCCTCTAAAATACACAACGAACCCCTAGAGATAG
AGATCCCTGAAAACAAGATAGAGAAATGTACGAAGGATAACTGCGAGAAG
TCCGACAGCCCTTCCAAATGCTGCGGGCAAACACTTCAACATTCCAAACC
TATAAAACATTCCGGTTTTAAGTTCGAGTTCGATAAGTACCCTCAGATAG
TGACAAATTACATGAAGAGTAAGAATTTAGAGATTCTCGACAGGCATTAC
ATTGGGAAACCGGGGAATTTGAAGTTGGACAACTACCAGTTCGATCCCAT
GATCGTGCCGCCGATACAAGAGGAGAGATGCGAGACTTGCGTCAAGTGCC
AGCTGATGGAATCGCTGCTGCAGACGCCCACTAACGCTTCCGAAATGGAG
TACATGAATGACATACCGCGACAGTCGGAACCCCAACACGCAAAGGAGAC
CATAGTCAGAGACAATCAGACCCATCGAGAACTATCGCCTAAAACATTCG
TTCGAGTACAAAAAGAGAACACATTAATTGTTAACGTTGCCAAGATCGAA
GATAGGATTAGTAACTTAGAGGCCAAAAGGCCTGAGAGGAAGACAAGTAG
AGATAAAATGAACGAAAGGCAGATGAAAGTAAAGCAAGTCATAGAAATCC
CGTTACAACGGTTGCAAGTTATGGGCAGACCTTGTCTGTTGAGGTCTGGA
TACGACGCGTCTTTACTCGGAGGAATCACAGATCATTATGTACCTGATTT
AGTATTACAAGGAACATTGGCCGAGCCGAATGCGTGGGAGACGGATCTGC
GACGAGACCTGGACTTGACGTCGCATCTGAACAAGACTGTCGAGTGCTCC
TTACAATCCGTGGCTATTGTCGGGGACACTAACTCCTGGGAAGTTCGCAT
TGTGGGTAGAGATTGCTGTTCCGGTGGGATGTCGCCGTTAGTGGGCTCCA
TGCTAGACGCACTGCCGATCATGTGGAAGGCAAAAGTACCGGCACACGAG
TGTCTATCATTCTTAGAAGGGAAACTTCGCGAGTTCTGCGTCCTTTCAAA
AACTCTGGCCGAGATGCTAATGTCTACGGATTTCTGCGATATTGCAACTC
TGACGAAGTCTCTGAACGTTGACATGAATGACGTTCCCTTGTTAATGGCC
GTAGCCACCACGCACACTCCACAAGTCGCAACCAGATACGGGATTAGTTA
TAGGTAA
>BGIBMGA000238-TA  cds:novel  sequence:nscaf1681:4585680:4597741:-  gene:BGIBMGA000238  protein:BGIBMGA000238-PA
ATGCCCAAAAATTTTGAGCCCAGGCTGACCAGTTCAGGGAAGGAGTATCC
TCTAGCCAGACATATCAAGAACAATCTATTGACAGTAGGATTGGCTACAG
ATGCAAAATTAACGCAGTTGTCTGCGTATTACATTGAGTTTATGGCCATT
GATGTTGTCTCCGCACATGACATCTTGAATTACGTCGTGACTAGGCCTTA
CTGCTGTAAAGAAGAGGGAAAATCTGATCCTATGTGTGCTCCTAACTTCA
TACCAGAATTCGACCCGGTTCACCGATTTTCGGGGCACAAGTGCTTTAAC
ATGACAAAACCTATGACGTTCCAAAATCTGGGATGCATTGAGAATGGCAC
GACTCCTAGTCGAATCGACTTCTCTACGACATTCTTTGATTTATCTAATA
TTTACGAGTTTTCTGCTGGTTCTTTAAACCAAGTTAGGTCTTATGAAGGT
GGACAGTTGAAATACGAAGTGGTTAATGGCAGACAGTTCCCTAGTGACGC
CAGCGATAATACCACTTGTTTTATCAAGCAAGCCATTAGTACAGGGTGTA
CTAGAACTGTACCAAATGGAATATTGGGCACTAATCTGTTTACAACATGG
TTCTGGCGCTTCCATAACTATGTGGCTCAGCAACTAGCAAATCTCAATCC
TAGCTGGGATGACGAGCAACTCTTTTATACTGCGAGAGATATTGTTGTCG
CTTTTCATCTGCAAATGTTCTATTACGAATTTCTGCCCGAAGTTTTGGGT
AAAGATCACATGATTGAAGATGAAATAATATTATGTAACTCAACGGGCTT
CAGGGACATTTACGATGAAACGGTTGTGCCTCAAATTGCTCTAGAGTACG
CATACGCGAGCAGGTGGTTTCATACAATACAATACGGCGCTCAAAAACTT
TTTGATAAAAACTTTAATTTCATTAAAGAAGTACCAATGGTGAACTTCAC
TCTGAGCGTCCAGTCTTTAGCTGTAGGTGACATTATGTCGACCGTAACAC
GAGGATCGTATTATCAAGCTACTGGCAAAGGTGATTCCAGCGTAGATCCT
GATATAACAGATGTCGGCTTAGGACCCGTGCAAGAAATTTTCGATATACC
GACAGCAGATTTAGCTAAAGGCAGATATTTTGGACTACCTTCTTACACAA
AATACAGAGACTTCTGCTCGGGCTATTCAAAAAAACATGTTGATTTCGAC
GATTTAACGGACCACATTAGTGATGAGAAAATACGACAGCTCAAACAAGT
TTATGAGACGGCCGAAGACATAGAACTTATGGCAGAACAACTTCAAGAAA
TTAGGAAAGCTTCTTTAGCGCTTCTGCTATGCTATGTGGGAGATGACGTT
GAAAAAATCCAACCCAACCCTTTCGTTATCGTTGGAAAAGGGAACAATTT
GGTCAGCTGTGATGAAATTCCGGCTATAGACTTTACATACTGGAAAGAAG
AATCATAA
>BGIBMGA000239-TA  cds:novel  sequence:nscaf1681:4518903:4531758:-  gene:BGIBMGA000239  protein:BGIBMGA000239-PA
ATGTCGTTCCTGCCAATAAGCATTCTCATTATATTAGTTGTTAATCTAGC
AAAAGCAGTCTATTATGATTCATGGGAAGGTACGCTTCTAACAGACGAGC
AAAGACAGGCCTATGAAAAAGCTAATATTTTAAGTACATGTGCGAATAAT
ATTCAGCCTTGTGACGAGACCGAATGGAGGCGTACAGACGGTAGCTGCAA
TAACCTTTACTATCCTACCCGGGGAGCATACCATACACCAACTTTCAGAA
TCCTGCCGGCCGATTTTCGTGAAGATTTTGAGCCCAGGCTGACTAGTTCA
GGGAAGGAGTATCCTCTAGCCAGACATATCAAGAACAATCTATTGACAAT
AGGATTGGCTACAGATGCAAAATTAACGCAGTTGTCTGCGTATTACATTG
AGTTTATGGCCATTGATGTTGTCTCCGCACATGACATCTGTAAAGATCAC
ATGATTGAAGATGAAATAATATTAGGTAACTCAACGGGCTTCAGGGACAT
ATACGATGAAACGGTTGTACCTCAAATTGCTCTAGAGTACGCATATGCGA
GCAGATGGTTTCATACAATACAATACGGCGCTCAAAAACTTTTTGATAAA
AACTTTAATCTCATTAAAGAGGTACCGATGGTGAACTTCTCTCTGAGCGT
CCAGTCTTTAGCTATAGGTGACATAATGTCAACCGTAACACGAGGATCGT
ATTATCAAGCCACTGGCAAAGCTGATTCCACCGTAGATCCTGATATATCA
GATATCGGCTTAGGACCTGTGCAAGAAGTTTTCGATATACCGACAACAGA
TTTAGCTAAAGGCAGATATTTTGGACTACCTTCTTACACAAAATACAGAG
ACTTCTGCTCGGGCTATTCAAAAAAACATGTTGATTTCGACGATTTAACG
GACCACATTAGTGATGAGAAAATACAACAGCTCAAACAAGTTTATGAGAC
GGCCGAAGACATAGAACTTATGGCAGGTATTTGGGTAGAGAACGTGATAG
AAGGAGCTCAAGTTCCACCAACTGTACACTGTTTGTTATCAAACCAGCTT
AAAAGAAGTATTATCATTGACAGACATTGGTATGAAAGGCCTAATCGCCC
ACATGCCTTTAATCATGAACAACTTCAAGAAATTAGGAAAGCTTCTTTAG
CGCTTCTGCTATGCTATGTGGGAGATGACGTTGAAAAAATCCAACCTAAG
GCTTTCACTATCGTTGGAAAAGGAAACAATTTGGTCAGCTGTGATGAAAT
TCCGGCTATAGACTTTACACACTGGAAAGAAGAATCGTAA
>BGIBMGA000240-TA  cds:novel  sequence:nscaf1681:4214679:4216885:-  gene:BGIBMGA000240  protein:BGIBMGA000240-PA
ATGTGGATACCATCGAAAACTCCGAAACTAGCCGTCGCGGTCTACAACTG
GAAAGGGGATGTTCGATCAGGTTTACCTTTGGAAATAGGTGAAACTGTAC
AGATATTGGAGGAAAATGGAGCTTGGTTCCGTGGGTTCAGCACAAAAAAC
AGATCAACATGGGGTATTTTTCCTGCCTGTGTTGTGTCTCTCAGACCGTG
CACTGTGAAAGGCTCTGGGGCAACAGCTGTTGCTGAATTGAAGGATGATC
CTCTAGTTCGTGAAATTGCATGTGTATTGAGAGAATGGGCTAGGCTTTGG
AAGAAATTATATGTGTTTAGAAATCTAGATTAA
>BGIBMGA000241-TA  cds:novel  sequence:nscaf1681:4166562:4196341:-  gene:BGIBMGA000241  protein:BGIBMGA000241-PA
ATGTGTCATTATAGTGAAGCGATTTGTGGTAACGAGCAGCGAATGTGTAC
CGGCAGCTCACGACACGCCAGCTGCCTGCGAGTCGGAAACACAAACTGGC
TCCGAGTCTCTGACTGCGAGTCGGTAAGGGCAGCCGAATTGGCCTCCTGC
ATGCCGCGGGCTCACTACCGAACTCTTCGTCGGCGCGACGTGAAGCTGGG
TCTGGAGTTAGTACCGCGACGAGGGGCAGAAGCAGTCGAACCCGAAGATA
TAAGCCTCGTTGAACTTTATCGAGTTCATGTTGAAAGCGCGGAGAGAGCG
GCTGCGGTAAGATTGCGATTTTACAATTTTATTATTGATATATTACTCTC
GGGAACGCTCACCAACAACTCGAATAATGCTCCGCCCACAACCACGGCTC
AGTCCCACCACCTCATGTGCAGCATGCGAGACTTCGGTCACACTGCTGGC
GGTGACGAAGCAGAGCTACTGCTGTGGCTTCATGACGCTAGACGATCGCA
GCCGCTGTCGGAACGTTTCAGGATCCGTATAGCTAGAGATGGATTCTCTA
ATTATGACTTGTCGACAACAGACCTGACCAGGGAACTGTGGTTGGTCGCG
TGGGTGATACGGGTGGGTCGATGGGCCGGCGCTGGCAGCAGTGGCAGTGG
CACAGGAGAGAGACGGGGCCCGGTAGCTAGGAGACCTCTGGGTGCCGGTG
TGCTTTCCTTAGCAGATTTCCTTAGACAAACCGGGCAGCATCCTGCCGAA
AAAGAGTACACCTTCAAAGTATACCAATGCGAGGAGAAAGAATTCCATCA
GCTACATGACATGCTTATACGAAAGCAAACAAACAAGTGCAATATTTTAC
CCGGACAACCGAACTACGGTATAGTAGTTGCTCTTCGTCTTCTTGCAAAT
TCTGGTAGCGTGACGGAAGCTGTTGCGTCAGGCGCCACCATCACTGCGAA
ACGTGGATTCCCTGACGTCATCATGCCGGGAGACGTCCGCAACGACCTCT
ATCTGACCTTGGAGAAGGCTGAATTCGAACGCGGCGGCAAAAGCACGGCT
AAAAACGTTTTAGCCACTGTCACTGTGCATGACAACACGGGACAAGTAAT
CAGTGACTGCGTGTGGGGCGCGAGCGGGAACGGCTCGACGTCCTACGAGT
CACTGGTGCTGTACCACAACAACAGTCCGGCGTGGGGCGAGCAGCTGCGG
CTGACCGTGCCTCTGGAGACCTTCACCCACGCGCACGTCAGGATCGAGTT
CAGGCATTGTTCGACGCGCGATAAGAATGAGAGGAAACTGTTCGGGTTTG
CCTTCGCAAGGCTGATGGAGGCGAGTGGGGCCACACTAAGGGACGGAGCA
CACGAGCTGCACGTGTATAAATGCGATGACCCTTCCAAACTGCTAACAGC
AAGTTACTTGTCGCTGCCGTCGTGCGCCAACGACGCGGCGCGCGCGGCGC
CCCCCAACGGCGTCGTGCCCTCCTTCCAGAGAAGCTCCAAAGAGAATTGC
ACCATCAGCACTTTATTGTGTTCCACTAAGCTAACTCAAAACGAGGACCT
ATTAGCCCTCCTCCAATGGCGCGCCCACCCTGAGAAAGTTCAAGAAACAT
TACTGAGGGTGCTCCGGCTCGGCGACGGACTGAGCTGCGAAGAGCTCATC
AAGTTCCTCAGAGACGTCTTAGATGCTTTATTCGCTTTGTTCTCGACTGA
AGATGGTAACAGCACTCCACACTCTGGTACCGTGTTCTTGGTGCTTATAT
CGATATGCAGTTTGCTTGACGAAAGCAGATTCCAACATTTTAAGCCGGTC
CTTGACGTGTATATCGAAGAACACTTTTCTGCTGCCCTTGTTTACAAAGG
TCTCCTGTCGTCCGTCCAACACTGCGCGGAGTGGGCCGCGGGGGCCGAGG
GGCAGGAGCCGATCCGCAAGTGTCTCCGCTCGCTGGGCGCTGTGTTCAGA
TTGGCGGTGCAGTCCCGCAGACTGTTCGCTCGTGCGACTGGCGGACAATA
CGAGGACAGCTTTAGGAGGGACGTTCGAGCCGCCCTGCACGCCCTGAAGG
CATTTGCTCAGCATCCGCACAGAGAACATCTGGCGCCAGCACAGATAGCG
TTGATGACGTCATGGGCGAGCGTGGCGCGCGAGGTGTCGGCGGCGCTGGG
CGCGGCGGAGACGGCGCGCGTGTCGGCGGCGGTGCTGGACGCGCCGGTGT
CGCCGCCGCCGGCGCTGGCGCACGCACGCCTCGCCGCCGCGCACCACACG
CTGCGGGGACCGCTCGGCGAGGATCCCGAGGCGCGCAACATAATACTGAC
GACGGCGTGCCACCACTTGCGCGTGCACCTGGCTCGGCGCGACGAACTGT
TCCAGTGCGCAGAGATGCTGGGCGAACTCGTCACGTTGCTCTGGAAGAAG
AGAGACCCGGAACTGTTGGCTGACGACGACGAGCTCGATCCGGACGTGGA
CGTGCTGTGTCTGAACACGCTCGATGTGCTGGTCGAGACCGTACTGCACT
TGATCGGAGGCAACTCGCCCGTGCTCGGTTCGATGGTAGCGGCTTTACTG
GGCGTAATGGAACTGCTGAGGCCAATACATTATCAGCGACTGTGGAGCCA
TCTCGCCCCTCATCCCCACGACAGGAAACCATTAAAGGACTTCCTCATGC
GAGCCTTCCTCGTATTTAGGCATCTCATTGAACAAGACGTGTTTCCACCA
GACTGGATGGTACTTCGCGTACAGAGTTGTAAAGTCTTATTGTCTGCCCT
ACAAGATCTCGCAGAGCCGTTGCTTGAAAGGTTTTTGGGAGAAGAACCAC
CTCAGTTCGATACACAGCTGTGGTCAGGGTACATGGAGTTGGGCGTGTCG
CTGGTGACGGCGGGCGCGCTGCAGACGGAGCGGTGGCACACGCCGCGCAT
GCGGGCGCGCGCCGCCACGCACGTGCTCGCCGTTTGGAACATGCTCGGTT
ACTATATTTGA
>BGIBMGA000242-TA  cds:novel  sequence:nscaf1681:4145434:4165337:-  gene:BGIBMGA000242  protein:BGIBMGA000242-PA
ATGATACCGGGCGCGGTGGGGGCGCTGCTAGAGATCACCCTGATCAGCGA
GCTGCGTCGCGGTGCGCTGGGCGCGCTGGTGTCGCTGATGGCCGCGGAGC
GCGCCGCCACGGGCTCGGCGCGGCGCACCGAGGCGGCGCTGGTCGACAAA
CTGGACTCGCTCGTCGCCGAGAACAAAGCGGACGATCACTATCGACGTCT
GTTCGATACTGTGCTCATGGAGAGGGTGTCGACGGAGGGGTGGCGGGAGG
CGGGCGCCGCGTTCGTGGGCTGCGTGACCCGCCTGCTGGAGCGGCTGCTG
GACTACAGGGCCGTCATGCAGGGCGCCGAGCACAGGGACAAGAGGATGGC
CGCCACCGTCAATCTCTTGAATTTCTACAAGAACGAAATCGATCGCAAGG
AGATGTATCTCCGTTACGTTTACAAGCTGCACGACTTACACATCGCCTCT
GATAATTTTGTCGAAGCGGGATGTACACTATTGTTGTATGCGGAAACGTT
GAGTTGGGACAGCGACCAGACCGGAGTGGACTCGGAACATCCCGACACGC
CCGAGTGGAAGCGGAAGGAAGCTCTGTACAATCAAGTGCTGCAGTACTTC
GATCGTGGGAAGTGCTGGGAAAAAGGATTGCCCCTCCTCCGCGAATTGGC
AACCCTATACGAAATAAAGCTGTGCGACTACGCGCGCTTAGCGTACTGCT
TACGTATGAACGCGACGTTCTTAGACTCGGTAATGGAACAGCTGAGGCCG
GAACCAGAGTACTTCAGGGTTGGTTTTTACGGGAAAGGATGCCCGTTGTT
TGTCAGGAACAAGCAGTTTGTGTACCGCGGTCACGAGTACGAACGTATCG
GCGCGTTCACTCAGCGACTGCAGGCGGAGTACGTGTCGGCTCACATACTC
ATGCGGAACACGCCGCCGGACGAGTCGGTCATAGCCAACGACGGACAATA
TATTCAGATCTGCAACGTGAAGCCGGTGCCGGCGCGTCGCAGCTGGCCGA
GCGGCGCGCCCGACCAGGTCAAGCGGTACTACGCCTGCAACGACGTCGAC
ACGTTCCTCTGCGACCGCCCGCTGCAGAAACCTCCCATTGACAAGGACAA
CGAGTTCAAGAGTCTCTGGATCGAAAGAACAACGTTAGTGACCGAGAGTC
CCCTGCCGGGTATACTGCGCTGGTCGGAAGTAGTATCACGGTCGGTCGAG
GAAATACCACCAGTGGAGTTCGCATGCGAAACTATGGAAGCGACCGAGCG
CGAGCTGCGCAGTCTGATATCCCAGTACACCGCGGACCCGATGCGCAACA
TCAACCCGTTCTCGATGCGGCTGCAGGGCACTATAGACGCGAACGTGCAG
GGCGGCATCAGCAAGTACGAGCAGGCGTTCCTGACGTCGGAGTTCGCCCG
CAGCGCCGCGCCCCGCGAGGCCGCCGCCGCCGCCAAGCTGCGCCGCCTCG
TGGGCTCGCAGCTCGCCGTGGTGGACGCCGGCCTGGCGCTGCACGGCCGC
CTCGCGCCCGACGAGGTCAAGCCGCTGCACAGACGTCTTGTGGAGAGGTT
CAACCAACTACGTCAGAATTTGGGTCCCGGCCTGGCCCGAGCTCGGCGCC
AGCTGTCCGAGAGCATTGTCAATACGCCGCTACCTCCGGTGCCTGCCCTT
GATAAGAGATCTCAAAGTATTCAACAGACCGAAAATTACTACGAAGAGGG
ACATTTCTATGATAAACCGTTGTCAGTTGAAGACCCACTAGAGCAGACCA
CGATGTCGGCCAGTTTACCCGTGTGCGACAATCGCGACTGCAACGACGAC
GGTTCGATGGTGAAGTCGGCGCCGCCCTTACCTACCAGGCCCAAGTCCGG
GGATCCGCGGAGCCCTACGCGCCCGTCCACGGATAAATATCGATACTCCA
AGTCCGACGTCATCCGTTGTGTAATGTCAATGAACTTAAAAATGTACGTA
GGGGGAGGTGTCCGGTCGTGGTGCGACGCGCCCCCCGCGCCCCCGCGCCG
CGCCCGCTCCGACCCCGCAGACGACGCGCGCGACTCCGGCGTCAGTGTGG
ACGCGCACGCCTACACCAACGCGGACGAACACCGCATGCATAAAGATCTC
GACCTAACAGTCGAATCCCTTCGCTACGAAGAAATCATCTCGATGATGTC
GGAGCCTCTTCGGGTGGGAGATGACGAGATACCCCCACCGATACCTCCGA
AGGGGCTCGGACATATCAGCAGCTTCGATTCCGGCCATCACGTAAACGGT
GAATCGCATTGTTAA
>BGIBMGA000243-TA  cds:novel  sequence:nscaf1681:3859162:3860177:-  gene:BGIBMGA000243  protein:BGIBMGA000243-PA
ATGGGTGATGATGACGAATATGCCTGTGTCAACAAGACACAGCTGAAAAT
AAAAGATAATTCTGGAATTAAGAAGAGAAAGAAAAAGAAAGCCAAAAAAG
AAACTGAAAAGATAGTAGAAAAAGAAATAAAACAACAAATCCAGCAACCA
ACCAATGTCGATCGAAGAACCAAAGCCGAGATTGCATATCAAAATATGCA
GGAAAAAATGCAAAAACAAAGAATATTACAAAAGGCTGAGATGACACATA
AGCAGAGAGTGGAAAAATTTAATCAACACCTTGACAGTTTGACAGAGCAC
TTTGATATTCCAAAAGTTTCTTGGACTAAATAA
>BGIBMGA000244-TA  cds:novel  sequence:nscaf1681:3821254:3828855:-  gene:BGIBMGA000244  protein:BGIBMGA000244-PA
ATGGAACTGCCACAGCCACCGCAAGATCAAGATCTCCGCAACATAATCGA
CAAATTAGCGCAATTCGTCGCAAGAAATGGACCGGAATTTGAGAAGATGA
CCAAGAACAAACAAAAAAATAACCCAAAATTTAGTTTCCTGTATGGCGGC
GAGTACTTCAACTACTATCAATACAAAGTGACGACAGAACAAGCAATTCT
AAAGCAAACGGCCGGTGGGCAGGCGGCATCCGCTCCCGCCGGGGCCTATA
TGGCACAGAACAGGCAATATGTAATGCCCCAACAGGCCAGCGCGACGCCT
GCTCAGCTGGGTCTAGCGGCCTCGATGGCGGCGGCACCTGTACTTCAGCA
GTGGCTTGCAGTCAACTCTGCCCCGCCTCCCCTTCCTCAGCACCCACAAG
AAATCGACAGCATCACAACACAGATCAATGTGCTGAAAGAACAGATTACT
CAGTCAGAAAATAATCTAAATGCTCAACATGCTGTTTTGATACAACAGCA
GCAAGTGAAGATCAATGAGCTTGTCAGCAAGGCACAGATGGAGTCTTTAC
AGATAATGGCTGATGAGAACAACATCAATCTTAGTGAACTTGACAATATC
CTACAGCCAATAATAGACAGTTGCACTAAGGACAGTATTTCTTCAGGAAA
GGGTTGGATACTTCAACATGCTACATCCCATGATGCTGGCAAAGTCATAT
CTCAACACCTGCTTAGAAAAGTCACTCAAACTGGTGCTGCTTTTACTCAG
AAACTACACATCATTTACCTTGTAAATGATGTACTCCATCATTGTGCACG
CAAAAACGCAGAAGATCTCAAGAAAAATTTGGAAAATGTGGTGGTTCCAA
TGTTTTGCAATGCCAGTATAGCGGTGACAGAGGAGCAGGAAGCTAAGTTA
AACAAGTTACTTCGTCTTTGGGAGTCCAAGTCTAACTATTTCGAGACAGC
AGTAATTGAAAAAATGAAGAGTCCCACCAGCTCCTACCAAGATTATCAGA
ACGCCTTAATCTCACAGCATGCGAATGCTATTTCGCATCTGACACAGCAA
ACTAAATCTACTTTTGAGAATTATCAATCACAACACCAAGCTTTTGTTGG
TCACACAATGCAACAAATACAACAATTGGAAATGCAAAAACATGCCCTTG
AGATGCAAAAAACTCAAGAAAACAATGAAAATGAGCAGCAAAGTAATATG
GGAAATTTTCATAATAGTAATTTCAGTGATATAGGATATCCACAGATGGG
TGGCTATGATCAAAACTTTAATGCAAACTCAAATAGTCAGCAATATGGTA
GTGAAAGTGGGGATAATTACCCAACAAACAACAGTATCAGTGGAAATGAG
AATAGTTATGATAGCCAAATATTTGAACAAATAGCAAAGCAAAAGAAAGA
AAATATTGAAGATCCTGATTTATCTAATCTACCAAATGTAAACTTCTCCG
TACCACCACCAGGCTTCAAGCCTCTTGATAATGCACCACTGCAGGCTTTC
CAAAATGGTCTTCCTGACCTTAGCAAACCTCCACCAGGTTTTCCACCATT
AATTCCTGAAATTAACAATGAAGATTTGATGCCTTCAGTACCATACTTCG
AACTCCCCGCTGGTTTAATGGTTCCACTTATTATGTTGGAAGATGACAAC
TATAAACCATTAGACCCGGACAGAATTCGTTTACCACCACCAGCACCTCC
AAATGATAGACTTTTAGCAGCCGTTGATGCATTCTTTGCCTCGCCAAATC
ATGAACGTCCACGAGATAATGAAGGGTGGGAGAAATTAGGATTATACGAG
TATTACAAAGCAAAAAATTCAGCAAGAAAGATGAAAGAAGACGCTATAGC
GCAAGGTTATAGACAAAAATCGAAATCACCCAGTCCAATTCCTAAGGATT
TACAGAAACAACCTACTCCACCAGGAAGAAGATACAGATCACGGAGTAAA
ACACCCGAACCTAATATACCAATGAAGTCACGATCACGTTCACAGTCACC
TAAAAGAAAACACAATATGTGGAAAAGAGAGAGAGAAAGTGCAAGAGAAG
GACGAAGACGTACCCGGTCGAGGTCAAGATCAAAATCACGTAGTAATTCC
CGCGAACGAGAAAGACACAGAGACTCACCAAGATCGCGCCGTGTGGAACG
CTCTAGATCGCCAACACCACCTAGTTTTCTTGGTGGAGCATATCCCACGA
CTTCCGGAGGTATAGATTCTACAAATAAAGGGCATCAAATGCTACAAAAG
ATGGGTTGGAGTGCAGGGGGCCTTGGTGCTTCAGGCCAGGGTATTGCAGA
ACCTATCAGTGGCGGTTTCGTAAGAGATAGACAAGACCAATATAAAGGTG
TTGGCGTCAGTTTGAATGATCCCTATGAAAACTTCAGAAAAAACAAAGGT
GCAGCGTTCATCAGCAGAATGAAGGAAAGAGCCCTTGAACGTTCTTCATG
A
>BGIBMGA000245-TA  cds:novel  sequence:nscaf1681:3585401:3589582:-  gene:BGIBMGA000245  protein:BGIBMGA000245-PA
ATGGCCTTTTTATTTAAGATATTTGTCGCGATCCTGTTAGCAACTCCAGC
CTTCACTGGAAAAACGGGAGGTTATTCCTATAACCGGTTCAGTGGGCCTG
TCAGCGGTCAGATCGTCGAAGTCCAAGTACCGGCGGCTGAAGGCATTCCG
GCTCAACAACACGCAGATTACGGATACGATCATAATTCAGGGAAAATACA
CCCGGACACCGCCAAATATGCACATTTGAAGACCGTAGATTACGTGGCCA
AGCCGGACTACACATACGCTTATGGCGTAGAAGATCCTCACACAGGAAAC
CTCCAGAACCACAAGGAACAGCGTGACGGCGACGTCGTGCGTGGAGAATA
TTCGCTGGTTGAGCCCGACGGTTCCGTTAGACTGGTTAGGTATACAGCAG
ACCCGAAGAACGGTTTCCAAGCTGTAGTACACAAAAAGGCCGGAGGTCAA
GCTCAAGCGCCCGTACATTACGGACATCCGAAACAAGACGAAGATGACTC
CAACGACTACTAG
>BGIBMGA000246-TA  cds:novel  sequence:nscaf1681:3558180:3565627:-  gene:BGIBMGA000246  protein:BGIBMGA000246-PA
ATGCTGATACTGTTGGCGTTTGTGGGCACTTCGTTAGCCGCCCCAATCGA
CTACTTCCATGGTGGGGTGTCATATGCATCACCGTATGCAGTGCACGCTC
CTCTGACGGTCCACGCTGCTCCTGTGGCTGTCCACGCGGCTCCCCTGGTA
GCACACACCCCAGTCGCGGTTCATACGGAAACTGTAAGCTATCCAAAGTA
CGCGTTCAACTACGGTGTCAAGGACCTTCACACCGGCGACATCAAGTCTC
AGCAGGAGCAAAGGGACGGTGATGTCGTCAAAGGCAGTTATTCACTAGTG
GAACCGGACGGCACGACCCGCACAGTGCACTATACAGCCGATGACCACAC
CGGATTCAACGCTGTTGTACAGAAATCGGGACATGCTGCACATCCGGTCG
TCGCTCATGTAGCACCTGTAGCCCATGTCGCAGCTGCTCCGGCATACACA
ATCCCACACTACGGCTTCCACTAA
>BGIBMGA000247-TA  cds:novel  sequence:nscaf1681:3551393:3553740:-  gene:BGIBMGA000247  protein:BGIBMGA000247-PA
ATGAGAGTCTATATCGGGTTTAGCGTCGCATTGTCTTGGCTGAGTCAAGC
TTCGTCTGCACCAAGGAAGCCTAGGCTCACTGTAGCAGAAGATGACATGC
CAATATATTATGTTAGAAATGTAAATGGTAATCCAGGAACATATTCATTT
GGTTACGATATTTTGGATCCGAATACCGGGAATTCACAGTACCGTAATGA
AGAAAGATATCCTAATGGGACTGTTACGGGAAGCTACGGTTATGTTGATG
CTGCTGGAAAACCACAAAGGTTCAGATACGTGGCTGACGAAAAAGGTTAT
AGGATTTTTCAAGAGATTAGTCATTTGCCGCTAGTCCAGGCTCAGACACC
TCCGGTTAGGATGCCAGGTGACTCTGCTACGGAATCGTCCATAACTTGGT
CGAGGCCTAAAAAGAAAAACAAGAGGAAGCCAGTTGCTGAGATGATGAAA
TCAGAAGAAAATATTAATATTAATTCTCTAAGGCAACCCAGTTTTTATGC
TACTTAG
>BGIBMGA000248-TA  cds:novel  sequence:nscaf1681:3530658:3541371:-  gene:BGIBMGA000248  protein:BGIBMGA000248-PA
ATGTCTTTAAAGGGGTTAATACTTTTGGCGACAGTCGCTTGTGCACATAG
CCGTGTGCTCACATACTTCCGACCGACAAAACACGTGGACTTGCAACCAT
CGGGCACTATTCTACATGCAGAGCCTCATCTAGGATTCGAACATCACCAC
ATATCCGAAGATGAACCCGTCGACTACTATGCCTACCCGAAATACGAATT
CAAATACGGAGTCAACGATTTTCACACAGGTGACATTAAGACCCACTACG
AAACTCGAGACGGAGACGTTGTCAAAGGTCAATACACAGTGGTCGAGCCC
GACGGTTCGATTCGCACCGTGGACTACACCGCCGACAAATACAACGGATT
CAATGCGATCGTACACAAGACCGCTCCCATATCACCTCACGAGGCTGCTC
ATTTACATCATTAG
>BGIBMGA000249-TA  cds:novel  sequence:nscaf1681:3517169:3520527:-  gene:BGIBMGA000249  protein:BGIBMGA000249-PA
ATGCTGTTAGGTCAATACTCTCTTGTAGAACCAGACGGTTCTGTTCGCAC
GGTCGACTATACCGCCGACTCACTCCACGGCTTCAATGCTGTGGTTTCCA
AAAGCGGCCCGAATGTGCATGCAACACCCGCCCGAGTTGCACCACCTGCT
CCAGTGGCACCTCCCGCTCCAATTGCACCTGCAGTCTTACCGTCACCATT
ACCTAAAGTACAACCCACCGTACAACCTACCATACAACCGGCAGTGCAGT
ATGTGCCCAAGCCTGTACCCGTACCAGTAGAGGTACCGAGGAACGTTCAG
CCAGTGTACCCAACACAGGTGTACCCTCAACAAACGTTCCCGCAACAGGT
GTACCCTCAGCAAGTTTACCCTCAGCAAGCTTACCCACAGCAAGTGTACA
ACGACCAAGCCTTCCCACAGGTTTATCCTTCACCGGGACCACTTACTTAT
CCCAAATTCGGACCCACGCCTTTCCCAGAATATGAAAACTTTGACTTCGA
TGGACAGATTTTCCCGCAATACAATCAATTTTATTAG
>BGIBMGA000250-TA  cds:novel  sequence:nscaf1681:3416087:3421824:-  gene:BGIBMGA000250  protein:BGIBMGA000250-PA
ATGCGTGCCTTCCAAGTCGTGATCTTCGTCGCGGTGTGCGGTGCAGCCAG
CGCCGGGTATATCGCTCCCGGGTACAGTGGCTATTCCGGGTACAGCGGAG
GACTGGGTGGCTATAACGCTGGCTACAGCGGTGGCTACGGAGGATACGAT
GGCGGAAATCACGGAGACTATTACGCCTACCCCAAGTATGCCTTTGATTA
CTCAGTGAATGACCCTCATACTGGCGATCACAAAACACAATGGGAGAGCC
GGGATGGTGACGTTGTAAAAGGTGCTTATTCTCTTGCTGAGCCTGATGGC
ACTACTCGCATTGTTGAATATACTGCTGATAAACACAATGGCTTCAATGC
AGTCGTAAAACGCATTGGTCAAGCTCACCATCCCCAGGTCTACGGAGGAC
ACTACGACGGAGCTGGTTACTACGGTTATCACTAG
>BGIBMGA000251-TA  cds:novel  sequence:nscaf1681:3408706:3412734:-  gene:BGIBMGA000251  protein:BGIBMGA000251-PA
ATGGCCCGGGATATGATCTTGCTGATCCTGTTTGCAAACCTCTTAACGAT
ATTTTGTCAAGAAGAAACCGCTCAAGGATCAACAGAAGATCAACAAAAAG
ATGACGGAAAACTGAGTTATTCGTTCAGCTACGGCGTGGCAGATGCTCGA
ACTGGAGACGTGAAAGCAGTGTGGGAGGCCAAAGAAGGTGACACTGTCAA
AGGTCAATACAGCGTCTTAGAAGCAGACGGTTCAACAAGAACAGTCGAGT
ATTCAGCCGGTCCAAATTCTGGTTTTAATGCAATAGTGAGCAATGATAAT
GATTTCCTTCCCACAAACGAAATTGAAAGTAAGAAAACCGGGAGAAGCCT
TATCGAAGACAAGACTATGAGAGACTATGGCAACTATTATGATTTTCCTG
AAGACCCCGATGATGAATATTACGAAAAGAAAAAAACGAAACGTCCTTTG
GATTCCCATAGAGAACATTCCAAAAACAAAAAACCTAGGTATCCTTTTGA
TTTGGAACCCAGTGAATATACACACAGTATTAGCATTAAGCATCCTCGCG
ATGAAGGTTCAGAAAGCGAAGCCCACAGTCATTTCGGTTACAGTTTCGAC
CCGAACTGCAAAACCAAACCAAAAAAAGGAAGCCATGATACCAATTCATA
TTCCAATGTGGTAGATCTAGAGACGAATCCGAAATATCCTTTATATTCTC
AAGATTATTTTCGTGATAAACATCCTGACTCTTCAAGTAATTATGACTTT
GAAAAATTAAGGCCATTTAGTAGTTACAGGCCCCACAAATACGAGGAAAT
AACATTGAAACCTCCTTTTTCGACAAGATATACGAGCCCTGTTATTCCTG
ATTTAGCGTATTCAAGTGAAAAAATGTATCCTGATGATATTCCATTGCGG
CCGAAGAAGAAACATAGGCCTCACAAAGTACCAGAATCCCATTTTGGTGA
TGATTTAGATGACTACGTTTTAGTACCAAAAAAGAAGTACAAGCCCCCAA
GGCTGGTAGAGCCACACGAGTTTAGACCAGAGCCTGAAGATGACTACGAA
CGGCCCCACCGTGGAAGCAGTTTCGATGATATACATGACGATCGACATCG
GCATCCACCGAGGGGACCTCAAACGGAAATCGTTCGGAAAATCGTGAAGA
AACGACGTCCGGTTATTAATTTATTAGATGTTTTTGACATTTAA
>BGIBMGA000252-TA  cds:novel  sequence:nscaf1681:3388496:3399136:-  gene:BGIBMGA000252  protein:BGIBMGA000252-PA
ATGTTCGGAAAGTCCCACCCCCGCTACCAATTTAACTATGGAGTCACCGA
CGGTCACACAGGCGATCAGAAGAGCCAGTGGGAAGCGCGTGATGGCGACG
TCGTGAAGGGACAGTACTCTCTGGTCGAGCCTGATGGCACCGTCCGTACT
GTCGACTATTCTGCTGATGACCACAACGGCTTCAATGCGGTTGTAAGCAG
ACACGGGCACGCCAGCCATCCTGCAGCCCACATCGTTGTCCTAACTCTCT
CGCTAACACTTGTAGTGACAGTCGTGAGTACCCAAGAGCATCACGGCTAC
TATCATGGCCATAAACACAATCACGCTGTTTCATCCCAGTCTATTATTAG
ACACGATGTGACTCATGGTCATGGGAATGAAGGTCAATCCTACCATGTTG
TACCAGTAGCAGCGCATCATGGAGCTCCGACTATACACGCTGCACCCGTG
CTCGTGCATCACCATGAACACGCGCCAGTACATCATGGAGACCAGCCTCA
CCATGAAGATTATGATGCTCATCCCAAATATGCGTTTGAATACAAAATCG
AAGACCCTCACACTGGGGACCTGAAGAGCCAACACGAGACTCGTGACGGT
GATGTCGTGAAAGGCTACTACTCTCTGCATGAAGCTGATGGATCTATCCG
TGTTGTGGAATACTCCGCCGACAAACACAATGGGTAA
>BGIBMGA000253-TA  cds:novel  sequence:nscaf1681:3372784:3373974:-  gene:BGIBMGA000253  protein:BGIBMGA000253-PA
ATGTTCTCAAAGATTGTATGTCTACTTGGTGTTGTTGCTGTTGCAACTGC
GCAGTATGGTCATGACCAAAGTCACGGCCACGCCTTCTCGTCGCAACACA
TCTCGCGGCACGATGGCCCCGCACAAGTTGTGCATGTCAAGGGTCACGGG
CACGATGGTCATGGTCACGAAGACCACATCGACTACTATGCCCACCCTAA
ATACGAGTTCGAGTACAAAGTGAGCGACCCTCACACCGGCGACCACAAGA
GTCAGCACGAGTCCCGCGACGGTGACGTCGTCAAGGGATATTACTCGCTG
CATCAACCTGACGGTTCCATCAGGCATGTCGACTATCACGGCGACAAGCA
CTCAGGGTAA
>BGIBMGA000254-TA  cds:novel  sequence:nscaf1681:3366301:3370418:-  gene:BGIBMGA000254  protein:BGIBMGA000254-PA
ATGATTGTTCTTCTAATTACCGCTATCCTCGCCCTAGCTAGTGCTAAACC
CCAAGATGGACACGGTCATGGTCACGCAGTCTCCTCGCAGAGTATAGTGC
TACACACAAGCCATGGACACGAACATCAGGGAGAAACTCCTGCTCACCAC
CAAATACTCACGACGCAGCATTTTGAACACGGCGGCCACTATGACCTAGG
ACACCACAAGGTGCAACACCACGGATACACTCAAGTACATCACCATGAAC
ACCAACCAATACACCACGGACTTCAACAGGTACAATACCACAGGCATCAG
GAAGATCATCACCATGGACATGAAGAGCACCACGTCGACTACCATGCTCA
TCCTCAATACGCCTTTGAGTACAAAGTAGAGGATCCTCACACCGGCGACA
ACAAGTACCAGCACGAGACCCGTGACGGTGACGTCGTGAAGGGCGTGTAC
AGTCTGCACGAAGCCGATGGTACCATCAGGACTGTTGAGTACAGCGCCGA
TAAACATTCAGGGTTGGTCCTCATGTTTGTAATGCTTGTCGGAGCTGTAT
CTGCAAAGCATGCGTTCTCGTCTCAGCACATTCACAAGCACGACGGTCAC
CATGAGCTCGTACACCACCACGGTCACGGTCACGGACACGACCACCATCA
TCACCACCACGACTATTATACACACCCAAAATACGAGTTCGAGTACAAAA
TAGAAGATCACCACACCGGCGACAAGAAAAGTCAGCATGAGACTCGCGAC
GGCGACGTCGTGAAAGGCTACTACATGCTCCACGAACCAGACGGATCAAT
CAGACACGTCGAATATCACGCTGACAAGCATTCTGGGTAA
>BGIBMGA000255-TA  cds:novel  sequence:nscaf1681:3356898:3357364:-  gene:BGIBMGA000255  protein:BGIBMGA000255-PA
ATGGTTTCCAAGGTAGTACTATTCGTTGCTTTGGTGGGTGTTGTATCCGC
CGAGCATGCGTTCTCCTCCCAACACATCCACAAGTACGATGGACACCATG
AGCCAGTACACCACGGACACCATCATGATTACTATACTCACCCTAAATAC
GAGTTCGAGTACAAAGTGAGCGACCCTCACACCGGCGACCACAAGAGTCA
GCACGAGTCCCGCGACGGTGACGTCGTCAAGGGATATTACTCGCTGCACC
AACCTGACGGCTCCGAAAGACACGTGCACTACCACGGTGATCATCATTCT
GGGTAA
>BGIBMGA000256-TA  cds:novel  sequence:nscaf1681:3347606:3348071:-  gene:BGIBMGA000256  protein:BGIBMGA000256-PA
ATGGTTTCCAAGGTAGTACTATTCGTTGCTTTGGTGGGTGTTGTATCCGC
CGAGCATGCGTTCTCCTCCCAACACATCCACAAGTACGACGGACACCATG
AGCCCGTACACCACGGACACCATCATGATTATTATACCCACCCTAAATAC
GAGTTCGAGTACAAAGTGAGCGACCCTCACACCGGCGACCACAAGAGTCA
GCACGAGTCCCGCGACGGTGACGTCGTCAAGGGATATTACTCGCTGCACC
AACCTGACGGCTCCGAAAGACACGTGCACTACCACGGTGATCATCATTCT
GGGTAG
>BGIBMGA000257-TA  cds:novel  sequence:nscaf1681:3337702:3338663:-  gene:BGIBMGA000257  protein:BGIBMGA000257-PA
ATGGTTTCTAAGATTGTCTTGTTCGTCGCTTTGGTCGGTGCTGTATCCGC
TGAGCACGCCTTCTCCTCCCAACACATCCACAAATATGACGGTCACCATG
AACCCGTACACCACGGACACCATCATGATTACTACACTCACCCTAAATTC
GACTTCGAGTACAAAGTGAGCGACCCTCACACCGGCGACCACAAGAGTCA
GCACGAGTCCCGCGACGGTGACGTCGTCAAGGGGTATTACTCGCTGCACC
AACCTGACGGTTCCATCAGACACGTCGACTATCACGGCGATCATCACTCT
GGGTGA
>BGIBMGA000258-TA  cds:novel  sequence:nscaf1681:3329368:3329752:-  gene:BGIBMGA000258  protein:BGIBMGA000258-PA
ATGATATACCAGGTAGTATTGTTCGTCGCATTGGTCGGTGTTGTATCCGC
TGAGCACGCGTTCTCCTCCCAACACATCCACAAGTACGACGGTCACCACG
AGCCCGTACATCACGGACACCATTATGATTACTATACTCACCCTAAATTC
GACTTCGAGTACAAAGTGAGCGACCCTCACACCGGCGACCACAAGAGTCA
GCACGAGTCCCGCGACGGTGACGTCGTCAAGGGATATTACTCGCTGCACC
AACCTGACGGCTCCATTAGACATGTCGACTATCACGGCGATCACCATTCT
GGGTAA
>BGIBMGA000259-TA  cds:novel  sequence:nscaf1681:3313599:3314532:-  gene:BGIBMGA000259  protein:BGIBMGA000259-PA
ATGTATTCCAAGGTTCTTTTAGTAGCCACGATTCTGGCCGCAGCCACGGC
TAGACCTCAAGAGGGCCATGGCCATGGACACGACCACGGCCATGCGGTTT
CATCCCAAAGCATCATATTACACACGAGTCACGGACATGAACATCAGCCA
CATCACGCTCCAGCCCACCACCAAATACTTTTAACACAGCACGCGGGACA
CCATGATCATGAAGAGTTGCACCATGGAGTTCATTTAGTGCAACACCACG
GTCATGAACATCATCACGGACATGACGACCACCACGTCGATTATCACGCT
CATCCTAAATACGCCTTTGAGTACAAAGTAGAGGATCCTCACACCGGCGA
CAACAAGTACCAGCACGAGACCCGTGACGGTGACGTCGTGAAGGGCGTGT
ACAGTCTGCACGAGGCCGATGGTACCATCAGGACTGTTGAGTACAGCGCC
GATAAACACAGCGGATTCAACGCAGTTGTGAGACGCGAGGGTCATGCTCG
CCATGTTGTACCTGAACATCATCATCATCACTAA
>BGIBMGA000260-TA  cds:novel  sequence:nscaf1681:3307109:3308066:-  gene:BGIBMGA000260  protein:BGIBMGA000260-PA
ATGTATTCCAAGGTTCTTTTAGTAGCCACTATTCTGGCCGCAGTCACGGC
TAGACCTCAAGAGGGCCATGGCCATGGAGGACACGACCACAGCCATGCGG
TTTCATCCCAAAGCATCGTATTACACACGAGTCACGGACATGAACATCAG
CCACATCACGCTCCAGCCCACCACCAAATACTTTTAACACAGCACGCGGG
ACACCATAATCATGAGGAGTTGCACCATGGAGTTCATTTAGTGCAACACC
ACGGTCATGAACATCATCACGGACATGACGACCACCACGTTGACTATCAC
GCTCATCCTAAATACGCCTTTGAGTACAAAGTAGAGGATCCTCACACCGG
CGACAACAAGTACCAGCACGAGACCCGTGACGGTGACGTCGTGAAGGGCG
TGTACAGTCTGCACGAGGCTGATGGTACCATCAGGACTGTTGAGTACAGC
GCCGATAAACACAGCGGATTCAACGCAGTTGTGAGACGCGAGGGTCATGC
TCACCATGCTGTACCTGAACATCATCATCATCACTAA
>BGIBMGA000261-TA  cds:novel  sequence:nscaf1681:3302918:3303097:-  gene:BGIBMGA000261  protein:BGIBMGA000261-PA
ATGATAATCGTAGTGATGCTCATGTCCGTGTCCGTGGTGTACAGTTTCGT
GGTGTCCGTCGTGTTTGTGGATATGCTGGGAAGAAAACGCGTGCTCAGCC
AACGCTACCCCAACAAATCCTACCAGAACCAGAACCTTCAAACCGAAAAT
ATAATAATAAAGTTAAAATCTTACTTTTAA
>BGIBMGA000262-TA  cds:novel  sequence:nscaf1681:3299797:3300706:-  gene:BGIBMGA000262  protein:BGIBMGA000262-PA
ATGATGATCAAGGTATTAATGTTAGTGACCGTCATCGGCGCAGTGGCTGC
CGAACACGCGTTCTCCTCTCAACACATTCACAAGCACGACGGTCACCATG
AGACCGTACATCATCATGACCACCACGGCCATGAGCATCACGATTACTAC
ACCCACCCGAAATACGAGTTTGAGTACAAAGTAGAGGACCACCACACTAA
GGACCACAAGAGTCAGCACGAGACACGCGACGGTGACGCCGTGAAGGGAT
ACTACGCGCTGCATGAACCTGACGGTTCCGAGAGACACGTCGACTATCAC
AGCGATAAGCACTCTGGGTATGGAACAACTTAA
>BGIBMGA000263-TA  cds:novel  sequence:nscaf1681:3283663:3284505:-  gene:BGIBMGA000263  protein:BGIBMGA000263-PA
ATGTTTGCCAAAATTGTTGCTTTAAGCATTGTACTAGCAGTGGCCACTGC
AGGTCTCTTACCGGAACCACATTACTCGTCGGCTGCGGCCGTCTCCTCTC
AAAGCATCGTCCGTCACGACCAGCCACAGCTCCATGCCACCAAATATGTA
GCAGCCGCTCCAGTAGCCGTCCACGCCGCTCCTGTAGCATACCACGCAGC
CCCTGTCGCCTACCACTCCGCCCCCGCTCACTACTCGTCTGCTGGCGCCG
TCTCCTCCCAGACCATCCTACGTCACGACCAGCCTCACGCCACCAACTAC
ATCGCCGCCGCTGGCCCCGTCCACTACGCCGCCGCTGGCCCCGTCCACTA
CGCCGCTCCTGAAGCCAGAGTGATCGCTCCAGCCCATAAAGTACTTGTCG
CCGGCCACCATGAAGAAGAATATGCTCACCCTAAATACGACTTCGCTTAC
TCTGTGGCTGACGGACACAGTGGCGACAACAAGTCCCAGCACGAGTCCCG
CGACGGCGACGCTGTGCACGGCGAGTACACCTTGCTCGAAGCTGACGGCT
CAGTGCGCAAGGTTGAGTACACCGCTGACGACCACCACGGCTTCAACGCT
GTTGTTAGCAACACCGCCCCCGCTCACCACGCAGCTCATGCCGCCCACGC
ACCCGTCCTTCTGGCTCATCATTAA
>BGIBMGA000264-TA  cds:novel  sequence:nscaf1681:3254131:3257475:-  gene:BGIBMGA000264  protein:BGIBMGA000264-PA
ATGGCGAGTGCTGACAGCGTCTTCGGCAACATGATGCTTAGAATAATTAT
TGCAGCAGCTGTCTTAGCCCTCAGCTTGGCTGAAATTCAGAATCAGTCAC
AAGAGTCTTCGAAACAAGCGATTTCATCGCAAAGTTTCACCCGAGAAGAT
GTCCCTATATCTTATAAATTTACAGCTATCCATGCAGATCCTGCTGTAAG
ACCAATCGCTGAGACCACCCAAGGACATCACAGACAATATGCACCAATTC
AGTATGCACCGTTACATCCAGGACTGCAAAACTTTCTTCCAAATCAACAC
ATTGCGTTGACAGGAACTAACGCCCAAACGAACGTTGAATGGAATGGAAA
TGACGGTAGCAGAAAAATTAATAATTCTCCAGAAACAAATATAAATAAAC
AGCATTTGGAACCAAAAAATCTTCATGCAACAGCAAACAATGTTCAATTT
GAGAAACATGAAAATTTTGTTCCGGGACATAATGTCGAAGTATTGCAATC
CGTGGACAGTAATCCTGTTCATAATACTGTGTACAGAAGTTCCAGTGATG
ATATTGAAAAATCGCCAAAATTAAATAAGATCGTTGTACTGTGTGCCTTT
GTGGCAGTCTCGCAGGCCGGTCTCTTGGCTGCGCCCGTGCACTACTCTCC
CGCTGAGGCTGTTTCCTCCCAAAGCATCGTACGTCATGATCAGGCTCACG
GCACTAAGCTTGTAGCTCCCGTTGCCAAGCTCGCCATTGCCGCACCTGTT
GCATACCACGCTGCTCCAGCTCCAATCGCCTACCACGCTGCCCCCGCTCC
CATTGCCTACCATGCCCCCATCGCCAAAGTGCTAGCTCACCGTGAAGACC
AAGAAATCGCTTATCCAAAATACGAGTACAACTACTCAGTAGCTGACGGT
CACTCCGGCGACAACAAGTCCCAACAAGAAGTCCGCGATGGCGATGTTGT
AAAGGGTTCATACTCCTTCCACGAAGCTGACGGCTCTATCAGAACTGTTG
AGTACACCGCTGACGACCACAACGGTTTCAACGCGGTCGTCCACAACACT
GCCCCTACCGCTGCCCCCACACACATCAAGGCTTTGCCTGCACTCCAATA
CTACCATCACTAA
>BGIBMGA000265-TA  cds:novel  sequence:nscaf1681:3249518:3250498:-  gene:BGIBMGA000265  protein:BGIBMGA000265-PA
ATGTTCTCCAAAATCGTAGTACTGTGTGCTTTGGTCGCGGTGTCGAAAGC
TGGACTTCTGGCTGCTCCCGTGCACTACTCTCCCGCTGAAGCCGTTTCTT
CCCAAAGCATTGTGCGCCATGACCAGCCTCAGCTCCACGCTGCCAAGCTC
GCTGTTGCTACCCCTGTAGCCTACCACGCGGCCCCTGTAGCGTACCAGGC
CGCCCCAGTTGCCTACCACGCGGCCCCTGTAGCGTACCAGGCCGCCCCAG
TTGCCTACCACACTTCTCCACTCCGCTACTCCTCGGCTGAATCTGTCTCG
TCCCAAAACATCGTCCGTCATGACCAGCCCCAGACTATCCAATACGCCGC
TCCTGTAGCCAAGTTGGCCGTCGCTGCTCCCGTAGCTTACCACGCTGCTC
CCGCCCCTGTTACCTACCACGCCGCCCCTGCCGCCGTGTCCTACCACTCT
GCCCCAGTAGCCAAAATCGTAGCTCACCAAGCTGAGGAGATTGCCTACCC
CAAGTACGAGTACAACTACTCAGTAGCTGATGGTCACTCCGGCGATAACA
AGTCCCAACAAGAGGTACGCGACGGTGATGTAGTGAAGGGTTCATACTCT
TTCCACGAAGCTGACGGCTCTATCAGAACTGTTGAGTACACCGCTGACGA
CCACAGCGGCTTCAACGCGGTCGTCCACAACACCGCCCCCACAGCCGCCC
CTACTCACATCAAGGCTCTGCCCGCTCTTCAGTACTACCACCACTAA
>BGIBMGA000266-TA  cds:novel  sequence:nscaf1681:3245030:3246036:-  gene:BGIBMGA000266  protein:BGIBMGA000266-PA
ATGTTCTCCAAAATCGTAGTACTGTGCGCTTTGGTCGCGGTGTCGAAAGC
TGGACTTCTGGCTGCTCCCGTGCACTACTCTCCCGCTGAAGCCGTTTCTT
CCCAAAGCATTGTGCGCCATGACCAGCCTCAGCTCCACACTGCCAAGCTC
GCTGTTGCTACCCCTGTAGCCTACCACGCGGCCCCTGTAGCGTACCAGGC
TGCCCCAGTTGCCTACCACGCGGCCCCTGTAGCGTACCAGGCCGCCCCAG
TTGCCTACCACACTTCTCCACTCCGCTACTCCTCGGCTGAATCTGTCTCG
TCCCAAAACATCGTCCGTCATGACCAGCCCCAGACTATCCAATACGCCGC
TCCTGTAGCCAAGTTGGCCGTCGCTGCTCCCGTAGCTTACCACGCTGCTC
CCGCCCCTGTTACCTACCACGCCGCCCCTGCCGCCGTGTCTTACCACTCT
GCCCCAGTAGCCAAAATTGTAGCTCACCAAGCTGAGGAAATTGCCTACCC
CAAGTACGAGTACAACTACTCCGTAGCTGACGGTCACTCCGGCGACAACA
AGTCCCAACAAGAGGTACGCGACGGTGATGTTGTGAAGGGTTCATACTCT
TTCCACGAAGCTGACGGCTCTATCAGAACTGTTGAATACACCGCTGACGA
CCACAGCGGCTTCAACGCGGTCGTCCACAACACCGCCCCCACAGCCGCCC
CTACTCACATCAAGGCTGTGCCCGCTCTTCAGTACTACCACCACTAA
>BGIBMGA000267-TA  cds:novel  sequence:nscaf1681:3240874:3241598:-  gene:BGIBMGA000267  protein:BGIBMGA000267-PA
ATGTTCTCCAAAATCGTTGTACTGTGCGCTTTGGTCGCGGTGTCGAAAGC
TGGACTTCTGGCTGCTCCCGTGCACTACTCTCCCGCTGAAGCCGTTTCTT
CCCAAAACATCGTCCGTCATGACCAGCCCCAGACTATCCAATACGCTGCT
CCTGTAGCCAAGCTGGCCGTTGCTGCTCCCGTAGCTTACCACGCTGCTCC
CGCCCCTGTTACCTACCACGCCGCCCCTGCTGCCGTGTCCTACCACTCTG
CCCCTGTAGCCAAAATCGTAGCTCACCAAGCTGAGGAGATTGCCTACCCC
AAGTACGAGTACAACTACTCAGTAGCTGACGGTCACTCCGGCGACAACAA
GTCCCAACAAGAGGTACGCGACGGTGATGTTGTGAAGGGTTCATACTCCT
TCCACGAAGCTGATGGCTCCATCAGAACGGTTGAGTACACCGCTGACGAC
CACAGCGGCTTCAACGCGGTCGTCCACAACACCGCCCCCACCGCCGCCCC
TACTCACATCAAGGCTGTGCCCGCTCTTCAGTACTACCACCACTAA
>BGIBMGA000268-TA  cds:novel  sequence:nscaf1681:3237036:3237971:-  gene:BGIBMGA000268  protein:BGIBMGA000268-PA
ATGTTCTCCAAAATCGTAGTACTTTGTGGATTGGTGGCGGTGTCGCAAGC
CGGTCTTCTGGCTGCACCTGTTCATTATTCTCCCGCCGAATCAGTCTCCT
CCCAGAGCATCGTGCGTCACGACCAACCCCAAGCAGCTAGAATCGCAGTA
GCGGCTCCCGTCGCATACAACGCCTACCATGCCGCCCCCGTTGCATACCA
AGCCCCCATCGCTAAAGTTTTGGCTCACCGTGAAGATCAAGAAATTGCCT
ACCCCAAATACGAGTACAACTACTCAGTAGCTGACGGTCACTCCGGCGAC
AACAAGTCCCAACAAGAAGTTCGCGATGGTGATGTAGTGAAGGGCTCATA
CTCCTTCCACGAAGCTGACGGCTCCATCAGAACTGTTGAATATACCGCTG
ACGACCACAATGGATTTAACGCGGTCGTACACAACACCGCCCCAACCTCA
GCCCCTACCCTCATCAAGGCTGTACCCGCTCTCCAATACTATCATCACTA
A
>BGIBMGA000269-TA  cds:novel  sequence:nscaf1681:3231459:3232623:-  gene:BGIBMGA000269  protein:BGIBMGA000269-PA
ATGTTTTCCAAATTAATAGTACTGTGCGCATTTGTGGCGGTGTCCAAAGC
TGGTCTCCTGGCGGAACCAGTCCACTACTCATCTGCTGGGGCAGTTTCCT
CCCAGAGCATCGTACGCCATGACGAAAGCCACGGTGCTCATTATGCCGCT
GCGGCTCCTGTAGCTTACCACGCTGCCCCTGTGGCTTACCATGCTGCCCC
TGTAGCGTACCATGCTGCTCCAGTCCACTATTCGTCTGCCGAGTCCGTCT
CTTCCCAGAACATCATCCGTCATGATCAGCCCCAGACTATCAATTACGCT
GCTCCCGTAGCCAAGTTAGCCGTCGCTACACCCGTCACCTACCACGCCGC
CCCTGCCCCTGTTACCTACCACGCCGCCCCTGCTGCCGTGTCCTACCACT
CTGCCCCAGTAGCCAAAATCGTAGCTCATCAAGCCGAGGAGATTGCCTAC
CCTAAATACGAGTACAACTACTCAGTAGCTGACGGTCACTCCGGCGACAA
CAAGTCCCAACAAGAAGTCCGCGACGGTGACGCAGTGAAGGGCTCATACT
CCTTCCACGAAGCTGACGGCTCCATCAGAACCGTTGAGTACACCGCTGAT
GCACACAACGGCTTCAACGCTGTCGTCCACAACACCGCCCCCACCGCCGC
CCCCACACACATCAAGGCTGTACCTGCCCTCCAATACTACCATCATTAA
>BGIBMGA000270-TA  cds:novel  sequence:nscaf1681:3227268:3229443:-  gene:BGIBMGA000270  protein:BGIBMGA000270-PA
ATGTATTCTCAGTTAGTTTTATTAATTTGTTTCGTCGGTGGCATAAAGAC
AGTTTTCGTCGATCCCAACGAAGGACCATATGCAGGAGAAGATGGTGCAT
GGAAAACAATAAAAACTTATCATCCGCCGAGTCCAATCTATAAATACGAA
ACCTATAGATATCCGAAATATGAATTCGAATATTCAGTGTCAGACAAAAA
GACTGGGGACCACAAAACTCATCGTGAGTCGCGTGACGGAGATCGTGTTC
GTGGTGAATACAGCCTTGTCGAACCTGATGGTTCGCTGCGGAAGGTGGAA
TACGATGCTGATGACCATAACGGTTTCAGCGCTGTTGTAAGTAAAGGTGT
ACATAAGCACGGTGACCACGCATACTCAGTTTTTGGTCACACCAGACACT
TTTACCCTATCGGACATGGCATCAAGATCAATCACTATTTCCCAGAAAAG
AACACCGCAAAAGACGTTAGCTTTGATAACACTGATAAAGGAAAGCCTGT
TCAAGAAAATGTACAGGATTCCGTTGGTTTTCAAAAGAGTGCCACTAAGA
CTGATGTTGAAACATCAGATAAAGAAATTACTTTAAAACCAGAAAATGCT
GAAAATGTTGGAAAATCAAATGCCGAGAGACTTATTCAAAAGGATTTAGT
CGCAGTGGTCGATTCGACAACTCCTTTGATTATTGAAAATGAGAAATCAC
TTGAAGGAAGCACAGAAGAGATCAATACTGTAACAACTGAAACTTCCGTA
ATTGATGCTATGAAAGGGGAAGAGATAATAAAAAAAGATGACCCCAGTCC
CGACAACGAAGTAGCTTCGTCACACTACCATATGTTTTATTACGTTTATT
GA
>BGIBMGA000271-TA  cds:novel  sequence:nscaf1681:3220661:3221686:-  gene:BGIBMGA000271  protein:BGIBMGA000271-PA
ATGTTCTCCAAAATTGTGCTAATTTGCGCTGTTGTGGCCGTAAGCCACGC
AGGCCTCCTACATCATGGCCCGGCGGTATCGTCTCAGAATATCGTGCGCC
ATGATCAAACCATCCACCACGAGACGCCCATTCACTACACTGCCCTGCAT
ACTGCTCCCGTGGCACAGGCTGCCCCTGAAATCCATGCTGCTCCAGCTAT
CCACACCATCCAAGAAGCTCCTACCTACCATGCAGCCCCAGCAGTCCACG
AGGCTTCTTCCTACCAAGCAATCCACTCTGCCCCTACCTACCATGTAGCT
CCAGCAGGCCACGAAGCTCCTACCTACCATGCAGCTCCAGCTGCTCACTC
TGCAACTACATATCATACAGCTCCAGCAATCCACGCTACTTCAGCTATTC
ACCAGGTCCCCGCCTACCATTCAGCACCAGCTGTTCATGAAGCTCCAGCT
GTTCACGTTTCCACCGCACTTCACGCCGCCTCAGCTGGACATGAAGATCA
TTATGTTGACGAATATGCCCACCCTAAATACGGATACTCTTACTCGGTTG
AAGACCCTCACACCGGCGACCACAAATCTCAACACGAGACCCGTGATGGT
GATGTCGTCAAGGGTGAATACTCCCTCCTGCAACCTGATGGTTCATTCCG
CAAGGTCACCTACACTGCTGACCACCACAATGGGTAA
>BGIBMGA000272-TA  cds:novel  sequence:nscaf1681:3213209:3215711:-  gene:BGIBMGA000272  protein:BGIBMGA000272-PA
ATGTTCTTCAAAATTGCTGTAGTCTGCTCGATTTTGGCTATTTGCCAAGG
TGGTGTTATAGACGAGGGCCACGGCCATGCTGTGTCTTCCCAAAGCATAG
TCCGCCATGACGAGCCTTCTCATCAAGCAACGGCACATTATACCCCAGTA
TTGAGTCATGCTGCTCCAGTGCTGACTCACGCAGCCCCTTTGATTCAACA
TGCCGGTCCTGTTGTTCACGCCGCCCCCGTGGAACATTCTTCGTATATAC
ATGCTTCGCCAGTAGTCCAACACTTCAGCCCTGTGCAACATGCTCCAGTC
GTGCACCACGCTGCGATTCCAATTGCCGTCGAACACTCCGATCATGTCGA
AGACCATGCTCCCGCGAAGTATGAGTTCTCATATTCCGTCGAGGATCCCC
ACACCGGCGATCACAAGTCCCAACACGAAACCCGTGATGGTGATGTCGTG
AAAGGCGAATACTCTCTACTCCAGCCTGATGGTTCTATCCGTAAGGTCGA
ATACACAGCTGACCACCACAACGGATTCAGCGCTATTGTACACAACTCCG
AGCCTGACGCACACGCTGCACCTCCATCGCCGGCTCCTGCTGTCCACGCC
GTCCCCGCAGCTCATTCCGCTCCAGTAGTCCATTCTGCCCCTGTGATTCA
CTCTGCTCCAGTGCTTCACTCAGCCCCAGTAGTTCATTCAACCCCCGTGG
TTCACTCCGCTCCCCTAATTCACTCCGCTCCTGTGGTTCACTCCGCACCC
GTGGTTCACTCCGCTCCCCTAGTTCACTCCGGCCCCGTTGTCCACACAGC
GTCTCTGTTCCACGCCACTCCTCTTGTACACTCAGCTCCTATAGTGCACG
CCGTACACGCTGCACCAGCACACTACATCGCCGCTCATCATTGA
>BGIBMGA000273-TA  cds:novel  sequence:nscaf1681:3204548:3207902:-  gene:BGIBMGA000273  protein:BGIBMGA000273-PA
ATGATCGCTAAAGCCGCAGTAATCCTGTCCGTTGTAGCACTAGCAAGTGC
TGGTGTAGTCCAACTAGCAGGCCACGGATACGGCGGCGAGGAATACGGCC
ACGAAGCGATCGCGTACGCCCCAGTAGCCGTTGCGCCAGTCGCGCATTAC
GCCGCACACGAAGACACGCATGTCGATTATCATGCTCATCCCAAATATGA
CTACTCCTACTCAGTGTCAGACCCTCATACCGGCGACCATAAGACCCAGC
ATGAGGCCCGCGATGGTGATGTCGTAAAGGGAGAGTACTCTTTGCTCCAG
CCCGACGGCTCCTTCAGAAAAGTTACATACACTGCTGACGACCATAATGG
GTGA
>BGIBMGA000274-TA  cds:novel  sequence:nscaf1681:3197810:3199268:-  gene:BGIBMGA000274  protein:BGIBMGA000274-PA
ATGATCGTCAATATTTTTGTGGCTGTTTTTATCTTAGGCGTCTCCGCAAT
TAATGTTGTAACTGGTGCTTCATTCTCTAAAGTATTCGTACAAGGCGGAC
GAGAAGTAGTGCCAGTTGAATACTTACAATATGGCGCTCCATCAATCGCC
GTAGCAGGATCACAACTAGCCCAAATATCTGCAGCCCCTGTAGGATCAGT
AGTACCAAATCTAGTCGCGCCATGTGGAACGCCCTGTATATATCCGGGGC
AATCAATAGCCCCGGCCACTACAAATGTAGTAACGTATAAGTCCAGTGTT
CCAGTAGTTGTCACAAATAAAGAGGACGCTGCCGGTTACGAATATTCATA
TTTAGTGTACGATGAGAACACAGGTGATCATAAAACACAACACGAGCTGA
GTGACGGGTTTAACGCGGTTGTCAAAAAGTTCTTGCCTGTAAACGTAGAA
AAGAAAATAGAGCAACACGAAAAATCGCATCCAGACCCACCGTGCCATGA
AGTGAAAAATGAACAATTAAAGGTAGAAACCAAAACAGAACACAGTGAGA
GTCATCATGCCCCAATCGTAGAAGAGCATCATGAAACGAAAAGTGAAGAA
AGTTCTGAGTCATCAAGTGAAGAATCTCATGAAGAGAAACCTACCGAAAA
CAACCATGAAGAAAAAGAAAGTTCTGAATCCGAATCAACTGAAGAATCAC
ACGAAGAAAAACATAGTGAGGAAGCCCACCATGAAGTCGTTGCTGAAGCA
CCTCACGAAGAACACAGTGAACCCTTAAAAGAATTATCTACTGAGAGCCA
CGAATCATCAAGCGAAGAACACTCAGCAGAAGAACATCACGTAGAGCCAT
CCAAGCATGAAGCTCTTCATGACGCACCGGCGCATATTGAACATGTAGAA
GAAACCTCACACGAAGAAGAGAAACATGAAACGAGTCCGCACGACGCTGA
AGAACATACCCATGAACATACCGAAACAGAAACGCACGAACACATTTCAA
TAAATGAAGCAGAGCACAATGCTCAACCGCAATACAACGATATCCTTAAA
TGTGTTAATGCAGCGATTAATACTGCGGCCGGAGTTGCTCCCCAAAGATC
TGAGTCTCCTCTGACGTACATAATACTGAACAAGCCGTGCTAA
>BGIBMGA000275-TA  cds:novel  sequence:nscaf1681:3175852:3176922:-  gene:BGIBMGA000275  protein:BGIBMGA000275-PA
ATGTTGATTTACGGCTTGGAACACGTATTATCGGCATCGAAGGCCTTCTG
TGTCAGAGTCAAGATCGTAGCTTTTGGTGCCCTCTTGGCTGCAGCCAATG
CTGGCCTTTACAGTCACGGACATGCTGTGTCCTCCCAGAGCATCATACGT
CATGATGAGGCTCCCCTGCACTACGCCCACGCTGCCCCAGTGGCGCACTA
TGCTGCTCCCATCGCCCACTACGCCGCCCCTGTTGCCCACTACGCCACCC
CAGTGGCTCACTATGCCGCTCCTCTGGGCCACTACAGTGGTCATGATGAA
TACGCTCATCCCAAATACGACTTCGCGTACTCAGTAGCTGACCCCCACAC
CGGCGACCACAAGTCCCAGCATGAGTCCCGCGACGGTGACTCCGTGCACG
GCTCCTACTCCCTCGTCCAGCCCGATGGTTCTGTCCGCAAGGTCGATTAC
ACCGCTGATGAGCACCACGGTTTCAACGCTGTAGTGCACAACTCCGCCCC
CTCCGTGCACCCCAGCGCCGCCCATCATCACCACTACTGA
>BGIBMGA000276-TA  cds:novel  sequence:nscaf1681:3171679:3172778:-  gene:BGIBMGA000276  protein:BGIBMGA000276-PA
ATGTTCACCAAAATTATAACTTTCACCGCACTCCTGGCTGCAGCTAATGC
TGGCCTTTACGGTCATGGACATGCCGTGTCCTCCCAAAACATCATTCGTC
ATGATGAGGCTTCCCTGCACTACGCCCAAGCTGCTCCAGTAGCGCACTAT
GCCGCACCCATCGCCCACTACGCAGCCCCTATTGCCCACTACGCCGCCCC
AGTGGCTCACTATGCCACTCCTCTGGCCCACTACAGTGGTCATCATGAAT
ACGCTCATCCCAAATACGACTTCGCGTACTCAGTAGCTGACCCCCACACC
GGCGACCACAAGTCCCAGCATGAGTCCCGAGACGGTGACTCCGTGCACGG
CTCCTACTCCCTGGTCCAACCTGACGGCTCCGTCCGCAAGGTCGACTACA
CCGCTGATGAGCATCATGGCTTCAACGCTATAGTTCACAACTCGGCTCCC
TCCGTACATCCCATCGCCCACCACCATCATTACTGA
>BGIBMGA000277-TA  cds:novel  sequence:nscaf1681:3161341:3162197:-  gene:BGIBMGA000277  protein:BGIBMGA000277-PA
ATGTTCAGCAAAATTGTAACTTTCGGTGCTTTCTTGGCCGCGGCCAATGC
CGGACTCTACGGTCATGGACATGCCGTGTCCTCCCAAAGCATCATTCGTC
ATGATGAGGCTCCCCTGCACTACGCCCACGCTGCCCCAGTGGCGCACTAT
GCTGCTCCCATCGCCCACTACGCCGCCCCTATTGCCCACTACGCTGCTCC
AGTTGCCCACTACGCCTCCCCAGTTGCCCACTACGCCGGTCACGATGAAT
ATGCTCATCCCAAATACGACTTCGCATACTCAGTAGCTGACCCCCACACC
GGCGACCACAAGTCCCAGCATGAGTCCCGCGACGGTGACTCCGTGCACGG
CTCCTACTCCCTCGTCCAGCCCGATGGTTCTGTCCGCAAGGTCGATTACA
CCGCTGATGAGCACCACGGTTTCAACGCTGTAGTGCACAACTCCGCCCCC
TCCGTGCACCCAATTGCTGCCCATCATCACCACTACTGA
>BGIBMGA000278-TA  cds:novel  sequence:nscaf1681:3156166:3157241:-  gene:BGIBMGA000278  protein:BGIBMGA000278-PA
ATGTTCAGCAAAATTGTAACTTTCGGTGCTTTCTTGGCCGCGGCCAATGC
CGGACTCTACGGTCATGGACATGCCGTGTCCTCCCAAAGCATCATTCGTC
ATGATGAGGCTCCCCTGCACTACGCCCACGCTGCCCCAGTGGCACACTAT
GCTGCTCCCATCGCCCACTACGCCGCCCCTATTGCCCACTACGCCGCCCC
AGTTGCCCACTACGCCGGCCCAGTAGCCCACTACGCCGGTCACGATGAAT
ATGCTCATCCCAAATACGACTTCGCGTACTCAGTAGCTGACCCCCACACC
GGCGACCACAAGTCCCAGCATGAGTCCCGCGACGGTGACTCCGTGCACGG
CTCCTACTCCCTCGTCCAGCCCGATGGTTCTGTCCGCAAGGTCGATTACA
CCGCTGATGAACACCACGGTTTCAACGCTGTAGTGCACAACTCTGCTCCC
TCCGTGCACCCCATCGCTGCCCACCACCATCACCACTATTGA
>BGIBMGA000279-TA  cds:novel  sequence:nscaf1681:3151563:3152307:-  gene:BGIBMGA000279  protein:BGIBMGA000279-PA
ATGAGCGCTGCTAAGGCCGGTCTTTACCATGGTCACGGTCAAGCCGTCTC
CTCTCAGAGCATAATACGTCACGACGGAGGCTACGCTCCCTCAGCTCATT
ACGCTCCTGATACCTATGTTGTTCCTCTCGAACAATACGCCACCCCTCTG
GAATACGCCGGCCAATATGACGGTCACGATGAATATGCGCACCCCAAGTA
CGACTTCGCGTACTCAGTAGCTGACCCCCACACCGGCGACCACAAGTCCC
AGCATGAGTCCCGCGACGGTGACTCCGTACATGGCTACTATTCTCTTGTC
CAACCAGATGGCTCTGTCCGCAAAGTCGAGTACACTGCAGACGACCATAA
TGGGTACGATCTGAATAAAATAAACAAATCAATTTAA
>BGIBMGA000280-TA  cds:novel  sequence:nscaf1681:3148283:3148973:-  gene:BGIBMGA000280  protein:BGIBMGA000280-PA
ATGTTCGCTAAGATTCTTACACTGGCTGCCATGGTGGCTGGCACCCAGGG
CGGTCTCCTTGGCCACGGCCTCGGTCACGGAGATTACAGCATCTCATCTC
AACACAATTTGGTGCACCATGACGCTCATTACGCCGCAGCTCCCCTAGCT
ACCCTTGCTCATGCCACCCCTCTGGCTTATGACGGACATTACGACGCTGG
ACACCTGTCTCATGGTGCTACCCTTGCACATGCCGCCCCCTTAATTCACG
CTGCTCCCGTAGTTCACGCTACTCCCGTAGTACATGCTGCCCCCGTAGCC
CACCTTGGAGCTTACTCCGGACACGGTCATGAAGATTATTATGCTCACCC
CAAATACAAGTACTCTTACTCCGTTGAGGACCCCCACACCGGTGACCACA
AGTCTCAACATGAGGTCCGCGATGGTGATGTCGTAAAAGGAGAATACTCG
CTCCTCCAGCCCGATGGCTCCTTCCGTAAGGTCTCGTACTCTGCTGACGA
CCATAGCGGGTGA
>BGIBMGA000281-TA  cds:novel  sequence:nscaf1681:3140016:3140855:-  gene:BGIBMGA000281  protein:BGIBMGA000281-PA
ATGTTCACCAAAGTGTTCGTCCTTAGCGCCGTGTTGGCCGCCGCCAACGC
TGGTCTTCTGCCATACCACCACGCTGCGGCAGTTTCGTCCCAGAGCATCG
TCCGTCATGATGCCCCGGCACACTATGCCTCGGCTCATTACGCCCCTGCT
CATTATGCCGCACCCATTGTCCATGCAGCTCCACTCATCCACGCCGCCCC
TGTAGTCCACGCTGCCCCCATCGTCCACGCCGCTTCTCTTGGCTACGCTC
ATGGCCACGACACCTATGCTCACCCCAAATACGACTATGCTTACTCCGTG
GCTGACCCTCACACTGGTGACCACAAGAGCCAGCACGAGAGCCGCGATGG
TGGTGCCGTACATGGTAGCTACTCCCTCGTTGAGCCTGATGGTTCCGTAC
GTAAAGTAGACTACACCGCTGATGACCATCATGGTTTCAACGCCGTTGTC
CACAAGACCCCCGGACACCACCCCGCCCCCGTCGTACACGCTGCCCCCGT
TGTACACGCCGCCCCCATTGTCCACGCGGTTCCCCTCGCTCACGTCGGCT
ATGCTTCCTTGGCCCATGGACACCATGGTCTCCATCATTACTAA
>BGIBMGA000282-TA  cds:novel  sequence:nscaf1681:3126452:3129205:-  gene:BGIBMGA000282  protein:BGIBMGA000282-PA
ATGTACACGACAGCATTTCCGGAGTACAAATTCGCGTACTCCGTTCACGA
CCATCATACCGGAGATGTGAAATCTCAACATGAGCTCAGACATGGCGATG
TTGTGAGGGGAGGATACGAGCTTGTTGAACCTGACGGTCGCTTCAGGAAA
GTGGAGTACAAGGCCGATGACCACACTGGGTATGATTTCAGTTGA
>BGIBMGA000283-TA  cds:novel  sequence:nscaf1681:3119989:3121211:-  gene:BGIBMGA000283  protein:BGIBMGA000283-PA
ATGATCGCTAAGGTGGTGATTTTGTTGAGCATAGCTGTGTGCGTGCTAGG
AGGCGGCCATGCTACCTCAGAACAGAAAGTCGTAGTTCGACACAAGAAGA
TAATAAATGCTGACAAGAAATCGGACGAATACGCATGGTCGTATCCATCA
TACGAGTTCTCTTATAAAGTACATGATCCACACACACATGACAAAAAAGG
ACAATCCGAGAACAGAGAGGATGATGAGGTGAAAGGCGAATACTGGTTGA
TTCAACCTGATGGTCATAAACGTATCGTTTCTTACCATGGGGATAAGAAA
TCGGGTTTCAATGCCGACGTCAAATACTCCGAGCCCCACAAACATATTGA
TGAAGAAAAGAAATCTCACCACATCCCGCACTACCCTGAAGTAGAGCATA
AAAACATTATTGTTGATTACAAAAAAGAAGAAAAAGAAGAAGGAGAAAAA
CAAGAAGAAGAAGAAGAACAGGATAACAAAGAAGAAGACAAAGACGGCCA
TTCTTCTGTTAATTTAGGTGAATACGAGCCACTGCCTTATCGAGCTCCTG
TAGTACACAAGATCAGAGAAAACTACCACCATCCTCATTACTACAGAAAA
AATAGAAGGTCCTAG
>BGIBMGA000284-TA  cds:novel  sequence:nscaf1681:3114403:3114633:-  gene:BGIBMGA000284  protein:BGIBMGA000284-PA
ATGAAGACGGGTGGCAGAGATTACACCAGAGGTCCCGGCGGTCAGATAAT
TATCCTCCCCAGGAACGTGCACACCGATGAACCCAAAGAATTCAGAGACT
TTGACAGTCTACTCGAACACCTCCGTCTGAGGAATTTGGCTAAGAAGTTT
GAGTATAAATGGGACACAGATCGACTTCAAAACAGAGAACCAAATAAAAC
GCCTGAATCATTCTGGAACGCAAAACATTAG
>BGIBMGA000285-TA  cds:novel  sequence:nscaf1681:3083828:3087194:-  gene:BGIBMGA000285  protein:BGIBMGA000285-PA
ATGAAAGCTATATCTTTCACTATGGTATTGATACTTGCAAATGCACTTGC
GTACCACGATCCAGATCTGAATTACCATCTTAGTCAAGTGCAAAAAGTTT
CCAATTGTGCTGATTCGGGTTACTCATACCCTGCGCCTGGTATCCAACTT
ACTCATTCTGGAATCAACGTGGCTCCGGCTCCAGCTGTAGTTTCACAGCC
AACCGCCTCTATCAAGTACACTCCGGCCATTCAGTATGCCGCACAACCAA
CTTACCAAACGGTTGAATCAAACTACATTACTGCACCGGTGTATACAAAA
GAACTGCATGGTTACGCAACATCCGCTGGCCTGTCTTCAAGTGCGTCAAC
TACTAAAACAGTGACACCCCTAGCAACATACGCTCAAGCACCCATAATTG
CAAAGATTACCGCAGCACCCCTCATTGCTAAGTTCTCTGTGGCGCCAGCT
AAAACCACTTACTATTCACAAAACAACGTACAACAGGCATCATACGCATC
TGGATCTTCAGCGAAGGCATCTCTATACAGCAACACTGTTCATCAAGGAC
CTGTAGTATCGCAAGTGTTTGCTGCACCGACAGTTAGATACGCTGCATCA
CCAGCGCTAAAAGCACAGCAAAACGCACAAGTTGATTCTACGCAATACTC
TACTGGTGTTCAATATAACCAAGTCCAAAACTTACCCGCCCTACAGATTC
CACCAGGAATTCAATATGCCGCGCCAAGTGTTTCTCAAGTGCCTGTCCCT
AGAATTACACAATATTTTACGCCTACGCAATATTCCTCGGGAGCAAGCTA
CATCGCTTCGACTGCAGCACAGTACCTACCAACGGTAAAGCACGCTGGAG
CAGCTCTGAATCAAGTTGTAGTGCCAATTTCTAATGGCTATTCAAAAGGA
CTTAGCTCAGCGCCAGCCTACTCGTCTGCTTCTTTCACTCGGCACTCGAG
TCCCGCGGTAGCGGCATACTCAAGACCAGCCATTGCTCCGGTCTCGACTC
ACTACTCTACTCCAGTCATATCTCACTACTCTACTCCGGGTGTTGCGCAA
GTTCCAGAATATCTTGGAGCAAGATCAAACTATGCATCTACTCCATCGTT
AACAATCGGAGGTCATATTTCATCAGCTAATTCTGTGAAAAACGTTCACA
CAGAATTCTTAGAAAACTATGACGCACATCCGAGATACGCCTTTGAATAC
GGTGTCAATGACCCGCACACCGGAGACATTAAGCAACAAAAGGAAGAACG
AGATGGGGAAGTTGTAAAAGGTCAGTATTCCTTAGTGGAGCCCGACGGCT
CTGTGAGGACAGTGGACTACGTAGCCGACTGGGAGACCGGTTTCCACGCT
GATGTGCGCAACAGCAAAGACAATCAACACTAA
>BGIBMGA000286-TA  cds:novel  sequence:nscaf1681:3045080:3052205:-  gene:BGIBMGA000286  protein:BGIBMGA000286-PA
ATGGAATTACAAGAGCCTACCCCGGAAGCTTTACAAAGAAAATTATATTT
CTTATTAGAACAGTTACAAGATATGGCCAGAGAACTGCCTCCTAAATATC
AAATGCGGGTACCAATTGAACTCTTATCAGGATTAGCTAACTGTCTACTG
AATGACACAATTTTCGAAATAGTCAAAGGCCTAATGGAGATTCAACATGT
CACAGAGAAACATTTATTCCAACAAAGACTGCAAGTTATTAATAAGCATA
CATTAGAAATACAAAAAATGATAAATAATACAACTGATCCACAACAGCAA
GACTTACAAAAGGCCTTACTATTATCAAGGCATAAAGAGGAGATGAAACA
AACTGATATGAAATTAATTATGCAACTTGATCAGAAGGTAAGTGATCAGC
AAGTAACACTAGAAAAGGCCGGTGTCCCTGGATTTTTTGTAACAAACAAA
CCCATAGAAATTAAAGTGCAGATGTATTTACTCGATTTTATTTTAAGACT
TAGTAAGATGGATGTGCCACACAGTGTTTGTTAA
>BGIBMGA000287-TA  cds:novel  sequence:nscaf1681:3024611:3028126:-  gene:BGIBMGA000287  protein:BGIBMGA000287-PA
ATGTTCATGACACACAGAAACTCAAGATTATTGCGTATCCTTCGTCAAAA
TCGTTGGAAAACTACATCTTGTTCAAATGATTTTACAATTCTCGGAATTG
AAACCTCTTGTGATGATACAGGTTGTGCTGTTATTGATGGAGCTGGCAAT
GTTCTTGGAGAGTCTCTTTATTCACAGAATGCAATACATGTAAGATATGG
AGGAGTAAATCCTTTCATAGCTCATGAACTTCACCGAGAACACATAGAAA
CAGCTGTAACTGAAGCACTTTCCACAGCAAAGATTAAAATAAAAGATATT
GATGCTGTTGCTGTTACTGTTAAACCTGGATTATTACTCAGTCTCCAAGT
TGGAGTTCAGTATGCAAAATATATATGTATGGAGTATAATAAAACTATTA
TTCCGGTCCATCACATGGAAGCTCATGCTTTAGTAGCTAGGATTTATCAC
AACTTGCCATTTCCATTTATAGTTTTACTTATATCTGGAGGACATTGTCT
TTTGTGTCTTGTTCAGGATGTAAATCAATTTTTACTTCTTGGAGAATCAT
TGGACAATGCCCCAGGAGAGATTCTAGACAAAGTTGCCAGAAGAATGAAA
CTAAAAAATATTAAAGATGCTGGACTGACCGTACGCACGCGTATATTGCT
ACGCACTGCGTACGAGGACCGTCGGTCTAGCGCGTCCGCATGCGTGCCGT
CGGTCGACCGACGCGCTATGGAAACAAATGAACGCGTTTTGTGCTGCACC
GATGAGTGGACCGACCGTACGGATGTGTGTATCATCATCAAAAAAAGCGA
TTTCGTATTGAACGTGGCCAAATATATCGACACCGAGCGCCTAATCACCG
AAGTTCGTCTTCGTGAACCGCTCTGGGACAAAGGACACGTGTTATATAAA
GATCATGATGCCAAGTTAAAGGCCTGGCAAGAAGTATATGCTGATAATTC
ATCAAAACTTGATCGTCATTCTGAAATAATTAAAAAAAACTTGAACGTTC
CTTAA
>BGIBMGA000288-TA  cds:novel  sequence:nscaf1681:3017438:3022274:-  gene:BGIBMGA000288  protein:BGIBMGA000288-PA
ATGGATGCTGCCGATCGTCTCCTACAAAACGACGAACATAAGCCCCGTGA
TAACTCAGATGGAATAATATTCGCACCGCCTAAACCTTCAGTTAAACGTG
ATATTACGAATGAATGTCAGTTGTTTATAAAAGCTGAGGATGGTGGAGGA
GATGCATCAATAAAAATCAATGAAAATATGCCCGGGGAGAACAGTGGAAA
ACCAAAGTTTGTAACATCAACTCCTGATGAAAAAAAGGAAAGCCCTTCTG
AAAATCAAATTGCTGATTCTAATCCAGAATGTGATATGGAAGGTGTTCCA
GAACTACCTTTAGATGAAGGATTGCCTAGCACTGTCACAGTACTAGATGC
GCCTGATGGCGGAAAGGTAATACAAGAAGTAAAGCCCCACATTGTTACAG
TTGAGTTATGCGTTCAGAGAACCAATATTTTATTGCTCGATGAAGAAGTC
ATTCTTAGAGAAGCTAAAAATATTAATATCAAGAAAATAAGGGCAACAAT
GGCTCAAAATGGTGTCTTCAATGGACTCATGTACATTCTTCTCTTAAATA
TGTCTGCTCATATCACCAGAGAGTTAGGTATGGCACCTGGTGGGGAATTC
CGACGTGCTATGGCAGAGGCGAAAAAGATTCCGAACTGTGTTGTACAACT
CGGTGACAGAGCGATAGACGTTACATTGCATAGAGCTATCGCGTCACTCT
CCTGGGGACAGACTATAAGATTCATATGGCATTTACTTACGTCTAATCAA
ACTATAAGCTTAGAAGAAGTGGAAAAATGTAAACAGAAGAAAATGTTGGA
TGATATGTTGGAGGAAATGGCTGAAGAATTTCCCGCATTAAAGCAAGTGT
TTGTAGTTGAAAGAGATATGTTCCTGTGTCATTCCCTGCAAGTAGCTGCT
TTGCAGCCGCGTCACGAGCCTTGTCGCATCGTGGGAGTCGTTGGGATCGG
CCACGTCGGCGGCATCGTGGAGCACTGGGGCAAGATCAAGCCAGAAGACA
TTCCGCCTTTGTTACTGTAA
>BGIBMGA000289-TA  cds:novel  sequence:nscaf1681:3004226:3009909:-  gene:BGIBMGA000289  protein:BGIBMGA000289-PA
ATGAAATGCCCAATATGTGTAATAGCTAGACAATTGTTATTTAAGAATAT
TGAAAGCATTGTCACAGCAAAACCAAATACTGTACAAACATATTATAGTC
AAAAGGTTCTATTACGAAAGAAAAGTGATGTATCCCAGCATTTACCAAAA
TCTGCTACACTTTTGCAAAATGATAAACAAGCCACGGTCGTTCTTTTGGG
TACAGTGCACTTCAGTAAACAGTCTATTGAAGATGTTTCAGAGATAGTAA
AGATACTGAATCCCAATGGTATTTTGGTAGAACTTTGTCGCCAAAGAGTA
TCATTATTGGAACTAGACGAAAAGAAGTTTTTGGAAGATGCAAAAAATTT
TGATTCCAAAAAGCTAAAACAAGCCGTCAAAGGCCAAAATCTCGTAACTG
GTATGCTCCATGCCATGCTGCTCAAAACGTATGCTGATATAGCTAAAGAG
CTAGGTGTTGCTCCTGGAGGAGAATTCCGGAGAGCATATCACGAGATGCA
AAAAATTCCTGGATGTAAATTGTATCTCGGAGATCGACCGATTCAAATAA
CAATAGCACGAGCTTTTCAGTCGCTAAGTGTCTACGAGCTGGGTCAAGTC
CTGTATCACATTTCAACATCGAACCCGAAGCCCTTAGATAAAAATAATCT
GGAAAAGTACAAAGACAAAGAGTTTGTACAATCTCAATTTGAAGAAATAA
TAAAGGACGTGCCGGCATTCAAAAAGATATTCCATGTTTTTGTCGATGAA
AGGGATAAATGTCTTGCATATTCATTGCAAGAGTGTGTTCGTTCAGTGGA
AAATCCACGCGTACTAGGAGTAGTTGGCATGGGTCATGTGGACGGAATTA
TCAAGTACTATGGAAAGATGAAGCAAGAAGACATTGTTCCTCTGCTCTTG
TAA
>BGIBMGA000290-TA  cds:novel  sequence:nscaf1681:2992237:2994733:-  gene:BGIBMGA000290  protein:BGIBMGA000290-PA
ATGATGGTATTAGTGCCGGGTGGGGAATACCAATATGGAACTGATGACAT
TGTAATTGAAAATGATAATGAAGGACCAAAGCGAATTGTCAAAGTTAAAA
GTTTTTTTTTGGATAAGTATGAAGTATCAAATCAGGATTTTAAACACTTT
ACTAGAGTTACAAATTATAAGACTGAGGCAGATATTTTTGGAGACAGTTT
TGTGTTTGCACTTTTTCTGAATAATACCTTTAAAGAAAAAATCAAAGATT
TTCGAGTTGCCCAAGCTACTTGGTGGTACAAAGTGTTTGGTGCCAATTGG
AACCATCCTTTTGGACCCGATTCTAGTATAACAGATGTAATGGATCACCC
AGTTATACATGCATCCTGGAATGATGCGAAAGCCTATTGTAAGTGGAGAA
GGGCAAGACTACCTACTGAAATAGAATGGGAAGCAGCATGTAGAGGTGGA
CATCAAGACATTAAGTATCCTTGGGGAAATAAGCTTTTCCCAGAACGACA
ATACAAGGCAAATATTTGGCAAGGAACCTTTCCACATCATAACTCTGCCA
AAGATAATTTTGTTGGTACAAACCCTGTAGAATTATTTCCTCAAAACGAT
TTTGGTCTTCATAACATGGCTGGAAATGTTTGGGAATGGACAGAAGATGC
ATGGACTGAAGATGATCCCAAAGAGAAGGTGAAGAAAGGTGGTACTGACA
TGACCTAA
>BGIBMGA000291-TA  cds:novel  sequence:nscaf1681:2809008:2830171:-  gene:BGIBMGA000291  protein:BGIBMGA000291-PA
ATGGAAGCGCTGAGTAGGCTTGTGGCGGGCTACCATGACCTGATGGATAA
CAAGAGCGATCAAAGAGTCAAAGATTGGTTCCTCATGTCCTCACCCTTCC
CCACCTTGGCGATATGTCTTACATACGTCTTCATCGTCAAAGTACTTGGA
CCGAAGCTAATGGAAAATAGGAAACCATTCGAATTGAAGCAAGTTCTCAT
TTGGTATAACTTGTTCCAAGTTATATTCAGCTGTTGGCTCTTTTATGAGA
CCGTCAACGGCTGTTGGTGGTATTACTTCTCGAAGTTTACAGAGTTCTTT
GACACGTTCTTCTTCGTGATGCGCAAGAAGTTTGATCATGTGTCAAAGCT
GCACGTCATTCACCACGGTATCATGCCAATGTCCGTTTGGTTTGGCGTCA
AATTTACACCTGGTGGTCACTCCACATTCTTCGGTATGCTCAATACTTTC
GTACACATCGTAATGTATTCATATTACTTGCTGGCAGCCCTCGGACCGCA
GGTTCAGAAGTATCTGTGGTGGAAGAAATACCTAACCGCTCTTCAAATGG
TCCAGTTCGTACTCGTGTTCATTCATGCGTTCCAGCTACTGTTCATCGAC
TGCGATTATCCACGAGCATTCGTTTGGTGGATCGGCATGCACGCCGTACT
CTTCTACTATCTGTTTTCTGATTTCTACAAACAGGCCTACCTCAGGAAGA
GCAAGAAGGCCAAATCTATGATGAAAGTGGAGGACGAACCAGTCAAGTAT
GAGACAAAGGAGATGAAGCTTCCACTGCTGAACGGTTTCAGCAATGGCTC
AGCACTTGGTGACGTTCGGCAAAGGATGGCGGGCGCCGTGGCTTCACAGT
GA
>BGIBMGA000292-TA  cds:novel  sequence:nscaf1681:2642535:2650862:-  gene:BGIBMGA000292  protein:BGIBMGA000292-PA
ATGGGCTATAAATTTCTAAAACTTGCCTCTCCTACCTTTAGAAGTGGAAG
TTTAGTACGAATTGCTACAAGACAATATGCTACCACACATGATGCAGATC
TTGTTGTTATCGGTTCGGGCCCTGGTGGATACGTAGCAGCTATTAAAGCT
GCCCAGCTTGGCATGAAGGTGGTCTCAGTAGAAAAGGACCCTACTTTAGG
AGGTACTTGTCTCAATGTTGGATGTATACCATCAAAAGCTTTACTGCACA
ACTCACATCTTTACCATATGGCCAAACATGACTTCAAGCAAAGGGGTATT
GAAACTGGTGAAGTTACATTTGACTTCAAAAAGATGATGGAATATAAAGC
TAATGCTGTTAAAGGCCTCACAGGAGGTATTGCAATGCTCTTTCAGAAGA
ACAAGGTTAATCTTGTCAAAGGTGTAGGAACTATAGTTGCCCCAAATAAA
GTTGAAGTACACGGAGAGAAGGGTGTTGAGACTGTTAATACCAAAAATAT
TCTAATCGCTTCTGGGTCTGAAGTTACACCTTTCCCTGGAGTTACTTTTG
ATGAGAAACAAATAATCACATCGACTGGAGCACTTTCCTTGGAGTCAGTA
CCGAAAAAAATGTTGGTGATTGGAGCTGGAGTTATCGGTTTGGAGCTTGG
TTCTGTTTATCAAAGACTTGGTGCTGATGTTACTGCAATTGAATTCCTAA
CTAGCATTGGAGGTGTTGGTATTGATGGAGAGGTAGCCAAGACTCTTCAG
AAAATCTTAAGCAAACAAGGAATGAAATTCAAACTGGGAACTAAAGTTTT
AGGGGTTAAGAAAGAAGGTAGTACTATCAAAGTTGATGTTGAAGCTGCTA
AAGGTGGCAATAAGGAAGTGTTGGATTGCGATGTGGTGCTAATTTCAATT
GGTCGTCGCCCTTACACTAAAGGTCTCGGGCTCGACAAAGTGGGCATCGC
TTTGGACGACCGCGGCCGGATTCCTGTCAACAACAAATTCCAAACTACTG
TGCCCGGAATTTACGCTATTGGTGATGTAATTCACGGACCAATGTTGGCT
CACAAAGCGGAGGACGAAGGTATCGTCTGCGTGGAAGGTATTAAGGGTAT
GCCCGTCCACTTCAACTACGATGCAATTCCGTCGGTTATTTACACTTCAC
CCGAAGTTGGCTGGGTCGGAAAGACTGAAGAAGATTTAAAGAAAGAAGGC
AGAGCTTACAAAGTGGGTAAATTCCCGTTCCTGGCGAACTCCAGAGCGAA
AACGAATGGGGAAACTGAAGGTTTCGTCAAAGTGCTTTCCGATAAGACTA
CAGACGTAATCCTTGGGACTCACATTATTGGCCCTGGCGGTGGTGAGTTG
ATCAACGAGGCTGTACTCGCGCAGGAGTATGGTGCCGCTGCTGAAGACGT
TGCGAGAGTCTGTCACGCGCATCCTACATGTGCCGAAGCGCTACGTGAAG
CAAATCTAGCAGCGTACTCCGGAAAACCAATCAACTTCTAA
>BGIBMGA000293-TA  cds:novel  sequence:nscaf1681:2589607:2591814:-  gene:BGIBMGA000293  protein:BGIBMGA000293-PA
ATGTGTTACTGCAATGACACACAGATTGTATTTCTGGATACACCGGGTGT
TGTAACTGATAGAGAACAAAAGAAATACAACCTCCCACCTTCAATGTTAG
GATCATGTCACAAAAGTCTCAGATGTGCAGATGTAGTTGGTGTTGTCCAT
GATGCATCATGTAAATATATCAGAGAATCTTTACACAAGGATGTTGTTGA
AATGCTGAACTCTGTACAAGATATGCCAAGTTTTCTTATCATAAATAAGG
TTGATAAGTTAAGGTCAAAGAAGCAGTTATTGACTTTAGTGAGGAATCTC
ACTAATGGATTTATTGCTGGAAACTCTATTCCTGGTCCCACAAATCCTAA
TAAACAGGAGAGAGGCTTCAGTCATTTTTCGGATGTGTTTATGGTATCTG
CTTTGAATGGTGATGGAGTTTCAGATATAAGGGAGTACCTTGTCAACAAC
GCCAAGCCCGGAAAGTTTCATTATTCAACTGAAGAATGGACTGACCAAAC
GCCGAAATCAGTCATAGAAGACGCTGTGAGAGCGAAATTCTTAGATTTTT
TGCATCAAGAAATACCATACAATTTGAAAGTGAAATTAGATTATTACGAA
GAGATCGATAACGAAGATAAAATCATATGTTCAGTATCTGTAGAGTGTCC
ATCAGAAAGGCTGATGCGACTAATAAGCGGCGCCGGCGGCGGCCGCCTCC
AACAGATAAAGTCTTCTGTTCGGAATGATTTGATAGACGTCTTCAGGAAA
ACGGTGATCTTAGACTTGCAATTGCACGTGAAAAATAATTTTTTGTTAGC
TAGTTAG
>BGIBMGA000294-TA  cds:novel  sequence:nscaf1681:2459342:2464778:-  gene:BGIBMGA000294  protein:BGIBMGA000294-PA
ATGTTGTTAGAAGAGAATAAGTCGGAATACAATGAACAACTCAATACAGA
TGCCATTTGTGAACCACAATTGCCCGAATCAGGCCCAAAAGTTCGTGCCC
AAAAAAGTTGGTACTCTGTAGGTGATATGCTACGAGCTAATTGCACGTCG
CCTCCTGCCGATCCAGCAGCTAATTTGACTTGGTTGTTAAACGGACAAGA
GGTAAAAGGCCTCGATATTCCATTAGTGGATACAACTTACCCAAGAAAGC
CTGTGATAACGGATACGTCGCTCGAAGATGCAAATAGAATTATATTTAGT
CCATGGGACACGATTTCGGGGTACGAGGATCCCGTTACCGATAATGTGAT
AGACATACCTGGTAATATTGCCGTACTGAGCATACCCGAAGCTGTTGCCG
ATGTTGCCAAGGAGACTACAACCAGTTCAATGCCCAGGATAGAGCAGATT
GCAAATAAATTTAACATTAGCGATGAGGAAAAATCGAATAAATCATCCTC
ATACAGCCAGCTTGTTATTAGAGTGCAGTCCGTGCATTTTCATAAGGGTC
GTTTAAATGTAACATGCGTGGCTCACGTGTTGTCTATTTGGTCGTCGAGT
GGAGTACTTTTATTGGATGAAGAACGACCACAGATTGCACCGGTGATGGG
AAGTAGGGATTCTAATTCAGGTAATGTGATGGGTTTGAAGTTTATCTGA
>BGIBMGA000295-TA  cds:novel  sequence:nscaf1681:2093312:2096370:-  gene:BGIBMGA000295  protein:BGIBMGA000295-PA
ATGACTGGCGAAGCAAAATGGCAGAAAGATGCTGCGGATCAGAATTTCGA
TTACATGTTCAAACTGTTGATCATAGGAAACAGCTCAGTAGGAAAAACTA
GTTTCCTCTTCCGATATGCAGACGATTCCTTCACTTCAGCCTTTGTGTCT
ACCGTTGGTATCGACTTCAAAGTGAAAACGGTTTTCCGGCACGATAAGCG
CGTCAAATTGCAAATATGGGATACTGCAGGTCAGGAACGCTACCGTACCA
TCACGACTGCCTATTATCGAGGTGCTATGGGCTTCATTCTGATGTATGAT
ATTACTAACGAAGAAAGTTTCAACAGCGTACAGGACTGGGTTACCCAGAT
CAAGACATATTCGTGGGATAATGCTCAAGTTATTCTCGTCGGAAACAAAT
GTGACATGGAAGAAGAACGTGTAGTTAGCGCGGAGCGTGGACGACAGTTG
GCTGATCAACTGGGTGTCGAGTTTTATGAAACAAGCGCAAAAGAAAATAT
AAACGTCAAGGCTGTATTCGAGCGACTAGTTGATATAATCTGCGACAAGA
TGTCCGAAAGTCTTGATTCGGAGCCAGCGATGTTGGCCGGAGGAGCCCGT
GGTCAGCGTCTCACGGAGCAGCCTCAAGGAAGCAACAATCCTAACTGTAA
CTGCTAA
>BGIBMGA000296-TA  cds:novel  sequence:nscaf1681:2031301:2035553:-  gene:BGIBMGA000296  protein:BGIBMGA000296-PA
ATGTCTTCTCGGGAGTACCCTAAAGTGTGGAGTCGTTTCGAGCGTACTAT
CCAAGGAGACAGAACATTACAGTTTGAAATAGAAGATATACCGGAGTCGA
TGTGGAGTACCGCAGTGGAGTTCATGCTCGGAAATTATATTAGAGAAGAT
GTCTGGTGGTCAACGGCGGGGACAGCACAGAACATGGATGCTGTTCAGGA
GTATCGCGTGTTGCTGACATCGATCATTAAGCAGAAAGCGAGCGTCGCTT
GCTTCCTCGCTGAAGGAGACGGCTCCGGGCGAACGCTTGTTGGCGTTAAC
ATGTGCTTGCCTCAGGAAAAAGGACGCTTCGTTGATCACAAACCGCCAAA
GACCAAGGCGGGTTTATTGTCCCTCCGAATGCTCGCCGAGGCAATGAAAG
TGACAGCAATTTATGACAAATACGACGTGAATGAATATCTCATGGGAGCT
GGGCTCTCAGTCACGCCTGAATACAGAGGCCTTGGTATCGCCGTCGAGTT
ACTTAGAGCAAGAATAAATCTAGCCAGGGAATTACGGTTTCGTGTAACTG
GTGGTATCTTTACCGGCCAAAGAGCGCAGAACTCTGCAGAAAAAGCCGAC
ATGGAATGCGTCTATAAAATATCATATAAGGATTTCGGTAAACGGTGCAA
TATCAAATTTAATACCGACACAAAGGAGTTGAAATTCTATGCCATAAGAA
CATAA
>BGIBMGA000297-TA  cds:novel  sequence:nscaf1681:1900238:1901406:-  gene:BGIBMGA000297  protein:BGIBMGA000297-PA
ATGAGACGCACACGTGCTAAGCTGAGCGGAGTAGAAATTGAAGAGATAAG
AAAACAAGACAAAGAAAGATACAAGAAAAAGAAAGCTGAAGCTTATGCTG
CATCACAGCTTTTCATCTCTCTTGTAGACCAAATCGTCTCTTCTGTGGTC
CGCAAAAATATAGAAATTGCGATTATGCCAAAAATAAGACATATTGATCT
CGGTTACAGTGATTAA
>BGIBMGA000298-TA  cds:novel  sequence:nscaf1681:1865173:1877267:-  gene:BGIBMGA000298  protein:BGIBMGA000298-PA
ATGCGGCGACAGGCTCGGATCTCAGGCGGCGGCGCGCTAGTGTATTTGGA
TTTCGATAACCTACCCGAGACGAACTTTACGTGTGCCGGCAAAGTAATCG
GTGGTTACTATGCTGATTTGGAGACATCGTGTCAAATGTTCCACGTGTGC
ACAGTCGGCCAACAAGATGAACCGATGGATATTAAATTCCTCTGCCTTAA
TGGCACTGTTTTTGATCAGGAGACAAGAGTTTGTGAACGAGTTGATGAAG
TAGATTGCACGAAATCTGAGAAATTCTACAGTCTAAACTTAGAGTTATAT
GGTAGTACTGCTCCACCCATAATCCAACCTGAGCAGAATAAGTCGGAAAC
AACGAACAACAAACGAGAAAATGAAAATGATCCCTCAATAGACGAAATTT
ATACGACAGCTCATAATAAATCGCCACAACAAACGCACGATATTCCCGAC
TCAACCGAAGATCCTGTCCAAGATATTACAAAAGACGACCATAGATATAC
TCAAAGCATCTCTTCAACATATTCAGCTTTACCGCCATCTGGAAATGATG
AACTAACGGAAGCACGACATGGTAGTATCATGACGCCAACATTGTCTGTG
GTGACACAAGAACAATTCGCTGAACTGGAAGCACAAATAAAAGCACTACA
AGAAAAATTAGCCCCTACGGGAAAGGCAGATTTTCCTGAAAATGCACAAC
TACTACAAGAACTGCGTAAAGGTGCATCTTTAACAGATGCGATGGCTGCT
TTGCAGCTATCTGCTCGACTAGAAGCTGCGGAGAAAACTCTTGATCAAAT
GCTGTCATTGCTAACGGAAGTTGCCATTAAAAAACCAAACATTGATCAAC
ATCTTACAAAACAGATAAAACCAGATAAAATGGACACTGGCTTACCAATT
GCGTCATTCAAAGCACCTTTACAAGAAATATCAGTACCTTTAGCCTCTTC
GAAAACTACTGATGCTACTATGCCAACGTTAGCGGCTGATGCTAAAGATC
TCAATGATTTGACAATTTTAGACACATCAAAACAAAACTTTGATGTAGTA
ACCCGCGATGAATTGAAGTAA
>BGIBMGA000299-TA  cds:novel  sequence:nscaf1681:1863523:1864692:-  gene:BGIBMGA000299  protein:BGIBMGA000299-PA
ATGACGAACTATCAAGAGCAGTTAACACAAATGCAACACGACTTAGAAAG
TGGATTGGATAATATGGCGGAAACACTCGCTAATGCCGGTGGAGACACTA
CTGCTGTTACAGAACTAAACGGTCATTTTTCTAATCTTCAATTTGATCTA
GAGAATATGTTTCTCAGCCAAAAGGAGTTGAATGACAATCAAAATAAGCT
GTCCGTGGATCTAGAGGGCTTATGGCAGCCTATTGAAGTACTGCGATCAA
CAAAAGCTGACCGAGAAGAAGTAGCAGATGCTCTTCGAGACAAAGCTGGT
ATTGCAGCTTTAAACGGATTAGTTTCTTTACAACAATTCGATGCAGTTCA
AGGTGATTTTGAAAAACGTATCTTGACAGCATATGATAAATTCAACAACC
AAGAAATGATATGGCAAAAAGCTATTGACGATCTTTTCAGAGGCCTTAAC
GAAAAGGCAGACTACGTTCAAGTTACTTCTTTACGTGACGAAATACAAAA
ATATCTAAACATGTTCGATAGTAGAATTAACGCAATGTCTGAAATTCTTG
GGGAGCCACGTGCTGCAGCTATCTTAAGAAAAATACATCGTGACTCTGCA
TGTTTATCTTGTGCCACCCCAGCTGTGATGGATTTAGAAGAGCCAGGCAC
AATACCAGCATTACCCGCTTTATCATCTAGATCCCCTGGAGTTGGGGCAG
AATCTCTGAATCCAAAAGAAGATGGAGACCATCTTTGTTATCCTAGACAC
CCGATACCCCACCAAAAAGATTCGAGGTATATTATTTCTAATAACGTAGA
TATTCAGATGAGCGTAGAGGCCACTTGTAAAACAATTATTGGAGTGGACA
CCACAATATAG
>BGIBMGA000300-TA  cds:novel  sequence:nscaf1681:1855128:1857856:-  gene:BGIBMGA000300  protein:BGIBMGA000300-PA
ATGCATAAAATCTTAGAATTCCAAGTTGTCGTGTTGGCCGCTGGAAAAGG
TTCCCGTATGCCAGATGTCGGAGGATCAGTTTCGAAATGTCTCCTACCTG
TTGGGCCGTACCCAGTACTATGGTATCCATTAAATATGCTAGAAAAAATT
GGATTTCAAGATGTAATGATTGTGGTACTTGATGAAGATAAGTCTAACAT
TCTTAATGCACTAGAAAAATGTCCCTTGAAAATAAAATATGAGTTAATTG
TAATTCCATCAGAAGAAGACTGGGGTACAGCAAATTCCTTAAAGCATGTT
AGTGCTAGAATCAATACAGATTTACTAGTCATATCAGGAGACCTCATTAC
TAACATAAACCTCAATGATGTACTGAACCTACACAGGAAACATGATGCAT
GTGTCACCACCTTGTTCTTCAATAATGGTCCTGAAGAGTGGATTGAATTA
CCGGGACCGAAAACTAAATCCAAACCTGATCGAGACTTAGTTTGTATAGA
TAAAGAGACTGAGAGACTTGTTTTTCTGGCAAGTGCTAGTGATTTTGAAG
AGAATGTGACAATACCAAGATTACTTGTGAAAAAATATGATGCTTTGAGC
ATATATAGTAGATTATTGGATGCACATGTATATGTAATGAAACACTGGAT
TTTAGACTATATTGTAGATTCCGAAAAATTTACCTCGATTAAAGGTGAGG
TTGTTCCTTACATTGTTAAAAAGCAATTAACGAAACCTAACAACTTAGTG
GAAAAGAAGGGCACCTCGGAAAAGAATGCAGAAATTAATAAAGGAATTTT
TGACTATGCAATAGAGACAGGTTATGAGCGTAAGATAAGAGAAATATCAG
CATACAATGATCATAAGCATGGTAACAAAGGGGTGTACTTTAATGATACT
CTTAGATGTTATGCACATATTCCTAGTAAAAATACATTTGCAATTCGTGT
TAATACACTATCATCATTTTATCTATCCAACAATAAGATATTATCAAAAT
GGCAAGATCTTACTGGATCATCTCTGTTTGAAAGATTTCACCCTAACAGT
GAGGTGAAAACAATACAGATTGATGATAATTGCACTGTTGGAGAGAAAAC
TATTATTAATGAAAAAACATCAGTAAAAAATTCATTTATTGGCTCAAATT
GTAATATAGAAAACAAAGTCAGACTAACAAATTGTATACTCATGAACAAT
GTGACCATCAAAGAAAGCCTTGCACAATTAACAATGACTCCCAAAGATTG
TAGGGTTAAGTTTGCTGCTGGAGTATCACCAATAGAAGAATACTACAAGG
AGATCACAATCCTCAGTATTGAGGAGAAAAATGCATCTTCCTTGCATGGG
GAGTAG
>BGIBMGA000301-TA  cds:novel  sequence:nscaf1681:1811308:1819750:-  gene:BGIBMGA000301  protein:BGIBMGA000301-PA
ATGCGCAGACTTCACCTCACAGACAGACATCTTCGAGTTATGCTGTGGTG
TATCCTGTTAGGTCTGCAGCCAGCGTTTGGTGGAATACTTGACCCCTTCA
ACTGGGCAAGATCAGATAGAATCGAAGTCAACATACCATGGCTACCATTT
GAAAATGAAACAAGATGCTATGATGAACTGGGTTGTCTCAACATTACAAG
GAGCTGGTATCACCTGATTCATCGTCCCTTCAACGTGTTTCCGTTACCAC
GAGTTGTCATCAATACCAGGTTCATTTTGTATACAAAGAAGAACCCGACT
GATGGTCAACTACTGAACGTGAATGTGAATAAGACGATAGTGAAATCGAA
TTTCGACCCTCAGAAACCTACGAAGATGATCGTACACGGATTCATCGATA
CACCGCTTTCTAATTGGGTCAGTGAAATGAAAGACGAACTCGTAAAAGCC
GGTGACTTTAACGTTGTTATTGTGGACTGGGCGGGAGGGAGTCTACCGCT
CTACACCCAGGCTACAGCAAATACAAGGCTTGTGGGTTTAGAAATCGCTC
ATTTTATCAATACTTTAGAGAAAGACCACGGATTAAATCCTCAAGATGTC
CACATAATAGGACACTCTTTAGGTGCTCACACGGCTGGTTACGCTGGAGA
ACGTATACAAGGTTTAGGAAGAATAACGGGTCTCGATCCAGCAGAACCTT
ACTTTCAAGGAATGCCAACACACATCAGGTTGGATCCAACGGATGCTCAA
TTGGTCGATGTCATACATACAGATGGAAAGAGCATTTTCCTTTTAGGATA
CGGAATGTCGCAGCCAGTGGGCCATTTAGATTTTTATCCTAATAATGGTA
AAGAACAACCAGGCTGCGATCTCACAGAGGGGCCACTGGTGCCGCTAACT
CTAGTCAAGCAGGGCCTTGAGGAAGCTTCAAGGGTTTTAGTAGCCTGCAA
CCATGTTAGAGCTATAAAATTGTTTACAGAATCGATCAATGGAAAATGTG
CCTATATAGGGCATCAATGCCCATCGTACCAGCATTTTTTGGCAGGAAAA
TGCTTCCACTGTGGTCATGGTTGCGCTGTTATGGGTTTCCATGCAGACAG
TACTCCAGGACTAGTAGCGAACAGGGACAATTTGACAGAAAACGAGGTAT
ACCCATCTGAAGAACATGAAACCATTGGGGCTAAATACTTCCTCAGTACC
GGCAAAGAACAACCGTTTTGCCAGAGACACTATAGAGTGACCATTCAACT
AGCAAATCCTAAAGGAGCTGAATCTTGGGTCCAGGGGTTTTTGAAGGTAG
CACTTTTATCTGACCGTGGAGTAATTAGGGGTATGGACCTAACACCAAAC
AACTATGTAAAGTTAGAACACGGCAGCACTTACACCATTGTTGTTACGCA
TCCAATGGATATGGGTGGTAAAGTTAGGAAGGTGGAGTTATCGTGGGAGT
ACGACATGAATGTACTAGAGCCGCGATCCCTTTGCATCCTGTGGTGTAAT
GATCGATTATATGTCAAATCTGTCATTGTTGATCACATGGAATTACCATC
GAGAGGGAAAAGAAATGTTGATTTTAGTAGTAAATTGTGTACACTAAAAA
GAGAATTCGCCGAGATACCCAATAGAGGTTCTGCAAGCTTCTATGACAAC
TGCGGGAGGTAG
>BGIBMGA000302-TA  cds:novel  sequence:nscaf1681:1743320:1759324:-  gene:BGIBMGA000302  protein:BGIBMGA000302-PA
ATGGGCATACAAGACTTACAAACATTTTTAGAAAGTGAAGGTGTAGGTGT
TGATCTCTTTAAAATTGCGAGAAACCATTCTGGAGGTTTGCGCCTGGTTC
TCGACGCCGAAGGTTGTTTGGATCGTCTTTACGGTGGATACTTCTCAGAT
TGGGCAAGTGGTGGACAATGGGCCCGATGTGTACAGTTCTTAACAACACT
AGCACAAGCTTTGGCTGAATTTCAAGTATCACTTTGTGTTTGTTTTAATG
GATCTCATCCTACGCCTCCTGCATTACCCCAACATTGGATCCAGACTCAA
ACCATATATAAGCAAAGAGTGAATTCAGTTTTGCACCATATTACCACTAA
AGGTACTCCACCACCTAAAGTATGGTGGATGGTGTCTTCTGATGATCACT
GTCAGGAAGTTGTTGGTTTATGTCGTGAAAAATCATATGCTGGCCTCGTT
GGATGCTCTGGAGAGTATTTAGTGTTTCAACCACCTAGATACTTTAGTTC
ATCTTTGTTGAAACTAACATATAGATCTTCACTAGAAACTAAAGAATATA
TGGTCCATGATTTGCCACAAGTACTTAATGTACCTCAAGATCGTCTTTGC
CTCATGGCTGCATTACTTGGAGGAGTCATTCTTTCAGAACAAAGCTTGAC
AGATTTCTATAAACGCCTTGGATTAGTGCCCAAAAAGCAAGTTCCTCCAG
AGATACAAATAAAAACAATTTGTCAGTATGTAAGTGAATTACCAACTTCT
GATGTTGATGCAGTCTGCATAGATATATTTGGAGATCTGAATGACCTACG
CGCTGCAAAACTTAAACAAGCCGTACAGTATTATCTAAACGGTACAAAGG
ATGGTTTCTTAAAATATAAAACAGCTACAGGTCGTCGTTCAAAAAATAAA
AAGAATCTCCAAAGACAAGAATTCAACATGCAGCCTGTTACTCTGGATCT
AGATACATCAAAATTAGCGACTGAATCGTCAGAACATGAGGTTTCTATTC
ACTTTTCAAAAAGGCTGGAAGATTACAACATGGTTACAGCAAATGCATCA
ATGAGTGCTGACTTTAGTATGGAGAAACAAACTAATGACTTACATCATGG
ATTCGCATCTCTATCACTTGAAGCTGGTGTTATGTCATCTACTAAGCAAC
AAAAACAGAATATTATCAAAAAAAAGGCTGAAAAACCACAATCTGCAATT
AAAGAGGGGCGACAAGCTACAAAACAAGTCCAAAGTGATGACAACTGCCC
TCCAGCACCGGCAGAAGTATTGCGGACCTGTGCGGAACGTCACACCAGGG
GCCTCATGCATCCTCAACTTCTATCTATCCTTACACATCGTCAAGTGACT
TTACCTGTGCTTATGGAGGATGAGAATCATAGAGAAATTCCTTCAATTCA
TCATTTCTTTAGACCAATTCGACAGAATGTATATGCTATTCTGTACAATA
TGCATCATCATCGCTTTATGGCCCACAAAATTAAAGATGATAGATCGAGT
GGCTCTAATGATCGTCCATGCACAGTTTTGATAGCAGAATGGATATACAC
CCGCACAAATCCTGGCAAGAATCCAGAGATTGTTCCAGGTGTTTTACTGG
ATTGGCCTGTGCCAACTGTACAGAGGCTCTGGTTTGGAACTGCTCCGGAT
GATAAATGCCGTAGAATGAGAGCATATCTTTCCTGTATGCGCTCAGATAC
TCCTCTGATGTTGAATACTACTTATGTGCCCCAGCACTTGCTCATACTGG
CAACTGTATTGAGATTTATAATGACATCTCCAATTCAAATACTACGAAGG
CAAGAGCTGGATGCATTTTTAGCTACTGCATTTTCGACAGATCTTATGAA
TGCACTACATTTGCAAGAAATGAATATCAATGCTATCAGTTCCCGGGGCG
TACAATTAGGCGCGCTGGTGATGGCGGGCGTGGAGGCGGCGCTCGTGGCT
AATGACGCTTGCGGTGCTCCTGTACCATGGCTCGTAGCTTCACCCTGGCT
CTACTTCGATGGCAAGCTGCTGCAGCGAAACCTCCATCGCGCAGCACACT
GCAAACATCTTCCTCAGCTTTGCGATAACAACCTCGACATCGTCGTCAAG
GTTGAGCGCATGCGAAAGGCGATCTTGGAAGGTCTGGAGGTGGAGTTCGC
GATGGCGCCGCTGCCGCTCGTGGCGGGCGTGCTAGGGAGCGACGGGGGCA
CGTGGGGCGCGAGGGGGCGGGGCCGCGGCGGCCGGCTTGAGATCGCGGGC
GTTGTCGTCGGACAGTGGGGCGGCGGCAGCTATCCCGCACGCGCTCCGCC
CAGATACCAACAGATGAGCGCGCACACTGTGGGCTACGTTGGATACACGC
CTCCGACTCGGAACTCGTACGGAGGTCGCGGGTGGCGCGGAGCACGCGGG
GGTCGCGGCCGGGGACACGCGCGCCCCTCGCGCCGCCCCCGCCGGGACCC
GAACGAGCCCGCCAAACCAGCCACTATTGCCGTTAATGGGAAAACCGTTC
GCCCGGACGAAGTTCACCACCAGTCAGGTGAATCAAGTCCTCAAGATGAA
AATACTGCTCAAGAAGGTGAAGCAGAAGGAACACCCACTCCTAAACCTAA
AACTGGCAAGAATCTGAAGAAAAATGCAGGAAAGGGGAAAAAAAGGATCA
ATAAACCGGAAGGCTTGCAAGGAGCATCAGAGGCTAATGGACCGCTTGAT
AAAAATAAGGTGGCAGAGCAAGGCCACAGTTCCGACAAGGAACACATAGG
GCAAGGTGATGCACCAGTCTCAAATTAA
>BGIBMGA000303-TA  cds:novel  sequence:nscaf1681:1723254:1727786:-  gene:BGIBMGA000303  protein:BGIBMGA000303-PA
ATGCCGGAACAAAGCAATGATTATCGCGTCGTAGTTTTTGGTGCGGGAGG
TGTTGGTAAAAGTTCTCTAGTTCTCCGTTTCGTTAAAGGAACATTTAGAG
AGTCTTACATACCAACAATAGAAGACACATATAGACAGGTGATAAGCAGT
AACAAAACAATATGCACATTACAAATTACTGATACTACTGGTTCACATCA
GTTTCCGGCTATGCAAAGACTGTCTATAAGCAAGGGCCACGCTTTTATAT
TGGTTTACTCCGTGAGCAGTCGACAGTCACTAGAAGAATTGAAACCAATA
TGGCAAACAATCAAAGAAATAAAAGGCGTGGAGCTCCCTAACATCCCTGT
GATGTTGGCAGGCAACAAATGTGATGAGAGCCCAGAGATTCGAGAAGTAT
CAGCTTCTGAAGGACAGGCGCAGGCGCAAGCCTGGGGCGTATCCTTCATG
GAGACATCTGCTAAAACGAATCACAATGTAACACAACTCTTTCAAGAGCT
ATTGAACATGGAAAAGAACAGAAACGTGTCTCTTCAAGTTGATGGAAAAG
GTAAGAAGAAGAAAGATAAAGTTGTGAAAGAGACAGGAGAAGCTTCTGCT
GCCGGCAAAGAGAAATGTCTTGTTATGTAA
>BGIBMGA000304-TA  cds:novel  sequence:nscaf1681:1710124:1711865:-  gene:BGIBMGA000304  protein:BGIBMGA000304-PA
ATGTTACCGAAGAAATATCTTAACGAAGAGAAGATGGAGTCACCTAGATC
CAAACACAAAATAGATAAGAATGCAGTAACTAAGACGGTTCCTGTACCAC
AACAAAGTCCACAACAAATTCAAATACCTGAGAGAGAAAACGATGATGGT
TCAGTTATGGATGGAGAATTGGCTTTTGACTTGTTAGAGGAAGACTTGAC
TTGTGCTGTCTGTAGACAAATAGCTGTGCAAGCCGGAAATCGCTTAGTGG
AGTGTGATGGGTGCCGGGCACTGTACCATCAGGTTGGCAATGTGCAACCT
GTCTTGCAGCACATGGATTTACAACTAATTATTCAAGTAAAACTTCATCG
AGCTCCAAGTCACCATCAAGAGTGTCTGGTTCCACAACCCCCTGTAAAAA
TTTCATCTAGCAGTTCATCTTCATCATCACCATCGAAAGTTGTTACTCCA
AATATGAATATCATTTCTGCAGACAAAAGGTTGCAGATAATGAAGAAGAA
AGCTGCAAAACAACATGAAAAGAAGAAAAGCTCTAAGTCGTAA
>BGIBMGA000305-TA  cds:novel  sequence:nscaf1681:1688408:1701679:-  gene:BGIBMGA000305  protein:BGIBMGA000305-PA
ATGTTGAACAACAGTGGTAGAGCTCGGGTGCCAAAATGTGCACGCTGTCG
CAATCACGGGCTTATTTCAAGCTTACGGGGTCACAAAAAAGCATGTGCCT
ACCGTCACTGTCAATGTCCTAAATGTGGGCTAATTAAGGAAAGGCAACGA
ATCATGGCTGCACAGGTGGCATTAAAGAGACAACAGGCTGCCGAAGATAA
AATAGCCCTACACTTGGCCTCAGTTGAGACCGGTACTCCTCTAGAAAGCT
TGCCTCCAGGCCGCATCTATGGGATGAGAGTGACTGACCCCAGCCCTAGT
CCTGGTCCGGAACCAGATTCAGCTGCTGATGATCAAATCCCGATTCATAT
AGACAGCGAAACCAGCGATTCTCTTCCAGACTGCAGCAATGTTTCACCCG
ATTCAGTAGGAAATTCCTCAGGGGTTTCCCAATTACGGTCAGGACAAGAT
GAGTCTACAGTTGAAGCTGAAGGCGCCGTGAGCACAGCGGGTCTGGAAAT
GTTACGCAAACTGTTTCCCGGGAAGAAGCGTTCGGTGTTGGAGCTAGTTT
TACGCCGCTGCAACCACGATCTGCTACGTGCTGTTGAACATTTTAACGCA
ACACATGGTCGAGATAAAATTCCGGAGAGTACTACAGGATTAGGATTCGA
AGCTTCTGTGTCAAGTTCTGAAGATCCAGAGTCTCGATGGTCAGCCTTCA
GGCCGCTTGTTTATTGGGATGATCGGTCCTTATTCCTAGAGCACAAAGTG
ATCACTTTGTGCGATGCTAGGGTCCGGTCTTTCATAGTTTCTCGACAGCA
CGTGATAGGAGAAAATGCACAATCAGCTTCAAGTCTACTCGAAGGTTTGC
CAGGCTCCGAGGTAAGGCCTGTATGCCGTGAATATTTAAAGGATTGGTTC
AAAAGCTTTTGCACTACTCAAGACGTTGACATTTTCTTGAGGCACATGAA
TAATGCCAGATATGTGAGGGAATTAGATTTTGCGAGATTCCATTTCTACG
ATCGGACTGGTATCTATACAAATATAAAAGCTGTGGACGGTCACGCTCTA
CAAGGAGCCTCGAGTATCCGTTATCGAAGAACTATACCAATTTTCAGCCC
ATACAAAGTTGAAACTAAGCTGGTTTACTGGGAGGATAAAACTCTTTTCA
TCGAGCAAAAGTTTATAACTCTGAATGATGGTTTCGTGAGAGCCATTGTG
TTGTCACGACAAAACCTCCTTAATGTGGACGCAGCTGCACTATTCAAGGG
TATTCCAGGAGCTGATCAGAAACCTGAATGTCCAGAAGAAATTAAGCATT
GGCTTCAATCTATTGAGGTATCGAGCGCCAAGCTCCGGAAAAAAGATTAA
>BGIBMGA000306-TA  cds:novel  sequence:nscaf1681:1680220:1683743:-  gene:BGIBMGA000306  protein:BGIBMGA000306-PA
ATGATTGACGAATTTTGCAGATGGATTAATTGTACTGTTCAAATTATAAG
AGAAGATGTGGACTTATGGGGAGAAATTTATGAAAATGAAACAGGCATCG
GGGTTATCGGAAGTGTTGTTGAAGGCCGGTCGGATTTTGGAATTGCCGCT
TTATATTCGTGGTATGAAGAATGGAAAGCCATGGATTTTTCAGTTTCTGT
TGTCAGATCGGCTGTAATATGCTTGGTACCAGCTCCAAGAGTTTTGGAAA
GTTGGGAGTTACCTTTTCTGCCATTCGGTAAAAGTATATGGATAGCTGTC
GTGATTACATTTGTGTATGCCAGCATCGGTTTGACAATCGCTCAGGGATG
TTCTTCTAACAAAGCTCTATTAATTGTCTTTGGTACTATAATTTCACAGT
CTCAGTATATAGTAAGCGACTCTTGGCGCATTCGTTCTGTTATTGGTTGG
CTTTTAGTTTCAAGTTTGATTTTGGTAAGTGCTTACGGAGCTGGACTTGC
TTCTACATTTACTGTACCGCAGTATGAGCCATCTATTGACACTGTCCAAG
ATCTTCTCAACAGCCGCATGGAATGGGGTGCTAATCACGAAGCTTGGACA
TTTTCTCTAGCTTTATCTTCTGAGCCAGTAGCAAAGAAGTTAATTAAACA
GTTTAAAATCTATTCTTTTGAAGAGTTACAGAGAAGAAGTTTCTTAAGGA
AAATGGCCTTTAGCTTGGAAGAACTACCAGCAGGTACCTTCGCAATTGGG
GAATATTTATCGAAAGAAGCAGTTCAAGACATGCAACTCATGTTAGAATT
TTTTTATTTTGATCATTGTGTAGCCATGTTGCATAAGAATTCACCTTACA
CAGAAAAACTAAGTGAATTAATAGGAAGGCTCCACCAGTCTGGTTTGTTG
TTGGCTTGGGAATCTCAGGTACCTACACTATCTCACCAATGCAAATATGT
TAGGTATATTATTATTAGGAGTTCGTGA
>BGIBMGA000307-TA  cds:novel  sequence:nscaf1681:1661872:1673460:-  gene:BGIBMGA000307  protein:BGIBMGA000307-PA
ATGGCTTTGTATAGTTTCGTGTGTTTTTCTCTTTTATTAACGGTGTCCGC
AGAGTTCCAGTGGAAACATCATAACAATGAAGAACTACCCTTGGTTTTAC
AAGAAGTACATAATAACTGCCCGAATATAACTAGAATCTATGCATTAAGT
GAGCCCTCAGTTTGCAATGTTCCCTTGTATGTCATAGAATTTGCACAGGT
TCCTGGTTTTCATCGACCGTATATACCAGAAGCCAAATATATAGGGAATA
TTCACGGAAACGAAGTTCTGGGTCGAGAGCTGCTTTTGGGATTGGCACAT
TATCTTTGTGATCAATATAGGAAAAATGATCCTGAAATAAAAGCTCTGAT
TACTAATACCAGAATCCATTTGTTACCATCAATGAATCCTGATGGATGGC
AACTTGCCACTGATACAGGTGGAAAAGATTACTTGATAGGCCGAACAAAT
AATCATGAAGTGGATCTCAACAGAAATTTCCCAGACTTAGATGCTATTAC
ATTTGACTTTGAACGCCAGGGTCTTAGCCACAACAACCATTTATTGAAGG
ATCTCACTCAATTGAGTGCTCCTCTGGAGCCAGAAACAAGAGCTGTTATG
CGCTGGATTATGTCTACACCATTTGTATTGAGTGCTGCAATACATGGAGG
TGACTTGGTTGCTAATTACCCATATGATGAGAGCAAAACTGGAGCTTCGG
CCGCAGAGTATTCTGCAAGTCCAGATGATGAAACCTTCAAGGAATTGGCA
ATGACTTATGCATTGGCCCACGCGGACATGGCGTCGCCGACCCGTAGGGG
ATGCCATACCACTAGTAGTGACGATGTCTCATACAACTTCGGCAAACAGG
GCGGCGTGACCAATGGAGCGGCTTGGTATAGTTTAAAAGGAGGGATGCAA
GACTTCAACTACTTGGCAACGAATGCTTTCGAAATTACACTGGAACTGGG
CTGCGAAAAATATCCGTCAGCTGAACTTTTAGAAACCGAGTGGAACCGAA
ATCGCGAAGCGCTCGTGGAATATTTGTGGAAAGCCCACATCGGTGTCAAA
GGTGTTGTCAGCGATAGTAAAGGTTTCATACCGAACGCTATTATTTCTGT
TGTCAACTGCACCGGATCCGTAACGAAACCGATCCGACACGACGTCACGA
CAGGTCCATACGGTGATTACTATCGCTTGCTGACACCCGGACAGTACGAG
ATTACGGCTACACATACCGGTCACTTTCAAGCCTCACGAATGGTTTCCGT
ACCAAAGAACCAGAAGTCTGCTATCATCTTGGATTTCAGACTAGAAGAGT
TTCAGGGTAAAACAAATTGGCTCCAAGATCTGTCTTCGTTCGGAGTTTAC
TCGCCTTCGTTGCGTAACAGTCAACCAAGGATATACAAGCGATCTCTTTA
TGAAAAAGTAGCTGAAACAATGCTAGAAAATAAGGAAATCGTTAAGCAAT
AA
>BGIBMGA000308-TA  cds:novel  sequence:nscaf1681:1598387:1612628:-  gene:BGIBMGA000308  protein:BGIBMGA000308-PA
ATGATGAAGATTAGTTCTTTATATTTAATAGATAACTTTGGTAGGATTAA
AAGTTATAGGTGTAAAATCGTGAGTGGCTACATAGTGTGTGTCGGTTTTG
TCCCTCCTGTACGTGTCCCTGTTTGGTGGCGTGGCGGTGGGGCGCGTAGT
TCAGTGGAGGCATTGCGCAGATTCAGCTCCGGTGATCTGCAGTCGGAGTG
CGATGAGGGCGAGGTGGACCCTTACACGGGCCGCGCGGCCACCACTAGTC
AACCCAAGCCGCAAGCTCAAAAGCCCACGTCGCAGGCGACTGGAGGCAGC
TTGGGAGGCTCGTCCGGACCTCCGCCAGCGCCGTCTGCTGCAGCAGCTGG
TGGGGACCTCTCTCTTAATTTGCGAGGCGGCTCTAGGGGTACATCAGCGC
CATCTTCCCCCGCCAAATCTAGAGAGTCCTTGTTGCAACGGGTACAATCT
CTCACAGGCGCCGCTCGTGATCAAGGCGCTAATTTACTCGGAAGTGTAAC
ATCGGTAGCGTCAGTGGGCCGTGGTTACAACCGAGACCGATGTGTGACGT
TGCTTGTGGTGGACGATCAAAATACCGACTGGTCCAAGTACTTTAGAGGT
CGGAGGCTGCCGGGAGAATGGGACATCCGCGTGGAACAGGCGGAATTCAG
GTTGTTTCTCATTGTTGAAGTCACTCTAGATTCACGTGAATATAATCTCA
GGATTAAGCGTCCATATAAGTTTGAAATCACAAAAAATCCGACACCAACG
AAGCGTGTTGACACACGACAATGGCCTGACTTCGTGCTGGTGAGGCAAAA
CGTACGTGACGCTGGCGCGGATCATCGCGCTCTACTGCTTGGACTCAAGT
TCGGAGGAGTTCCTTCCATCAACAGCCTCAACTCAATTTACCATTTCCAA
GATCGTCCTTGGGTTTTTGGACATCTTCTACAGCTTCAGAGGCGCCTTGG
ACGGGAGAACTTTCCTCTCATCGAACAAACCTACTACCACAACCACACTG
ACATGGTGAGTAGTTAA
>BGIBMGA000309-TA  cds:novel  sequence:nscaf1681:1532109:1538390:-  gene:BGIBMGA000309  protein:BGIBMGA000309-PA
ATGAACGTCACAGCGCCCAAGTTCCCCGTGGTGATCAAGATAGGGCACGC
ACATAGCGGCGTCGCTAAGGTGAAAGTGGACTCCCTGGCCGATTTCCAGG
ACATTGCTGGTGTTGTAGCAATGCTGGGAACTTATTGCACTGTGGAACCG
TACATCGACGCCAAATACGATATTCACATTCAAAAGATCGGCACCAACTA
CAAAGCATTCATGCGCAAATCTATTTCGGGTAACTGGAAAACGAACCAGG
GATCTGCTATGCTCGAGGCCATCGGTATGAATGACAGATATAAAATGTGG
ATTGACGAGGTGAGCGAAATATTCGGAGGACTTGAGGTTTGCGCTTTGGA
ACTGGTCGTGGGTAAGGACGGTCGCGAACACATCATCGAACTTAACGACT
CTGCTACTTCGTTCATGGGAGACTCACAAGAGGAAGATCGTCGTAATCTC
GCTGAACTAGTTCTGCAGCGCATGCAGGCGGTGTGTCGTCCAGGTCTAAC
AAAGACGACATCTAGGTCATCGGTATCGGGTGTTTCGGCAGCAGGATCTC
CTGAGGAACGCGGCGGAGCCCTGCCCGGGACCGGTCCACCAACAGCGCCG
CCTCCAGCGCCACTCTCCTCAGCCACCAGCATTGACCGCCCGCTGCCACC
AATTCCAGCCGAACCCACTCAGCCACCGCCGCCGCCGCTCACCCGACGTG
ACTCTCAAGCATCTCAATCGTCGACGGTGTCATCTGCGTCGGCAGCTCCG
AGCTCAGGTCCGGCGGGCGGCGTGACTGGAGCCGGGTCTGTGGGTCCGGC
GGCTCCGGCTCCGACGTCCGGCCGCGGTGGGTTCGCACGCCAGGGCTCGC
TTAGCGCCGCGCTCACTGAAGACGCCGAAGACACCATGAAGAACTTACGG
AAAACTTTCGCTGGAATCTTCGGTGACATGTAA
>BGIBMGA000310-TA  cds:novel  sequence:nscaf1681:1507832:1512952:-  gene:BGIBMGA000310  protein:BGIBMGA000310-PA
ATGAGTGCACTTCTAAACTCACTCAGGAACTTGACGAGTTCAGGAAAAAC
CACTACAGCGGGAGAGAGCGGTGCGCGCTTTAGCGTAACGCCTGGGGGAA
GCGGCGACGGACCCGGAGAAGGCGGATATGCGGAATGGCTCCATGCTATG
AGACTTGTGGCCCGTCTGCCTGCTGGAGTCCCCCAACATTTTCGTAAGAA
GCTATGGTTGACCTTGGCCGAGAGAAATTTAACCGCACGCGGCGTGGATT
GGCTGGTAGCAGAGCGAGCTTGCTTCCGAGGAACTGCCCAACCAGATGAC
ACTGAACTTGGGGCACAAATACTTAAAGACTTACATCGAACGGGATGCTC
TTTATTTTGTGGTGCCGAAGGAAGAGAAAATCAAGCTATGCTTCGGAGAG
TTTTGTTAGCATACGCGAGGTGGAATAAGGAGGTTGGGTACTGTCAAGGC
TTTAATATGTTAGCAGCGATCATTCTGGAAGTTATGGATAAATCCGAATC
GGATTCTCTAAAGGTAATGATATACTTAGTGGAAGCGGTTCTACCCGAAG
GATATTTCGCAGATGACCTTCGAGGACTTTCAGCAGATATGGCAGCGTTC
AGAGATTTACTACGGCTACGTTTACCGCGACTGGCACATCACATGGATCA
TCTACAGAGAATATCGGATGGTGGCGGCATAGAACCTCCACTGCCTGATG
TGTTTACTATGCAATGGTTTTTAACATTATATGCAACATGGCTACCTCGC
GAGTCACTCCTTAGGATATGGGATTTAATACTTCTCGATGGAAATGAAGT
TTTACTGTTAACAGCACTCGCTATATGGGACATGCTACAAGACCGGATCT
TGTCTGCGCGTTCAGCTGACGAATTTTACAGCTGTATGGGTGGTGGTGCC
GGTGCAGTTTGGGAAGCTGGAGACTCCCTTGTCGCTAGAGTCGTGGCATT
TGGCTCTGCACCAGAACTACCCAGATTACGAAGCCTTCATCGCTACAGAG
TTGCTCCGCCAGCACCACCGACAACAGCTCCCATATATTATCCACCCATA
CAATCTGCGATGCAATCAATGACTAAAAGAGGATTACGATTATTTTATTC
AGAGGATGAAGGTGATTCCAGTGATGATGGAAACAAAATGGCACTAGCAA
CGGTGATGCCAAGAAAAGAAGAACGCATAGGTGCAGGAGATAGACTGACT
TTAGATATAGGTGCTTTGAAACGCCAGTACGCTCGCTTGCGTGAGCGACA
AAGACAAGCTCATGTGATATTGGCTGCTGCGTGTGCCAGACATGCGGCAG
TTGGAGTGCCCACTTCGCCGACTTCCCTGACAGTTAATAATCTTCTACTG
GGAAAAAGTGCCATTGTTAGTTCACGAGGACGACGATTAGGAGCCCCGCC
CGGAGCAATACCNNNNNNNNNNAAACAATTAGTTGGAATGAAAAAAGAGC
CGTAA
>BGIBMGA000311-TA  cds:novel  sequence:nscaf1681:1480898:1482613:-  gene:BGIBMGA000311  protein:BGIBMGA000311-PA
ATGACTAAGTCAGAATATTCACTACTAAAAGATGAGATAATTTTACGTGC
AAGTGGAACTCCAAGACACGGTGAGATTTTGAGGTCTGTAAAAGAAATAT
ATAAACAAAGTATTAACTCTAAAAGAAGATATGAACAAATTGAAACGATT
GCGCAGCTGTTGAAAGTGTTGGAAATACGAGATGTATTGTCTGAAAATAG
CATTGAGCCACTGAAAGAAGTCGCACGAAGACTACAAGATAATAATGAAT
TACTGCGTAAAATTACAGATTATGAGTTAATTTCTGTATCAAAGAAGGAC
CTAAATAACACAGTATCATCATTTACTGCAACGCATGATGAAAAAATTGA
AAGTGTTATAAAGTTGAATCCATTTGGTGGCAATTTAAGTCCAAGAAAAA
AAGAAAGACTATTTGAAACTATAATAGAAGAAACAGGTACAAACTGGCGG
GCTTTAGCTAGAAAATTAAAAATTCGAGAATGTGTAATTATCAAGATTGA
TGCTGAAGAAACTACACTAGCAGATAAAGTAAAAAAAATACTGGAGATAT
ATGAGCAACGAGCAGATCCACAAAGGTGGTTTTTTGTTCTTTGTGATGCT
TTGGAAGAATCATACAGGCGCGATATAGCAGATTCATTAAGAAATATTAT
AGTAATGAATATTTAA
>BGIBMGA000312-TA  cds:novel  sequence:nscaf1681:1440437:1454679:-  gene:BGIBMGA000312  protein:BGIBMGA000312-PA
ATGATGATGTATACGGGAACTAGTACAGAGCAGGACACCCGCTTCAGTGA
CAAGGAGAAGAAGCTGATGAAGCAAATGAAGTTTGGAGATTGCCTCACTC
AGCAGGTTGACATGTCAAAAGTGAAGCTCGACGTGCTGAAGCCGTGGATC
ACTCAAAAGATAACAGAAATTCTAAACATGGAAGATGATGTTGTCATTGA
ATATGTCACCAACCAGCTTGAAGAAAAGTTCCCATGCCCAAAGAAAATGC
AGATCAACTTGACTGGATTCCTAAATGGAAAGAACGCACGCCTTTTCATG
GGAGAGTTATGGGAGCTGTTGCTGAGCGCGCAGGCCAGTGAAAACGGTAT
ACCCGAATCATTTACTCAGCAGAAGAAAGAAGAAATAAAGAAGAGAATGG
AGGAGCAGCAGAACAAGGACAAAGACAAGGAGCGACGGAGATCGAGGTCC
CGGTCGCGTTCCCGGCGCCGCTCTCGCGACCGACGGCGCTCGCGAACTCG
TTCTCGTGATCGTTCCAGTGACAGAAAGCATCGTAACGGCGGAAGTCCGC
GTCGATCGAGACGGCGCAGCAGCCCGATCAGAGACAAGGTCAGCCCTGCG
AAAACTGAACCGGAAACCAAAGCTCCAAGTGTAGCAGAGAACGGTAAGTC
ACCAGAAAAGAATGAAGAAGAGGTTAAAGAAGAACCAGTTCAGAATAATT
CTCCAACTGTCAATGAACCTGTCAATGATGAAAACAAGGAACCAACCATA
ACACAGAACGTTGAAGAGAAATCTGAAGTTGAAGGTCAGAAATCTAGATC
TGTGTCACCTGCTAAGAGTAAATCTCGCCGTAGGAGCAGCCGACGTAGGT
CGTTAGATCGTCGTGAGAGGGAAAGAGAACGGGAGAGAGAAAGAGAACGC
GAACGTGAAAGAGAGCGACGACGCCGTGAACGAGAACGGCGTCGAGAGAA
CGTCGACGATCGCTTGAAAGACGCAGACGGTCGCGTTCACGCTCTCGACG
ACGTTCAAGAGACAGGTCTCGAGACCGTCGCCGCTCCCGTTCACGTCGCA
GGTCGCGGTCGAGGCGTCGCTCAGGACGCAGGTCACGCGACCGACGCTCA
CGTGATCGCCGCTCCAAAGACCGCCGCTCACGAGATAAGTCCAGAGCGGA
AATCGCGCGATCGCTCCAGGAGATCCAGGGACAGGAAATCTCGCGATAGA
AGGTCTAGCGATATTATCAAGGAGCGTTTAGAGAAATCTGTCTCGATTCC
GAGAAAAGAAAATAATGACAAATTACCCAAAAAGCCTGAGCACCTGCCTA
TTCCGCGTGAGCAATCTAAAGAGCGCATTATATCTAGCACAAGCCGAGAA
TCATCAGTAGCTGTTGAAAAACCCCCACCAGAACCTTTTAATGACGGAAA
AACCCAGTCAGACCACACTGACGACGAAGAGAAAGAAGATATTGTAAATA
TTCCAAACCTGCGTGAATACTCAAAAAGTCTTTCACGCACTCCATCACCG
TTCTTGCGAAGACATGAAATTGACAAAAATAAGAAATCTGATGAAGTTTC
GGGAAAAGAGCAGAATGAGGACGAAATAAAAACCAAGGAATCCAAAAGAG
CTAAACGTAAAGCCCATCAATCAGATTCTGAAAGTGCGAGTAGCGAGGAG
CTATCGAAATCCAAAAGTAAGTCCAAAATCAAGCGTAAGGAGAAGGGTAC
ATCTAAGAGAAATAAGAAACTCAAAAAAGAGAGCTCTTCTAGCGATAGCG
ATTCTGAGGAATCTTCTTCTAGTGAATCTGAAGAAGATAGGAAGAAGAAA
AGCAAAAAGAATGCTAAAAAGAAGTTGGCCAAGAAATCAAGAAAGAAAAG
AGCTCGCTCGTCGAGCTCCGACTCCAGTTCGGAAGAAGAAGTTAAACACA
AGGCTTCAAAGACAAAACAAAAAAATGTCGTCGACGAATCTGATGTTGAT
AAGAAGTCTAAAAAACGCGCCAAGGATGCGAGTAGCGAAAGGTCAAGGTC
TGAGAAAGTTGAAAACAAGCTCAAGTCCAAAAAAGTCGATTCTGAGGATT
CCCAAGATGATAGTTCGGATACTGATGCAAAATCTAAGAAGAAAAACCCT
AAACGTGATACTTCTAGTTCAGAAAAAGACCCAAAACGCGGTAAAAAAAC
TGACTCTATTAAGGAAAAAGCCTTATCACCAGAAGTTGCTAAATTAAAGA
AAGTAGAGGATAAACCAGCAAAAGTGAAAGTAGACGATGCTAAACCTAAA
TCTCGTGACGAAAACGAGAAAAAACCTAAAAAGAGGGAAAAGGAAGAGTC
CTCTTCTGAAAGTGACCAGGTGTCAAAGAAGAAAGCAAGGAAGAAGGTAA
CAGACTCAGAGTCAGATTCAGACAGTGATGAACCTAAGAAATCCAAGAAA
AATAAGAAACATAAGAAGCATTCTAAAAAGCATAAGAAACACAAGAAGCA
TAAGAAATCATCAAAGAAAAAAGAGGATTCTTCTGATAGCGATGAAGCCG
AGGAAGAAGAGGAAGAAGGAAAAGTTAATAACGAAGATTTGGAAAAGAAA
CTGAGAGAGAGAGCATTGAAGTCGATGAAGAAACAAACTAGTGTTTCTGG
ATCCGATTAG
>BGIBMGA000313-TA  cds:novel  sequence:nscaf1681:1281339:1291164:-  gene:BGIBMGA000313  protein:BGIBMGA000313-PA
ATGAAAGAATTTAAGGCCAGAGAATTATTTTCTTACAGTGCTCACACGTC
GAAACGAGTGGCCAAAGTGATCATTGTATTTATATGGCTTCTAGCCTTCA
CATTGGCCGCACCAATGGAAATGTCGTGGGAGGTTGTCATGGAAGATGAA
ATAGACCCAGGCACTAAGTTGGTTTACAAAAAACCATTTTGCACTGCCAG
TGAATTCGGATCCAATTCACTGGCAATATATAGGTTGCTACTGTACATAT
TTCAGTATGTGATTCCTTTGTGCGTGATAACATTCGCCTACGTACACATG
GCGATGAAGCTTTGGGGAGCACGTGCGCCGGGTAACGCGCAAGAGACCCG
AGATGCAAACCATATGAAGAATAAAAAGAAGGTCATAAAAATGCTCGTAC
TCGTAGTGGCACTCTTCGCACTTTGCTGGCTTCCCCTTCAGAGTTATTTA
CTACTGCAGTCCTTCTTCCCCTCCATAAATGAGTACAGATACATAAACGT
GATCTTCTTCTGTTTCGACTGGCTCGCCATGAGTAATTCCTGCTATAATC
CGTTCATCTACGCCATATACAACGACGGCCAATCCTATAGGACTCGGATT
CTGTCTTTCCGCTCAACCAACGACCGATGTTTATACTCAACAAGAAAATC
GATTAACATTACACCCGACGATTCTCTTAGGTTGTCGACACATAGCTCTG
TCCAATACACGAACAACCAGAGCCGTGAGAACGGCTGTGAATGTACTAAA
ACCGAAGAAGCACAAGCCCGCATCACAGCAAGGAGGTACGCCAACATGAG
AATGGGATGCCGACACCCAAACGCAAGAAAATGCTTCTCGAAGACCAATG
AAACTGACGAGATGCCAATAGGCGACGAGAGAGTTAGCGAACTATAA
>BGIBMGA000314-TA  cds:novel  sequence:nscaf1681:1249638:1259977:-  gene:BGIBMGA000314  protein:BGIBMGA000314-PA
ATGCTTTGGAGGAAAACTAAAATATTCGTCGACATAGAAAATAACACGAG
TAAATACAAATCCCAAAAAGTCAACTCGACTGAAAAAACAAAACAATATT
TTTTACGAAAAAACCTGCAAATTCCTCGTCCTTTTCCTGGTTTTCAAACT
TCTACACCAAGTTTTATAGAATTTTATTACTTGCATGAAATTGATGAGTC
GAATAAGGGTAATATGTTACATACAGATTCACATAAATTGGTTGATGTGA
AAACAAAAATTGATAATGTTAGACATAATTCTTTAAGATCAGTTAATGCT
TTTTATTTATTCGATCGATTCTTCAAAACACCACAGGAAAATTTATACAA
AAGTTTCAAGACTTCCGGTAGAACAAGCTCGAATAAGCAAATTATTCTAA
ATGAAACTTCCTTATTTACACTAAGCACTGACCAATATTCAGAAAAAAAC
GAGAACATAACTCAACTTGATAAGTTGAACAAATCTATTTCATCGAAAAT
ATTTCATGTTGATCCACGCTTTCTGCCTGACAAGAACAAAAAAAGAAAAG
GTGTACATAATTCGACAGCAAACAAGAGAATAACTCAAGCTGAAAACTCA
ACATCAAAAGTTTTTCAGTACAGAAATGTTGATGTGCAGCATACCACCAC
AAACGACAAAGTAAAATTTTTTGAAATTTACGATAGTCAACTAGGATTTG
ACCACAAAGAAAGCATTGATTACATAAAAATCAAAACTGAAAACAAAGAA
GAAAAAAAATTACTGTTAGAGCATCTTGATTTTGATGCAGTACAAAACAA
TGCCGATACAAAACTAAAGCATAGAAAAAAACATATTATCGAAACAAATC
GTAATGGGTTTCAGATTCAAGAATCTCATAATAGCGTGACAACGTTGAAT
ACCTCAACTAAAGAAATGAAGACTAGCAGTGGACGAATGAGAGATATCTC
ATTTCGTTATGAATTTGTTCCTTGGTTGAATTATCCTTTTATGGCTGTTT
ATGTTTACGAGCCATTACAGGTATATTGCGACTCTGCCAGTATCAGTCAA
CATTGGCTTATAGCTTCTGCCTCTTGTTTGTCTCGGCATCACGAAAATCC
AGGCGGATACGGTCAATCAGCTTTCGTAACTTATTGTGGAGATAATTGGC
GGCAGCTGGAGAGAATTGCCTATGTAAAATACAGCATTATCCATCCGAAA
TTCCGCTCTCATGATAGAGTGCGACAGCAGCTTTATAATATTGGGCTTAT
TCGAGTTATAAACTCTATGACTTCATCGTGTCCGGATTGGGGACCAATAT
CTCTGATGTCGCATAAATTTCATGCAAATCAGAACGGGTCTAAGGCTATC
GCTATCGGATGGGGCCTAGATAGATATGATTCAAGATATTCTTCTTCAAA
GATGCCGAAGCAAGCTCTCTCCGTGTACGAAGCCCTTCTATATTCCAATG
ATTGTCCAGGGAACGTTGGGTACAGAAATTCAAAAAAACAATTCGGAGAC
ACTGGCACTAATAACATTTACTGCTTATCTCTGCCACGTTACTTTGGAGA
AGAAAACGACCCGCAACACGGAAGTCTTCTACTTATCGGTGGGAAATTGA
TTGGTTTATATCTACAGGAAGAGCGTCGTAGTTGGGGCGAACAATCAGCG
CAGTACACCGGCACTTGGCGACTGGTCCCGTGGGTGCTCGACGTGGCACG
GGAGCCTGACGAGGCGGACAATTTCAACGTTGACATTTAA
>BGIBMGA000315-TA  cds:novel  sequence:nscaf1681:1131092:1131569:-  gene:BGIBMGA000315  protein:BGIBMGA000315-PA
ATGAGTGGACGGAGCAGCAACACTGAGGAGCTGGGTCCGTATCATAGCAA
GTTCGGCGGCTATGAACGCAAGTACGCTCTTCCAGAAGCAGTGGTCGCGA
TTCCCGAGGAGCCACACGATCACAACGAATCCATTTGGAGTGGCGTGAAG
ACGGAATGCTCGCGCGACCAAGACGCCACTTCTATAGCTAGTTCAACTCA
CTTCACAGTTGTAAATGGTTATACGAAGCAATGTCCGAACAAGGAGAACA
AATCCTGCTGTTGTAATCACTCGCACCAGATAACCGTCCTTGTGATAACG
ATGACTATATTGTTCTCTGCGTGTATACTGGCAGCGATATGCTTTGTCGA
AATGCGAATGCGCAAGGAGACCGGCATGTACAAATATTCATAA
>BGIBMGA000316-TA  cds:novel  sequence:nscaf1681:1120951:1123792:-  gene:BGIBMGA000316  protein:BGIBMGA000316-PA
ATGGCCGACCAATTTTGTTTACGCTGGAACAATTTTCAATCGAATATTGT
GAGTGCATTGGATTCCTTAAAATGTTCTGAAGATTTAGTTGATGTGACGC
TTACTTGTGAAGGTAGAAATATCAAGGCCCACAAAGTCATTTTGTCAGCG
TGCAGTCCGTACTTCAGGAATGTGTTCAAGGAAAACCCATGTCAGCATCC
AGTGATCATTTTGAAAGATGTGTCTGCAGATGATATTGTGAGCTTGTTGT
CATACATGTACCAAGGTGAAGTTTTCATTGAAGAGAGTAAATTGTCTTCA
TTTCTTCACACTGCTGCCTTATTGCAAGTGAAAGGACTGACTGGAGTAAC
TCAACAGAAAGAAAACTTTACATCACCTAATACATCAAACAAACTATACA
CTCAGTTAACAATTTCATCAAGACCACACCACAATGCCTCCCACAAGGAT
GCAAAGTTACCAGGACTAAAGAAACGCAGAAGCAGCACTTCAGACAAGCC
AAATGATGTGTCAGTCGGTGACAGTTACAAAAAAACCAAGGTCCTGGATA
CATGTGATATTCCTAGATTAAACAATTTTTCACAATCTTCCAAAATTGAC
AATGTGCTTCCTGTTGAAAACAATGTTGACAAGAAATGTGATGGAAAAAA
TGACTCTCCACTAATAACTGCCAATGGGAAAAGTACATCATCTCAGGTGC
ATGATTGTTCAATACCAATGAAAACCGAAGTGCTTGATGATAATTCAACT
GAATTATCAACTGCCATTCTATCAGAACAAGATGACAGCCTTCCAGATTA
TGAAAACAGCATGCTTGCAAGGTCCTTGTTATCAGGAATTAATCCTTCAA
AAAGTGACAGTGCCAGTAATTTATCAGGAAAAAAACCAGTTAATATTGGA
GAAATAGGTCCCAGTAGATCAAAAGATTCAAACACTGAAACTGTTTCACA
CAATAATTCATCTAGGAGTCCAATAAAAAACACATCTGATGAAGTACAAG
TAAAACCAGAAAGACAGTCACCAAAATCTGATGTGGAGTATGAACCAGAA
GTACTTCTCTCTGAACATCAAGATGGTGATACAGAGAACACATATAATCA
AGAACAATCGCAGGCTTTATTACTACTTGCTGGCATGTCCACTGTACCAG
GTTTGGGAGGTGGAGCTTCAACATCGCAAATAATGTCCCACCAACAATCT
AACCATGCTGCTATTTGTGGGGATTGCCCGCATTGTGGAATGAAATATTC
TAATCAGTCAGCACTCAAATATCATGTAAGGTTAATGCATTCAGATTTAA
CGAATAGATTGTGTTGCTATTTGTGTCCAAGATCGTTCACAATGCGTGAA
ACTTTTAAGGAGCACATGTGGACAAGTCATGGTCAAAGAAACTAA
>BGIBMGA000317-TA  cds:novel  sequence:nscaf1681:1095589:1097609:-  gene:BGIBMGA000317  protein:BGIBMGA000317-PA
ATGAACAACCGAGGTTCCGCATATTGCGAACCGCATATGTGGACTCCATA
TCAGGGTCCTCATATGAATGTTCAAAACTACTTATCCCAGGATGGTCGAT
CGGCGACGCCTTACCCTATGTATGGCGACTCTTCGTTTAATGGAGAAAGC
GGTGCTAGACATGGAAACTCAACAGAGTACACCGTGTCTGAGTCGCGTGC
AGAAATGGTTCGGTCAGAACGCGAACGCTTGCACACTGAGACAAGGCGAT
CTCCCCCAGAAGAGAAACGTCCACCGCTGGTACCATTACCGGCATTTCAA
CAAGCATTTGGCTCCACCGAAATAGGAAAGTTTGCCGAGGCATTTAGTCG
TGCTGAAATCGCACTGGACGATGTTCCCGGTGATAACTTTTCTTACGATT
CATTTCAAGAGTGGGATGGCCCGCTGGAGCCCCACTGGTCTTCTCAACCA
ACCTCACGCGAGATTAAATGTGAAGAAAATTATTAA
>BGIBMGA000318-TA  cds:novel  sequence:nscaf1681:887005:887262:-  gene:BGIBMGA000318  protein:BGIBMGA000318-PA
ATGGCATTGGGCAAGGGCGGGCTGGTGCGGTGCGGGGGGCCTGTCGTTGT
CTCGCTCGCTCGCAGCAGTTCATTCACCCGGAGCACGGAAGAGCAGCGCT
GTGGAGCGCGGGCGCAGGTAACGCCGCAGCGGACGCTGTGCACGGATAGC
CGCGCAGGAAGGACGTCTCCGACCATGAACCGAGCTATATTTTATCAGTT
ATCCGGAGGTGTCGGTGCGCCACGCAGTGTCGCAGAACGCTCCAACATGA
CCCTCTAA
>BGIBMGA000319-TA  cds:novel  sequence:nscaf1681:866533:872384:-  gene:BGIBMGA000319  protein:BGIBMGA000319-PA
ATGAGACTCGCAAATAGCGAAGAAGTACCAAGTACAACAGTGGTGGGCCG
CAGCAACAACGCGAATAGCCCTGAAAGACTCGGCCGGCTTACAGCAGTAC
CAGACTCAGGAGCCTACGATGTAACACGCATGCGTGAGGAAGAATTTGAA
AGGCTAACTGTGTACATAGTCCCCGACGTACCATGCGAAAGGGGAACATT
AAACAGAGCTGAAAAAACACTCCCGCGCAGTCTGACTTTACGACCATCTG
CAGTGCTATCGACGCCAAATACACCGACTGAAGGAGTATGGAGCATTGGT
GTCATACCACGGGGAACGCGCTTCGGGCCGTTTGAGGGAACTAGAACCCC
AAATAAACCTAACGACAAAATTTCTTGGCGTTATTACTGGAGAATATTCA
TAGATAGTGATTATTATTACCTGGATGGGTCGGATACAAGCGTCGCCAAT
TGGATGCGATACGTCGCTTCCGCGTATTCGCTCTCAGTAATGAACCTCGT
TGCTTGTCAGCACCAAGAACACATATATTTCTACACTGTCAGGGACATCA
TGCCCAATGAAGAGCTAATGGTGTGGTATTGTAAAGATTTTGCAACGAGA
TTAGGATATGACATCGATCCAGAAAGAGCTACATACTCTATATGTAAAGA
AGAAACTATTAAGAAAGCATACGGCCTGCCACCTGCGCCCGTACATCCCG
AAATCGCTTTTAATCATATGAAATACGTACTTGGCTTGACCAATGCTAAA
GAACTACTAGAAACTGAAATACCAAGTCGCAGGCGAAAACGTGAAAATAG
TGATAAACATGACAATCAAAACGTTCTTATCAGAGAAGATCCACGTTGCA
TTGCTAAAAATGAGAGAACGATAGTTCGGACTGACATTTCTACAAATATA
GTCCACAATAGTGACACACCTATTATTAACGAACAGTCTGCATCTGGAAG
TCTACTTCCAGTTAAAATGGCCCATAGAGAAAACCCAACGCTAATAATAC
ACCAGCATAAAGAAAGCACTTCTCAATTGGTAATACACCAACTAGAAAAC
CCGAGACTTCAAAGTAACCGATCACCCATTCAAAGTCACCTACGTGATGT
TAGAGTTTCATCACCTCTGACACACCATCACGATAAACCTGGAAACAAGT
CACCTATGTTGACTCACTGTGGTGGACCATCATACGAACATCAACTAACT
CCCAATGATGGATCGGTGCGGTCTGACGAAGGCTATCATAGCAACGGATA
CCATGATGAATTCACACCACCGGAAGATTCAAGTGATTCCGATGTTGAAA
ACTACGTTCTCGACTGTTCCAATAAGACGAATGAACCAAAAGAGACCGTC
ATAGTACAAAAAATGGAACAAGACATGCATCGTAATGAATACAGAAAAGT
GAAAATAAAAATGCCAAGAGCATATCAATATCAAAACCATAAAGACATGG
ACTGTGAAAGTGAAACTGGGTTGGTTATTGCTGAAGATGTTCCACACAAT
ATGCCACAAAACTTGTCACCACCGAGAAGAGATCCAGCGACTTCGACTGT
TATCGTATTGGAGTCTTCACAAAATACTGTTGTGCCCATTAACAAGCCTT
ATTATGAAGATGGTCCGCTTTCTCCTTCTCCACAACCAGCTTTTATGAGG
TATTCGCCCCCTGATACACGTATTCTAGAAACTATACTCACAGGAAACAG
AATAGACACCAATAACAATGACCCCACTCGTCGTCAACCCAATGCAACCC
CGCCACCTTCTTCGCCAACGGAAATGGCCTACTCATACAAGAAAAGCCAA
AGATATGGTAACGCATGCAGTCCCGACTCAAGCTCTAATTTAACGCCCTT
GCCATCCTTACTGCCACTGCCTCAACAATTACCTACTCCAAATGCTGTTC
CAGTTTACTCTGCATCACCGCCTCACTCGATACCCCACACAACGGAAATA
CGTGAAATCAGAGAAATCAGAGAAATTCGGGAAACTCGTTACGAGAGTCA
TTATCCCAATTATTCTTACAATTTGTATTCCCCGCCGAATTCGACTATCA
TAACTCAGCTAGGATCACCGCCGAATACGTATTCACCTACGGTCACGTCA
ACACATCAGTACGATAGATCACAAAATGGACAGAGTAATCATCACTATCC
GTCATCATCAACAAGTGTCATTACACTTAAGAATTGCTCACAATTAAGTT
TGATTCAAAATGGAAATGTCGGAGGACAAGTACTTCCGCCGCATGGGAGC
GTGAGTCCCGATGGTAGCTGTGGACTCATGATGTCACCGATTAGTCCTAA
TTCTCAAGCGTCTCGGGGGTACAGGAGCTTACCTTATCCTCTAAAAAAGA
AGGACGGAAAAATGCATTATGAATGTAACGTTTGTTGTAAGACTTTTGGT
CAATTGTCGAATCTCAAAGTCCATTTAAGGACACATTCCGGAGAAAGACC
GTTCAAATGCAATGTATGTAATAAATCGTTTACTCAACTAGCTCATTTAC
AAAAACATCACTTAGTGCATACTGGAGAAAAGCCACATCAATGTGATATT
TGCAAGAAACGTTTTTCTTCTACATCGAATTTAAAAACACATTTACGTCT
CCATTCAGGACAAAAACCTTATGCTTGTGATTTATGTATGCAAAAGTTTA
CACAATTCGTTCATTTGAAACTACACAAAAGACTTCACACTAACGATCGT
CCGTACGTCTGCCAAGGTTGTGACAAAAAATATATAAGCGCATCTGGTTT
GCGAACACATTGGAAAACAACGAGCTGTAAACCAAATAATATTGAAGAAG
TATTGGCCATCACAAACGCAGCTAACACTGAATGCATCGGTAACGTCGAC
AAAGACTGTCACGAAAGAGAGGGGCACGATGCTTACGAGGTGCACTCTCC
ATCACAAGGAGGGCTGGTGGGAGCCGGTGGGGCGCGTGTCGCAATGTCAC
ACAGTGAAGCCATGCTGGGAGGGCACGCGCACACTACCAGACCGCACTTA
GCGTCAGGACACGGACAATTGTCGCCAGCCCACGGAACTCAATACCGTCC
CTTAGCACCTCCACCACCCCCTGATCATGATCAACAGCAGCCGCATTATA
ATTCAGCCGGAACCGAGCCCAGGCCTAGCGTTATAGAATCCAGCCAGCCA
CTCATCATAGAATGCACCTGA
>BGIBMGA000320-TA  cds:novel  sequence:nscaf1681:838104:844421:-  gene:BGIBMGA000320  protein:BGIBMGA000320-PA
ATGGAGCCCAGAAAAGTGGATATAGGCGTTTTAGAAGAAAAACCTAGTTG
GCTTTTACATCCAAGGTTCTTTCCAAGCAAAATTGGCGGAAAACCATCCT
GGCTTAATCTGCAGGATCTACCGAAATCTAGTGAGCTTTTGTGTAAAAAA
TGCCAGGATCCTACAGTTTTCTTGTGTCAAGTTTATGCTCCGTTTGAAGA
TGTAGAAGATTGCTTTCATAGAACTATATTTATTTTCATTTGTAAAAATG
GAAATTGTTGCAGTAAAAACCACACTGATAACTTTATTGTACTACGCTGT
CAGCTTCCTAGAACGAATGATTTCTATTCCTATCAACCATATGAAGAAAA
AGATGAGGAATTCCCAATGGACCACTGGACAAAATTGTGTGATGTATGTG
GTGCTAGAGGACCTGCTCATTGTTCAAGGTGTAAGAAAGTGTACTACTGT
AGTAGGAAACATCAAATTATTGACTGGCAAAAGGGCCATAAAGAACAATG
TCCGCAACTGCAGTCTGGTGATATTGTGAGTACAAATAACTTCAAAATTA
CAAAGGCTGGACAGTCAGTACTGTTTAAAGAATGGGAACTGATTGTTGAT
GAAGAAGATGAGGAAGATCCAAATAACACTGATATAAATCAAGAGATGGA
GAAGCTGAACAAAATGATGCAAGAAAAAAAAGTTGGCTCATTGAACAATA
TTAGCGAAAGTGAATTAGAAGAATACACAAGAACAGTACCTAATGACAAA
GTGTTTAATAAATTTAGTAAAAGGGTTGCTAGACACCCAGAACAAGTTCT
AAGGTATGACAGAGGAGGTGTACCCTTATGGATTACTAGTAATAATGACA
GCTTAGTTCATAGACCCAAATGTGAATATTGCAATGGTGAAAGGCAATTT
GAATTCCAAATAATGCCACAACTGCTGAATTTCTTAGATGTTGGTGTAGA
ATTGAACAGCATAGACTGGGGAGTACTAGCTATTTATACTTGCAAAGCTA
GTTGTAACAAAGGATCTGCATACATGTTGGAGTATATGATAAAACAAGAT
TTATCTGATTGA
>BGIBMGA000321-TA  cds:novel  sequence:nscaf1681:788403:799264:-  gene:BGIBMGA000321  protein:BGIBMGA000321-PA
ATGGCAGATTCGGCGTCCGAAAGTGACTCCAGTTCACTTGACGGTGGCGC
AATGCTTCCTCCGAGTACTGTTTCTCGTGATCAACTACAGAAAAGAATTG
AATCTCTACAGCAACAAAATAGAGTTTTGAAAGTGGAGTTAGATACTTAC
AAACTTCGTGTGAAAGCTTTGCAAGAAGAAAACCGGTCTTTGAGACAAGC
ATCAGTTTCAATTCAAGCAAAAGCTGAACAAGAGGAAGAATATATATCTA
ATACATTGCTGAAAAAAATACAGGCTTTAAAGAAAGAAAAAGAGACATTA
GCACATCACTATGAGCGTGAAGAGGAATGCCTTACTAATGATTTATCAAG
AAAATTAAATCAGTTGAGACAAGAAAAGTGTCGTCTTGAACAAACATTGG
AACAAGAGCAGGAATGTTTGGTAAATAAATTGATGAGAAAAATAGAAAAA
CTTGAGGCTGAGACTCTTGCAAAGCAAACGAATTTGGAAAGACTGCGTAG
AGAAAAGGTTGAATTAGAGAATACATTAGAACAAGAGCAAGAAGCGCTTG
TGAATAGACTTTGGAAGCGAATGGACAAGCTAGAGGCTGAAAAACGTTCG
CTGCAGATAAGATTGGATCAACCAGTTTCCGATCCCGCAAGTCCTAGGGA
CATTAGTAATGGTGACACAGCATCTAATCTCAGCAATCACATCCAGACCC
TTCGTTCTGAGGTCGTCAAATTAAGAAATCAGTTGGCGGTGTCACAGAAT
GAAAATAAAGAGAAGATGCATCGGTTTGCTTTAGAAGAAAAACACATTAG
GGAAGAAAATATGCGTTTGCAAAGGAAACTCCAGCAAGAGGTGGAACGCC
GCGAGGCGCTATGTCGCCATCTGTCCGAGAGCGAGTCTTCGCTGGAGATG
GAAGAAGAAAGGCAATTTAATGAAACTTTCGGTGGTCGTCGTCCGAGCGA
CAGGTTCGTGAAGCCCGCGGTGCCGGCGGGCGCGCCGCTGCCGGGGCGGG
AGGCGGGGGGGCCGGCGCCGCCCTCGCTACTCCAGCCCGCCAGTCCCATG
GACACCTCCTCGAAAGACTAA
>BGIBMGA000322-TA  cds:novel  sequence:nscaf1681:745521:753874:-  gene:BGIBMGA000322  protein:BGIBMGA000322-PA
ATGGCTGCATCGCACATTCTAAGCGCGGTGGAGCCGACCGTCGGCGGCGG
AGGTTCTCGAAGTGGTCGTGAGCGTGAGGTTTCCGTGGCACTCGACGACA
GGGAACTATGGGTTCGCTTTCAGACCCTTACAAATGAGATGATCGTTACT
AAAAATGGAAGACGAATGTTTCCCGTCGTAAAAGTAACCGCTAGTGGCCT
AGATCCAACAGCAATGTATACTGTTTTACTGGAATTTGTACAAGTTGATT
CGCATCGATGGAAATACGTGAACGGCGAATGGGTTCCTGGGGGAAAAGCA
GAAGTTCCACCTTCGAACGCGATCTACATCCATCCCGAGAGTCCAAACTT
CGGAGCCCATTGGATGAAAGAGCCGATTTCATTCGCTAAAGTCAAACTTA
CAAACAAAACGAACGGCAACGGACAGATAATGCTGAACAGCCTGCACAAA
TACGAGCCGCGAGTTCACCTAGTTAAAGTCGGTACCGACCTTCGTCGGAT
CATGACCTATCCTTTTCCCGAGACACAGTTCATCGCAGTCACAGCGTATC
AAAACGAAGAAGTTACGTCGCTGAAAATCAAATATAATCCATTCGCAAAA
GCGTTTCTCGACGCCAAGGAGCGACCGGAGGGCTATTATCAACGAGATTT
TGTGGGTACCCACTATCCGCAGCAAAGTTCCTCGCCACATCAGTACTCAC
AATTTGGCGGTTGGTTCGTTACGTCTCAGTCTCTGTATGGGGGCGGCGGC
ACAGCTTCGCGGAGGCCAGCGCCTTACCCTTCAAGGCCACCTTCCCGACC
AAGAACCTTGTCGCCGCCCTCTGCGTACAGTAATTCTGAGCGCACGACCG
CTGCGCCGAATGGAAGTAGTAGCTATACGTGGTCGAGTAGTAGCGGATAT
TGGAGTGCTGCGCAGGGCGGCAGTTCGCCTCAGCCCAGCACCTCGCCGGC
TCCGTACCGTACACCGCCTCATGCGTACCCTGCCCCCTTGGAATACGCGT
CGGCGCCCCCAACCAGTACCTCAGCCCCGACGTCCGCACCGGCGCCTCTG
TACCCCATACAATACGAAGCGCCCCCACAGCATCATTCGCCGTATTATCA
ACACGCGTATGCTCCCTATGCACATCACGCCATCGAGGATATTTCGTATT
GGCCTAACAGTTTAAACACTTATGGTTACCAGCCTTCAGAATATGTGGGT
ACTGGTGAAGCTGCTTACAGTACCGAAGGCATGCAATTTGGTCCTACTGG
CCCCGCATTAGAAGCAGCGGGACATAGTGCCGAAGGCCGAGCCTCCCCAT
CAGGGCAGGACCATTCCACATCTGATAGAGAATACAAATTTAGCACAGAC
GAGACCCGTCATTCCCCTTGTGAAGAATCTTCAATACCTCCACGTTCCCC
CGCACAGTGA
>BGIBMGA000323-TA  cds:novel  sequence:nscaf1681:719849:729883:-  gene:BGIBMGA000323  protein:BGIBMGA000323-PA
ATGAAAACCCTGAAAACGTGGTACCATTCAAAATATACAAATGAATCTAC
TAATAAGAAGAAAAAATCAATTTCGACAAAGACATTAGTAATAGTAATAC
CTGATTTTGAAAGCTTTAATTGTCACTTGTTACAAGATTTTGTAATGATA
ATAAGTTCGTACATATCTTCCTTGCCCATAGTGCTTGTTTTTGGGGTGGC
AACATCTGTTTCGGCATTGCACAAGTCTTTCCCATATGAGGTGTCATCGA
AACTTTTAATAAAAGTTTTTCATTCACATTCGTCTGCGGTTTATATGAAT
CAGGTGCTAGAAGATATATTTTTAACGCACACAGTTCCATTTCATTTGTC
CGGGAAAGCGTTCGAATTGCTCACAGACGTTTTTCTTTTCTACGATTTTT
CTGTCAAAGGATTGGTGCAAAGCATTAAGTATTGTATGATGGATCATTTT
TATGGTGACAACACAAAGGTCCTCTGTTGTAAGCGTGAAGACCTTGAAGA
AGCCATTCTGAATCTAAGTCCGAATGATCTTGAAAGTATCAGACAACTAA
AATCGTTCCGACCTTACCTCGAGAAACAAGACTGCCGAACGAAAATAAGT
CTTTTTGAAGACGATCAGTATTTCAGGGACGCTCTGTACAAGGAGCTGAT
GAAATTGCACGATTATTTGTATAGTTTTTATTTGTGCGTGAAATTGTTGT
CGACGCTGATCAAGGACATACCGAACAATTTGCTAGGTAAAACGGTACGC
GAAGTCTACACGAAATGTGCCACCGAATGCATCACAGACACGCCCTCGTT
TAAGGAATGCATGCAGTTACTCAGTTTCCAGTCTCAAATTAAAATCGTCG
ATACCATCACTGGTGCGTTGAAGTTGCTCAATTCTCATTTACAATCAGTT
TCGCCGATCAAACCCCTTCAGGCGACACCGAAGAAGAATAATAATAACAC
GGATAAAGTGTTTGCACACCGCGAACTGGGCGAAAGCTTCGCGAAGACAG
TTCGCGTTCATTTGATGACATTCTTGAGGCAACTCGAAAATGCGAACACT
GAAGCTAGTATTAGCACCGCAATGGATACCGACACGAATGACAACGTTGA
AAATGTACCGGGAAGTAGATATAAACTGAAAGAGAAATTGTTAAAAGCGA
CTCGAGTTGAAAAAATTCAATCGGAATTCGAGATGATACGTTGCAGGTTT
ATAAGTTACCTCGAAGAAATGTTCGCCAAGGGACTCCAGCCTCCGCACAC
GCAGACGTTTCACGAAATAATGTTCTTTAGTGACATATCGAATGTTAAAA
AACACATAGTAGGGGCTCCGCGGGGCGCCCTGCACACCGCGCTCAGCGAC
CCCGCGCACTATCTGCAGTGCTCGTGCTGTCGGCTTCCGTCGCCGGAGAG
CGTGGCCGGAACGCTGCCGGACGTGTGCCTCGCTTACAAGCTGCACCGGG
AGTGCGGGAAGCACATCAACCTGTACGACTGGCTGCAAGCTTTCGCAGCC
GTCGTCAAGCCCGGGGAAAACGACGAACAACGACATCACGATCCGATCAT
ACAGTAA
>BGIBMGA000324-TA  cds:novel  sequence:nscaf1681:710443:712032:-  gene:BGIBMGA000324  protein:BGIBMGA000324-PA
ATGAAATTGATCATCGTTGTAGCTCTCGCCCTTGTGGCTACCGTCATCGC
TGCCCCCCCTACAGAGGACTACCCTAAGATCGTTCGGTCTGAATTCGACG
CCAGCCCCGATGGAGCTTACAACTACAATTTCGAGACTTCCAACGGCATC
GTGCGTAGCGAAACTGGTGAGCTGAAGGAGGCTCTCGACGACGACAACAA
GCCTCACGTTATTGTTGCTGTGCGTGGAAGCTACAGTTACACGAACACTG
ACGGCAAACCTGAAACCATTACGTACTTCGCTGACGAGACTGGATACCAT
GCTCAGGGTGAATCTATTCCTCAGGTCGCCTCCGCCACGAGCTAA
>BGIBMGA000325-TA  cds:novel  sequence:nscaf1681:697463:702380:-  gene:BGIBMGA000325  protein:BGIBMGA000325-PA
ATGGCCGAATTTCGATCATTCGGCGAGCACTGTTACGAGACAGGAAACGG
AATTTCAGCTGAAGAGCAGGGCTACATAAAAAACCAGGGAATACCTGAAC
AAGAGGCGCAGACGGCACAGGGCCAATATCAATATACTGCGCCTGACGGT
CAAGTTATACACGTCCAATATCTGGCGGATGAAAATGGGTTCCAGCCACA
AGGTGCCCACTTGCCAACAGCACCGCCGGTCCCAGCCGAGATACAAAAAG
CTCTAGACTTCTTGGCCACGCTACCACCTCCGGCACATGACACTAGAGAA
TACATCAGACATCCTTGA
>BGIBMGA000326-TA  cds:novel  sequence:nscaf1681:692429:693040:-  gene:BGIBMGA000326  protein:BGIBMGA000326-PA
ATGAAATCTATTGTGTTGGTTTCTATGCTGGTCGCAGTGGCCTTGGCCGC
GCCTCAGGGGCCCACCGAGCCTATCCCAATTGTTCGTGACGACAGCCAAA
TCAACGGCGACGGGTCATACCAGTACGCTTTCGAAACCGGCAACGGTATT
AGCGCTGACCAGAAGGGTGAACTGAAGAAGGTTGGCGACGTTGAGGCTCT
CGAAGTTCAGGGCGAATTCAAATATCCCGGAGAAAACGGTCAGGACATCT
CTCTGACCTACACGGCTGATGAGAATGGCTTCCATCCATCCGGCAGCCAC
TTGCCAACCAGTCCCCCAATCCCGGAAGCCATCCAGCGCGCTCTCGACTT
CATCGCCACCGCCCCTCCTGCCCCTGCAGCCGCTGCCGCACAATAG
>BGIBMGA000327-TA  cds:novel  sequence:nscaf1681:681605:682593:-  gene:BGIBMGA000327  protein:BGIBMGA000327-PA
ATGAAGACCTTTGTTATTCTCTTCGGACTTGTGACGGTCGCGGTAGCTGC
ACCCCAATCACCTACTGAACCCATCCCGATCCTGAAGCAGGAGAGCAGCA
TCGAGCCTGATGGGTCCTACCAATACTCTTATGAGACTGGAAATGGTATC
TCCGCTGCCGAGCGAGGCGCTCTCAAAAACATCGGCGCTGAAGAACCTGC
TTTACAGGTTGAAGGTCAATTCCAGTACCCAAGCGAGGACGGTGGTACTA
TCCAGTTGTCCTACATCGCCAATGAGAACGGCTTCCAGCCTCAGGGATCA
CATTTACCCACACCACCCCCAATTCCTGAAGTCATCCAGCGCGCTCTCGC
ATACCTCGCCACCGCACCCCCACAGCCTGAAAACAACAGGCCATAA
>BGIBMGA000328-TA  cds:novel  sequence:nscaf1681:665763:669270:-  gene:BGIBMGA000328  protein:BGIBMGA000328-PA
ATGAAATTCTTGGTTTTGGCTTTATGCGTATGTGCCGTCAGCGCACAAGA
ATTTCGTGGCTACAAGCCCCTGGGAGTTTTAGCTCAGCCTGCCAAGCCAG
TGCCCGTCGTGAAGCCAGTGCCCGTCGTGAAGTCAGTAGTCAGCGGCAGT
GAAGCTGATGCCGTCATTCTCCGTTCTGATACTGAAGTGAATCCTGACGG
ATTCAGCTTTGGGTATGAAACTGACAATGGAATCAGCGCTCAATCATCTG
GATCCTTGAAGAAAGTTGATAATATCGATGTTCTCGCCATCCAAGGTCAA
TATGAATACTCTGCGCCTGACGGAACCCCTGTGAAGTTCACGTATACAGC
TGACGAGAACGGATACCAACCACAGAGTGAGTTACTTCCAGTTGCTCCTC
CAATGCCTGAAGCCATCCGTCGCGCTATTGACTACATTCTCGCTCACCCA
CCTAAGACCGAAACCGTGAAAAAGTTATAA
>BGIBMGA000329-TA  cds:novel  sequence:nscaf1681:644697:650382:-  gene:BGIBMGA000329  protein:BGIBMGA000329-PA
ATGCGTGTCTTTTTGGCAATCTGCCTGTCTCTGACAGTGGCGCTGGCCGC
CGAAACTGGAAAGTACACTCCTTTCCAGTACAACCGAGTTTACTCTACTG
TTTCTCCATTCGTCTATAAGCCAGGCCGCTATGTAGCTGATCCAGGCCGT
TATGACCCCAGCCGCGACAACTCTGGCCGTTACATTCCCGACAACTCTGG
TGCCTACAACGGTGACCGTGGAGACCGTGGTGCCGCCGGTGGCTTCTACA
CTGGATCCGGTACTGCTGGAGGTCCCGGAGGAGCCTACGTCGGAACCAAG
GAGGACCTCAGCAAATACCTTGGTGATGCTTACAAGGGATCCAGCATTGT
TCCCCTGCCCGTCGTGAAGCCTACCATTCCCGTGCCAGTCACACCCACAT
ACGTTGCCAGCAAGGTGGTCACACCCACATACGTTGCCAGCAAGGTGGTC
CCACCCAGCGGCGCCGGCTACGACTACAAATACGGCATCATCCGTTACGA
CAATGACGTCGCTCCCGAAGGCTACCACTACTTGTACGAGACCGAGAACA
AGATTCTCGCTGAAGAAGCCGGCAAGGTCGAGAATGTCGGCACCGAAAAC
GAAGGCATCAAGGTCAAGGGATTCTACGAATACGTTGGCCCCGACGGTGT
CACCTACAGAGTAGACTACACTGCTGACGAAAACGGTTTCGTTGCTGACG
GAGCTCACATCCCTAACGCATCAAGAACTTCGGCTACCACGATCCACGCA
TTCTCGCAGATAAAAGCAAGTCATCGACAGTCGTCCCACAGCAAGCCAGC
ATCGCAGCCTCAACAGGACCATCGCAGCCGACTCACCGCGCTTCCTGATC
CTACGGCACGCACCTACACTGCCTCATCACGCAGCATTCAAGCTCAGTCT
CGACTCACCGTAGACTTCGAGCAGCACTGGCGACAATCACGCAGCATTCA
AGCTCAGTTTCGACTCACCGGAAACTTCGAGCAGCACTGGCACTTGCAAG
CTAATCTCAGCACGGACAACGATAACTAA
>BGIBMGA000330-TA  cds:novel  sequence:nscaf1681:636844:638690:-  gene:BGIBMGA000330  protein:BGIBMGA000330-PA
ATGCCGATGATTAAATTAATACTGCTATTGTTCCTGTGGTCTGCGGTTCA
AAGTTCACCCTATGATGATGGCAAATATAAACCGAAAAAATATGATTTTT
ACGATGATGGAAAATATTATAGACCTTTAGATGAAGGAAAATACATTCCA
GGAGATGAAGGACGATACACCTATATTTATCAACAGGGCTTATATCCATT
CGATGATGGGGACTATCGATACGTGCATCAGGTTGGCCCTAATGGTGGTT
TTGGTGGTAATGGAGGCTTTGGAGGTAACGGAGGCTTTGGAGGTAACGGA
GGAGAAGGAGGTTTTGGACCTGGTGGTCCAGGAGGGCCAAATGGCCCTAA
TGGCCTTAACGGACCCGGTGGACCTCCTGGGCCTGATGGCAGAGACCCTG
GCTTTAGAGAACGTCCTAGTAAATATAGTGGAATTAGAATTTACGCTAGT
AGATATCCTTATATTCACAAAGTCATCAAGGGACTGGTTGAAAAATATGT
GTCTTTCGATGGCTTACACTTTGGAAATGAATACGATAGCAGTTCCAATC
ATTTCAAGAAAGTTTATGCGGACAAAGAAATTGCGGTTAAGTGCAAATAT
CTAACACCGAATTTCAAAGTCAACGAGACATCCGAATTCGTAACTCAATA
CCCACCAACAGTGAACCTTCCAAACGGTGAGAAGTTCGGATCATACTATA
GTTTCAGAGGAACAAAGATTTTGGATACTGTTGCGAATTCACTTAAAAAT
AAACTGAAATTAGAATACGAGGTGTTTGTAAGGGTCGTCGACGAAGTATC
TTAA
>BGIBMGA000331-TA  cds:novel  sequence:nscaf1681:620126:621551:-  gene:BGIBMGA000331  protein:BGIBMGA000331-PA
ATGCTCTTCGTAGTGGCTACCTGCTCACTCTTGGTATCCAGGAGTCAAGC
TCAAGACGATGGAAAATACAGGCCAGAGATTTACGGCGACGGGAGTTATT
ACCCAACGAACGATGGAAAGTACATCAATAGTTTTGATGGACGGTACAGG
AGCCTACTCAACAGAAATAGCAAATACCAATCGATCTACAACGCGTATCA
GCCATATTACGCTAAGGCGCTGAATCAACAACTGTTGACTCCTTTCGTCA
AGTACGGAAATGGTATTGAACAGACCGCAGAACCTTCTGTTGCTACTGTA
ACCTATCGCCCTCCAGTCGTATCGACATACCGTCCCTTAGTCTACTCATC
GACCGTCAAGCCATTGGCTTACAGAACTCAATATGTGAACGACGGATCAG
CAAATATAATACGGCAAGATAACGATGTTGACGTCAATGCATATCATTTC
GCTTATGAAACGGATAATGGGATCGCTGCTGAAGAATCTGGGAGCGTTGA
ACCGACAGTAAACGGTGGTGGTACCAGAACAAGGGGTTTTTACGAGTACG
TTGGCGATGATGGTTTGAAGTACAGGGTCGACTATACCGCCGACGAGAAC
GGCTTCAAGCCCGTCGGCGCGCATTTACCTTGA
>BGIBMGA000332-TA  cds:novel  sequence:nscaf1681:609821:610953:-  gene:BGIBMGA000332  protein:BGIBMGA000332-PA
ATGAAATTCTTTGTGGTATTCGCAGCTGTTGTAGCTGTTTCGGCTGCTCA
GTTTGGAGGATTTATCCAGTCAACTCGGATCCCTGGCTTCCCTCGGCCTA
CTATACCACCACCTCCACCACCCAGACCGACCATTCAGGCTATTCTTCCT
AACCGTGTCGCAACTAATGAGCAGGCTGCTGAAACTATCAGTTATCAGAA
CGAGATCCTCCCTGACGGCAGCTACAGCCATGGGTTTGAGACTAACAACG
GAATCTCAGCTCAAGCACAAGGAACTCCTCGTGACTTCGGAGGCAATCCT
CCCGTTGTGCCTGTAGTATCCCAGGGATCGTTCGCCTGGACATCTCCCGA
AGGTCAACCAATCGTAATTACCTACATCGCTGACGAGAACGGCTACCAAC
CTCAGGGTGATGCTATCCCCACTCCACCTCCAATCCCAGAAGCCATCCTC
AGGGCTCTGGACTTCATCGCAAGAAACCCACCAGCGCCCCAGAAGAAGTG
A
>BGIBMGA000333-TA  cds:novel  sequence:nscaf1681:600986:602352:-  gene:BGIBMGA000333  protein:BGIBMGA000333-PA
ATGAAATTCGCAGTAGTATTCGCTTGCATGGTGGCAGCGGTTGCCGCCCA
AGTCCGGTATGAAAATGAATTCTACAAGAAGAACCCATACCGGTACAGCA
CATACCGGCCGTTCGTTTCCGTGACCACTCCTACTCCGTTTCTGCCTATC
CCGATCTCCTCTGTTGCCCCCGTCAGAGTAGTACCCAAGGTATCTGAGGG
TTACGGCGCTGAGACTGTCAAATTCGGAAATGAAATCAACCCCGACGGTT
CCTACACCTACTTCTACGAAACCAACAACGGTATCGCTGCCCAAGAACAG
GGAGTTCCCCGTAACCTTGGTGGAAACCCCCCTGCTGTTCCCGTCGTTGC
ACAGGGCTCATTCTCCTGGACATCTCCTGAAGGTGTTCCCATCAGCGTCA
ATTACGTCGCCGACGAGAATGGATACCAGCCCACTGGTAATGCTATCCCC
ACTTCCCCACCAGTGCCTGAGCAGATCGCTCGTGCTCTTGCCTACATCGC
CAAGAACATTCCTCTGAAGAAGTAA
>BGIBMGA000334-TA  cds:novel  sequence:nscaf1681:566300:577819:-  gene:BGIBMGA000334  protein:BGIBMGA000334-PA
ATGACGATGAAGTCGATCTTCTTGTTTGGTTTGGTGGCAGCAGCGCTCGC
AGCTCCTCAGCCTCAAAAATCAGACCAGACAGCGGAAATCATCAAGCAAG
ATTTTGATCAGCAAGTTGACGGTTCATACCAGTTCAGCTATGAAACAGAC
AACGGTATAAAAGCGGAGGAAACGGGCTCTCTGAAAAAGGCAAGCGGCCC
GGACGCGAGTGACGTGATCATTGCTCAAGGGGCTTTCAGCTATACAGCAC
CAGATGGCACCGTCATCTCTCTGAACTACGTTGCTGACGACGACGGTGGC
TTCAAGCCTGAGGGTGCTCATTTACCAACGCCGCCGCCGATACCGCCAGC
AATCCAGAAGGCCTTAGACTTCCTTGCAACCGCGCCTCCTCCACCATCCT
CACGGAACTGA
>BGIBMGA000335-TA  cds:novel  sequence:nscaf1681:549558:551771:-  gene:BGIBMGA000335  protein:BGIBMGA000335-PA
ATGCACGTTCTTGCCGCGCCCCGTCATAGGGATGTTCCTTTAGAGAGACA
GCAGCCTACGGTGATACCGATCGTGTCTCAGTCAGAAGAGTACGATCCTA
GTGGAGCTTATAGATTTAGTTACGAGACAGGCAACGGTATCAAACGGGAG
GAAGCAGCATTTGACAAAGTATTGCCGAAGAGCTCAGCGCGAGTTGCCAG
TAATAGTGACGAAAGTGGCGAGAGCAGTGAGAGTGACGAAAGTGATGAAA
TTCATGTTCAAAAGGGATCCTACTCCTACACAGCACCAGATGGCACACTA
ATTACTGTCAAGTATATAGCTGATGAAAATGGTTTTCGCCCGACAATAAT
TCAAAGCTCAAAGAATTCCGGAGAGATACAATTTACATCAAGTGTAAGTG
AGAAGACTGGAAGAGTATTAAAGCCTACCGATAATGAAGAAGTTGGCTCA
GCACCTCCAGCAGCCATATCCCAACCACCAGCATTAGGTCCCGTACCAGT
CATTGATTCAAGAATTGCAAGTCCTTCCGCTGAAGAATCAGAACCAATTG
AAGCTGAGCCATCCAAGCTTCAAACCTCATCTGAGGAATCTATAGAGTCT
GTGCCATCTGTTCCCGCTTCACAATCACCTGTTACCGAGAAAATATTAGA
GCAAAGCGCTGTTTCTCCGGCTACTTCAGAATCAAAAGAAACAGTACCAG
AATTGTCTTCAAGTTCTACTGAAACTTTACCATCTTCAAGTTCCATTCCA
ACTGCAGAAGAAACTGGCACTCAAACTTCAGAGCAATCTGTTTCTGAGCC
GACATCAACAGTGACGTCTTCTGAGCCGACTTCAATTCCTAAGCTGGAGT
CTTCTACTATAGCTGAGACCACGACCGCCTCTATAAGTTCCTCCCAAACT
CAGGAAATTACAACAGCCCAACTTACTACTACCTCTTCGGCAGCTACGCC
TGAGGCTGTAAATTCTTCCACTGATTTATCATCAACAAGTACTCCTTCAG
AAAGTTCGTCTTCAGAACTACCTTCAACTGTAGCAGTAGTTACTGAAAAT
ACTTCAACAGTGACGTCAGTGCCAACTTCTGTTCCAAGTGAAACAACGAT
TACAAATACCCCAGTAACAACAGATTCAGGATCCAGTGAAACGCCTACTG
CAATCACCGAGGCTTTAACTGATTTAAGTTCAACCACCTCAGAGCCCATC
TCCACCGAAGCCGTCTCGACAACTGTTGTACAAGATATACCGTCCTCAAC
ACTAGCAGTCACTACCACGGAAATTGTCTCAGAAAGCACGTCGGAAACGA
GTACCTCTCAAGTTACAATGTAA
>BGIBMGA000336-TA  cds:novel  sequence:nscaf1681:523294:528170:-  gene:BGIBMGA000336  protein:BGIBMGA000336-PA
ATGAAGCTGCTGATCGCAATCACCGCTCTTATTGCCGTTGCGGCGGCTCT
TCCCCAAAGGAAGGTTTCGTTGAAGCCAGAACAGCAAGTGGAAGACCAAC
TCCCACTTGAACAAAACTTCAACAACTATCAGCCCCAGCAACAGGAATAT
AGACAAGCAAAACCAGTCGATGACTTCAGACCTAAAGTCCAATTGGAGAC
CAGTACCTACATCCCCATTATCCGTTTCGATAAGGAACAAGGAACCGACG
GAAGCTACAAAACTTCATATGAAACTGGTAACAACATTCAGGCTCAAGAG
CAGGGTTATTTGAAGACAGTCGGTGATAACCAAGACAACACTGCTCTGGT
CCAACAGGGATCCTATACATACACAGCCCCTGATGGTCAAGTCATTACCG
TCGAGTACACCGCTGACGAGTTCGGTTTCAGAGTTTCCGGTGACCACATC
CCTACCCCTCCCCCTGTATCGGCTGAAATTCAAAAAGGCCTTGACCTTAT
CTACGCCGGCATCAAGGCTAACCAGGAACGCGCCGCCATAGAAGCCAAGT
CAAACCCCGAAGCTGCCAGACAACAAGAAGAGAAAGCCGCTCTCGATTAC
AAAGGTCAATACTACCAGCAATAA
>BGIBMGA000337-TA  cds:novel  sequence:nscaf1681:502214:505363:-  gene:BGIBMGA000337  protein:BGIBMGA000337-PA
ATGATCGAGGAGCAAGAGATCTCAATACTGTTGTGCACATTGGCAGTGTT
TTACGCAGTCCATGCGCAACAACATTCAATTAATGATCCCATTCCCATCA
TACGATATGAATCTGATGGACCTAATCCCGATGGATCCTACAAATGGCTA
TATGAAACCGGAAATGAAATAAACGCTGAAGAGACTGGCTACGTGAAAAA
CTTCGGTAAAGGAGAAGGTGAAGAAGTGCAGGTAGCTGAAGGAAAATTCA
GCTACAAAGCACCTGATGGTTCGCTAATTGCGCTTTCATATATCGCCGAT
GAAAATGGTTTTCAACCTCAGGGTGATCATTTACCCACACCACCACCGAT
TCCTCCAGCGATTCAAAAAGCCTTGGACTACTTGAAAACTCTTCCTCCAA
GTGCCCAAGATTCTTCAAATTCTCAAGGACAGTATCAACAACCAGCCCCC
TTCAAGCCAAGAGGAAGATTCTAG
>BGIBMGA000338-TA  cds:novel  sequence:nscaf1681:488206:491955:-  gene:BGIBMGA000338  protein:BGIBMGA000338-PA
ATGAAATCGTTCGTAGTAATCTCCGCCTTGGTGGCAATGGCTTGCGCCGC
CCCCCAGCTGACACAGTATCAGCAACAATACCAAGGTCAAGTAATTCCCA
TCCTGAGTCAATCACAGGACGTGAACTTCGACGGCTCATACCAGTTCAGC
TACGAGACCGGCAATGGCATCGCTGCTCAAGAACAAGGTTACCTCAAGAA
CGCTGGAGCTAAGGATGCCGAAGCCCAAGTTGCACAAGGATCTTTCACTT
ACACCTCCCCTGAGGGCATCCCTATCTCTGTTTCTTACGTCGCTGATGAG
AACGGTTTCCGCCCAGAAGGTGCTCATCTTCCTACTCCTCCCCCGATCCC
AGAAGCCATCCTCCGGGCTCTTCAATACATCGAATCTCAGCCCCAGAAAC
CCCAGCAAACCTACCAACCCCAGCCAACCTACCAACCCCAACAATACCAG
CCTTTCCGCGGTTAA
>BGIBMGA000339-TA  cds:novel  sequence:nscaf1681:472878:482183:-  gene:BGIBMGA000339  protein:BGIBMGA000339-PA
ATGACGGGAACTGTGCTAAAAATAGTTATTCTGCATATTTTCATAGCAGT
CGTTAATTCTGCGCCAATCAAGGATGAAAGTTTAGCAGAAATAATCGAAA
ATAATTATACAATTGACGTAAAGGGTAACTACGTCTTCAGTTTTAAAACA
ACTAATGATCTTATACGATACGAGGAAGGTATAGTAGTGAATTCCGGTGA
ACCAAATGAGCACATAGAAGTCTACGGCTATTATTCATACATAAATGACG
CTGGTGAGCCTGTTAGAGTTGATTACTCCGCAACTGAAGAAGGATACAAA
ATTGGAGATGAGCAGAAAGATATGACTATGAACGTGCCTTTTCTGTTTGT
TCTTGTAGTTTGTATTGTCCAAAGCTTAACTGAAGGACAACCCTTAGACG
GTGCCCATGGAAATGATATAATTTATAATGAATTCGTAAATGAAAACATC
GACAAAGGAGAATACAGCTATCGTTTTAAAACAATAGACGAAACCGAGAA
AGACGAGACCGCATATTTCAACGAAGATGGCGATTTGGTTGTCGTTGGAT
ATTATTCATACGTTGATCCAGAAGGGAAAATACATTATGTACCGTATAGA
GCTGACAAAACTGGCTTTCATATCGAAAAAATATCCAGCGGATCTTTTAA
TTTGCCTAACGCAATAGTTGCATCACTCCTCGGTGGATACGAAACATCGG
AAGGATCGTTCAGGAAAGAAGAAGGCGGACTCTTGGGTAATTCTGGGGGC
TCTCTCGTTGTCCGAGGTGAATACGGATATATAGATCCAAGTGGACACAG
ACATGCCATTAAATATATCGCCGACGTCAACGGGTTTCAACCGCAGTTTG
GCGAAGATCATGTTAGATATAATGACAGAAGAATAATATAG
>BGIBMGA000340-TA  cds:novel  sequence:nscaf1681:453218:453982:-  gene:BGIBMGA000340  protein:BGIBMGA000340-PA
ATGTTTACAAACACTCACTCACACAGATTAAGTCAATTGTGTGTACGTAC
AGCGACGTTCACCCGAGTGTACCGCGATAGATGCTGCGTACTAAGAAGCA
TCGCCGGCTCAAACGGGGTGTTGCAACCAATGTTTGTGAACGGACGATCA
GGAATCNNNNNNNNNNTTCAGTTCGTGATCGTCGCCCTTGTCGCCGTAGC
ATCGGCTGCTCCCCAAAACCCTCAGGACGTACAGATCCTTCGCTATGACA
GCAACAATGATGGCTTGAACGCTTACGACTTTGCTTGGGAACTGTCGGAT
GGCAGTAAGCACCAAGAACAGGGTCAACTGAAAAACCAAGGTACAGAAAA
TGAAGCTATATCGGTTCAAGGACAGTACTCTTGGGTGGCACCTGACGGAA
TCACGTATACTGTTACGTACATCGCCGACGAGAACGGTTTCCAGCCACAA
ATCCAACAAGGAGCTGGAGGAGCAATACCGCCAGCGGTCATAGCTTCCCT
CGTCGGCTAA
>BGIBMGA000341-TA  cds:novel  sequence:nscaf1681:441295:441531:-  gene:BGIBMGA000341  protein:BGIBMGA000341-PA
ATGTTTTACAGATATAGCCAATCTGATGGGACCGTATTTGAGCAGGAAGG
TACGCTGAAGAACGAGGGCCAAGAAGAAGAATCCCTGGCTGTTAGAGGTA
AATTTTCTTGGGTGGGTCCAGACGGCGTTACCTATACCGTGACTTTTGTG
GCTGATGAAGATGGTTACCAACCAGAAATAGAGCAAGGTCCCGGCGGAGC
TGTACCGTCAGCAATACTTCATTCTCTTGCCGGTTAA
>BGIBMGA000342-TA  cds:novel  sequence:nscaf1681:434302:437163:-  gene:BGIBMGA000342  protein:BGIBMGA000342-PA
ATGAAGTTCACCCACGCCATCGTAAAGGAGCCAAGTTTCAAGTTACTAGC
ATTGTGTTTGGTGGGAATCGTCGCTACTGCCCCTCCGCCTAGGGAGGTGC
AAATATTAAAATACGAAAATGTCAACAGTGGACGCGGCAGTTACAAATTC
GGATTCGGGCAATCCGATGGCACCAGATTTGAGCAGGAAGGTGCGCTGAA
GAACGAGGGCCAAGAACACGAATCCTTGTCCGTTAGAGGTCAATTTTCTT
GGGTGGGTCCAGACGGCGTTACCTATACCGTGACTTATGTGGCTGATGAA
GACGGCTACCAACCAGAAATAGAGCAAGGTCCCGGCGGAGCTTTACCTTC
ATCAATACTTTCCTCTTTAGCCGGTTAA
>BGIBMGA000343-TA  cds:novel  sequence:nscaf1681:431307:432760:-  gene:BGIBMGA000343  protein:BGIBMGA000343-PA
ATGATGAAATTATTGGTTTTGTTCAGTTTCTTGGCGTTGGCCCATTCAGC
ACCACAAGGACCGAAGGACGATAATGTACAACTCTTGAAATTCGACAGTG
ATAATGACGGACTCGGTTCTTACAGGTTCCTATACGAGCAGACTGACGGA
TCAAAACGTGATGAGCAAGGCGAGGTCATTAATGTAGGGACTGATGATGA
ATCTATAGTGATTAAAGGATCATATTCTTGGGTGGCACCAGATGGTATCA
CATACACCGTGACATACGTCGCAGATGACAAAGGCTTCCAGCCATCTATA
GAGCAAGGCCCCGGTGGTGCTATACCATCGTCAGTAATAGCATCGCTTGT
TGGATAA
>BGIBMGA000344-TA  cds:novel  sequence:nscaf1681:413403:422541:-  gene:BGIBMGA000344  protein:BGIBMGA000344-PA
ATGCACAACATGAACAAACCTTTTGAGCCTGTTTTTAGTGTAATTCAACC
GAACAAGCCTGCTACCAAACCAAAAGCTGTAGCCATGGACACTTTTCCAT
TCTCCGATAAAGTAACTGATGAAAATGAAAAGGGAAATCAAAACGACACT
AGTTTGAACCTCAGTGATATTCCTGAAAAAAATAAAGAAATTTCTACTGA
[truncated: 19,495,289 more chars]
