# Supplementary material for: The deep conservation of the Lepidoptera Z chromosome suggests a non-canonical origin of the W
Source: Nat Commun. 2017 Nov 14;8:1486. doi: 10.1038/s41467-017-01663-5 (PMC5684275; doi:10.1038/s41467-017-01663-5)
Supplement: Supplementary file 13 — Supplementary Data 10 [file 41467_2017_1663_MOESM13_ESM.txt]

“Supplementary Data 10: chromosomal location of Bombyx mori CDS”
BGIBMGA000002	chr26
BGIBMGA000003	chr26
BGIBMGA000004	chr26
BGIBMGA000005	chr26
BGIBMGA000006	chr26
BGIBMGA000007	chr26
BGIBMGA000008	chr26
BGIBMGA000009	chr26
BGIBMGA000010	chr26
BGIBMGA000011	chr26
BGIBMGA000012	chr26
BGIBMGA000013	chr26
BGIBMGA000014	chr26
BGIBMGA000015	chr26
BGIBMGA000016	chr26
BGIBMGA000017	chr26
BGIBMGA000018	chr26
BGIBMGA000019	chr26
BGIBMGA000020	chr26
BGIBMGA000021	chr26
BGIBMGA000022	chr26
BGIBMGA000023	chr26
BGIBMGA000024	chr26
BGIBMGA000025	chr26
BGIBMGA000026	chr26
BGIBMGA000027	chr26
BGIBMGA000028	chr26
BGIBMGA000029	chr26
BGIBMGA000030	chr26
BGIBMGA000031	chr26
BGIBMGA000032	chr26
BGIBMGA000033	chr26
BGIBMGA000034	chr26
BGIBMGA000035	chr26
BGIBMGA000036	chr26
BGIBMGA000037	chr26
BGIBMGA000038	chr26
BGIBMGA000039	chr26
BGIBMGA000040	chr26
BGIBMGA000041	chr26
BGIBMGA000042	chr26
BGIBMGA000043	chr26
BGIBMGA000044	chr26
BGIBMGA000045	chr26
BGIBMGA000046	chr26
BGIBMGA000047	chr26
BGIBMGA000048	chr26
BGIBMGA000049	chr26
BGIBMGA000050	chr26
BGIBMGA000051	chr26
BGIBMGA000052	chr26
BGIBMGA000053	chr26
BGIBMGA000054	chr26
BGIBMGA000055	chr26
BGIBMGA000056	chr26
BGIBMGA000057	chr26
BGIBMGA000058	chr26
BGIBMGA000059	chr26
BGIBMGA000060	chr26
BGIBMGA000061	chr26
BGIBMGA000062	chr26
BGIBMGA000063	chr26
BGIBMGA000064	chr26
BGIBMGA000067	chr24
BGIBMGA000068	chr24
BGIBMGA000069	chr24
BGIBMGA000070	chr24
BGIBMGA000071	chr24
BGIBMGA000072	chr24
BGIBMGA000073	chr24
BGIBMGA000074	chr24
BGIBMGA000075	chr24
BGIBMGA000076	chr24
BGIBMGA000077	chr24
BGIBMGA000078	chr24
BGIBMGA000079	chr24
BGIBMGA000080	chr24
BGIBMGA000081	chr24
BGIBMGA000082	chr24
BGIBMGA000083	chr24
BGIBMGA000084	chr24
BGIBMGA000085	chr24
BGIBMGA000086	chr24
BGIBMGA000087	chr24
BGIBMGA000088	chr24
BGIBMGA000089	chr24
BGIBMGA000090	chr24
BGIBMGA000091	chr24
BGIBMGA000092	chr24
BGIBMGA000093	chr24
BGIBMGA000094	chr24
BGIBMGA000095	chr24
BGIBMGA000096	chr24
BGIBMGA000097	chr24
BGIBMGA000098	chr24
BGIBMGA000099	chr24
BGIBMGA000100	chr24
BGIBMGA000101	chr24
BGIBMGA000102	chr24
BGIBMGA000103	chr24
BGIBMGA000104	chr24
BGIBMGA000105	chr24
BGIBMGA000106	chr24
BGIBMGA000107	chr24
BGIBMGA000108	chr24
BGIBMGA000109	chr24
BGIBMGA000110	chr24
BGIBMGA000111	chr24
BGIBMGA000112	chr24
BGIBMGA000113	chr24
BGIBMGA000114	chr24
BGIBMGA000115	chr24
BGIBMGA000116	chr24
BGIBMGA000117	chr24
BGIBMGA000118	chr24
BGIBMGA000119	chr24
BGIBMGA000120	chr24
BGIBMGA000121	chr24
BGIBMGA000122	chr24
BGIBMGA000123	chr24
BGIBMGA000124	chr24
BGIBMGA000125	chr24
BGIBMGA000126	chr24
BGIBMGA000127	chr24
BGIBMGA000128	chr24
BGIBMGA000129	chr24
BGIBMGA000130	chr24
BGIBMGA000131	chr24
BGIBMGA000132	chr24
BGIBMGA000133	chr24
BGIBMGA000134	chr24
BGIBMGA000135	chr24
BGIBMGA000136	chr24
BGIBMGA000137	chr24
BGIBMGA000138	chr24
BGIBMGA000139	chr24
BGIBMGA000140	chr24
BGIBMGA000141	chr24
BGIBMGA000142	chr24
BGIBMGA000143	chr24
BGIBMGA000144	chr24
BGIBMGA000145	chr24
BGIBMGA000146	chr24
BGIBMGA000147	chr24
BGIBMGA000148	chr24
BGIBMGA000149	chr24
BGIBMGA000150	chr24
BGIBMGA000151	chr24
BGIBMGA000152	chr24
BGIBMGA000153	chr24
BGIBMGA000154	chr24
BGIBMGA000155	chr24
BGIBMGA000156	chr24
BGIBMGA000157	chr24
BGIBMGA000158	chr24
BGIBMGA000159	chr24
BGIBMGA000160	chr24
BGIBMGA000161	chr24
BGIBMGA000162	chr24
BGIBMGA000163	chr24
BGIBMGA000164	chr24
BGIBMGA000165	chr24
BGIBMGA000166	chr24
BGIBMGA000167	chr24
BGIBMGA000168	chr24
BGIBMGA000169	chr24
BGIBMGA000170	chr24
BGIBMGA000171	chr24
BGIBMGA000173	chr17
BGIBMGA000174	chr17
BGIBMGA000175	chr17
BGIBMGA000176	chr17
BGIBMGA000177	chr17
BGIBMGA000178	chr17
BGIBMGA000179	chr17
BGIBMGA000180	chr17
BGIBMGA000181	chr17
BGIBMGA000183	chr2
BGIBMGA000184	chr2
BGIBMGA000185	chr2
BGIBMGA000186	chr2
BGIBMGA000187	chr19
BGIBMGA000188	chr19
BGIBMGA000189	chr19
BGIBMGA000190	chr19
BGIBMGA000191	chr19
BGIBMGA000192	chr19
BGIBMGA000193	chr19
BGIBMGA000194	chr19
BGIBMGA000195	chr19
BGIBMGA000196	chr19
BGIBMGA000197	chr19
BGIBMGA000198	chr19
BGIBMGA000199	chr19
BGIBMGA000200	chr19
BGIBMGA000201	chr19
BGIBMGA000217	chr22
BGIBMGA000218	chr22
BGIBMGA000219	chr22
BGIBMGA000220	chr22
BGIBMGA000221	chr22
BGIBMGA000222	chr22
BGIBMGA000223	chr22
BGIBMGA000224	chr22
BGIBMGA000225	chr22
BGIBMGA000226	chr22
BGIBMGA000227	chr22
BGIBMGA000228	chr22
BGIBMGA000229	chr22
BGIBMGA000230	chr22
BGIBMGA000231	chr22
BGIBMGA000232	chr22
BGIBMGA000233	chr22
BGIBMGA000234	chr22
BGIBMGA000235	chr22
BGIBMGA000236	chr22
BGIBMGA000237	chr22
BGIBMGA000238	chr22
BGIBMGA000239	chr22
BGIBMGA000240	chr22
BGIBMGA000241	chr22
BGIBMGA000242	chr22
BGIBMGA000243	chr22
BGIBMGA000244	chr22
BGIBMGA000245	chr22
BGIBMGA000246	chr22
BGIBMGA000247	chr22
BGIBMGA000248	chr22
BGIBMGA000249	chr22
BGIBMGA000250	chr22
BGIBMGA000251	chr22
BGIBMGA000252	chr22
BGIBMGA000253	chr22
BGIBMGA000254	chr22
BGIBMGA000255	chr22
BGIBMGA000256	chr22
BGIBMGA000257	chr22
BGIBMGA000258	chr22
BGIBMGA000259	chr22
BGIBMGA000260	chr22
BGIBMGA000261	chr22
BGIBMGA000262	chr22
BGIBMGA000263	chr22
BGIBMGA000264	chr22
BGIBMGA000265	chr22
BGIBMGA000266	chr22
BGIBMGA000267	chr22
BGIBMGA000268	chr22
BGIBMGA000269	chr22
BGIBMGA000270	chr22
BGIBMGA000271	chr22
BGIBMGA000272	chr22
BGIBMGA000273	chr22
BGIBMGA000274	chr22
BGIBMGA000275	chr22
BGIBMGA000276	chr22
BGIBMGA000277	chr22
BGIBMGA000278	chr22
BGIBMGA000279	chr22
BGIBMGA000280	chr22
BGIBMGA000281	chr22
BGIBMGA000282	chr22
BGIBMGA000283	chr22
BGIBMGA000284	chr22
BGIBMGA000285	chr22
BGIBMGA000286	chr22
BGIBMGA000287	chr22
BGIBMGA000288	chr22
BGIBMGA000289	chr22
BGIBMGA000290	chr22
BGIBMGA000291	chr22
BGIBMGA000292	chr22
BGIBMGA000293	chr22
BGIBMGA000294	chr22
BGIBMGA000295	chr22
BGIBMGA000296	chr22
BGIBMGA000297	chr22
BGIBMGA000298	chr22
BGIBMGA000299	chr22
BGIBMGA000300	chr22
BGIBMGA000301	chr22
BGIBMGA000302	chr22
BGIBMGA000303	chr22
BGIBMGA000304	chr22
BGIBMGA000305	chr22
BGIBMGA000306	chr22
BGIBMGA000307	chr22
BGIBMGA000308	chr22
BGIBMGA000309	chr22
BGIBMGA000310	chr22
BGIBMGA000311	chr22
BGIBMGA000312	chr22
BGIBMGA000313	chr22
BGIBMGA000314	chr22
BGIBMGA000315	chr22
BGIBMGA000316	chr22
BGIBMGA000317	chr22
BGIBMGA000318	chr22
BGIBMGA000319	chr22
BGIBMGA000320	chr22
BGIBMGA000321	chr22
BGIBMGA000322	chr22
BGIBMGA000323	chr22
BGIBMGA000324	chr22
BGIBMGA000325	chr22
BGIBMGA000326	chr22
BGIBMGA000327	chr22
BGIBMGA000328	chr22
BGIBMGA000329	chr22
BGIBMGA000330	chr22
BGIBMGA000331	chr22
BGIBMGA000332	chr22
BGIBMGA000333	chr22
BGIBMGA000334	chr22
BGIBMGA000335	chr22
BGIBMGA000336	chr22
BGIBMGA000337	chr22
BGIBMGA000338	chr22
BGIBMGA000339	chr22
BGIBMGA000340	chr22
BGIBMGA000341	chr22
BGIBMGA000342	chr22
BGIBMGA000343	chr22
BGIBMGA000344	chr22
BGIBMGA000345	chr22
BGIBMGA000346	chr22
BGIBMGA000347	chr22
BGIBMGA000348	chr22
BGIBMGA000349	chr22
BGIBMGA000350	chr22
BGIBMGA000351	chr22
BGIBMGA000352	chr22
BGIBMGA000353	chr22
BGIBMGA000354	chr22
BGIBMGA000355	chr22
BGIBMGA000356	chr22
BGIBMGA000357	chr22
BGIBMGA000358	chr22
BGIBMGA000359	chr22
BGIBMGA000360	chr22
BGIBMGA000361	chr22
BGIBMGA000362	chr22
BGIBMGA000363	chr22
BGIBMGA000364	chr22
BGIBMGA000365	chr22
BGIBMGA000366	chr22
BGIBMGA000367	chr22
BGIBMGA000368	chr22
BGIBMGA000369	chr22
BGIBMGA000370	chr22
BGIBMGA000371	chr22
BGIBMGA000372	chr22
BGIBMGA000373	chr22
BGIBMGA000374	chr22
BGIBMGA000375	chr22
BGIBMGA000376	chr22
BGIBMGA000377	chr22
BGIBMGA000378	chr22
BGIBMGA000379	chr22
BGIBMGA000380	chr22
BGIBMGA000381	chr22
BGIBMGA000382	chr22
BGIBMGA000383	chr22
BGIBMGA000384	chr22
BGIBMGA000385	chr22
BGIBMGA000386	chr22
BGIBMGA000387	chr22
BGIBMGA000388	chr22
BGIBMGA000389	chr22
BGIBMGA000390	chr22
BGIBMGA000391	chr22
BGIBMGA000392	chr22
BGIBMGA000393	chr22
BGIBMGA000394	chr22
BGIBMGA000395	chr22
BGIBMGA000396	chr22
BGIBMGA000397	chr22
BGIBMGA000398	chr22
BGIBMGA000399	chr22
BGIBMGA000400	chr22
BGIBMGA000401	chr22
BGIBMGA000402	chr22
BGIBMGA000403	chr22
BGIBMGA000404	chr22
BGIBMGA000405	chr22
BGIBMGA000406	chr22
BGIBMGA000407	chr22
BGIBMGA000408	chr22
BGIBMGA000409	chr22
BGIBMGA000410	chr22
BGIBMGA000411	chr22
BGIBMGA000412	chr22
BGIBMGA000413	chr22
BGIBMGA000414	chr22
BGIBMGA000415	chr22
BGIBMGA000416	chr22
BGIBMGA000417	chr22
BGIBMGA000418	chr22
BGIBMGA000419	chr22
BGIBMGA000420	chr22
BGIBMGA000421	chr22
BGIBMGA000422	chr22
BGIBMGA000423	chr22
BGIBMGA000424	chr22
BGIBMGA000425	chr22
BGIBMGA000426	chr22
BGIBMGA000427	chr22
BGIBMGA000428	chr22
BGIBMGA000429	chr22
BGIBMGA000430	chr22
BGIBMGA000431	chr22
BGIBMGA000432	chr22
BGIBMGA000433	chr22
BGIBMGA000434	chr22
BGIBMGA000435	chr22
BGIBMGA000436	chr22
BGIBMGA000437	chr22
BGIBMGA000438	chr22
BGIBMGA000439	chr22
BGIBMGA000440	chr22
BGIBMGA000441	chr22
BGIBMGA000442	chr22
BGIBMGA000443	chr22
BGIBMGA000444	chr22
BGIBMGA000445	chr22
BGIBMGA000446	chr22
BGIBMGA000447	chr22
BGIBMGA000448	chr22
BGIBMGA000449	chr22
BGIBMGA000450	chr22
BGIBMGA000451	chr22
BGIBMGA000452	chr22
BGIBMGA000453	chr22
BGIBMGA000454	chr22
BGIBMGA000455	chr22
BGIBMGA000456	chr22
BGIBMGA000457	chr22
BGIBMGA000458	chr22
BGIBMGA000459	chr22
BGIBMGA000460	chr22
BGIBMGA000461	chr22
BGIBMGA000462	chr22
BGIBMGA000463	chr22
BGIBMGA000464	chr22
BGIBMGA000465	chr22
BGIBMGA000466	chr22
BGIBMGA000467	chr22
BGIBMGA000468	chr22
BGIBMGA000469	chr22
BGIBMGA000470	chr22
BGIBMGA000471	chr22
BGIBMGA000472	chr22
BGIBMGA000473	chr22
BGIBMGA000474	chr22
BGIBMGA000475	chr22
BGIBMGA000476	chr22
BGIBMGA000477	chr1
BGIBMGA000478	chr1
BGIBMGA000479	chr1
BGIBMGA000480	chr1
BGIBMGA000481	chr1
BGIBMGA000482	chr1
BGIBMGA000483	chr1
BGIBMGA000484	chr1
BGIBMGA000485	chr1
BGIBMGA000486	chr1
BGIBMGA000487	chr1
BGIBMGA000488	chr1
BGIBMGA000489	chr1
BGIBMGA000490	chr1
BGIBMGA000491	chr1
BGIBMGA000492	chr1
BGIBMGA000493	chr1
BGIBMGA000494	chr1
BGIBMGA000495	chr1
BGIBMGA000496	chr1
BGIBMGA000497	chr1
BGIBMGA000498	chr1
BGIBMGA000499	chr1
BGIBMGA000500	chr1
BGIBMGA000501	chr1
BGIBMGA000502	chr1
BGIBMGA000503	chr1
BGIBMGA000504	chr1
BGIBMGA000505	chr1
BGIBMGA000506	chr1
BGIBMGA000507	chr1
BGIBMGA000508	chr1
BGIBMGA000509	chr1
BGIBMGA000510	chr1
BGIBMGA000511	chr1
BGIBMGA000512	chr1
BGIBMGA000513	chr1
BGIBMGA000514	chr1
BGIBMGA000515	chr1
BGIBMGA000516	chr1
BGIBMGA000517	chr1
BGIBMGA000518	chr1
BGIBMGA000519	chr1
BGIBMGA000520	chr1
BGIBMGA000521	chr1
BGIBMGA000522	chr1
BGIBMGA000523	chr1
BGIBMGA000524	chr1
BGIBMGA000525	chr1
BGIBMGA000526	chr1
BGIBMGA000527	chr1
BGIBMGA000528	chr1
BGIBMGA000529	chr1
BGIBMGA000530	chr1
BGIBMGA000531	chr1
BGIBMGA000532	chr1
BGIBMGA000533	chr1
BGIBMGA000534	chr1
BGIBMGA000535	chr1
BGIBMGA000536	chr1
BGIBMGA000537	chr1
BGIBMGA000538	chr1
BGIBMGA000539	chr1
BGIBMGA000540	chr1
BGIBMGA000541	chr1
BGIBMGA000542	chr1
BGIBMGA000543	chr1
BGIBMGA000544	chr1
BGIBMGA000545	chr1
BGIBMGA000546	chr1
BGIBMGA000547	chr1
BGIBMGA000548	chr1
BGIBMGA000549	chr1
BGIBMGA000550	chr1
BGIBMGA000551	chr1
BGIBMGA000552	chr1
BGIBMGA000553	chr1
BGIBMGA000554	chr1
BGIBMGA000555	chr1
BGIBMGA000556	chr1
BGIBMGA000557	chr1
BGIBMGA000558	chr1
BGIBMGA000559	chr1
BGIBMGA000560	chr1
BGIBMGA000561	chr1
BGIBMGA000562	chr1
BGIBMGA000563	chr1
BGIBMGA000564	chr1
BGIBMGA000565	chr1
BGIBMGA000566	chr1
BGIBMGA000567	chr1
BGIBMGA000568	chr1
BGIBMGA000569	chr1
BGIBMGA000570	chr1
BGIBMGA000571	chr1
BGIBMGA000572	chr1
BGIBMGA000573	chr1
BGIBMGA000574	chr1
BGIBMGA000575	chr1
BGIBMGA000576	chr1
BGIBMGA000577	chr1
BGIBMGA000578	chr1
BGIBMGA000579	chr1
BGIBMGA000580	chr1
BGIBMGA000581	chr1
BGIBMGA000582	chr1
BGIBMGA000583	chr1
BGIBMGA000584	chr1
BGIBMGA000585	chr1
BGIBMGA000586	chr1
BGIBMGA000587	chr1
BGIBMGA000588	chr1
BGIBMGA000589	chr1
BGIBMGA000590	chr1
BGIBMGA000591	chr1
BGIBMGA000592	chr1
BGIBMGA000593	chr1
BGIBMGA000594	chr1
BGIBMGA000595	chr1
BGIBMGA000596	chr1
BGIBMGA000597	chr1
BGIBMGA000598	chr1
BGIBMGA000599	chr1
BGIBMGA000600	chr1
BGIBMGA000601	chr1
BGIBMGA000602	chr1
BGIBMGA000603	chr1
BGIBMGA000604	chr1
BGIBMGA000605	chr1
BGIBMGA000606	chr1
BGIBMGA000607	chr1
BGIBMGA000608	chr1
BGIBMGA000609	chr1
BGIBMGA000610	chr1
BGIBMGA000611	chr1
BGIBMGA000612	chr1
BGIBMGA000613	chr1
BGIBMGA000614	chr1
BGIBMGA000615	chr1
BGIBMGA000616	chr1
BGIBMGA000617	chr1
BGIBMGA000618	chr1
BGIBMGA000619	chr1
BGIBMGA000620	chr1
BGIBMGA000621	chr1
BGIBMGA000622	chr1
BGIBMGA000623	chr1
BGIBMGA000624	chr1
BGIBMGA000625	chr1
BGIBMGA000626	chr1
BGIBMGA000627	chr1
BGIBMGA000628	chr1
BGIBMGA000629	chr1
BGIBMGA000630	chr1
BGIBMGA000631	chr1
BGIBMGA000632	chr1
BGIBMGA000633	chr1
BGIBMGA000634	chr1
BGIBMGA000635	chr1
BGIBMGA000636	chr1
BGIBMGA000637	chr1
BGIBMGA000638	chr1
BGIBMGA000639	chr1
BGIBMGA000640	chr1
BGIBMGA000641	chr1
BGIBMGA000642	chr1
BGIBMGA000643	chr1
BGIBMGA000644	chr1
BGIBMGA000645	chr1
BGIBMGA000646	chr1
BGIBMGA000647	chr1
BGIBMGA000648	chr1
BGIBMGA000649	chr1
BGIBMGA000650	chr1
BGIBMGA000651	chr1
BGIBMGA000652	chr1
BGIBMGA000653	chr1
BGIBMGA000654	chr1
BGIBMGA000655	chr1
BGIBMGA000656	chr1
BGIBMGA000657	chr1
BGIBMGA000658	chr1
BGIBMGA000659	chr1
BGIBMGA000660	chr1
BGIBMGA000661	chr1
BGIBMGA000662	chr1
BGIBMGA000663	chr1
BGIBMGA000664	chr1
BGIBMGA000665	chr1
BGIBMGA000666	chr1
BGIBMGA000667	chr1
BGIBMGA000668	chr1
BGIBMGA000669	chr1
BGIBMGA000670	chr1
BGIBMGA000671	chr1
BGIBMGA000672	chr1
BGIBMGA000673	chr1
BGIBMGA000674	chr1
BGIBMGA000675	chr1
BGIBMGA000676	chr1
BGIBMGA000677	chr1
BGIBMGA000678	chr1
BGIBMGA000679	chr1
BGIBMGA000680	chr1
BGIBMGA000681	chr1
BGIBMGA000682	chr1
BGIBMGA000683	chr1
BGIBMGA000684	chr1
BGIBMGA000685	chr1
BGIBMGA000686	chr1
BGIBMGA000687	chr1
BGIBMGA000688	chr1
BGIBMGA000689	chr1
BGIBMGA000690	chr1
BGIBMGA000691	chr1
BGIBMGA000692	chr1
BGIBMGA000693	chr1
BGIBMGA000694	chr1
BGIBMGA000695	chr1
BGIBMGA000696	chr1
BGIBMGA000697	chr1
BGIBMGA000698	chr1
BGIBMGA000699	chr1
BGIBMGA000700	chr1
BGIBMGA000701	chr1
BGIBMGA000702	chr1
BGIBMGA000703	chr1
BGIBMGA000704	chr1
BGIBMGA000705	chr1
BGIBMGA000706	chr1
BGIBMGA000707	chr1
BGIBMGA000708	chr1
BGIBMGA000709	chr1
BGIBMGA000710	chr1
BGIBMGA000711	chr1
BGIBMGA000712	chr1
BGIBMGA000713	chr1
BGIBMGA000714	chr1
BGIBMGA000715	chr1
BGIBMGA000716	chr1
BGIBMGA000717	chr1
BGIBMGA000718	chr1
BGIBMGA000719	chr1
BGIBMGA000720	chr1
BGIBMGA000721	chr1
BGIBMGA000722	chr1
BGIBMGA000723	chr1
BGIBMGA000724	chr1
BGIBMGA000725	chr1
BGIBMGA000726	chr1
BGIBMGA000727	chr1
BGIBMGA000728	chr1
BGIBMGA000729	chr1
BGIBMGA000730	chr1
BGIBMGA000731	chr1
BGIBMGA000732	chr1
BGIBMGA000733	chr1
BGIBMGA000734	chr1
BGIBMGA000735	chr1
BGIBMGA000736	chr1
BGIBMGA000737	chr1
BGIBMGA000738	chr1
BGIBMGA000739	chr1
BGIBMGA000740	chr1
BGIBMGA000741	chr1
BGIBMGA000742	chr1
BGIBMGA000743	chr1
BGIBMGA000744	chr1
BGIBMGA000745	chr1
BGIBMGA000746	chr1
BGIBMGA000747	chr1
BGIBMGA000748	chr1
BGIBMGA000749	chr1
BGIBMGA000750	chr25
BGIBMGA000751	chr25
BGIBMGA000752	chr25
BGIBMGA000753	chr25
BGIBMGA000754	chr25
BGIBMGA000755	chr25
BGIBMGA000756	chr25
BGIBMGA000757	chr25
BGIBMGA000758	chr25
BGIBMGA000759	chr25
BGIBMGA000760	chr25
BGIBMGA000761	chr25
BGIBMGA000762	chr25
BGIBMGA000763	chr25
BGIBMGA000764	chr25
BGIBMGA000765	chr25
BGIBMGA000766	chr25
BGIBMGA000767	chr25
BGIBMGA000768	chr25
BGIBMGA000769	chr25
BGIBMGA000770	chr25
BGIBMGA000771	chr25
BGIBMGA000772	chr25
BGIBMGA000773	chr25
BGIBMGA000774	chr25
BGIBMGA000775	chr25
BGIBMGA000776	chr25
BGIBMGA000777	chr25
BGIBMGA000778	chr25
BGIBMGA000779	chr25
BGIBMGA000780	chr25
BGIBMGA000781	chr25
BGIBMGA000782	chr25
BGIBMGA000783	chr25
BGIBMGA000784	chr25
BGIBMGA000785	chr25
BGIBMGA000786	chr25
BGIBMGA000787	chr25
BGIBMGA000788	chr25
BGIBMGA000789	chr25
BGIBMGA000790	chr25
BGIBMGA000791	chr25
BGIBMGA000792	chr25
BGIBMGA000793	chr25
BGIBMGA000794	chr25
BGIBMGA000795	chr25
BGIBMGA000796	chr25
BGIBMGA000797	chr25
BGIBMGA000798	chr25
BGIBMGA000799	chr25
BGIBMGA000800	chr25
BGIBMGA000801	chr25
BGIBMGA000802	chr25
BGIBMGA000803	chr25
BGIBMGA000804	chr25
BGIBMGA000805	chr25
BGIBMGA000806	chr25
BGIBMGA000807	chr25
BGIBMGA000808	chr25
BGIBMGA000809	chr25
BGIBMGA000810	chr25
BGIBMGA000811	chr25
BGIBMGA000812	chr25
BGIBMGA000813	chr25
BGIBMGA000814	chr25
BGIBMGA000815	chr25
BGIBMGA000816	chr25
BGIBMGA000817	chr25
BGIBMGA000818	chr25
BGIBMGA000819	chr25
BGIBMGA000820	chr25
BGIBMGA000821	chr25
BGIBMGA000822	chr25
BGIBMGA000823	chr25
BGIBMGA000824	chr25
BGIBMGA000826	chr26
BGIBMGA000827	chr26
BGIBMGA000828	chr26
BGIBMGA000837	chr13
BGIBMGA000838	chr13
BGIBMGA000839	chr13
BGIBMGA000840	chr13
BGIBMGA000841	chr13
BGIBMGA000842	chr13
BGIBMGA000843	chr13
BGIBMGA000844	chr13
BGIBMGA000845	chr13
BGIBMGA000846	chr13
BGIBMGA000847	chr13
BGIBMGA000848	chr13
BGIBMGA000849	chr13
BGIBMGA000850	chr13
BGIBMGA000851	chr13
BGIBMGA000852	chr13
BGIBMGA000853	chr13
BGIBMGA000854	chr13
BGIBMGA000855	chr13
BGIBMGA000856	chr13
BGIBMGA000857	chr13
BGIBMGA000858	chr13
BGIBMGA000859	chr13
BGIBMGA000860	chr13
BGIBMGA000861	chr13
BGIBMGA000862	chr13
BGIBMGA000863	chr13
BGIBMGA000864	chr13
BGIBMGA000865	chr13
BGIBMGA000866	chr13
BGIBMGA000867	chr13
BGIBMGA000868	chr13
BGIBMGA000869	chr13
BGIBMGA000870	chr13
BGIBMGA000871	chr13
BGIBMGA000872	chr13
BGIBMGA000873	chr13
BGIBMGA000874	chr13
BGIBMGA000875	chr13
BGIBMGA000876	chr13
BGIBMGA000877	chr13
BGIBMGA000878	chr13
BGIBMGA000879	chr13
BGIBMGA000880	chr13
BGIBMGA000881	chr13
BGIBMGA000882	chr13
BGIBMGA000883	chr13
BGIBMGA000884	chr13
BGIBMGA000885	chr13
BGIBMGA000886	chr13
BGIBMGA000887	chr13
BGIBMGA000888	chr13
BGIBMGA000889	chr13
BGIBMGA000890	chr13
BGIBMGA000891	chr13
BGIBMGA000892	chr13
BGIBMGA000893	chr13
BGIBMGA000894	chr13
BGIBMGA000895	chr13
BGIBMGA000896	chr13
BGIBMGA000897	chr13
BGIBMGA000898	chr13
BGIBMGA000899	chr13
BGIBMGA000900	chr13
BGIBMGA000901	chr13
BGIBMGA000902	chr13
BGIBMGA000903	chr13
BGIBMGA000904	chr13
BGIBMGA000905	chr13
BGIBMGA000906	chr13
BGIBMGA000907	chr13
BGIBMGA000908	chr13
BGIBMGA000909	chr13
BGIBMGA000910	chr13
BGIBMGA000911	chr13
BGIBMGA000912	chr13
BGIBMGA000913	chr13
BGIBMGA000914	chr13
BGIBMGA000915	chr13
BGIBMGA000916	chr13
BGIBMGA000917	chr13
BGIBMGA000918	chr13
BGIBMGA000919	chr13
BGIBMGA000920	chr13
BGIBMGA000921	chr13
BGIBMGA000922	chr13
BGIBMGA000923	chr13
BGIBMGA000924	chr13
BGIBMGA000925	chr13
BGIBMGA000926	chr13
BGIBMGA000927	chr13
BGIBMGA000928	chr13
BGIBMGA000929	chr13
BGIBMGA000930	chr13
BGIBMGA000931	chr13
BGIBMGA000932	chr13
BGIBMGA000933	chr13
BGIBMGA000934	chr13
BGIBMGA000935	chr13
BGIBMGA000936	chr13
BGIBMGA000937	chr13
BGIBMGA000938	chr13
BGIBMGA000939	chr13
BGIBMGA000940	chr13
BGIBMGA000941	chr13
BGIBMGA000942	chr13
BGIBMGA000943	chr13
BGIBMGA000944	chr13
BGIBMGA000945	chr13
BGIBMGA000946	chr13
BGIBMGA000947	chr13
BGIBMGA000948	chr13
BGIBMGA000949	chr13
BGIBMGA000950	chr13
BGIBMGA000951	chr13
BGIBMGA000952	chr13
BGIBMGA000953	chr13
BGIBMGA000954	chr13
BGIBMGA000955	chr13
BGIBMGA000956	chr13
BGIBMGA000957	chr13
BGIBMGA000958	chr13
BGIBMGA000959	chr13
BGIBMGA000960	chr13
BGIBMGA000961	chr13
BGIBMGA000962	chr13
BGIBMGA000963	chr13
BGIBMGA000964	chr13
BGIBMGA000965	chr13
BGIBMGA000966	chr13
BGIBMGA000967	chr13
BGIBMGA000968	chr13
BGIBMGA000969	chr13
BGIBMGA000970	chr13
BGIBMGA000971	chr13
BGIBMGA000972	chr13
BGIBMGA000973	chr13
BGIBMGA000974	chr13
BGIBMGA000975	chr13
BGIBMGA000976	chr13
BGIBMGA000977	chr13
BGIBMGA000978	chr13
BGIBMGA000979	chr13
BGIBMGA000980	chr13
BGIBMGA000981	chr13
BGIBMGA000982	chr13
BGIBMGA000983	chr13
BGIBMGA000984	chr13
BGIBMGA000985	chr13
BGIBMGA000986	chr13
BGIBMGA000987	chr13
BGIBMGA000988	chr13
BGIBMGA000989	chr13
BGIBMGA000990	chr13
BGIBMGA000991	chr13
BGIBMGA000992	chr13
BGIBMGA000993	chr13
BGIBMGA000994	chr13
BGIBMGA000995	chr13
BGIBMGA000996	chr13
BGIBMGA000997	chr13
BGIBMGA000998	chr13
BGIBMGA000999	chr13
BGIBMGA001000	chr13
BGIBMGA001001	chr13
BGIBMGA001002	chr13
BGIBMGA001003	chr13
BGIBMGA001004	chr13
BGIBMGA001005	chr13
BGIBMGA001006	chr13
BGIBMGA001007	chr13
BGIBMGA001008	chr13
BGIBMGA001009	chr13
BGIBMGA001010	chr13
BGIBMGA001011	chr13
BGIBMGA001012	chr13
BGIBMGA001013	chr13
BGIBMGA001014	chr13
BGIBMGA001015	chr13
BGIBMGA001016	chr13
BGIBMGA001017	chr13
BGIBMGA001018	chr13
BGIBMGA001019	chr13
BGIBMGA001020	chr13
BGIBMGA001021	chr13
BGIBMGA001022	chr13
BGIBMGA001023	chr13
BGIBMGA001024	chr13
BGIBMGA001025	chr13
BGIBMGA001026	chr13
BGIBMGA001027	chr13
BGIBMGA001028	chr13
BGIBMGA001029	chr13
BGIBMGA001030	chr13
BGIBMGA001031	chr13
BGIBMGA001032	chr13
BGIBMGA001033	chr13
BGIBMGA001034	chr13
BGIBMGA001035	chr13
BGIBMGA001036	chr13
BGIBMGA001037	chr13
BGIBMGA001038	chr13
BGIBMGA001039	chr13
BGIBMGA001040	chr13
BGIBMGA001041	chr13
BGIBMGA001042	chr13
BGIBMGA001043	chr13
BGIBMGA001044	chr13
BGIBMGA001045	chr13
BGIBMGA001046	chr13
BGIBMGA001047	chr13
BGIBMGA001048	chr13
BGIBMGA001049	chr13
BGIBMGA001050	chr13
BGIBMGA001051	chr13
BGIBMGA001052	chr13
BGIBMGA001053	chr13
BGIBMGA001054	chr13
BGIBMGA001055	chr13
BGIBMGA001056	chr13
BGIBMGA001057	chr13
BGIBMGA001058	chr13
BGIBMGA001059	chr13
BGIBMGA001060	chr13
BGIBMGA001061	chr13
BGIBMGA001062	chr13
BGIBMGA001063	chr13
BGIBMGA001064	chr13
BGIBMGA001065	chr13
BGIBMGA001066	chr13
BGIBMGA001067	chr13
BGIBMGA001068	chr13
BGIBMGA001069	chr13
BGIBMGA001070	chr13
BGIBMGA001071	chr13
BGIBMGA001072	chr13
BGIBMGA001073	chr13
BGIBMGA001074	chr13
BGIBMGA001075	chr13
BGIBMGA001076	chr13
BGIBMGA001077	chr13
BGIBMGA001078	chr13
BGIBMGA001079	chr13
BGIBMGA001080	chr13
BGIBMGA001081	chr13
BGIBMGA001082	chr13
BGIBMGA001083	chr13
BGIBMGA001084	chr13
BGIBMGA001085	chr13
BGIBMGA001086	chr13
BGIBMGA001087	chr13
BGIBMGA001088	chr13
BGIBMGA001089	chr13
BGIBMGA001090	chr13
BGIBMGA001091	chr13
BGIBMGA001092	chr13
BGIBMGA001093	chr13
BGIBMGA001094	chr13
BGIBMGA001095	chr13
BGIBMGA001096	chr13
BGIBMGA001097	chr13
BGIBMGA001098	chr13
BGIBMGA001099	chr13
BGIBMGA001100	chr13
BGIBMGA001101	chr13
BGIBMGA001102	chr13
BGIBMGA001103	chr13
BGIBMGA001104	chr13
BGIBMGA001105	chr13
BGIBMGA001106	chr13
BGIBMGA001107	chr13
BGIBMGA001108	chr13
BGIBMGA001109	chr13
BGIBMGA001110	chr13
BGIBMGA001111	chr13
BGIBMGA001112	chr13
BGIBMGA001113	chr13
BGIBMGA001114	chr13
BGIBMGA001115	chr13
BGIBMGA001116	chr13
BGIBMGA001117	chr13
BGIBMGA001118	chr13
BGIBMGA001119	chr13
BGIBMGA001120	chr13
BGIBMGA001121	chr13
BGIBMGA001122	chr13
BGIBMGA001123	chr13
BGIBMGA001124	chr13
BGIBMGA001125	chr13
BGIBMGA001126	chr13
BGIBMGA001127	chr13
BGIBMGA001128	chr13
BGIBMGA001129	chr13
BGIBMGA001130	chr13
BGIBMGA001131	chr13
BGIBMGA001132	chr13
BGIBMGA001133	chr13
BGIBMGA001134	chr13
BGIBMGA001135	chr13
BGIBMGA001136	chr13
BGIBMGA001137	chr13
BGIBMGA001138	chr13
BGIBMGA001139	chr13
BGIBMGA001140	chr13
BGIBMGA001141	chr13
BGIBMGA001142	chr13
BGIBMGA001143	chr13
BGIBMGA001144	chr13
BGIBMGA001145	chr13
BGIBMGA001146	chr13
BGIBMGA001147	chr13
BGIBMGA001148	chr13
BGIBMGA001149	chr13
BGIBMGA001150	chr13
BGIBMGA001151	chr13
BGIBMGA001152	chr13
BGIBMGA001153	chr13
BGIBMGA001154	chr13
BGIBMGA001155	chr13
BGIBMGA001156	chr13
BGIBMGA001157	chr13
BGIBMGA001158	chr13
BGIBMGA001159	chr13
BGIBMGA001160	chr13
BGIBMGA001161	chr13
BGIBMGA001162	chr13
BGIBMGA001163	chr13
BGIBMGA001164	chr13
BGIBMGA001165	chr13
BGIBMGA001166	chr13
BGIBMGA001167	chr13
BGIBMGA001168	chr13
BGIBMGA001169	chr13
BGIBMGA001170	chr13
BGIBMGA001171	chr13
BGIBMGA001172	chr13
BGIBMGA001173	chr13
BGIBMGA001174	chr13
BGIBMGA001175	chr13
BGIBMGA001176	chr13
BGIBMGA001177	chr13
BGIBMGA001178	chr13
BGIBMGA001179	chr13
BGIBMGA001180	chr13
BGIBMGA001181	chr13
BGIBMGA001182	chr13
BGIBMGA001183	chr13
BGIBMGA001184	chr13
BGIBMGA001185	chr13
BGIBMGA001186	chr13
BGIBMGA001187	chr13
BGIBMGA001188	chr13
BGIBMGA001189	chr13
BGIBMGA001190	chr13
BGIBMGA001191	chr13
BGIBMGA001192	chr13
BGIBMGA001193	chr13
BGIBMGA001194	chr13
BGIBMGA001195	chr13
BGIBMGA001196	chr13
BGIBMGA001197	chr13
BGIBMGA001198	chr13
BGIBMGA001199	chr13
BGIBMGA001200	chr13
BGIBMGA001201	chr13
BGIBMGA001202	chr13
BGIBMGA001203	chr13
BGIBMGA001204	chr13
BGIBMGA001205	chr13
BGIBMGA001206	chr13
BGIBMGA001207	chr13
BGIBMGA001208	chr13
BGIBMGA001209	chr13
BGIBMGA001210	chr13
BGIBMGA001211	chr13
BGIBMGA001212	chr13
BGIBMGA001213	chr13
BGIBMGA001214	chr13
BGIBMGA001215	chr13
BGIBMGA001216	chr13
BGIBMGA001217	chr13
BGIBMGA001218	chr13
BGIBMGA001219	chr13
BGIBMGA001220	chr13
BGIBMGA001221	chr13
BGIBMGA001222	chr13
BGIBMGA001223	chr13
BGIBMGA001224	chr13
BGIBMGA001225	chr13
BGIBMGA001226	chr13
BGIBMGA001227	chr13
BGIBMGA001228	chr13
BGIBMGA001229	chr13
BGIBMGA001230	chr13
BGIBMGA001231	chr13
BGIBMGA001232	chr13
BGIBMGA001233	chr13
BGIBMGA001234	chr13
BGIBMGA001235	chr13
BGIBMGA001236	chr13
BGIBMGA001237	chr13
BGIBMGA001238	chr13
BGIBMGA001239	chr13
BGIBMGA001240	chr13
BGIBMGA001241	chr13
BGIBMGA001242	chr13
BGIBMGA001243	chr13
BGIBMGA001244	chr13
BGIBMGA001245	chr13
BGIBMGA001246	chr13
BGIBMGA001247	chr13
BGIBMGA001248	chr13
BGIBMGA001249	chr13
BGIBMGA001250	chr13
BGIBMGA001251	chr13
BGIBMGA001252	chr13
BGIBMGA001253	chr13
BGIBMGA001254	chr13
BGIBMGA001255	chr13
BGIBMGA001256	chr13
BGIBMGA001257	chr13
BGIBMGA001258	chr13
BGIBMGA001259	chr13
BGIBMGA001260	chr13
BGIBMGA001261	chr13
BGIBMGA001262	chr13
BGIBMGA001263	chr13
BGIBMGA001264	chr13
BGIBMGA001265	chr13
BGIBMGA001266	chr13
BGIBMGA001267	chr13
BGIBMGA001268	chr13
BGIBMGA001269	chr13
BGIBMGA001270	chr13
BGIBMGA001271	chr13
BGIBMGA001272	chr13
BGIBMGA001273	chr13
BGIBMGA001274	chr13
BGIBMGA001275	chr13
BGIBMGA001276	chr13
BGIBMGA001277	chr13
BGIBMGA001278	chr13
BGIBMGA001279	chr13
BGIBMGA001280	chr13
BGIBMGA001281	chr13
BGIBMGA001282	chr13
BGIBMGA001283	chr13
BGIBMGA001284	chr13
BGIBMGA001285	chr13
BGIBMGA001286	chr13
BGIBMGA001287	chr13
BGIBMGA001288	chr13
BGIBMGA001289	chr13
BGIBMGA001290	chr13
BGIBMGA001291	chr13
BGIBMGA001292	chr13
BGIBMGA001293	chr13
BGIBMGA001294	chr13
BGIBMGA001295	chr13
BGIBMGA001296	chr13
BGIBMGA001297	chr13
BGIBMGA001298	chr13
BGIBMGA001299	chr13
BGIBMGA001300	chr13
BGIBMGA001301	chr13
BGIBMGA001302	chr13
BGIBMGA001303	chr13
BGIBMGA001304	chr13
BGIBMGA001305	chr13
BGIBMGA001306	chr13
BGIBMGA001307	chr23
BGIBMGA001308	chr23
BGIBMGA001309	chr23
BGIBMGA001310	chr23
BGIBMGA001311	chr23
BGIBMGA001312	chr23
BGIBMGA001313	chr23
BGIBMGA001314	chr23
BGIBMGA001315	chr23
BGIBMGA001316	chr23
BGIBMGA001317	chr23
BGIBMGA001318	chr23
BGIBMGA001319	chr23
BGIBMGA001320	chr23
BGIBMGA001321	chr23
BGIBMGA001322	chr23
BGIBMGA001323	chr23
BGIBMGA001324	chr23
BGIBMGA001325	chr23
BGIBMGA001326	chr23
BGIBMGA001327	chr23
BGIBMGA001328	chr23
BGIBMGA001329	chr23
BGIBMGA001330	chr23
BGIBMGA001344	chr2
BGIBMGA001345	chr2
BGIBMGA001346	chr2
BGIBMGA001347	chr2
BGIBMGA001348	chr2
BGIBMGA001349	chr2
BGIBMGA001350	chr2
BGIBMGA001351	chr2
BGIBMGA001352	chr2
BGIBMGA001353	chr2
BGIBMGA001354	chr2
BGIBMGA001355	chr2
BGIBMGA001356	chr2
BGIBMGA001357	chr2
BGIBMGA001358	chr2
BGIBMGA001359	chr2
BGIBMGA001360	chr2
BGIBMGA001361	chr2
BGIBMGA001362	chr2
BGIBMGA001363	chr2
BGIBMGA001364	chr2
BGIBMGA001365	chr2
BGIBMGA001366	chr2
BGIBMGA001367	chr2
BGIBMGA001368	chr2
BGIBMGA001369	chr2
BGIBMGA001370	chr2
BGIBMGA001371	chr2
BGIBMGA001372	chr2
BGIBMGA001373	chr2
BGIBMGA001374	chr2
BGIBMGA001375	chr2
BGIBMGA001376	chr2
BGIBMGA001377	chr2
BGIBMGA001378	chr2
BGIBMGA001379	chr2
BGIBMGA001380	chr2
BGIBMGA001381	chr2
BGIBMGA001385	chr21
BGIBMGA001386	chr21
BGIBMGA001387	chr21
BGIBMGA001388	chr21
BGIBMGA001389	chr21
BGIBMGA001390	chr21
BGIBMGA001391	chr21
BGIBMGA001392	chr21
BGIBMGA001393	chr21
BGIBMGA001394	chr21
BGIBMGA001395	chr21
BGIBMGA001396	chr21
BGIBMGA001397	chr21
BGIBMGA001398	chr21
BGIBMGA001399	chr21
BGIBMGA001400	chr21
BGIBMGA001401	chr21
BGIBMGA001402	chr21
BGIBMGA001403	chr21
BGIBMGA001404	chr21
BGIBMGA001405	chr21
BGIBMGA001406	chr21
BGIBMGA001407	chr21
BGIBMGA001408	chr21
BGIBMGA001409	chr21
BGIBMGA001410	chr21
BGIBMGA001411	chr21
BGIBMGA001412	chr21
BGIBMGA001413	chr21
BGIBMGA001414	chr21
BGIBMGA001415	chr21
BGIBMGA001416	chr21
BGIBMGA001417	chr21
BGIBMGA001418	chr21
BGIBMGA001419	chr21
BGIBMGA001420	chr21
BGIBMGA001421	chr21
BGIBMGA001422	chr21
BGIBMGA001423	chr21
BGIBMGA001424	chr21
BGIBMGA001425	chr21
BGIBMGA001426	chr21
BGIBMGA001427	chr21
BGIBMGA001428	chr21
BGIBMGA001429	chr21
BGIBMGA001430	chr21
BGIBMGA001431	chr21
BGIBMGA001432	chr21
BGIBMGA001433	chr21
BGIBMGA001434	chr21
BGIBMGA001435	chr21
BGIBMGA001436	chr21
BGIBMGA001437	chr21
BGIBMGA001438	chr21
BGIBMGA001439	chr21
BGIBMGA001440	chr21
BGIBMGA001441	chr21
BGIBMGA001442	chr21
BGIBMGA001443	chr21
BGIBMGA001444	chr21
BGIBMGA001445	chr21
BGIBMGA001446	chr21
BGIBMGA001447	chr21
BGIBMGA001448	chr21
BGIBMGA001449	chr21
BGIBMGA001450	chr21
BGIBMGA001451	chr21
BGIBMGA001452	chr21
BGIBMGA001453	chr21
BGIBMGA001454	chr21
BGIBMGA001455	chr21
BGIBMGA001456	chr21
BGIBMGA001457	chr21
BGIBMGA001458	chr21
BGIBMGA001459	chr21
BGIBMGA001460	chr21
BGIBMGA001461	chr21
BGIBMGA001462	chr21
BGIBMGA001463	chr21
BGIBMGA001464	chr21
BGIBMGA001465	chr21
BGIBMGA001466	chr21
BGIBMGA001467	chr21
BGIBMGA001468	chr21
BGIBMGA001469	chr21
BGIBMGA001470	chr21
BGIBMGA001471	chr21
BGIBMGA001472	chr21
BGIBMGA001473	chr21
BGIBMGA001474	chr21
BGIBMGA001475	chr21
BGIBMGA001476	chr21
BGIBMGA001477	chr21
BGIBMGA001478	chr21
BGIBMGA001479	chr21
BGIBMGA001480	chr21
BGIBMGA001481	chr21
BGIBMGA001482	chr21
BGIBMGA001483	chr21
BGIBMGA001484	chr21
BGIBMGA001485	chr21
BGIBMGA001486	chr21
BGIBMGA001487	chr21
BGIBMGA001488	chr21
BGIBMGA001489	chr21
BGIBMGA001490	chr21
BGIBMGA001491	chr21
BGIBMGA001492	chr21
BGIBMGA001493	chr21
BGIBMGA001494	chr21
BGIBMGA001495	chr21
BGIBMGA001496	chr21
BGIBMGA001497	chr21
BGIBMGA001498	chr21
BGIBMGA001499	chr21
BGIBMGA001500	chr21
BGIBMGA001501	chr21
BGIBMGA001502	chr21
BGIBMGA001503	chr21
BGIBMGA001504	chr21
BGIBMGA001505	chr21
BGIBMGA001506	chr21
BGIBMGA001507	chr21
BGIBMGA001508	chr21
BGIBMGA001509	chr21
BGIBMGA001510	chr21
BGIBMGA001511	chr21
BGIBMGA001512	chr21
BGIBMGA001513	chr21
BGIBMGA001514	chr21
BGIBMGA001515	chr21
BGIBMGA001516	chr21
BGIBMGA001517	chr21
BGIBMGA001518	chr21
BGIBMGA001519	chr21
BGIBMGA001520	chr21
BGIBMGA001521	chr21
BGIBMGA001522	chr21
BGIBMGA001523	chr21
BGIBMGA001524	chr21
BGIBMGA001525	chr21
BGIBMGA001526	chr21
BGIBMGA001527	chr21
BGIBMGA001528	chr21
BGIBMGA001529	chr21
BGIBMGA001530	chr21
BGIBMGA001531	chr21
BGIBMGA001532	chr21
BGIBMGA001533	chr21
BGIBMGA001534	chr21
BGIBMGA001535	chr21
BGIBMGA001536	chr21
BGIBMGA001537	chr21
BGIBMGA001538	chr21
BGIBMGA001539	chr21
BGIBMGA001540	chr21
BGIBMGA001541	chr21
BGIBMGA001542	chr21
BGIBMGA001543	chr21
BGIBMGA001544	chr21
BGIBMGA001545	chr21
BGIBMGA001546	chr21
BGIBMGA001547	chr21
BGIBMGA001548	chr21
BGIBMGA001549	chr21
BGIBMGA001550	chr21
BGIBMGA001551	chr21
BGIBMGA001552	chr21
BGIBMGA001553	chr21
BGIBMGA001554	chr21
BGIBMGA001555	chr21
BGIBMGA001556	chr21
BGIBMGA001557	chr21
BGIBMGA001558	chr21
BGIBMGA001559	chr21
BGIBMGA001560	chr21
BGIBMGA001561	chr21
BGIBMGA001562	chr21
BGIBMGA001563	chr21
BGIBMGA001564	chr21
BGIBMGA001565	chr21
BGIBMGA001566	chr21
BGIBMGA001567	chr21
BGIBMGA001568	chr21
BGIBMGA001569	chr21
BGIBMGA001570	chr21
BGIBMGA001571	chr21
BGIBMGA001572	chr21
BGIBMGA001573	chr21
BGIBMGA001574	chr21
BGIBMGA001575	chr21
BGIBMGA001576	chr21
BGIBMGA001577	chr21
BGIBMGA001578	chr21
BGIBMGA001579	chr21
BGIBMGA001580	chr21
BGIBMGA001581	chr21
BGIBMGA001582	chr21
BGIBMGA001583	chr21
BGIBMGA001584	chr21
BGIBMGA001585	chr21
BGIBMGA001586	chr21
BGIBMGA001587	chr21
BGIBMGA001588	chr21
BGIBMGA001589	chr21
BGIBMGA001590	chr21
BGIBMGA001591	chr21
BGIBMGA001592	chr21
BGIBMGA001593	chr21
BGIBMGA001594	chr21
BGIBMGA001595	chr21
BGIBMGA001596	chr21
BGIBMGA001597	chr21
BGIBMGA001598	chr21
BGIBMGA001599	chr21
BGIBMGA001600	chr21
BGIBMGA001601	chr21
BGIBMGA001602	chr21
BGIBMGA001603	chr11
BGIBMGA001604	chr11
BGIBMGA001605	chr11
BGIBMGA001606	chr11
BGIBMGA001607	chr11
BGIBMGA001608	chr11
BGIBMGA001609	chr11
BGIBMGA001610	chr11
BGIBMGA001611	chr11
BGIBMGA001612	chr11
BGIBMGA001613	chr11
BGIBMGA001614	chr11
BGIBMGA001615	chr11
BGIBMGA001616	chr11
BGIBMGA001617	chr11
BGIBMGA001618	chr11
BGIBMGA001619	chr11
BGIBMGA001620	chr11
BGIBMGA001621	chr11
BGIBMGA001622	chr11
BGIBMGA001623	chr11
BGIBMGA001624	chr11
BGIBMGA001625	chr11
BGIBMGA001626	chr11
BGIBMGA001627	chr11
BGIBMGA001628	chr11
BGIBMGA001629	chr11
BGIBMGA001630	chr11
BGIBMGA001631	chr11
BGIBMGA001632	chr11
BGIBMGA001633	chr11
BGIBMGA001634	chr11
BGIBMGA001635	chr11
BGIBMGA001636	chr11
BGIBMGA001637	chr11
BGIBMGA001638	chr11
BGIBMGA001639	chr11
BGIBMGA001640	chr11
BGIBMGA001641	chr11
BGIBMGA001642	chr11
BGIBMGA001643	chr11
BGIBMGA001644	chr11
BGIBMGA001645	chr11
BGIBMGA001646	chr11
BGIBMGA001647	chr11
BGIBMGA001648	chr11
BGIBMGA001649	chr11
BGIBMGA001650	chr11
BGIBMGA001651	chr11
BGIBMGA001652	chr11
BGIBMGA001653	chr11
BGIBMGA001654	chr11
BGIBMGA001655	chr11
BGIBMGA001656	chr11
BGIBMGA001657	chr11
BGIBMGA001658	chr11
BGIBMGA001659	chr11
BGIBMGA001660	chr11
BGIBMGA001661	chr11
BGIBMGA001662	chr11
BGIBMGA001663	chr11
BGIBMGA001664	chr11
BGIBMGA001665	chr11
BGIBMGA001666	chr11
BGIBMGA001667	chr11
BGIBMGA001668	chr11
BGIBMGA001669	chr11
BGIBMGA001670	chr11
BGIBMGA001671	chr11
BGIBMGA001672	chr11
BGIBMGA001673	chr11
BGIBMGA001674	chr11
BGIBMGA001675	chr11
BGIBMGA001676	chr11
BGIBMGA001677	chr11
BGIBMGA001678	chr11
BGIBMGA001679	chr11
BGIBMGA001680	chr11
BGIBMGA001681	chr11
BGIBMGA001682	chr11
BGIBMGA001683	chr11
BGIBMGA001684	chr11
BGIBMGA001685	chr11
BGIBMGA001686	chr11
BGIBMGA001687	chr11
BGIBMGA001688	chr11
BGIBMGA001689	chr11
BGIBMGA001690	chr11
BGIBMGA001691	chr11
BGIBMGA001692	chr11
BGIBMGA001693	chr11
BGIBMGA001694	chr11
BGIBMGA001695	chr11
BGIBMGA001696	chr11
BGIBMGA001697	chr11
BGIBMGA001698	chr11
BGIBMGA001699	chr11
BGIBMGA001700	chr11
BGIBMGA001701	chr11
BGIBMGA001702	chr11
BGIBMGA001703	chr11
BGIBMGA001704	chr11
BGIBMGA001705	chr11
BGIBMGA001706	chr11
BGIBMGA001707	chr11
BGIBMGA001708	chr11
BGIBMGA001709	chr11
BGIBMGA001710	chr11
BGIBMGA001711	chr11
BGIBMGA001712	chr11
BGIBMGA001713	chr11
BGIBMGA001714	chr11
BGIBMGA001715	chr11
BGIBMGA001716	chr11
BGIBMGA001717	chr11
BGIBMGA001718	chr11
BGIBMGA001719	chr11
BGIBMGA001720	chr11
BGIBMGA001721	chr11
BGIBMGA001722	chr11
BGIBMGA001723	chr11
BGIBMGA001724	chr11
BGIBMGA001725	chr11
BGIBMGA001726	chr11
BGIBMGA001727	chr11
BGIBMGA001728	chr11
BGIBMGA001729	chr11
BGIBMGA001730	chr11
BGIBMGA001731	chr11
BGIBMGA001732	chr11
BGIBMGA001733	chr11
BGIBMGA001734	chr11
BGIBMGA001735	chr11
BGIBMGA001736	chr11
BGIBMGA001737	chr11
BGIBMGA001738	chr11
BGIBMGA001739	chr11
BGIBMGA001740	chr11
BGIBMGA001741	chr11
BGIBMGA001742	chr11
BGIBMGA001743	chr11
BGIBMGA001744	chr11
BGIBMGA001745	chr11
BGIBMGA001746	chr11
BGIBMGA001747	chr11
BGIBMGA001748	chr11
BGIBMGA001749	chr11
BGIBMGA001750	chr11
BGIBMGA001751	chr11
BGIBMGA001752	chr11
BGIBMGA001753	chr11
BGIBMGA001754	chr11
BGIBMGA001755	chr11
BGIBMGA001756	chr11
BGIBMGA001757	chr11
BGIBMGA001758	chr11
BGIBMGA001759	chr11
BGIBMGA001760	chr11
BGIBMGA001761	chr11
BGIBMGA001762	chr11
BGIBMGA001763	chr11
BGIBMGA001764	chr11
BGIBMGA001765	chr11
BGIBMGA001766	chr11
BGIBMGA001767	chr11
BGIBMGA001768	chr11
BGIBMGA001769	chr11
BGIBMGA001770	chr11
BGIBMGA001771	chr11
BGIBMGA001772	chr11
BGIBMGA001773	chr11
BGIBMGA001774	chr11
BGIBMGA001775	chr11
BGIBMGA001776	chr11
BGIBMGA001777	chr11
BGIBMGA001778	chr11
BGIBMGA001779	chr11
BGIBMGA001780	chr11
BGIBMGA001781	chr11
BGIBMGA001782	chr11
BGIBMGA001783	chr11
BGIBMGA001784	chr11
BGIBMGA001785	chr11
BGIBMGA001786	chr11
BGIBMGA001787	chr11
BGIBMGA001788	chr11
BGIBMGA001789	chr11
BGIBMGA001790	chr11
BGIBMGA001791	chr11
BGIBMGA001792	chr11
BGIBMGA001793	chr11
BGIBMGA001794	chr11
BGIBMGA001795	chr11
BGIBMGA001796	chr11
BGIBMGA001797	chr11
BGIBMGA001798	chr11
BGIBMGA001799	chr11
BGIBMGA001800	chr11
BGIBMGA001801	chr11
BGIBMGA001802	chr11
BGIBMGA001803	chr11
BGIBMGA001804	chr11
BGIBMGA001805	chr11
BGIBMGA001806	chr11
BGIBMGA001807	chr11
BGIBMGA001808	chr11
BGIBMGA001809	chr11
BGIBMGA001810	chr11
BGIBMGA001811	chr11
BGIBMGA001812	chr11
BGIBMGA001813	chr11
BGIBMGA001814	chr11
BGIBMGA001815	chr11
BGIBMGA001816	chr11
BGIBMGA001817	chr11
BGIBMGA001818	chr11
BGIBMGA001819	chr11
BGIBMGA001820	chr11
BGIBMGA001821	chr11
BGIBMGA001822	chr11
BGIBMGA001823	chr11
BGIBMGA001824	chr11
BGIBMGA001825	chr11
BGIBMGA001826	chr11
BGIBMGA001827	chr11
BGIBMGA001828	chr11
BGIBMGA001829	chr11
BGIBMGA001830	chr11
BGIBMGA001831	chr11
BGIBMGA001832	chr11
BGIBMGA001833	chr11
BGIBMGA001834	chr11
BGIBMGA001835	chr11
BGIBMGA001836	chr19
BGIBMGA001837	chr19
BGIBMGA001838	chr19
BGIBMGA001839	chr19
BGIBMGA001840	chr19
BGIBMGA001841	chr19
BGIBMGA001842	chr19
BGIBMGA001843	chr19
BGIBMGA001844	chr19
BGIBMGA001845	chr19
BGIBMGA001846	chr19
BGIBMGA001847	chr19
BGIBMGA001848	chr19
BGIBMGA001849	chr19
BGIBMGA001850	chr19
BGIBMGA001851	chr19
BGIBMGA001852	chr19
BGIBMGA001853	chr19
BGIBMGA001854	chr19
BGIBMGA001855	chr19
BGIBMGA001856	chr19
BGIBMGA001857	chr19
BGIBMGA001858	chr19
BGIBMGA001859	chr19
BGIBMGA001860	chr19
BGIBMGA001861	chr19
BGIBMGA001862	chr19
BGIBMGA001863	chr19
BGIBMGA001864	chr19
BGIBMGA001865	chr19
BGIBMGA001866	chr19
BGIBMGA001867	chr19
BGIBMGA001868	chr19
BGIBMGA001869	chr19
BGIBMGA001870	chr19
BGIBMGA001871	chr19
BGIBMGA001872	chr19
BGIBMGA001873	chr19
BGIBMGA001874	chr19
BGIBMGA001875	chr19
BGIBMGA001876	chr19
BGIBMGA001877	chr19
BGIBMGA001878	chr19
BGIBMGA001879	chr19
BGIBMGA001880	chr19
BGIBMGA001881	chr19
BGIBMGA001882	chr19
BGIBMGA001883	chr19
BGIBMGA001884	chr19
BGIBMGA001885	chr19
BGIBMGA001886	chr19
BGIBMGA001887	chr19
BGIBMGA001888	chr19
BGIBMGA001889	chr19
BGIBMGA001890	chr19
BGIBMGA001891	chr19
BGIBMGA001892	chr19
BGIBMGA001893	chr19
BGIBMGA001894	chr19
BGIBMGA001895	chr19
BGIBMGA001896	chr19
BGIBMGA001897	chr19
BGIBMGA001898	chr19
BGIBMGA001899	chr19
BGIBMGA001900	chr19
BGIBMGA001901	chr19
BGIBMGA001902	chr19
BGIBMGA001903	chr19
BGIBMGA001904	chr19
BGIBMGA001905	chr19
BGIBMGA001906	chr19
BGIBMGA001907	chr19
BGIBMGA001908	chr19
BGIBMGA001909	chr19
BGIBMGA001910	chr19
BGIBMGA001911	chr19
BGIBMGA001912	chr19
BGIBMGA001913	chr19
BGIBMGA001914	chr19
BGIBMGA001915	chr19
BGIBMGA001916	chr19
BGIBMGA001917	chr19
BGIBMGA001918	chr19
BGIBMGA001919	chr19
BGIBMGA001920	chr19
BGIBMGA001921	chr19
BGIBMGA001922	chr19
BGIBMGA001923	chr19
BGIBMGA001924	chr19
BGIBMGA001925	chr19
BGIBMGA001926	chr19
BGIBMGA001927	chr19
BGIBMGA001928	chr19
BGIBMGA001929	chr19
BGIBMGA001930	chr19
BGIBMGA001931	chr19
BGIBMGA001932	chr19
BGIBMGA001933	chr19
BGIBMGA001934	chr19
BGIBMGA001935	chr19
BGIBMGA001936	chr19
BGIBMGA001937	chr19
BGIBMGA001938	chr19
BGIBMGA001939	chr19
BGIBMGA001940	chr19
BGIBMGA001941	chr19
BGIBMGA001942	chr19
BGIBMGA001943	chr19
BGIBMGA001944	chr19
BGIBMGA001945	chr19
BGIBMGA001946	chr19
BGIBMGA001947	chr19
BGIBMGA001948	chr19
BGIBMGA001949	chr19
BGIBMGA001950	chr19
BGIBMGA001951	chr19
BGIBMGA001952	chr19
BGIBMGA001953	chr19
BGIBMGA001954	chr19
BGIBMGA001955	chr19
BGIBMGA001956	chr19
BGIBMGA001957	chr19
BGIBMGA001958	chr19
BGIBMGA001959	chr19
BGIBMGA001960	chr19
BGIBMGA001961	chr19
BGIBMGA001962	chr19
BGIBMGA001963	chr19
BGIBMGA001964	chr19
BGIBMGA001965	chr19
BGIBMGA001966	chr19
BGIBMGA001967	chr19
BGIBMGA001968	chr19
BGIBMGA001969	chr19
BGIBMGA001970	chr19
BGIBMGA001971	chr19
BGIBMGA001972	chr19
BGIBMGA001973	chr19
BGIBMGA001974	chr19
BGIBMGA001975	chr19
BGIBMGA001976	chr19
BGIBMGA001977	chr19
BGIBMGA001978	chr19
BGIBMGA001979	chr19
BGIBMGA001980	chr19
BGIBMGA001981	chr19
BGIBMGA001982	chr19
BGIBMGA001983	chr19
BGIBMGA001984	chr19
BGIBMGA001985	chr19
BGIBMGA001986	chr19
BGIBMGA001987	chr19
BGIBMGA001988	chr19
BGIBMGA001989	chr1
BGIBMGA001990	chr1
BGIBMGA001991	chr1
BGIBMGA001992	chr1
BGIBMGA001993	chr1
BGIBMGA001994	chr1
BGIBMGA001995	chr1
BGIBMGA001996	chr1
BGIBMGA001997	chr1
BGIBMGA001998	chr1
BGIBMGA001999	chr1
BGIBMGA002000	chr1
BGIBMGA002001	chr1
BGIBMGA002002	chr1
BGIBMGA002003	chr1
BGIBMGA002004	chr1
BGIBMGA002005	chr1
BGIBMGA002006	chr1
BGIBMGA002007	chr1
BGIBMGA002008	chr1
BGIBMGA002009	chr1
BGIBMGA002010	chr1
BGIBMGA002011	chr1
BGIBMGA002012	chr1
BGIBMGA002013	chr1
BGIBMGA002014	chr1
BGIBMGA002015	chr1
BGIBMGA002016	chr1
BGIBMGA002017	chr1
BGIBMGA002018	chr1
BGIBMGA002019	chr1
BGIBMGA002020	chr1
BGIBMGA002021	chr1
BGIBMGA002022	chr1
BGIBMGA002023	chr1
BGIBMGA002024	chr1
BGIBMGA002025	chr1
BGIBMGA002026	chr1
BGIBMGA002027	chr1
BGIBMGA002028	chr1
BGIBMGA002029	chr1
BGIBMGA002030	chr1
BGIBMGA002031	chr1
BGIBMGA002032	chr1
BGIBMGA002033	chr1
BGIBMGA002034	chr1
BGIBMGA002035	chr1
BGIBMGA002036	chr1
BGIBMGA002037	chr1
BGIBMGA002038	chr1
BGIBMGA002039	chr1
BGIBMGA002040	chr1
BGIBMGA002041	chr1
BGIBMGA002042	chr1
BGIBMGA002043	chr1
BGIBMGA002044	chr1
[truncated: 11,790 more rows]
