# Supplementary material for: The deep conservation of the Lepidoptera Z chromosome suggests a non-canonical origin of the W
Source: Nat Commun. 2017 Nov 14;8:1486. doi: 10.1038/s41467-017-01663-5 (PMC5684275; doi:10.1038/s41467-017-01663-5)
Supplement: Supplementary file 14 — Supplementary Data 11 [file 41467_2017_1663_MOESM14_ESM.txt]

“ Supplementary Data 11: Female and male coverage values of scaffolds assigned to B. mori chromosomes in C. ohridella.”
ScaffoldName	Bmori_Gene	Bmori_Chrom	ScaffoldLength	cov_Male	cov_Female
Contig1	BGIBMGA005714	27	17127	69	73
Contig10	BGIBMGA009443	14	11427	69	67
Contig1004	BGIBMGA001938	19	2690	77	74
Contig1006	BGIBMGA009525	14	2484	74	73
Contig10145	BGIBMGA009913	8	3175	57	55
Contig1024	BGIBMGA008526	18	2617	250	174
Contig10253	BGIBMGA007864	15	2162	55	48
Contig10285	BGIBMGA005640	17	5233	62	52
Contig10286	BGIBMGA004334	20	2242	28	29
Contig1031	BGIBMGA008304	18	2719	54	31
Contig10369	BGIBMGA004767	25	4976	50	43
Contig10443	BGIBMGA006324	6	1263	21.5	25
Contig1047	BGIBMGA005670	16	2427	85	56
Contig1047	BGIBMGA013031	16	2427	85	56
Contig1056	BGIBMGA004782	25	2415	88	77
Contig10565	BGIBMGA006628	10	2374	62	64
Contig10609	BGIBMGA004885	25	10309	64	64
Contig1064	BGIBMGA010139	7	2407	58	59
Contig1067	BGIBMGA007548	15	5783	115	169
Contig10690	BGIBMGA006367	6	5509	40	42
Contig109	BGIBMGA001554	21	6360	65	67
Contig11	BGIBMGA013197	16	11389	67	67
Contig11008	BGIBMGA008738	24	1257	37	39
Contig11180	BGIBMGA012234	1	2674	65	33
Contig11219	BGIBMGA011532	23	6093	64	68
Contig1124	BGIBMGA002265	26	2308	50	45
Contig1139	BGIBMGA011749	11	2284	39	42
Contig1144	BGIBMGA012667	22	2275	63	60
Contig1145	BGIBMGA014371	14	3373	86	78
Contig11521	BGIBMGA002184	15	2246	43	44
Contig11611	BGIBMGA013568	4	5320	60	67
Contig11611	BGIBMGA013569	4	5320	60	67
Contig11641	BGIBMGA013162	16	2455	165	199
Contig118	BGIBMGA011711	11	6480	76	72
Contig120	BGIBMGA003677	5	7018	61	64
Contig1201	BGIBMGA005927	4	2202	58	61
Contig1208	BGIBMGA002851	10	2192	44	44
Contig121	BGIBMGA002879	10	6256	72	76
Contig1214	BGIBMGA007391	3	2331	58	58
Contig12232	BGIBMGA006924	10	7224	70	67
Contig123	BGIBMGA006945	10	6229	78	80
Contig1230	BGIBMGA004672	22	2571	53	54
Contig1248	BGIBMGA012574	9	2135	2.7	1
Contig12516	BGIBMGA001182	13	8911	61	57
Contig12550	BGIBMGA006913	10	3729	61	65
Contig126	BGIBMGA008925	3	6193	56	63
Contig1275	BGIBMGA003572	5	6611	62	64
Contig12850	BGIBMGA013783	28	3053	31	36
Contig1286	BGIBMGA003110	4	2092	400	350
Contig1289	BGIBMGA011843	11	4749	65	61
Contig1291	BGIBMGA011592	23	2155	74	73
Contig1296	BGIBMGA010897	22	2073	55	62
Contig12976	BGIBMGA007174	21	3142	38	43
Contig1309	BGIBMGA012753	22	4621	52	50
Contig132	BGIBMGA008762	24	6157	270	228
Contig132	BGIBMGA008763	24	6157	270	228
Contig133	BGIBMGA000794	25	6843	60	58
Contig1330	BGIBMGA007450	3	2037	53	56
Contig1338	BGIBMGA007573	15	3171	71	73
Contig135	BGIBMGA003101	4	6070	45	48
Contig13535	BGIBMGA010999	23	2269	72	66
Contig13590	BGIBMGA006491	6	8491	69	73
Contig13663	BGIBMGA013083	16	2571	78	78
Contig13754	BGIBMGA003774	4	6672	65	62
Contig1382	BGIBMGA011646	11	1996	48	53
Contig1388	BGIBMGA007267	17	1988	56	59
Contig139	BGIBMGA011732	11	7421	70	70
Contig14	BGIBMGA006391	6	17433	72	74
Contig14010	BGIBMGA004550	27	3495	60	66
Contig14037	BGIBMGA000359	22	1047	59	59
Contig14057	BGIBMGA001167	13	10301	68	72
Contig14083	BGIBMGA000976	13	5925	72	79
Contig14086	BGIBMGA000441	22	2820	67	64
Contig14093	BGIBMGA000528	1	2497	73	36
Contig141	BGIBMGA011057	23	6065	55	57
Contig14117	BGIBMGA008259	18	960	41	22
Contig14141	BGIBMGA006739	10	5681	65	64
Contig14169	BGIBMGA003828	24	512	42	46
Contig142	BGIBMGA013352	27	6055	70	71
Contig14257	BGIBMGA002847	10	6412	70	73
Contig14305	BGIBMGA010148	7	2589	63	67
Contig1435	BGIBMGA001216	13	8922	47	49
Contig145	BGIBMGA006828	10	14500	61	62
Contig1461	BGIBMGA010977	23	2230	48	50
Contig1467	BGIBMGA005530	17	2356	41	61
Contig1469	BGIBMGA009319	14	3920	26.1	35
Contig147	BGIBMGA009258	14	8499	23.4	93
Contig14818	BGIBMGA000865	13	3129	58	60
Contig14828	BGIBMGA010285	7	4132	42	38
Contig149	BGIBMGA009257	14	5976	59	53
Contig14943	BGIBMGA013736	28	6920	39	60
Contig15	BGIBMGA011735	11	10623	68	66
Contig1513	BGIBMGA010630	12	1839	60	61
Contig1527	BGIBMGA007816	15	1825	54	52
Contig154	BGIBMGA004582	27	5896	69	69
Contig154	BGIBMGA004583	27	5896	69	69
Contig1541	BGIBMGA007003	17	1808	73	72
Contig1558	BGIBMGA001700	11	3378	46	47
Contig156	BGIBMGA003715	5	5868	75	71
Contig1562	BGIBMGA009172	20	1970	31	33
Contig1573	BGIBMGA012085	11	3677	34	46
Contig159	BGIBMGA002219	6	5858	54	53
Contig164	BGIBMGA012559	9	5795	52	61
Contig1690	BGIBMGA000488	1	1742	50	37
Contig1722	BGIBMGA010970	23	2209	81	62
Contig1738	BGIBMGA010178	7	5790	67	72
Contig177	BGIBMGA000107	24	5810	55	61
Contig1789	BGIBMGA005005	25	2109	64	67
Contig180	BGIBMGA002233	26	5617	48	53
Contig181	BGIBMGA006715	10	5732	52	59
Contig188	BGIBMGA005174	25	5506	56	57
Contig1893	BGIBMGA011977	11	1494	29.7	43
Contig1911	BGIBMGA009512	14	1483	103	103
Contig192	BGIBMGA013259	16	5486	61	61
Contig1945	BGIBMGA000472	22	3427	81	80
Contig1959	BGIBMGA006540	6	4194	68	71
Contig196	BGIBMGA004998	25	5451	53	50
Contig1970	BGIBMGA014403	24	1606	43	39
Contig1987	BGIBMGA007979	15	4383	47	52
Contig1988	BGIBMGA004230	20	6967	60	58
Contig2	BGIBMGA007209	21	15979	89	88
Contig20	BGIBMGA011923	11	10110	72	75
Contig20	BGIBMGA011974	11	10110	72	75
Contig201	BGIBMGA012904	16	5390	52	61
Contig202	BGIBMGA006753	10	5384	71	71
Contig2021	BGIBMGA011462	23	1403	41	59
Contig208	BGIBMGA006207	4	5349	71	71
Contig209	BGIBMGA011038	23	5982	71	73
Contig210	BGIBMGA003321	15	7592	61	59
Contig2127	BGIBMGA003727	5	3483	67	68
Contig215	BGIBMGA008982	3	5299	83	65
Contig2180	BGIBMGA010179	7	1302	40	45
Contig2184	BGIBMGA006692	10	1299	32	45
Contig2204	BGIBMGA007062	17	5869	65	61
Contig222	BGIBMGA013814	28	5226	66	68
Contig224	BGIBMGA005411	8	6854	46	50
Contig230	BGIBMGA003045	4	5310	81	75
Contig233	BGIBMGA001696	11	6894	71	76
Contig2331	BGIBMGA009156	20	3011	30	31
Contig2358	BGIBMGA001107	13	1974	38	48
Contig239	BGIBMGA007045	17	5119	71	70
Contig241	BGIBMGA004205	19	5089	66	69
Contig2412	BGIBMGA006427	6	1168	34	37
Contig2416	BGIBMGA012418	21	2209	55	57
Contig242	BGIBMGA009109	3	5088	52	60
Contig243	BGIBMGA010758	26	5085	82	81
Contig2436	BGIBMGA012595	19	1155	42	47
Contig2465	BGIBMGA003126	4	3505	33	31
Contig248	BGIBMGA006501	6	5040	66	76
Contig25	BGIBMGA002995	4	9835	74	74
Contig2507	BGIBMGA006249	6	3106	49	41
Contig2508	BGIBMGA013713	13	1117	39	40
Contig253	BGIBMGA000898	13	5136	44	47
Contig2554	BGIBMGA006523	6	2554	86	81
Contig256	BGIBMGA013026	16	4990	50	57
Contig258	BGIBMGA000440	22	4981	69	67
Contig26	BGIBMGA013468	6	9829	66	67
Contig261	BGIBMGA006362	6	5174	64	59
Contig2612	BGIBMGA010529	12	6041	66	67
Contig262	BGIBMGA006180	4	5848	58	62
Contig2670	BGIBMGA008118	9	1043	51	57
Contig2702	BGIBMGA011253	23	1213	43	43
Contig2709	BGIBMGA013794	28	8023	67	67
Contig2715	BGIBMGA010175	7	3797	55	51
Contig274	BGIBMGA000949	13	5961	60	61
Contig2751	BGIBMGA009032	3	1018	49	56
Contig28	BGIBMGA000579	1	9934	68	61
Contig28	BGIBMGA000580	1	9934	68	61
Contig28	BGIBMGA005413	1	9934	68	61
Contig2803	BGIBMGA005800	5	1756	45	43
Contig281	BGIBMGA007359	3	4782	65	58
Contig285	BGIBMGA005578	17	4746	51	52
Contig289	BGIBMGA005719	27	6490	58	64
Contig29	BGIBMGA010659	12	9479	69	64
Contig292	BGIBMGA013103	16	4832	33	43
Contig2923	BGIBMGA007265	17	2829	32	48
Contig2925	BGIBMGA002660	5	2378	61	66
Contig295	BGIBMGA007027	17	4691	66	61
Contig2962	BGIBMGA001887	19	1921	52	58
Contig2975	BGIBMGA011205	23	1601	11.1	9.3
Contig2989	BGIBMGA007468	3	3611	55	57
Contig3062	BGIBMGA003340	15	1312	57	50
Contig3069	BGIBMGA001819	11	896	11.6	11.8
Contig3094	BGIBMGA002594	5	3572	68	71
Contig310	BGIBMGA003053	4	4582	64	63
Contig319	BGIBMGA009325	14	4524	55	61
Contig324	BGIBMGA012486	9	4509	76	74
Contig3262	BGIBMGA004750	25	1011	44	46
Contig328	BGIBMGA001178	13	4537	62	57
Contig329	BGIBMGA010827	26	4463	54	57
Contig33	BGIBMGA006837	10	9408	65	71
Contig34	BGIBMGA008764	24	9328	270	240
Contig34	BGIBMGA008765	24	9328	270	240
Contig3443	BGIBMGA011052	23	8830	70	79
Contig3444	BGIBMGA002355	21	2870	68	63
Contig345	BGIBMGA012973	16	4376	172	218
Contig3452	BGIBMGA000046	26	3024	79	74
Contig3514	BGIBMGA003023	4	6585	69	74
Contig355	BGIBMGA003442	15	4311	51	55
Contig3559	BGIBMGA001984	19	1827	52	59
Contig3586	BGIBMGA011629	11	931	30	48
Contig36	BGIBMGA008065	9	9165	86	83
Contig362	BGIBMGA003455	5	4474	51	52
Contig3628	BGIBMGA012324	1	5536	57	33
Contig371	BGIBMGA005173	25	4204	64	63
Contig3714	BGIBMGA004593	27	10978	58	59
Contig3726	BGIBMGA004034	19	3648	64	62
Contig377	BGIBMGA004846	25	4276	70	74
Contig38	BGIBMGA009121	20	9362	75	69
Contig380	BGIBMGA003002	4	4180	77	75
Contig3815	BGIBMGA005242	8	5684	57	57
Contig386	BGIBMGA008698	7	4125	37	52
Contig3879	BGIBMGA008078	9	916	13.4	18.2
Contig3912	BGIBMGA000601	1	9867	62	67
Contig3916	BGIBMGA006295	6	929	140	117
Contig397	BGIBMGA005484	8	4916	51	55
Contig3994	BGIBMGA009757	2	689	80	120
Contig4	BGIBMGA005083	25	13678	77	77
Contig400	BGIBMGA002703	5	4066	63	64
Contig4040	BGIBMGA008970	3	5340	55	52
Contig406	BGIBMGA012963	16	4057	44	37
Contig4078	BGIBMGA013443	6	2121	48	43
Contig409	BGIBMGA007287	17	4164	43	52
Contig4123	BGIBMGA004677	22	981	48	43
Contig413	BGIBMGA004535	27	4034	58	63
Contig4160	BGIBMGA008760	24	14616	225	205
Contig4202	BGIBMGA003487	5	6881	78	75
Contig4229	BGIBMGA013855	28	2786	62	55
Contig424	BGIBMGA001372	2	3972	55	54
Contig427	BGIBMGA007551	15	4719	60	63
Contig430	BGIBMGA010184	7	4330	63	60
Contig432	BGIBMGA005951	4	3954	47	57
Contig435	BGIBMGA009970	22	3948	72	74
Contig442	BGIBMGA010629	12	3925	58	60
Contig45	BGIBMGA014000	28	8796	58	64
Contig452	BGIBMGA011577	23	3882	72	77
Contig4563	BGIBMGA008197	24	2440	8	124
Contig459	BGIBMGA003624	5	3851	66	67
Contig462	BGIBMGA006132	4	3841	71	71
Contig466	BGIBMGA006500	6	3835	56	63
Contig4863	BGIBMGA002329	26	5067	66	92
Contig4864	BGIBMGA005867	12	1642	60	61
Contig4892	BGIBMGA000333	22	1385	43	50
Contig49	BGIBMGA006619	10	8527	61	66
Contig490	BGIBMGA000996	13	5861	58	60
Contig4953	BGIBMGA011611	11	7601	70	72
Contig496	BGIBMGA004699	22	4578	63	62
Contig499	BGIBMGA010603	12	4302	84	82
Contig5	BGIBMGA010149	7	13074	68	69
Contig501	BGIBMGA004439	20	3699	52	60
Contig5043	BGIBMGA002426	9	4138	69	68
Contig5050	BGIBMGA007662	15	3589	62	67
Contig506	BGIBMGA008918	3	4451	54	55
Contig5088	BGIBMGA004549	27	7733	72	72
Contig51	BGIBMGA010620	12	8338	146	164
Contig51	BGIBMGA010668	12	8338	146	164
Contig5103	BGIBMGA007201	21	4377	61	59
Contig5133	BGIBMGA006385	6	5055	56	60
Contig518	BGIBMGA008136	24	4478	66	66
Contig521	BGIBMGA013789	28	3613	62	62
Contig524	BGIBMGA004994	25	3604	59	63
Contig527	BGIBMGA006562	10	3594	68	67
Contig5286	BGIBMGA007789	15	7273	66	67
Contig5295	BGIBMGA004391	20	4282	59	63
Contig5329	BGIBMGA012620	19	923	40	35
Contig5379	BGIBMGA003933	17	2795	78	81
Contig5391	BGIBMGA006959	10	8263	71	63
Contig54	BGIBMGA006400	6	8024	79	77
Contig5429	BGIBMGA012341	1	2103	59	29
Contig5466	BGIBMGA000198	19	3012	45	47
Contig547	BGIBMGA009176	20	3518	66	79
Contig5478	BGIBMGA013509	5	2300	48	46
Contig550	BGIBMGA011287	23	3500	60	60
Contig5545	BGIBMGA002658	5	4916	59	65
Contig5569	BGIBMGA003565	5	3904	71	66
Contig561	BGIBMGA004136	19	5191	47	57
Contig565	BGIBMGA006910	10	3471	60	58
Contig5689	BGIBMGA000299	22	4721	74	78
Contig5706	BGIBMGA001203	13	4808	47	42
Contig574	BGIBMGA003171	4	3458	55	50
Contig575	BGIBMGA011619	11	3458	51	63
Contig5843	BGIBMGA003812	24	2057	64	59
Contig592	BGIBMGA005443	8	3399	79	75
Contig597	BGIBMGA007895	15	5029	65	69
Contig599	BGIBMGA002824	10	3378	70	63
Contig5997	BGIBMGA001708	11	7391	55	53
Contig6	BGIBMGA007828	15	12958	77	73
Contig60	BGIBMGA012395	21	7810	114	112
Contig6026	BGIBMGA013767	28	3547	46	53
Contig6095	BGIBMGA008233	18	2828	56	31
Contig6193	BGIBMGA004201	19	3965	64	64
Contig63	BGIBMGA005969	4	8220	64	66
Contig63	BGIBMGA006178	4	8220	64	66
Contig631	BGIBMGA006272	6	3277	56	88
Contig6341	BGIBMGA006184	4	3350	42	39
Contig6351	BGIBMGA012049	11	4417	60	59
Contig6362	BGIBMGA003421	15	4658	40	46
Contig644	BGIBMGA011639	11	3248	51	49
Contig647	BGIBMGA010245	7	3231	77	75
Contig6506	BGIBMGA010810	26	1743	49	59
Contig6550	BGIBMGA003172	4	4059	80	73
Contig6569	BGIBMGA001358	2	312	4.6	5.3
Contig6609	BGIBMGA010759	26	6113	57	61
Contig6609	BGIBMGA010789	26	6113	57	61
Contig662	BGIBMGA002687	5	6967	58	61
Contig6624	BGIBMGA014020	28	2683	52	55
Contig6636	BGIBMGA007663	15	2356	31	31
Contig6650	BGIBMGA005525	17	8338	63	66
Contig666	BGIBMGA010658	12	3464	78	75
Contig67	BGIBMGA006426	6	7922	60	61
Contig673	BGIBMGA002974	4	3163	70	65
Contig6768	BGIBMGA003117	4	5422	44	44
Contig680	BGIBMGA004331	20	3152	56	54
Contig684	BGIBMGA007688	15	3144	76	76
Contig6854	BGIBMGA003348	15	2081	55	66
Contig6902	BGIBMGA007147	21	1023	50	51
Contig695	BGIBMGA007153	21	3322	30	28
Contig6973	BGIBMGA007044	17	8794	64	63
Contig703	BGIBMGA007297	17	3099	90	81
Contig706	BGIBMGA006880	10	3093	60	59
Contig708	BGIBMGA013454	6	3087	48	49
Contig7083	BGIBMGA001904	19	10364	68	72
Contig71	BGIBMGA002004	1	7188	67	65
Contig717	BGIBMGA010316	12	4221	64	68
Contig7179	BGIBMGA000047	26	13333	67	70
Contig718	BGIBMGA007938	15	3067	69	69
Contig720	BGIBMGA004392	20	3058	55	56
Contig726	BGIBMGA007514	15	3051	65	67
Contig7379	BGIBMGA005812	5	2790	54	52
Contig7481	BGIBMGA008237	18	2199	80	41
Contig7520	BGIBMGA007824	15	4473	69	67
Contig757	BGIBMGA010423	12	3171	68	73
Contig7576	BGIBMGA003273	2	4679	70	76
Contig7586	BGIBMGA006133	4	7696	49	50
Contig7642	BGIBMGA013719	13	2169	47	48
Contig77	BGIBMGA001930	19	7176	53	50
Contig7714	BGIBMGA002920	10	3290	58	59
Contig776	BGIBMGA005691	17	2937	51	57
Contig7842	BGIBMGA003758	4	2359	73	73
Contig79	BGIBMGA000109	24	6980	79	79
Contig7960	BGIBMGA011867	11	2050	72	71
Contig797	BGIBMGA007276	17	3010	72	71
Contig798	BGIBMGA003015	4	2887	67	75
Contig799	BGIBMGA000769	25	2887	60	64
Contig8	BGIBMGA011985	11	12551	50	270
Contig80	BGIBMGA008335	18	6908	72	37
Contig811	BGIBMGA003100	4	2864	41	41
Contig818	BGIBMGA001316	23	3537	33	36
Contig824	BGIBMGA010661	12	3514	46	49
Contig8278	BGIBMGA009128	20	3540	78	70
Contig8282	BGIBMGA011048	23	1311	380	510
Contig842	BGIBMGA003843	24	2798	61	62
Contig847	BGIBMGA008977	3	3012	83	82
Contig848	BGIBMGA007301	17	3158	62	66
Contig8489	BGIBMGA009638	2	2885	24	62
Contig85	BGIBMGA003451	5	6753	55	56
Contig86	BGIBMGA014011	28	6683	66	68
Contig862	BGIBMGA007881	15	3482	41	40
Contig8760	BGIBMGA006517	6	2998	31	35
Contig8797	BGIBMGA000052	26	4434	60	62
Contig8935	BGIBMGA006412	6	4131	53	54
Contig8959	BGIBMGA007607	15	1739	37	41
Contig898	BGIBMGA008017	9	2691	76	76
Contig903	BGIBMGA010744	26	2900	77	76
Contig904	BGIBMGA003089	4	2681	75	70
Contig906	BGIBMGA006648	10	4753	58	58
Contig9119	BGIBMGA009183	20	1376	45	50
Contig9175	BGIBMGA003441	20	6516	31	33
Contig9175	BGIBMGA009132	20	6516	31	33
Contig9208	BGIBMGA005789	5	258	51	55
Contig927	BGIBMGA000676	1	4345	28	33
Contig9287	BGIBMGA010843	26	4005	60	51
Contig931	BGIBMGA009053	3	6335	55	55
Contig937	BGIBMGA007831	15	2613	58	61
Contig9423	BGIBMGA010780	26	463	17.6	36
Contig9517	BGIBMGA008293	18	5492	79	41
Contig9550	BGIBMGA000607	1	7136	77	37
Contig961	BGIBMGA001677	11	2754	66	71
Contig9622	BGIBMGA000155	24	556	4.2	5.6
Contig966	BGIBMGA007363	3	2554	67	66
Contig966	BGIBMGA007406	3	2554	67	66
Contig9725	BGIBMGA002700	5	4386	56	66
Contig9761	BGIBMGA011571	23	3173	70	72
Contig978	BGIBMGA006666	10	2788	74	74
Contig98	BGIBMGA008588	18	6456	79	41
Contig9884	BGIBMGA006403	6	3271	74	73
Contig995	BGIBMGA003307	15	2496	53	55
Contig995	BGIBMGA003308	15	2496	53	55
Contig998	BGIBMGA009144	20	2504	67	71
scaffold1	BGIBMGA003596	5	114100	64	65
scaffold1	BGIBMGA003597	5	114100	64	65
scaffold1	BGIBMGA003601	5	114100	64	65
scaffold1	BGIBMGA003602	5	114100	64	65
scaffold10	BGIBMGA007756	15	67630	61	65
scaffold10	BGIBMGA007757	15	67630	61	65
scaffold100	BGIBMGA001873	19	42798	71	73
scaffold1000	BGIBMGA013548	4	27739	60	64
scaffold10000	BGIBMGA004022	19	8557	68	72
scaffold10004	BGIBMGA013493	5	8557	62	61
scaffold10005	BGIBMGA000482	1	8556	59	30
scaffold10008	BGIBMGA006120	4	8825	58	63
scaffold10009	BGIBMGA009731	2	8553	57	58
scaffold1001	BGIBMGA005852	12	22204	50	54
scaffold10012	BGIBMGA007258	17	8553	63	66
scaffold10014	BGIBMGA014119	8	8553	56	59
scaffold1002	BGIBMGA000888	13	22203	76	78
scaffold10020	BGIBMGA010037	7	8548	55	55
scaffold10026	BGIBMGA013727	13	8545	69	69
scaffold10029	BGIBMGA000476	22	8544	59	65
scaffold10030	BGIBMGA001866	19	8544	72	70
scaffold10034	BGIBMGA012842	16	8541	57	62
scaffold10034	BGIBMGA012843	16	8541	57	62
scaffold10037	BGIBMGA000959	13	8538	69	69
scaffold10042	BGIBMGA006620	10	8536	68	70
scaffold10044	BGIBMGA003926	17	8535	71	68
scaffold10046	BGIBMGA005237	12	8534	61	67
scaffold1005	BGIBMGA007948	15	22183	65	67
scaffold10051	BGIBMGA005558	17	8530	58	57
scaffold10052	BGIBMGA003640	5	8530	74	72
scaffold10057	BGIBMGA013800	28	8528	49	52
scaffold10066	BGIBMGA007073	17	8523	54	57
scaffold10069	BGIBMGA005320	8	8522	62	65
scaffold10069	BGIBMGA005321	8	8522	62	65
scaffold10069	BGIBMGA005489	8	8522	62	65
scaffold1007	BGIBMGA000403	22	22161	66	68
scaffold10070	BGIBMGA010526	12	8522	60	58
scaffold10073	BGIBMGA004964	25	8520	57	60
scaffold10076	BGIBMGA005954	4	8519	61	60
scaffold1008	BGIBMGA011181	23	22145	58	59
scaffold1008	BGIBMGA011182	23	22145	58	59
scaffold1008	BGIBMGA011184	23	22145	58	59
scaffold10083	BGIBMGA002948	4	8518	63	68
scaffold10093	BGIBMGA001115	13	11282	56	56
scaffold10096	BGIBMGA006678	10	8514	75	73
scaffold10098	BGIBMGA010726	26	8513	65	64
scaffold101	BGIBMGA010362	12	42295	78	76
scaffold101	BGIBMGA010363	12	42295	78	76
scaffold10103	BGIBMGA012251	1	8510	76	38
scaffold10108	BGIBMGA002476	9	8509	65	62
scaffold10109	BGIBMGA007490	3	8509	65	66
scaffold10109	BGIBMGA007491	3	8509	65	66
scaffold1011	BGIBMGA002551	9	22119	58	60
scaffold10112	BGIBMGA008283	18	8504	64	35
scaffold10114	BGIBMGA005994	4	8503	62	66
scaffold10115	BGIBMGA009819	8	8502	58	63
scaffold10117	BGIBMGA006936	10	8501	64	63
scaffold1012	BGIBMGA006917	16	22110	74	71
scaffold1012	BGIBMGA012836	16	22110	74	71
scaffold10122	BGIBMGA011764	11	8498	57	56
scaffold10124	BGIBMGA004785	25	8497	59	60
scaffold10125	BGIBMGA005876	12	8497	68	72
scaffold10126	BGIBMGA000639	1	8497	67	35
scaffold10138	BGIBMGA006255	6	8490	69	67
scaffold10146	BGIBMGA010586	12	8486	63	69
scaffold10149	BGIBMGA002990	4	8485	61	60
scaffold1015	BGIBMGA002921	10	22072	60	68
scaffold10150	BGIBMGA001318	23	8485	67	62
scaffold10152	BGIBMGA003627	5	8484	60	64
scaffold10156	BGIBMGA003726	5	8737	59	59
scaffold10160	BGIBMGA003153	4	8480	66	68
scaffold10161	BGIBMGA011584	23	8479	51	53
scaffold10165	BGIBMGA011980	11	8477	58	58
scaffold10168	BGIBMGA010144	7	8473	62	65
scaffold10168	BGIBMGA010232	7	8473	62	65
scaffold10169	BGIBMGA008640	7	8472	55	62
scaffold10169	BGIBMGA008641	7	8472	55	62
scaffold10175	BGIBMGA009254	14	8470	39	40
scaffold10176	BGIBMGA001283	13	8470	55	59
scaffold10177	BGIBMGA007637	15	8469	65	68
scaffold1018	BGIBMGA006419	6	33178	65	64
scaffold10181	BGIBMGA003772	4	8468	56	55
scaffold10182	BGIBMGA005316	8	8468	43	44
scaffold10190	BGIBMGA007076	17	8465	71	69
scaffold10192	BGIBMGA012403	21	8463	73	69
scaffold10195	BGIBMGA012108	11	8463	78	85
scaffold10198	BGIBMGA002417	9	8462	52	56
scaffold10199	BGIBMGA003644	5	8462	68	68
scaffold102	BGIBMGA006230	4	42245	70	71
scaffold1020	BGIBMGA013474	6	22028	45	48
scaffold10203	BGIBMGA011507	23	8461	67	69
scaffold10203	BGIBMGA011508	23	8461	67	69
scaffold10207	BGIBMGA007293	17	8460	68	68
scaffold10208	BGIBMGA013388	27	8459	60	70
scaffold1021	BGIBMGA012488	9	22017	81	77
scaffold10210	BGIBMGA001657	11	8458	258	290
scaffold1022	BGIBMGA001185	13	22016	61	64
scaffold10223	BGIBMGA006911	10	8453	64	70
scaffold10224	BGIBMGA002973	4	8450	90	90
scaffold10224	BGIBMGA003196	4	8450	90	90
scaffold1023	BGIBMGA005552	17	22008	52	56
scaffold1023	BGIBMGA008966	17	22008	52	56
scaffold10234	BGIBMGA001312	23	8444	61	60
scaffold10244	BGIBMGA002592	5	8441	52	54
scaffold10247	BGIBMGA012516	9	8439	66	67
scaffold10249	BGIBMGA007024	17	8438	57	55
scaffold1025	BGIBMGA005948	4	21982	74	70
scaffold10251	BGIBMGA011019	23	8438	54	59
scaffold1026	BGIBMGA013112	16	21980	72	74
scaffold1026	BGIBMGA013150	16	21980	72	74
scaffold1027	BGIBMGA007295	17	21977	70	69
scaffold10272	BGIBMGA010185	7	8424	56	54
scaffold10277	BGIBMGA006661	10	8422	71	71
scaffold10280	BGIBMGA013531	5	8421	48	52
scaffold10285	BGIBMGA004381	20	8420	59	62
scaffold10286	BGIBMGA009317	14	8419	58	59
scaffold10290	BGIBMGA004680	22	8416	57	60
scaffold10292	BGIBMGA006669	10	8414	63	68
scaffold10293	BGIBMGA002170	15	8414	71	69
scaffold10298	BGIBMGA008950	3	8412	54	55
scaffold102995	BGIBMGA004851	25	416	7.9	11
scaffold103	BGIBMGA006567	10	42200	64	68
scaffold103	BGIBMGA006774	10	42200	64	68
scaffold1030	BGIBMGA001121	13	21959	65	66
scaffold10301	BGIBMGA010227	7	8411	69	71
scaffold10306	BGIBMGA001891	19	8409	55	60
scaffold1031	BGIBMGA006390	6	21957	65	66
scaffold10315	BGIBMGA010974	23	8405	34	43
scaffold10316	BGIBMGA001091	13	8405	38	45
scaffold1032	BGIBMGA006898	10	21936	71	72
scaffold1032	BGIBMGA006964	10	21936	71	72
scaffold10328	BGIBMGA001765	11	8399	50	49
scaffold1033	BGIBMGA012309	1	21933	53	56
scaffold1033	BGIBMGA014150	1	21933	53	56
scaffold10330	BGIBMGA009983	22	8398	58	65
scaffold10333	BGIBMGA011620	11	8397	61	64
scaffold10333	BGIBMGA011859	11	8397	61	64
scaffold10334	BGIBMGA010158	7	8396	58	60
scaffold10337	BGIBMGA010847	26	8392	59	63
scaffold10341	BGIBMGA002779	10	8391	63	64
scaffold10351	BGIBMGA002521	9	8386	64	62
scaffold10353	BGIBMGA009235	14	8385	50	55
scaffold103552	BGIBMGA000544	1	408	14.1	6.1
scaffold10356	BGIBMGA010557	12	8382	52	56
scaffold10369	BGIBMGA004268	20	8378	64	67
scaffold10374	BGIBMGA003160	4	8376	51	54
scaffold10380	BGIBMGA005633	17	8372	48	52
scaffold10387	BGIBMGA009157	20	8368	49	56
scaffold10388	BGIBMGA003555	5	8367	60	62
scaffold1039	BGIBMGA002238	26	21872	66	69
scaffold10394	BGIBMGA008965	3	8365	68	70
scaffold1040	BGIBMGA003664	5	21848	58	57
scaffold10400	BGIBMGA009662	2	8362	56	54
scaffold10401	BGIBMGA008464	18	8361	72	37
scaffold1041	BGIBMGA010373	12	21837	69	73
scaffold10413	BGIBMGA003263	2	8356	39	46
scaffold10425	BGIBMGA006162	4	8352	62	67
scaffold10426	BGIBMGA009965	22	8351	55	60
scaffold10428	BGIBMGA009007	3	8350	78	80
scaffold1043	BGIBMGA000379	22	21822	70	71
scaffold10437	BGIBMGA010839	26	8345	49	49
scaffold10440	BGIBMGA005493	8	8342	75	76
scaffold10440	BGIBMGA005495	8	8342	75	76
scaffold10441	BGIBMGA004373	20	8342	51	54
scaffold10442	BGIBMGA013981	28	8341	63	74
scaffold104436	BGIBMGA002266	26	397	12.9	21.6
scaffold10445	BGIBMGA001902	19	8340	66	66
scaffold10449	BGIBMGA009597	24	8337	59	55
scaffold10452	BGIBMGA011460	23	8337	53	54
scaffold104531	BGIBMGA010783	26	396	33	34
scaffold1046	BGIBMGA001188	13	21748	67	68
scaffold10472	BGIBMGA003967	19	8325	65	70
scaffold10480	BGIBMGA005774	5	9106	56	60
scaffold10481	BGIBMGA011681	11	8322	53	55
scaffold10483	BGIBMGA006617	10	8321	64	64
scaffold10483	BGIBMGA006722	10	8321	64	64
scaffold10488	BGIBMGA011370	23	8320	48	48
scaffold10489	BGIBMGA012338	1	8319	75	37
scaffold1049	BGIBMGA012888	16	21712	65	68
scaffold10497	BGIBMGA011668	11	8316	64	65
scaffold1050	BGIBMGA003039	4	21709	68	70
scaffold10507	BGIBMGA003490	5	8312	57	62
scaffold10509	BGIBMGA002451	9	8312	51	55
scaffold10523	BGIBMGA013640	6	13668	59	56
scaffold10525	BGIBMGA011801	11	8307	43	36
scaffold10527	BGIBMGA000624	1	8306	82	41
scaffold10528	BGIBMGA003752	5	8306	68	70
scaffold1053	BGIBMGA007727	15	21694	61	65
scaffold1053	BGIBMGA007800	15	21694	61	65
scaffold10535	BGIBMGA000897	13	8302	65	70
scaffold10543	BGIBMGA013499	5	8298	66	65
scaffold10544	BGIBMGA003854	1	8297	57	33
scaffold10548	BGIBMGA004483	20	8296	48	52
scaffold10548	BGIBMGA004484	20	8296	48	52
scaffold10549	BGIBMGA007526	15	8296	75	77
scaffold10551	BGIBMGA003223	2	8295	55	53
scaffold10552	BGIBMGA011704	11	8294	50	53
scaffold10554	BGIBMGA006224	4	8294	66	74
scaffold10555	BGIBMGA002456	9	12293	40	42
scaffold10556	BGIBMGA008775	24	8292	61	60
scaffold1056	BGIBMGA013899	28	21685	60	62
scaffold10560	BGIBMGA005197	12	12146	50	60
scaffold10562	BGIBMGA013161	16	8290	51	59
scaffold10568	BGIBMGA001054	13	8288	60	61
scaffold10569	BGIBMGA003724	5	8287	58	61
scaffold10581	BGIBMGA007111	17	10024	50	47
scaffold10583	BGIBMGA002250	26	8281	60	64
scaffold10596	BGIBMGA007087	17	8273	74	81
scaffold10597	BGIBMGA004441	20	8273	49	56
scaffold10601	BGIBMGA006414	6	8270	59	59
scaffold1061	BGIBMGA002167	15	21644	62	63
scaffold10620	BGIBMGA010492	12	8264	77	72
scaffold10620	BGIBMGA010493	12	8264	77	72
scaffold10621	BGIBMGA005397	8	8264	67	67
scaffold10621	BGIBMGA005402	8	8264	67	67
scaffold10623	BGIBMGA013188	16	8262	49	52
scaffold10626	BGIBMGA005550	17	8261	64	63
scaffold10627	BGIBMGA012952	16	8260	53	53
scaffold10628	BGIBMGA010751	26	8260	59	57
scaffold10630	BGIBMGA007056	17	8260	68	64
scaffold10633	BGIBMGA000044	26	8259	54	54
scaffold10637	BGIBMGA008282	18	8258	69	71
scaffold10639	BGIBMGA011892	11	8257	53	56
scaffold1064	BGIBMGA010133	28	21634	57	58
scaffold1064	BGIBMGA013910	28	21634	57	58
scaffold10642	BGIBMGA012483	9	8256	73	72
scaffold10643	BGIBMGA011958	11	8256	65	64
scaffold10644	BGIBMGA006022	4	8255	57	58
scaffold10653	BGIBMGA005564	17	8252	64	65
scaffold10660	BGIBMGA005635	17	8250	54	54
scaffold10664	BGIBMGA006749	10	8247	58	62
scaffold10669	BGIBMGA000032	26	8245	63	62
scaffold10670	BGIBMGA013267	16	8245	60	67
scaffold10675	BGIBMGA010111	7	8243	53	54
scaffold1068	BGIBMGA002268	26	21625	41	43
scaffold1069	BGIBMGA005466	8	21622	57	59
scaffold10692	BGIBMGA005001	25	8234	56	60
scaffold10693	BGIBMGA003924	17	8234	45	48
scaffold10694	BGIBMGA000108	24	8233	56	60
scaffold10699	BGIBMGA005292	8	8231	66	73
scaffold10705	BGIBMGA013312	24	8227	52	56
scaffold1071	BGIBMGA010767	26	22143	67	68
scaffold1071	BGIBMGA010769	26	22143	67	68
scaffold1071	BGIBMGA010784	26	22143	67	68
scaffold10710	BGIBMGA001355	2	8226	46	51
scaffold10715	BGIBMGA011398	23	8222	59	54
scaffold10719	BGIBMGA004376	20	8220	60	67
scaffold1072	BGIBMGA006812	10	21592	71	71
scaffold10724	BGIBMGA013176	16	8218	62	62
scaffold10731	BGIBMGA009178	20	8216	50	51
scaffold10732	BGIBMGA009451	14	8216	55	57
scaffold10736	BGIBMGA003982	19	8215	53	55
scaffold1074	BGIBMGA007740	15	21584	67	71
scaffold10742	BGIBMGA003488	5	8213	59	62
scaffold10750	BGIBMGA004894	25	8210	72	73
scaffold10751	BGIBMGA003052	4	8210	53	55
scaffold10762	BGIBMGA002881	10	8206	44	47
scaffold1077	BGIBMGA012536	9	21575	63	63
scaffold1077	BGIBMGA012568	9	21575	63	63
scaffold10772	BGIBMGA013459	6	8203	39	46
scaffold10773	BGIBMGA000846	13	8202	61	65
scaffold10778	BGIBMGA005202	12	8199	54	52
scaffold10780	BGIBMGA003393	15	8198	64	64
scaffold10781	BGIBMGA001648	11	8198	44	46
scaffold10782	BGIBMGA010782	26	8198	55	59
scaffold10789	BGIBMGA002019	1	8193	68	37
scaffold10789	BGIBMGA014320	1	8193	68	37
scaffold1079	BGIBMGA012004	11	21567	69	73
scaffold10793	BGIBMGA000197	19	8192	59	57
scaffold10798	BGIBMGA001927	19	8560	61	61
scaffold108	BGIBMGA011680	11	41776	66	67
scaffold10803	BGIBMGA013965	28	8188	84	89
scaffold108048	BGIBMGA002410	9	362	28	34
scaffold10807	BGIBMGA009857	8	8186	59	58
scaffold1081	BGIBMGA004713	22	21562	72	71
scaffold10811	BGIBMGA010278	7	8184	65	69
scaffold10812	BGIBMGA007580	15	8184	70	71
scaffold10818	BGIBMGA005547	17	8182	46	45
scaffold1082	BGIBMGA004561	27	21562	57	60
scaffold10828	BGIBMGA001894	19	8176	52	52
scaffold10829	BGIBMGA007572	15	8175	69	74
scaffold1083	BGIBMGA013107	16	21542	78	102
scaffold10833	BGIBMGA008439	18	8175	72	35
scaffold10834	BGIBMGA006665	10	8174	51	52
scaffold10836	BGIBMGA001579	21	8174	61	63
scaffold1084	BGIBMGA004503	20	21526	54	61
scaffold10845	BGIBMGA013187	16	8171	51	47
scaffold10848	BGIBMGA011254	23	8638	39	39
scaffold10849	BGIBMGA004447	20	8168	41	47
scaffold1085	BGIBMGA005912	4	21521	57	57
scaffold10854	BGIBMGA002165	15	8166	72	75
scaffold10856	BGIBMGA010972	23	8165	50	51
scaffold10857	BGIBMGA011284	23	8164	59	60
scaffold10859	BGIBMGA001279	13	8163	61	62
scaffold10859	BGIBMGA001280	13	8163	61	62
scaffold10861	BGIBMGA000123	24	8163	49	54
scaffold10866	BGIBMGA000366	22	8159	56	55
scaffold10868	BGIBMGA000848	13	8158	72	75
scaffold10869	BGIBMGA011430	23	8157	60	60
scaffold1087	BGIBMGA004950	25	21502	63	66
scaffold10871	BGIBMGA013891	28	8156	56	54
scaffold10874	BGIBMGA006545	10	8155	74	79
scaffold10879	BGIBMGA002640	5	8153	49	49
scaffold1088	BGIBMGA006169	4	21495	70	72
scaffold10882	BGIBMGA010437	12	8153	61	58
scaffold10883	BGIBMGA007436	3	8152	58	62
scaffold10884	BGIBMGA014262	8	8152	38	39
scaffold10886	BGIBMGA013393	27	8152	53	56
scaffold1089	BGIBMGA012023	11	21494	77	77
scaffold10891	BGIBMGA003226	2	8149	58	62
scaffold1090	BGIBMGA004163	19	21482	53	59
scaffold10901	BGIBMGA002800	10	8144	68	65
scaffold10905	BGIBMGA006808	10	8142	65	63
scaffold10908	BGIBMGA006789	10	8142	40	44
scaffold10911	BGIBMGA006884	10	8141	64	63
scaffold10915	BGIBMGA006068	4	8140	59	63
scaffold10916	BGIBMGA005822	5	8137	55	57
scaffold1092	BGIBMGA001877	19	22094	60	64
scaffold1092	BGIBMGA001944	19	22094	60	64
scaffold10921	BGIBMGA005565	17	8136	72	69
scaffold10921	BGIBMGA005636	17	8136	72	69
scaffold1093	BGIBMGA014007	28	21464	60	60
scaffold10932	BGIBMGA007568	15	8131	60	65
scaffold10934	BGIBMGA011825	11	8131	60	62
scaffold10939	BGIBMGA005003	25	12202	57	57
scaffold1094	BGIBMGA001753	11	23045	77	81
scaffold10945	BGIBMGA000381	22	8124	68	74
scaffold10946	BGIBMGA009158	20	8123	45	48
scaffold109462	BGIBMGA000592	1	352	5.4	5
scaffold10949	BGIBMGA013262	16	8121	33	35
scaffold10951	BGIBMGA007257	17	8120	61	64
scaffold10953	BGIBMGA006271	6	8119	66	66
scaffold1096	BGIBMGA000273	22	21418	70	70
scaffold10962	BGIBMGA004859	25	8112	51	53
scaffold1097	BGIBMGA010538	12	21415	68	69
scaffold10971	BGIBMGA005401	8	8108	48	57
scaffold10976	BGIBMGA000606	1	8105	68	36
scaffold10978	BGIBMGA004758	25	8104	50	56
scaffold10978	BGIBMGA006377	25	8104	50	56
scaffold10979	BGIBMGA003083	4	8104	78	75
scaffold1098	BGIBMGA011872	11	21413	65	65
scaffold10980	BGIBMGA005030	25	8103	70	69
scaffold10982	BGIBMGA004755	25	8102	64	66
scaffold10986	BGIBMGA011104	23	8100	59	62
scaffold10988	BGIBMGA006995	17	8099	70	70
scaffold10992	BGIBMGA012607	19	8097	50	50
scaffold10994	BGIBMGA004068	19	8097	60	72
scaffold10994	BGIBMGA004069	19	8097	60	72
scaffold10997	BGIBMGA011333	23	8096	59	58
scaffold11	BGIBMGA000407	22	67144	71	71
scaffold11	BGIBMGA000408	22	67144	71	71
scaffold11	BGIBMGA000409	22	67144	71	71
scaffold11	BGIBMGA000410	22	67144	71	71
scaffold1100	BGIBMGA013828	28	21411	60	62
scaffold11003	BGIBMGA013700	13	8094	73	69
scaffold11009	BGIBMGA000173	17	8089	68	64
scaffold1101	BGIBMGA004355	20	21411	73	75
scaffold11011	BGIBMGA013962	28	8088	35	46
scaffold11018	BGIBMGA004824	25	8086	53	58
scaffold11019	BGIBMGA005152	25	8086	56	59
scaffold11027	BGIBMGA005690	17	8082	50	56
scaffold1103	BGIBMGA003375	15	21407	67	70
scaffold11030	BGIBMGA012709	22	8081	68	68
scaffold11032	BGIBMGA005677	17	8080	47	49
scaffold11035	BGIBMGA002114	1	8079	63	30
scaffold11036	BGIBMGA003099	4	8078	63	68
scaffold11039	BGIBMGA003829	24	8077	59	64
scaffold11040	BGIBMGA010012	7	8077	58	60
scaffold11048	BGIBMGA010745	26	8074	50	52
scaffold1105	BGIBMGA004056	19	21392	64	68
scaffold1105	BGIBMGA004057	19	21392	64	68
scaffold11050	BGIBMGA007472	3	8073	54	58
scaffold11057	BGIBMGA003580	5	8070	60	61
scaffold11060	BGIBMGA003034	4	8070	68	65
scaffold11065	BGIBMGA006528	6	8068	58	56
scaffold11067	BGIBMGA007538	15	8068	62	70
scaffold11081	BGIBMGA014140	20	8062	54	56
scaffold11085	BGIBMGA009327	14	8494	65	63
scaffold1109	BGIBMGA000253	22	21384	60	64
scaffold1109	BGIBMGA000438	22	21384	60	64
scaffold11094	BGIBMGA010943	22	8058	52	51
scaffold111	BGIBMGA009698	2	41483	56	60
scaffold11101	BGIBMGA003585	5	8054	59	57
scaffold11102	BGIBMGA002077	1	8053	62	32
scaffold1111	BGIBMGA009577	24	21377	65	66
scaffold11111	BGIBMGA013583	6	8048	53	50
scaffold11122	BGIBMGA003260	2	8044	58	55
scaffold11129	BGIBMGA004208	19	8042	76	76
scaffold1113	BGIBMGA007474	3	21366	67	65
scaffold11130	BGIBMGA014135	8	8042	58	57
scaffold11132	BGIBMGA011030	23	8041	56	60
scaffold11135	BGIBMGA011602	11	8041	47	51
scaffold11138	BGIBMGA009359	14	8037	64	59
scaffold1114	BGIBMGA004088	19	21357	79	77
scaffold1114	BGIBMGA004089	19	21357	79	77
scaffold11140	BGIBMGA011891	11	8036	36	39
scaffold11144	BGIBMGA001281	13	8341	54	57
scaffold11145	BGIBMGA008497	18	8035	61	36
scaffold11147	BGIBMGA013041	16	8034	60	65
scaffold11148	BGIBMGA001644	11	8034	48	49
scaffold11149	BGIBMGA007043	17	11856	60	63
scaffold1115	BGIBMGA000943	13	21353	49	53
scaffold1115	BGIBMGA001206	13	21353	49	53
scaffold111527	BGIBMGA002856	10	338	1	1.7
scaffold11154	BGIBMGA004420	20	8031	64	65
scaffold11155	BGIBMGA003305	15	8030	60	66
scaffold11159	BGIBMGA008902	3	8029	55	55
scaffold11160	BGIBMGA003785	4	8888	47	51
scaffold11162	BGIBMGA001224	13	8028	66	66
scaffold11174	BGIBMGA004515	27	8023	50	51
scaffold11180	BGIBMGA010960	23	8021	57	62
scaffold11188	BGIBMGA006727	10	8017	57	60
scaffold11191	BGIBMGA003065	4	8016	52	53
scaffold11194	BGIBMGA007469	3	8015	65	65
scaffold11197	BGIBMGA008460	18	8014	60	56
scaffold112	BGIBMGA008019	9	41273	73	72
scaffold112	BGIBMGA008056	9	41273	73	72
scaffold1120	BGIBMGA011250	23	21336	54	54
scaffold1120	BGIBMGA011251	23	21336	54	54
scaffold11203	BGIBMGA003656	5	8012	50	51
scaffold11206	BGIBMGA012774	16	8011	62	63
scaffold11214	BGIBMGA003856	1	8007	57	32
scaffold11216	BGIBMGA012553	9	8007	58	61
scaffold11218	BGIBMGA013269	16	8006	57	63
scaffold11219	BGIBMGA008162	24	8005	52	60
scaffold1123	BGIBMGA006262	6	21326	65	68
scaffold11237	BGIBMGA005162	25	7997	59	61
scaffold11238	BGIBMGA004367	20	7997	49	53
scaffold11241	BGIBMGA010193	7	7996	64	64
scaffold11253	BGIBMGA009331	14	7991	63	66
scaffold11255	BGIBMGA006127	4	7990	52	54
scaffold1126	BGIBMGA009051	3	21316	56	59
scaffold1126	BGIBMGA009052	3	21316	56	59
scaffold11264	BGIBMGA003425	15	7987	64	68
scaffold11265	BGIBMGA003759	4	7987	65	68
scaffold11266	BGIBMGA004251	20	7986	59	57
scaffold11268	BGIBMGA002572	5	7985	69	72
scaffold1127	BGIBMGA002816	10	21316	61	64
scaffold1127	BGIBMGA002887	10	21316	61	64
scaffold11271	BGIBMGA000931	13	7984	44	52
scaffold11277	BGIBMGA006869	10	7980	59	59
scaffold11278	BGIBMGA008396	18	7980	61	38
scaffold11283	BGIBMGA011172	23	7975	51	52
scaffold11284	BGIBMGA006226	4	7975	50	51
scaffold11286	BGIBMGA010343	12	7974	63	64
scaffold11289	BGIBMGA010845	26	7973	63	64
scaffold1129	BGIBMGA010484	12	21308	65	68
scaffold1129	BGIBMGA010485	12	21308	65	68
scaffold1129	BGIBMGA010499	12	21308	65	68
scaffold11290	BGIBMGA000097	24	7973	59	58
scaffold11292	BGIBMGA001050	13	7973	46	52
scaffold113	BGIBMGA013001	16	41264	55	61
scaffold11300	BGIBMGA002157	15	7969	58	62
scaffold11300	BGIBMGA002158	15	7969	58	62
scaffold11302	BGIBMGA007610	15	7968	52	56
scaffold11305	BGIBMGA011537	23	7965	61	62
scaffold11311	BGIBMGA009971	22	7960	41	37
scaffold11318	BGIBMGA010261	7	7957	53	53
scaffold1132	BGIBMGA002499	9	21284	70	67
scaffold11322	BGIBMGA006575	10	7955	67	65
scaffold11324	BGIBMGA010844	26	7954	74	70
scaffold11327	BGIBMGA001859	19	11189	62	61
scaffold1133	BGIBMGA003008	4	21282	67	70
scaffold11330	BGIBMGA000985	13	7952	68	67
scaffold11335	BGIBMGA008436	18	7950	70	35
scaffold1134	BGIBMGA000910	13	22575	62	64
scaffold1134	BGIBMGA000911	13	22575	62	64
scaffold11341	BGIBMGA011087	23	7947	47	54
scaffold11342	BGIBMGA010212	7	7946	56	63
scaffold11343	BGIBMGA008010	9	7946	64	66
scaffold11345	BGIBMGA002398	9	7945	64	60
scaffold1135	BGIBMGA008930	3	21253	59	62
scaffold1135	BGIBMGA008945	3	21253	59	62
scaffold11351	BGIBMGA002295	26	7942	50	50
scaffold11351	BGIBMGA002296	26	7942	50	50
scaffold11355	BGIBMGA002877	10	7939	58	57
scaffold11356	BGIBMGA012860	16	7939	65	63
scaffold11357	BGIBMGA012762	16	7939	55	60
scaffold11359	BGIBMGA009350	14	7938	54	56
scaffold1136	BGIBMGA005310	8	21244	66	70
scaffold11362	BGIBMGA004929	25	7938	30	34
scaffold11365	BGIBMGA003645	5	7936	61	67
scaffold11371	BGIBMGA002550	9	7935	60	67
scaffold11374	BGIBMGA005360	8	7932	59	62
scaffold11378	BGIBMGA011691	11	8618	79	82
scaffold1138	BGIBMGA007803	15	21214	71	70
scaffold11387	BGIBMGA006657	10	7924	66	67
scaffold11389	BGIBMGA007975	15	7923	49	50
scaffold11392	BGIBMGA001097	13	7921	42	49
scaffold11396	BGIBMGA006319	6	7920	50	50
scaffold11398	BGIBMGA012922	16	7919	56	53
scaffold114	BGIBMGA006308	6	41243	69	70
scaffold1140	BGIBMGA007879	15	21205	53	52
scaffold11400	BGIBMGA001664	11	7919	44	47
scaffold11403	BGIBMGA009175	20	7918	38	43
scaffold11406	BGIBMGA007829	15	7917	68	69
scaffold1141	BGIBMGA004865	25	21199	59	60
scaffold11411	BGIBMGA001490	21	7914	55	58
scaffold11415	BGIBMGA005684	17	7914	47	49
scaffold1142	BGIBMGA010672	12	21192	66	67
scaffold11427	BGIBMGA009472	14	7910	61	61
scaffold11432	BGIBMGA002838	10	7908	64	61
scaffold11434	BGIBMGA004568	27	7907	62	57
scaffold11435	BGIBMGA003397	15	7907	69	69
scaffold11435	BGIBMGA003398	15	7907	69	69
scaffold11438	BGIBMGA012744	22	7906	65	63
scaffold11439	BGIBMGA012478	9	7906	58	61
scaffold11442	BGIBMGA007492	3	7906	65	65
scaffold11443	BGIBMGA012248	1	7905	68	36
scaffold11446	BGIBMGA008946	3	7904	56	57
scaffold11455	BGIBMGA010874	22	7899	70	75
scaffold11456	BGIBMGA009059	3	7898	65	84
scaffold11459	BGIBMGA006908	10	7896	77	75
scaffold1146	BGIBMGA000896	13	21177	66	65
scaffold11460	BGIBMGA002693	5	7896	51	51
scaffold11461	BGIBMGA002407	9	7895	47	51
scaffold11466	BGIBMGA006392	6	7894	56	62
scaffold11468	BGIBMGA009168	20	7893	69	69
scaffold11469	BGIBMGA000646	1	7893	48	50
scaffold11474	BGIBMGA010200	7	7891	63	63
scaffold11478	BGIBMGA011187	23	7890	43	55
scaffold11479	BGIBMGA012670	22	7890	50	56
scaffold11481	BGIBMGA005335	8	7888	53	53
scaffold11481	BGIBMGA005472	8	7888	53	53
scaffold11483	BGIBMGA002248	26	7887	49	54
scaffold11486	BGIBMGA002414	9	15314	64	68
scaffold11498	BGIBMGA004009	19	7882	61	61
scaffold11502	BGIBMGA012741	22	7881	73	74
scaffold11505	BGIBMGA003730	5	7877	60	66
scaffold11506	BGIBMGA008285	18	7877	63	32
scaffold11509	BGIBMGA007011	17	7877	61	64
scaffold1151	BGIBMGA008575	18	21151	65	53
scaffold11515	BGIBMGA003142	4	7875	66	66
scaffold11517	BGIBMGA011397	23	7875	54	59
scaffold11519	BGIBMGA006598	10	7875	73	78
scaffold11524	BGIBMGA012388	21	7872	74	69
scaffold11527	BGIBMGA005447	8	7871	59	60
scaffold11529	BGIBMGA008660	7	7869	47	47
scaffold1153	BGIBMGA006921	10	21145	68	69
scaffold1153	BGIBMGA006933	10	21145	68	69
scaffold11530	BGIBMGA005675	17	7868	61	63
scaffold11534	BGIBMGA000507	1	7867	74	38
scaffold11534	BGIBMGA000508	1	7867	74	38
scaffold11542	BGIBMGA005916	4	7866	59	57
scaffold11547	BGIBMGA003121	4	7861	57	61
scaffold11549	BGIBMGA012525	9	7861	69	70
scaffold11551	BGIBMGA006423	6	7859	50	50
scaffold11553	BGIBMGA001929	19	7858	72	69
scaffold1156	BGIBMGA006937	10	21133	63	66
scaffold11560	BGIBMGA007493	3	7857	60	65
scaffold1157	BGIBMGA006733	10	21117	55	58
scaffold11570	BGIBMGA011482	23	7851	62	65
scaffold11572	BGIBMGA001268	13	7850	52	57
scaffold11583	BGIBMGA010449	12	7844	53	51
scaffold11586	BGIBMGA004224	20	7843	52	52
scaffold11587	BGIBMGA004618	27	7843	54	60
scaffold1159	BGIBMGA003584	5	21110	65	71
scaffold11598	BGIBMGA005326	8	7838	62	63
scaffold116	BGIBMGA006388	6	41057	71	73
scaffold1160	BGIBMGA007743	15	21099	58	60
scaffold1160	BGIBMGA007788	15	21099	58	60
scaffold11602	BGIBMGA008362	18	7837	64	38
scaffold11608	BGIBMGA004921	25	7835	49	51
scaffold11618	BGIBMGA001857	19	7831	69	71
scaffold11619	BGIBMGA001055	13	7831	55	54
scaffold11619	BGIBMGA001105	13	7831	55	54
scaffold1162	BGIBMGA009740	2	21077	54	57
scaffold11628	BGIBMGA002032	1	7827	65	34
scaffold11630	BGIBMGA012936	16	7826	70	69
scaffold11636	BGIBMGA003135	4	14890	69	69
scaffold11645	BGIBMGA001600	21	7820	63	59
scaffold11654	BGIBMGA006681	10	7816	50	49
scaffold11654	BGIBMGA006696	10	7816	50	49
scaffold11659	BGIBMGA007796	15	7812	64	63
scaffold11661	BGIBMGA001610	11	7812	28	36
scaffold11671	BGIBMGA010613	12	7808	61	66
scaffold11680	BGIBMGA004985	25	7803	63	67
scaffold11681	BGIBMGA006745	10	7803	74	75
scaffold11688	BGIBMGA009595	24	7801	48	47
scaffold1169	BGIBMGA010900	22	21049	68	64
scaffold11690	BGIBMGA012280	1	7801	71	39
scaffold11697	BGIBMGA001476	21	7797	50	61
scaffold117	BGIBMGA005314	8	41030	65	68
scaffold117	BGIBMGA005315	8	41030	65	68
scaffold117	BGIBMGA005496	8	41030	65	68
scaffold11707	BGIBMGA007984	9	7795	60	61
scaffold11708	BGIBMGA007322	3	7795	58	61
scaffold1171	BGIBMGA000998	13	21044	56	58
scaffold1171	BGIBMGA001152	13	21044	56	58
scaffold1172	BGIBMGA011660	11	21044	59	63
scaffold1172	BGIBMGA011817	11	21044	59	63
scaffold11721	BGIBMGA003311	15	7790	43	47
scaffold11724	BGIBMGA003209	4	7790	63	66
scaffold11725	BGIBMGA005739	27	7789	60	60
scaffold11731	BGIBMGA004179	19	7786	49	48
scaffold11739	BGIBMGA001401	21	7784	46	49
scaffold11743	BGIBMGA011603	11	7783	64	63
scaffold11748	BGIBMGA005477	8	7782	68	71
scaffold1175	BGIBMGA010566	12	21024	64	66
scaffold11755	BGIBMGA003888	1	7780	65	34
scaffold11760	BGIBMGA002540	9	7778	53	53
scaffold11768	BGIBMGA002126	1	7775	69	37
scaffold11772	BGIBMGA008557	18	7774	67	33
scaffold11776	BGIBMGA002734	6	7771	50	54
scaffold1178	BGIBMGA003184	4	21012	61	58
scaffold11783	BGIBMGA007707	15	7769	56	59
scaffold11785	BGIBMGA002376	9	9268	67	66
scaffold1179	BGIBMGA012979	16	21004	62	63
scaffold11791	BGIBMGA001928	19	7765	63	65
scaffold11793	BGIBMGA010723	26	8343	37	37
scaffold118	BGIBMGA004576	27	41009	66	69
scaffold11802	BGIBMGA012939	16	7763	16.8	19.3
scaffold11812	BGIBMGA004418	20	7760	66	73
scaffold11815	BGIBMGA011420	23	7759	63	64
scaffold11816	BGIBMGA007890	15	7759	62	66
scaffold11827	BGIBMGA006401	18	7756	74	74
scaffold11827	BGIBMGA008392	18	7756	74	74
scaffold11837	BGIBMGA007346	3	7752	60	60
scaffold11840	BGIBMGA006126	4	7749	68	75
scaffold1185	BGIBMGA009481	14	20978	46	48
scaffold11851	BGIBMGA006914	10	7744	68	68
scaffold11854	BGIBMGA009654	2	7743	56	57
scaffold11856	BGIBMGA008666	7	7742	63	66
scaffold11861	BGIBMGA007107	17	7740	54	53
scaffold11867	BGIBMGA008854	3	7739	67	67
scaffold11868	BGIBMGA001823	11	7739	42	45
scaffold11870	BGIBMGA008277	18	7738	64	34
scaffold11871	BGIBMGA008248	18	7738	71	40
scaffold11872	BGIBMGA000899	13	7737	56	54
scaffold11876	BGIBMGA001232	13	8665	40	49
scaffold11878	BGIBMGA012353	1	7735	63	36
scaffold1188	BGIBMGA007804	15	20948	68	68
scaffold11885	BGIBMGA002149	1	7731	61	64
scaffold11886	BGIBMGA007060	17	7731	57	56
scaffold11887	BGIBMGA005639	17	7730	61	62
scaffold1189	BGIBMGA005506	8	20945	62	66
scaffold11895	BGIBMGA003950	17	7727	51	54
scaffold11896	BGIBMGA009841	8	8035	55	57
scaffold11897	BGIBMGA007689	15	7726	57	58
scaffold11898	BGIBMGA004100	19	7726	70	76
scaffold11899	BGIBMGA005241	8	7725	63	58
scaffold119	BGIBMGA005594	17	40961	67	70
scaffold119	BGIBMGA005599	17	40961	67	70
scaffold119	BGIBMGA005600	17	40961	67	70
scaffold1190	BGIBMGA005405	8	20943	62	63
scaffold1190	BGIBMGA005406	8	20943	62	63
scaffold1190	BGIBMGA005407	8	20943	62	63
scaffold11903	BGIBMGA012998	16	7724	38	39
scaffold11907	BGIBMGA011774	11	7722	63	65
scaffold11909	BGIBMGA002458	9	7721	50	53
scaffold1191	BGIBMGA001475	21	20936	60	63
scaffold11910	BGIBMGA007466	3	7721	58	60
scaffold11913	BGIBMGA006234	6	7720	63	70
scaffold11914	BGIBMGA010186	7	7720	58	58
scaffold11917	BGIBMGA012351	1	7718	64	34
scaffold11924	BGIBMGA008070	9	7715	47	53
scaffold11937	BGIBMGA003972	19	7710	71	71
scaffold11938	BGIBMGA011697	11	10091	76	74
scaffold1194	BGIBMGA013025	16	20920	57	64
scaffold11941	BGIBMGA013446	6	7708	61	60
scaffold11942	BGIBMGA009432	14	7708	57	57
scaffold11945	BGIBMGA010725	26	7705	52	50
scaffold1195	BGIBMGA012400	21	20917	58	62
scaffold11954	BGIBMGA008506	18	7703	58	32
scaffold11960	BGIBMGA006352	6	7700	64	65
scaffold11976	BGIBMGA002589	5	7694	69	71
scaffold11982	BGIBMGA007622	15	7692	57	57
scaffold11985	BGIBMGA001132	13	7692	63	64
scaffold11991	BGIBMGA006520	6	7690	50	51
scaffold11996	BGIBMGA008272	18	7689	59	36
scaffold11998	BGIBMGA004482	20	7689	57	52
scaffold12	BGIBMGA004517	27	66729	66	69
scaffold12	BGIBMGA004523	27	66729	66	69
scaffold1200	BGIBMGA011809	11	20905	61	65
scaffold12002	BGIBMGA004338	20	7686	66	65
scaffold12004	BGIBMGA009238	14	7685	58	57
scaffold120043	BGIBMGA000665	1	302	8.9	3.7
scaffold12006	BGIBMGA003709	5	7684	70	72
scaffold12008	BGIBMGA010357	12	7684	69	64
scaffold12014	BGIBMGA013768	28	7681	74	80
scaffold12019	BGIBMGA003472	5	7679	51	52
scaffold1202	BGIBMGA008411	18	20899	59	33
scaffold12025	BGIBMGA013296	24	12891	54	54
scaffold12035	BGIBMGA009578	24	7673	66	65
scaffold12038	BGIBMGA008111	9	7672	53	61
scaffold1204	BGIBMGA012673	22	20893	57	59
scaffold1204	BGIBMGA012707	22	20893	57	59
scaffold1204	BGIBMGA012708	22	20893	57	59
scaffold12040	BGIBMGA006198	4	7671	32	34
scaffold12045	BGIBMGA003066	4	7671	51	57
scaffold12046	BGIBMGA003667	5	13524	63	63
scaffold1205	BGIBMGA012702	22	20860	61	65
scaffold12053	BGIBMGA010971	23	7666	45	49
scaffold12058	BGIBMGA006518	6	7666	47	49
scaffold12059	BGIBMGA011548	23	7665	55	55
scaffold12061	BGIBMGA008917	3	7665	56	58
scaffold12067	BGIBMGA002085	1	7662	67	34
scaffold12068	BGIBMGA008983	3	7661	84	72
scaffold1207	BGIBMGA005183	12	20858	70	69
scaffold12071	BGIBMGA003663	5	7659	61	59
scaffold12074	BGIBMGA012417	21	7657	71	72
scaffold12085	BGIBMGA001885	19	7654	54	59
scaffold12085	BGIBMGA001939	19	7654	54	59
scaffold12089	BGIBMGA006701	10	7652	47	51
scaffold12093	BGIBMGA002808	10	7651	50	53
scaffold121	BGIBMGA009637	2	40660	61	64
scaffold12102	BGIBMGA014238	8	7648	58	58
scaffold121086	BGIBMGA009927	8	299	5.4	7
scaffold12114	BGIBMGA011375	23	7645	44	53
scaffold12118	BGIBMGA014158	20	7644	63	61
scaffold12122	BGIBMGA010604	12	7642	73	74
scaffold12125	BGIBMGA005435	8	7641	47	47
scaffold121262	BGIBMGA010888	22	298	4	1.9
scaffold12133	BGIBMGA005761	5	7635	55	56
scaffold12134	BGIBMGA011528	23	7635	76	81
scaffold12144	BGIBMGA001108	13	7633	61	57
scaffold12144	BGIBMGA001109	13	7633	61	57
scaffold12150	BGIBMGA002840	10	7629	63	61
scaffold12154	BGIBMGA007193	21	7629	44	45
scaffold12159	BGIBMGA007726	15	7627	68	72
scaffold12163	BGIBMGA000382	22	7625	69	65
scaffold12164	BGIBMGA003899	1	7625	67	35
scaffold12164	BGIBMGA003900	1	7625	67	35
scaffold12168	BGIBMGA003464	5	7624	60	61
scaffold12169	BGIBMGA004496	20	7623	65	56
scaffold12177	BGIBMGA013096	16	7622	48	52
scaffold12182	BGIBMGA013755	28	7619	54	46
scaffold12189	BGIBMGA005816	5	7615	64	64
scaffold12190	BGIBMGA007585	15	7614	69	70
scaffold12194	BGIBMGA008386	18	7613	40	42
scaffold1220	BGIBMGA007634	15	20791	62	62
scaffold12205	BGIBMGA005656	17	7610	52	51
scaffold12208	BGIBMGA004674	22	7608	50	50
scaffold12209	BGIBMGA000141	24	7608	58	63
scaffold1221	BGIBMGA003747	5	20790	68	69
scaffold12212	BGIBMGA008984	3	7608	66	64
scaffold12214	BGIBMGA007095	17	7608	54	59
scaffold12216	BGIBMGA010474	12	7606	68	65
scaffold1222	BGIBMGA003697	5	20785	74	77
scaffold12223	BGIBMGA003547	5	7603	65	67
scaffold1223	BGIBMGA011272	23	20778	60	61
scaffold1223	BGIBMGA011273	23	20778	60	61
scaffold12230	BGIBMGA008631	7	7600	46	54
scaffold12233	BGIBMGA000708	1	7599	70	38
scaffold12234	BGIBMGA005121	25	7599	62	64
scaffold12236	BGIBMGA011904	11	7598	56	58
scaffold12238	BGIBMGA007852	15	7595	44	49
scaffold12239	BGIBMGA005253	8	7594	55	57
scaffold12240	BGIBMGA005433	8	7594	68	68
scaffold12246	BGIBMGA009321	14	7592	57	57
scaffold12246	BGIBMGA009322	14	7592	57	57
scaffold12248	BGIBMGA011835	11	7591	53	54
scaffold12249	BGIBMGA007552	15	7591	69	70
scaffold1225	BGIBMGA001835	11	20778	50	53
scaffold12250	BGIBMGA010993	23	7591	52	54
scaffold12251	BGIBMGA000164	24	7590	61	61
scaffold12254	BGIBMGA001942	19	7589	74	65
scaffold12256	BGIBMGA009589	24	7588	54	57
scaffold12257	BGIBMGA006976	17	7588	66	66
scaffold12258	BGIBMGA011369	23	7588	67	64
scaffold12259	BGIBMGA001386	21	7588	66	66
scaffold12268	BGIBMGA003418	15	7586	50	52
scaffold12279	BGIBMGA006399	6	7584	67	68
scaffold1228	BGIBMGA007967	15	20773	59	62
scaffold12280	BGIBMGA005015	25	7583	51	52
scaffold12282	BGIBMGA004772	25	7582	60	60
scaffold12283	BGIBMGA003158	4	7581	56	56
scaffold12287	BGIBMGA001886	19	7581	65	69
scaffold1229	BGIBMGA009025	3	20773	70	71
scaffold12290	BGIBMGA001411	21	7580	67	71
scaffold12293	BGIBMGA004670	11	7579	62	63
scaffold12298	BGIBMGA010322	12	8135	54	55
scaffold12305	BGIBMGA005815	5	7574	68	68
scaffold12309	BGIBMGA012186	24	7570	39	44
scaffold1231	BGIBMGA009045	3	21522	58	57
scaffold12312	BGIBMGA003679	5	7567	69	70
scaffold12316	BGIBMGA003239	2	7567	54	54
scaffold12321	BGIBMGA006813	10	7565	62	57
scaffold12328	BGIBMGA013080	16	7561	45	48
scaffold12330	BGIBMGA013397	27	7560	52	51
scaffold12335	BGIBMGA014179	20	7558	56	54
scaffold1234	BGIBMGA005306	8	20723	64	66
scaffold12340	BGIBMGA009808	2	7556	64	63
scaffold12344	BGIBMGA011395	23	7555	36	41
scaffold12349	BGIBMGA000866	13	7554	62	63
scaffold1235	BGIBMGA003484	5	20704	70	74
scaffold1235	BGIBMGA003717	5	20704	70	74
scaffold12350	BGIBMGA013931	28	7554	50	52
scaffold12356	BGIBMGA002497	9	7553	64	66
scaffold12359	BGIBMGA003068	4	10086	54	56
scaffold12359	BGIBMGA003069	4	10086	54	56
scaffold12362	BGIBMGA012986	16	7549	55	56
scaffold1237	BGIBMGA000572	1	20686	54	57
scaffold1237	BGIBMGA002603	1	20686	54	57
scaffold12371	BGIBMGA011292	23	7546	66	64
scaffold1238	BGIBMGA012693	22	20683	63	61
scaffold12413	BGIBMGA004604	27	7530	65	63
scaffold12414	BGIBMGA001529	21	7529	70	72
scaffold1242	BGIBMGA011755	11	20665	63	65
scaffold12424	BGIBMGA001474	21	7524	55	61
scaffold12425	BGIBMGA010323	12	7524	55	58
scaffold1243	BGIBMGA012473	9	20665	73	73
scaffold12435	BGIBMGA013644	6	7521	44	49
scaffold12439	BGIBMGA006275	6	7517	57	58
scaffold1244	BGIBMGA005944	4	33688	61	64
scaffold12444	BGIBMGA002591	5	7516	55	58
scaffold12449	BGIBMGA001258	13	7515	46	49
scaffold12463	BGIBMGA002510	9	7510	51	56
scaffold12464	BGIBMGA000687	1	7510	65	33
scaffold12465	BGIBMGA003678	5	7510	72	74
scaffold1247	BGIBMGA013115	16	20651	68	70
scaffold12474	BGIBMGA005308	8	7507	70	75
scaffold1248	BGIBMGA013389	27	20650	58	62
scaffold12485	BGIBMGA013117	16	7503	54	55
scaffold12487	BGIBMGA000878	13	7503	59	57
scaffold12489	BGIBMGA005747	5	7502	73	69
scaffold12491	BGIBMGA007945	15	7502	57	56
scaffold12499	BGIBMGA000620	1	7499	73	72
scaffold125	BGIBMGA002927	10	40499	65	65
scaffold1250	BGIBMGA004414	20	20645	70	69
scaffold12501	BGIBMGA010670	12	7498	55	61
scaffold12505	BGIBMGA009397	14	7496	66	68
scaffold1251	BGIBMGA000470	22	21308	64	67
scaffold12528	BGIBMGA006241	6	8608	57	56
scaffold1253	BGIBMGA000378	22	29824	59	62
scaffold12530	BGIBMGA013048	16	7483	55	54
scaffold12532	BGIBMGA008949	3	7482	51	52
scaffold12534	BGIBMGA001690	11	7481	56	55
scaffold12536	BGIBMGA012295	1	7480	62	31
scaffold12539	BGIBMGA006099	4	7479	60	62
scaffold125397	BGIBMGA011826	11	287	2.7	8
scaffold1254	BGIBMGA006381	6	20629	68	69
scaffold12549	BGIBMGA009307	14	7477	50	49
scaffold12550	BGIBMGA006882	10	7476	76	74
scaffold12553	BGIBMGA001977	19	7475	50	49
scaffold12555	BGIBMGA009946	8	7474	58	54
scaffold12556	BGIBMGA010267	7	7474	56	55
scaffold12559	BGIBMGA002106	1	7474	68	34
scaffold12563	BGIBMGA011116	23	7472	50	53
scaffold12570	BGIBMGA007976	15	7471	50	55
scaffold12577	BGIBMGA005843	12	7468	42	47
scaffold1258	BGIBMGA013935	28	20622	72	72
scaffold1258	BGIBMGA013936	28	20622	72	72
scaffold12580	BGIBMGA009029	3	7466	62	64
scaffold12585	BGIBMGA008407	18	7465	74	40
scaffold12588	BGIBMGA000229	22	7464	63	65
scaffold12589	BGIBMGA008824	3	7464	71	68
scaffold1259	BGIBMGA001457	21	20620	60	66
scaffold1259	BGIBMGA001458	21	20620	60	66
scaffold12591	BGIBMGA013473	6	7463	67	76
scaffold12597	BGIBMGA005087	25	7462	52	51
scaffold1260	BGIBMGA011040	23	20620	49	53
scaffold12602	BGIBMGA003979	19	7461	46	50
scaffold12605	BGIBMGA008447	18	7459	69	69
scaffold12606	BGIBMGA005650	17	7459	45	49
scaffold12607	BGIBMGA009450	14	8454	78	74
scaffold12609	BGIBMGA004222	20	7459	67	70
scaffold1261	BGIBMGA011367	23	20619	58	66
scaffold12613	BGIBMGA007557	15	7458	43	45
scaffold12618	BGIBMGA002262	26	7455	35	37
scaffold1262	BGIBMGA002080	1	20618	70	37
scaffold12626	BGIBMGA006700	10	7450	40	47
scaffold12627	BGIBMGA003827	24	7450	39	40
scaffold12629	BGIBMGA004244	20	7449	50	56
scaffold12633	BGIBMGA011480	23	7447	59	59
scaffold12634	BGIBMGA004855	25	7447	55	61
scaffold12639	BGIBMGA013888	28	8369	48	50
scaffold1264	BGIBMGA005355	8	20616	67	67
scaffold12642	BGIBMGA000033	26	7444	60	66
scaffold12645	BGIBMGA001608	11	7441	54	55
scaffold12646	BGIBMGA010828	26	7441	57	59
scaffold12649	BGIBMGA001852	19	7440	72	73
scaffold1265	BGIBMGA001909	19	20615	46	46
scaffold12650	BGIBMGA006824	10	7440	55	56
scaffold12651	BGIBMGA013836	28	7439	59	62
scaffold12658	BGIBMGA012778	16	7436	36	41
scaffold12667	BGIBMGA010785	26	7433	66	63
scaffold12672	BGIBMGA008596	18	7431	75	40
scaffold12674	BGIBMGA003436	15	7431	52	54
scaffold12676	BGIBMGA010755	26	7430	57	57
scaffold12678	BGIBMGA004830	25	7429	62	61
scaffold1268	BGIBMGA002412	9	20603	67	70
scaffold12683	BGIBMGA006650	10	7426	63	68
scaffold12686	BGIBMGA013325	1	7426	58	30
scaffold12687	BGIBMGA003287	2	7426	42	45
scaffold12688	BGIBMGA011164	23	7426	43	51
scaffold1269	BGIBMGA009389	14	20597	59	59
scaffold127	BGIBMGA001035	13	40490	63	65
scaffold127	BGIBMGA001125	13	40490	63	65
scaffold127	BGIBMGA001126	13	40490	63	65
scaffold1270	BGIBMGA002953	4	20591	66	64
scaffold1270	BGIBMGA002954	4	20591	66	64
scaffold12708	BGIBMGA009377	14	7418	62	64
scaffold12709	BGIBMGA004265	20	7417	38	44
scaffold12709	BGIBMGA004267	20	7417	38	44
scaffold12711	BGIBMGA011016	23	7825	68	69
scaffold12716	BGIBMGA006354	6	7415	49	46
scaffold12720	BGIBMGA012983	16	7414	59	67
scaffold12724	BGIBMGA007481	3	10010	42	46
scaffold12725	BGIBMGA004730	22	7753	49	52
scaffold1273	BGIBMGA011594	23	20577	73	71
scaffold1274	BGIBMGA012859	16	20568	56	58
scaffold12745	BGIBMGA002346	26	7406	58	59
scaffold12746	BGIBMGA008004	9	7405	68	65
scaffold12748	BGIBMGA008433	18	7405	69	37
scaffold12751	BGIBMGA002430	9	7403	75	77
scaffold12754	BGIBMGA011275	23	7402	69	67
scaffold1276	BGIBMGA004945	25	20551	57	61
scaffold1276	BGIBMGA004968	25	20551	57	61
scaffold12763	BGIBMGA005071	25	7400	62	66
scaffold12768	BGIBMGA003345	15	7398	50	53
scaffold1277	BGIBMGA000879	13	20551	55	57
scaffold12774	BGIBMGA010177	7	7396	48	57
scaffold12775	BGIBMGA011359	23	7396	78	70
scaffold12779	BGIBMGA013203	16	7395	64	70
scaffold1278	BGIBMGA008956	3	20538	63	65
scaffold12781	BGIBMGA000823	25	7394	65	62
scaffold12782	BGIBMGA010709	26	7394	72	70
scaffold12787	BGIBMGA007485	3	7393	48	48
scaffold12789	BGIBMGA013623	6	7392	55	54
scaffold1279	BGIBMGA003188	4	20530	59	61
scaffold12792	BGIBMGA004544	27	7391	77	77
scaffold12797	BGIBMGA001249	13	7389	63	68
scaffold1280	BGIBMGA012367	21	20516	61	61
scaffold1280	BGIBMGA012397	21	20516	61	61
scaffold12800	BGIBMGA002000	1	7388	66	37
scaffold12800	BGIBMGA002002	1	7388	66	37
scaffold12802	BGIBMGA003637	26	7387	57	62
scaffold12802	BGIBMGA010714	26	7387	57	62
scaffold1281	BGIBMGA002433	9	20510	61	65
scaffold12812	BGIBMGA012863	16	7382	64	63
scaffold12815	BGIBMGA007050	17	7805	49	50
scaffold12817	BGIBMGA002007	1	7380	58	59
scaffold12817	BGIBMGA002008	1	7380	58	59
scaffold12817	BGIBMGA002009	1	7380	58	59
scaffold1282	BGIBMGA004612	27	20505	60	62
scaffold1282	BGIBMGA004630	27	20505	60	62
scaffold12823	BGIBMGA009381	14	7378	47	48
scaffold12824	BGIBMGA000091	24	7378	39	43
scaffold12825	BGIBMGA013815	28	7378	43	49
scaffold12826	BGIBMGA004013	19	7377	46	49
scaffold12828	BGIBMGA006792	10	7376	70	70
scaffold12832	BGIBMGA004861	25	7374	59	64
scaffold12834	BGIBMGA000471	22	7373	51	52
scaffold1284	BGIBMGA006853	10	20498	63	66
scaffold12840	BGIBMGA012239	1	7371	63	35
scaffold12843	BGIBMGA007432	3	7369	68	70
scaffold12844	BGIBMGA013942	28	7368	49	53
scaffold12845	BGIBMGA000475	22	7368	66	66
scaffold12849	BGIBMGA005952	4	7366	64	61
scaffold12856	BGIBMGA011166	23	7363	55	58
scaffold12858	BGIBMGA001609	11	7361	54	57
scaffold12859	BGIBMGA010774	26	7361	56	57
scaffold12868	BGIBMGA002596	5	9049	68	69
scaffold12888	BGIBMGA011845	11	7352	62	64
scaffold12891	BGIBMGA003193	4	7351	64	66
scaffold12892	BGIBMGA009726	2	7351	57	55
scaffold12893	BGIBMGA007515	15	7351	69	70
scaffold12895	BGIBMGA005434	8	7350	59	62
scaffold12896	BGIBMGA005228	12	7349	65	62
scaffold129	BGIBMGA012018	11	40090	70	70
scaffold129	BGIBMGA012019	11	40090	70	70
scaffold1290	BGIBMGA010595	12	20440	55	58
scaffold12903	BGIBMGA010483	12	7346	62	72
scaffold12907	BGIBMGA009681	2	7345	45	48
scaffold1292	BGIBMGA007254	17	20431	62	64
scaffold12921	BGIBMGA009829	8	7340	65	62
scaffold12931	BGIBMGA000760	25	7337	51	56
scaffold12932	BGIBMGA013870	28	7336	50	54
scaffold12935	BGIBMGA011291	23	7335	61	62
scaffold12943	BGIBMGA002852	10	7332	48	56
scaffold12945	BGIBMGA013615	6	7332	51	58
scaffold1295	BGIBMGA006311	6	20425	59	65
scaffold12954	BGIBMGA005665	17	7329	61	58
scaffold12955	BGIBMGA012269	1	7328	73	39
scaffold12959	BGIBMGA000913	13	7327	62	59
scaffold12965	BGIBMGA011170	23	7326	44	53
scaffold12968	BGIBMGA010642	12	7325	54	59
scaffold1297	BGIBMGA010370	12	20415	70	71
scaffold12970	BGIBMGA010052	7	7324	53	61
scaffold12972	BGIBMGA001427	21	7323	65	65
scaffold12977	BGIBMGA005937	4	7322	49	48
scaffold12978	BGIBMGA002285	26	7322	57	63
scaffold12979	BGIBMGA010256	7	7321	64	65
scaffold1299	BGIBMGA005350	8	20407	69	70
scaffold13	BGIBMGA012032	11	66565	68	69
scaffold13	BGIBMGA012033	11	66565	68	69
scaffold13	BGIBMGA012121	11	66565	68	69
scaffold13	BGIBMGA012122	11	66565	68	69
scaffold13	BGIBMGA012123	11	66565	68	69
scaffold130	BGIBMGA003314	15	40085	61	64
scaffold1300	BGIBMGA000856	13	20392	66	71
scaffold1300	BGIBMGA001288	13	20392	66	71
scaffold1300	BGIBMGA001289	13	20392	66	71
scaffold13001	BGIBMGA007144	17	7316	58	63
scaffold13004	BGIBMGA008102	9	7315	32	34
scaffold1301	BGIBMGA007523	15	20377	54	59
scaffold1301	BGIBMGA007524	15	20377	54	59
scaffold13015	BGIBMGA012972	16	7312	66	64
scaffold13019	BGIBMGA001895	19	7311	66	71
scaffold13024	BGIBMGA005945	4	8995	68	75
scaffold13025	BGIBMGA009415	14	7308	60	58
scaffold13026	BGIBMGA006682	10	7308	57	55
scaffold13032	BGIBMGA003143	4	8835	47	46
scaffold13034	BGIBMGA003517	5	7303	65	62
scaffold13039	BGIBMGA011361	23	7302	45	46
scaffold1304	BGIBMGA009002	3	20357	51	53
scaffold13041	BGIBMGA003810	24	7302	57	57
scaffold13041	BGIBMGA003811	24	7302	57	57
scaffold13048	BGIBMGA001201	13	7299	58	66
scaffold13053	BGIBMGA002968	4	7298	62	59
scaffold1306	BGIBMGA001798	11	20342	56	57
scaffold1306	BGIBMGA001799	11	20342	56	57
scaffold13060	BGIBMGA009055	3	7295	56	59
scaffold13071	BGIBMGA005266	8	7290	50	52
scaffold13073	BGIBMGA006968	10	7290	66	64
scaffold13078	BGIBMGA007269	17	7287	60	62
scaffold13086	BGIBMGA010801	26	7281	41	46
scaffold13089	BGIBMGA007364	3	7279	48	48
scaffold13090	BGIBMGA000761	25	7276	51	52
scaffold13096	BGIBMGA005673	17	7274	55	55
scaffold131	BGIBMGA008063	9	39982	67	70
scaffold13105	BGIBMGA010224	7	7272	66	61
scaffold13106	BGIBMGA001297	13	7272	54	57
scaffold1311	BGIBMGA005004	25	20297	55	60
scaffold13111	BGIBMGA009523	14	7270	66	68
scaffold131173	BGIBMGA007126	17	274	1.4	2
scaffold13125	BGIBMGA011301	23	7263	60	61
scaffold13128	BGIBMGA002662	5	7262	63	65
scaffold13129	BGIBMGA001025	13	7261	57	56
scaffold13134	BGIBMGA009204	14	7259	51	55
scaffold13136	BGIBMGA001538	21	7259	80	77
scaffold13138	BGIBMGA006422	6	9331	65	67
scaffold13139	BGIBMGA004279	20	7258	58	59
scaffold13144	BGIBMGA011221	23	7256	59	62
scaffold13147	BGIBMGA012024	11	7256	64	63
scaffold1315	BGIBMGA001910	19	20282	73	76
scaffold13155	BGIBMGA010939	22	7254	66	60
scaffold1316	BGIBMGA006510	6	20281	59	65
scaffold13164	BGIBMGA006459	6	7250	63	65
scaffold13165	BGIBMGA007349	3	7250	61	62
scaffold1317	BGIBMGA002809	10	20281	56	59
scaffold1317	BGIBMGA002812	10	20281	56	59
scaffold1317	BGIBMGA002890	10	20281	56	59
scaffold13180	BGIBMGA002946	4	7243	63	66
scaffold13187	BGIBMGA006948	10	7241	73	73
scaffold1319	BGIBMGA010561	12	20267	66	69
scaffold13190	BGIBMGA009034	3	7241	64	62
scaffold13197	BGIBMGA005692	17	7238	60	62
scaffold132	BGIBMGA012700	22	39964	61	62
scaffold13204	BGIBMGA007097	17	7235	66	67
scaffold13211	BGIBMGA002044	1	7233	47	27
scaffold13227	BGIBMGA004513	27	7230	59	59
scaffold1323	BGIBMGA000404	22	20259	70	69
scaffold13236	BGIBMGA014563	23	7227	63	63
scaffold1324	BGIBMGA009877	8	20259	52	62
scaffold13245	BGIBMGA002697	5	7224	50	52
scaffold13253	BGIBMGA006376	6	7221	48	53
scaffold13259	BGIBMGA008943	3	7219	53	58
scaffold13267	BGIBMGA008725	7	7215	52	52
scaffold13269	BGIBMGA012558	9	7215	55	54
scaffold13274	BGIBMGA004872	25	7213	64	68
scaffold1328	BGIBMGA003360	15	20215	63	65
scaffold1328	BGIBMGA003391	15	20215	63	65
scaffold13280	BGIBMGA003221	2	7211	42	41
scaffold1329	BGIBMGA007036	17	20206	72	71
scaffold13292	BGIBMGA009234	14	7207	43	55
scaffold13298	BGIBMGA010611	12	7205	56	60
scaffold133	BGIBMGA001148	13	39864	70	71
scaffold1330	BGIBMGA001191	13	20199	70	71
scaffold1331	BGIBMGA009908	8	20199	53	59
scaffold1331	BGIBMGA009909	8	20199	53	59
scaffold13313	BGIBMGA008682	7	7199	49	53
scaffold13314	BGIBMGA008836	3	7199	59	59
scaffold13324	BGIBMGA007745	15	7196	71	73
scaffold13326	BGIBMGA001537	21	7194	58	60
scaffold13329	BGIBMGA001881	19	7193	61	62
scaffold13337	BGIBMGA003365	15	7191	54	62
scaffold13338	BGIBMGA007110	17	7191	73	76
scaffold13353	BGIBMGA010951	22	7186	59	56
scaffold13355	BGIBMGA007922	15	7185	70	71
scaffold13363	BGIBMGA010476	12	7184	45	49
scaffold13367	BGIBMGA007090	17	7183	63	62
scaffold1337	BGIBMGA012027	11	20811	71	72
scaffold1337	BGIBMGA012028	11	20811	71	72
scaffold1337	BGIBMGA012127	11	20811	71	72
scaffold13379	BGIBMGA000608	1	7181	64	38
scaffold1338	BGIBMGA004926	25	20164	69	67
scaffold1338	BGIBMGA004986	25	20164	69	67
scaffold1338	BGIBMGA004987	25	20164	69	67
scaffold13383	BGIBMGA005667	17	7179	48	49
scaffold13387	BGIBMGA013821	28	7179	48	54
scaffold13388	BGIBMGA001410	21	7178	71	73
scaffold13392	BGIBMGA010318	12	7175	55	56
scaffold13396	BGIBMGA006420	6	7174	54	53
scaffold13401	BGIBMGA004740	25	7172	45	48
scaffold13403	BGIBMGA010842	26	7172	39	39
scaffold13407	BGIBMGA003795	4	7170	59	59
scaffold1341	BGIBMGA003743	5	20157	64	67
scaffold13410	BGIBMGA003625	5	7169	67	70
scaffold13412	BGIBMGA003080	4	7169	60	62
scaffold13414	BGIBMGA000817	25	7169	56	60
scaffold13417	BGIBMGA013451	6	7168	59	60
scaffold13417	BGIBMGA013463	6	7168	59	60
scaffold13419	BGIBMGA007575	15	7167	74	77
scaffold13431	BGIBMGA013947	28	7163	57	57
scaffold13437	BGIBMGA012298	1	7161	58	31
scaffold1344	BGIBMGA010535	12	20149	63	66
scaffold13440	BGIBMGA006552	10	7161	71	75
scaffold13443	BGIBMGA010274	7	7160	55	59
scaffold13446	BGIBMGA010247	7	7159	56	60
scaffold1345	BGIBMGA011503	23	20141	56	59
scaffold1345	BGIBMGA011509	23	20141	56	59
scaffold1345	BGIBMGA011510	23	20141	56	59
scaffold1346	BGIBMGA005285	8	20133	65	68
scaffold1346	BGIBMGA005522	8	20133	65	68
scaffold13461	BGIBMGA007094	17	7629	48	53
scaffold13465	BGIBMGA003685	5	7152	49	50
scaffold13468	BGIBMGA010076	7	7152	48	52
scaffold13470	BGIBMGA000675	1	7151	59	31
scaffold13483	BGIBMGA012484	9	7148	56	56
scaffold13487	BGIBMGA004478	20	7146	40	45
scaffold13490	BGIBMGA013777	28	7146	52	56
scaffold13493	BGIBMGA001750	11	7145	55	57
scaffold135	BGIBMGA001204	13	39677	68	69
scaffold13501	BGIBMGA011514	23	7143	64	64
scaffold13502	BGIBMGA005924	4	7143	60	61
scaffold13507	BGIBMGA011328	23	7142	55	60
scaffold13509	BGIBMGA013368	27	7140	57	57
scaffold13516	BGIBMGA006998	17	7138	56	58
scaffold13517	BGIBMGA005864	12	7137	42	43
scaffold1352	BGIBMGA013113	16	20098	59	63
scaffold13520	BGIBMGA002671	5	7136	53	61
scaffold13526	BGIBMGA006325	6	11473	54	58
scaffold13527	BGIBMGA009709	2	7133	55	56
scaffold13528	BGIBMGA009240	14	7133	40	42
scaffold13530	BGIBMGA006036	4	7132	68	65
scaffold13531	BGIBMGA007332	3	7131	62	62
scaffold13532	BGIBMGA007167	21	7131	51	51
scaffold13539	BGIBMGA001683	11	7128	62	60
scaffold13539	BGIBMGA009154	11	7128	62	60
scaffold13555	BGIBMGA000698	1	7121	76	41
scaffold13561	BGIBMGA003806	24	7119	45	46
scaffold13571	BGIBMGA007141	17	7114	60	57
scaffold13572	BGIBMGA007558	15	7113	51	52
scaffold1358	BGIBMGA003620	5	20078	68	69
scaffold13581	BGIBMGA001400	21	7106	65	71
scaffold13586	BGIBMGA004862	25	10015	69	68
scaffold13586	BGIBMGA004863	25	10015	69	68
scaffold13595	BGIBMGA000187	19	7102	68	68
scaffold13595	BGIBMGA000201	19	7102	68	68
scaffold13598	BGIBMGA012841	16	7101	75	72
scaffold136	BGIBMGA010452	12	39597	78	77
scaffold136	BGIBMGA010453	12	39597	78	77
scaffold1360	BGIBMGA007906	15	20064	67	67
scaffold13609	BGIBMGA004448	20	7096	46	47
scaffold13611	BGIBMGA011217	23	7094	54	55
scaffold13621	BGIBMGA005930	4	7090	47	46
scaffold13622	BGIBMGA009253	14	7090	53	53
scaffold13623	BGIBMGA011316	23	7090	62	68
scaffold13624	BGIBMGA008846	3	7090	50	51
scaffold13625	BGIBMGA004139	19	7089	59	55
scaffold13627	BGIBMGA009724	2	7089	56	52
scaffold13632	BGIBMGA010632	12	10638	47	49
scaffold13638	BGIBMGA008936	3	7085	71	66
scaffold13647	BGIBMGA007795	15	7081	63	63
scaffold13648	BGIBMGA000905	13	7081	57	62
scaffold13649	BGIBMGA007917	15	7081	59	52
scaffold1365	BGIBMGA010665	12	20025	82	88
scaffold13650	BGIBMGA008661	7	7080	50	51
scaffold13652	BGIBMGA013458	6	7080	64	66
scaffold13658	BGIBMGA010279	7	7076	47	49
scaffold13659	BGIBMGA011777	11	7076	61	64
scaffold1366	BGIBMGA004990	25	20024	62	65
scaffold13663	BGIBMGA011741	11	7328	57	59
scaffold1368	BGIBMGA000944	13	20013	65	64
scaffold1368	BGIBMGA001205	13	20013	65	64
scaffold13685	BGIBMGA013157	16	7068	64	63
scaffold1370	BGIBMGA002590	5	20011	58	59
scaffold13709	BGIBMGA008185	24	7058	50	50
scaffold1371	BGIBMGA004545	27	20008	73	76
scaffold1371	BGIBMGA004598	27	20008	73	76
scaffold13713	BGIBMGA013964	28	7057	63	66
scaffold13722	BGIBMGA006802	10	7055	62	64
scaffold13724	BGIBMGA010614	12	7054	56	62
scaffold13733	BGIBMGA011667	11	7051	51	60
scaffold13745	BGIBMGA010104	7	7047	70	70
scaffold13749	BGIBMGA002427	9	7046	71	71
scaffold1375	BGIBMGA011270	23	19971	62	63
scaffold13779	BGIBMGA010793	26	7035	60	65
scaffold1378	BGIBMGA009050	3	19958	54	57
scaffold13781	BGIBMGA000521	1	7034	65	34
scaffold1379	BGIBMGA000398	22	19957	62	64
scaffold13790	BGIBMGA004681	22	7031	61	62
scaffold13793	BGIBMGA003518	5	7030	57	57
scaffold13796	BGIBMGA008146	24	7027	50	53
scaffold13799	BGIBMGA000763	25	7026	53	57
scaffold138	BGIBMGA009828	8	39583	66	68
scaffold1380	BGIBMGA004534	27	19953	56	59
scaffold13816	BGIBMGA012147	24	7020	51	54
scaffold13817	BGIBMGA010986	23	7019	53	54
scaffold13825	BGIBMGA008315	18	7016	74	40
scaffold13827	BGIBMGA000648	1	7016	59	32
scaffold1383	BGIBMGA006962	10	19938	57	61
scaffold13831	BGIBMGA007838	15	7014	52	54
scaffold13832	BGIBMGA007569	15	7013	66	68
scaffold13833	BGIBMGA005094	25	7013	56	66
scaffold13838	BGIBMGA002503	9	7011	71	71
scaffold1384	BGIBMGA012495	9	19937	66	66
scaffold1385	BGIBMGA003042	4	19931	52	55
scaffold13850	BGIBMGA005381	8	7006	61	63
scaffold13850	BGIBMGA005414	8	7006	61	63
scaffold13853	BGIBMGA003669	5	7005	70	68
scaffold13862	BGIBMGA002312	26	7002	54	54
scaffold13863	BGIBMGA006583	10	7001	67	66
scaffold13866	BGIBMGA003544	5	7249	58	59
scaffold13874	BGIBMGA013717	13	6997	56	55
scaffold13876	BGIBMGA011615	11	6997	68	64
scaffold13879	BGIBMGA001986	19	6997	48	54
scaffold13888	BGIBMGA013637	6	6993	63	66
scaffold13895	BGIBMGA008963	3	6991	68	70
scaffold13897	BGIBMGA014181	20	6991	50	52
scaffold138978	BGIBMGA004554	27	260	9.2	9.4
scaffold13902	BGIBMGA002532	9	6989	60	63
scaffold13903	BGIBMGA005377	8	6989	52	49
scaffold13908	BGIBMGA008778	24	6986	48	48
scaffold1391	BGIBMGA006795	10	19924	56	57
scaffold13912	BGIBMGA000672	1	6985	75	40
scaffold13914	BGIBMGA003648	5	6984	56	54
scaffold139300	BGIBMGA012590	19	260	0	3.9
scaffold13932	BGIBMGA004925	25	6978	65	62
scaffold13935	BGIBMGA000701	1	6978	62	34
scaffold13936	BGIBMGA004375	20	6978	51	54
scaffold13937	BGIBMGA006196	4	6977	65	70
scaffold13938	BGIBMGA009086	3	6977	47	50
scaffold13939	BGIBMGA005970	4	6977	48	49
scaffold139479	BGIBMGA004145	19	260	0	8.3
scaffold13953	BGIBMGA000599	1	6971	54	56
scaffold13954	BGIBMGA006145	4	6971	63	69
scaffold13956	BGIBMGA009917	8	6971	32	35
scaffold13962	BGIBMGA013165	16	6968	66	90
scaffold13968	BGIBMGA001801	11	6967	38	40
scaffold1397	BGIBMGA004192	27	19893	45	50
scaffold1397	BGIBMGA004536	27	19893	45	50
scaffold13970	BGIBMGA013714	13	6967	57	59
scaffold13974	BGIBMGA012543	9	6964	64	67
scaffold13979	BGIBMGA008256	18	6963	56	31
scaffold13981	BGIBMGA011951	11	6962	56	55
scaffold13989	BGIBMGA006772	10	6960	63	61
scaffold1399	BGIBMGA013228	16	19886	51	53
scaffold13993	BGIBMGA012617	19	6958	50	54
scaffold140	BGIBMGA009425	14	39464	69	70
scaffold1400	BGIBMGA005387	8	19881	65	58
scaffold1400	BGIBMGA005410	8	19881	65	58
scaffold14000	BGIBMGA013059	16	6954	64	62
scaffold14001	BGIBMGA011556	23	6954	53	55
scaffold14007	BGIBMGA000061	26	6950	64	71
scaffold14007	BGIBMGA000062	26	6950	64	71
scaffold1401	BGIBMGA002933	10	20234	56	61
scaffold14015	BGIBMGA000800	25	6948	45	55
scaffold14018	BGIBMGA006045	4	6947	54	58
scaffold1402	BGIBMGA010118	7	19867	61	63
scaffold14023	BGIBMGA001965	19	6946	60	57
scaffold14024	BGIBMGA009734	2	6945	47	49
scaffold14026	BGIBMGA009038	3	6945	55	59
scaffold14027	BGIBMGA005653	17	6944	77	71
scaffold14028	BGIBMGA014400	21	6944	45	47
scaffold14034	BGIBMGA007449	3	6942	56	55
scaffold14036	BGIBMGA003406	15	6942	64	67
scaffold14043	BGIBMGA004781	25	6941	54	53
scaffold1405	BGIBMGA005420	8	23115	57	58
scaffold14053	BGIBMGA012931	16	6939	49	41
scaffold14056	BGIBMGA000806	25	6938	32	40
scaffold1406	BGIBMGA007366	3	19860	54	59
scaffold1406	BGIBMGA007367	3	19860	54	59
scaffold1406	BGIBMGA007399	3	19860	54	59
scaffold14060	BGIBMGA013550	4	6937	46	43
scaffold14064	BGIBMGA006462	6	6937	64	67
scaffold140692	BGIBMGA008412	18	258	40	15.4
scaffold14072	BGIBMGA013972	28	6936	68	63
scaffold14078	BGIBMGA001256	13	6933	76	77
scaffold14079	BGIBMGA001137	13	6933	48	50
scaffold1408	BGIBMGA006465	6	28096	64	64
scaffold14087	BGIBMGA002379	9	6930	56	56
scaffold14088	BGIBMGA006768	10	6930	74	79
scaffold14089	BGIBMGA010472	12	6930	70	75
scaffold1409	BGIBMGA006085	4	19843	57	60
scaffold14092	BGIBMGA011617	11	6930	57	58
scaffold14092	BGIBMGA011864	11	6930	57	58
scaffold14095	BGIBMGA000773	25	6929	55	56
scaffold1410	BGIBMGA011274	23	19838	58	61
scaffold14103	BGIBMGA009987	22	6927	53	55
scaffold14112	BGIBMGA001705	11	6926	36	39
scaffold14116	BGIBMGA004611	27	13091	50	53
scaffold14117	BGIBMGA013345	27	6924	70	72
scaffold1412	BGIBMGA012037	11	28496	68	68
scaffold1412	BGIBMGA012039	11	28496	68	68
scaffold1412	BGIBMGA012116	11	28496	68	68
scaffold14127	BGIBMGA007654	15	6921	50	58
scaffold14132	BGIBMGA011818	11	6921	65	61
scaffold14135	BGIBMGA001408	21	6919	61	68
scaffold1414	BGIBMGA003475	5	19809	52	55
scaffold14145	BGIBMGA005165	25	6916	68	65
scaffold14148	BGIBMGA006047	4	6916	66	68
scaffold14152	BGIBMGA013516	5	6914	75	77
scaffold14153	BGIBMGA010643	12	6914	42	45
scaffold1416	BGIBMGA007719	15	19787	71	74
scaffold1417	BGIBMGA006752	10	19777	58	59
scaffold1418	BGIBMGA006557	10	19776	67	64
scaffold14185	BGIBMGA010927	22	10854	60	65
scaffold14189	BGIBMGA006629	10	6903	48	51
scaffold14194	BGIBMGA005460	8	6902	71	69
scaffold14194	BGIBMGA005461	8	6902	71	69
scaffold14199	BGIBMGA001373	2	6900	71	72
scaffold14200	BGIBMGA003816	24	6900	44	47
scaffold14204	BGIBMGA001305	13	6898	66	58
scaffold14205	BGIBMGA013075	16	6898	38	42
scaffold14215	BGIBMGA014105	8	6896	57	65
scaffold14217	BGIBMGA004937	25	6895	59	61
scaffold1422	BGIBMGA006737	10	19756	68	70
scaffold14222	BGIBMGA007651	15	6893	66	66
scaffold14226	BGIBMGA001836	19	6892	68	65
scaffold1423	BGIBMGA001958	19	19752	61	62
scaffold14231	BGIBMGA008501	18	6891	65	32
scaffold14233	BGIBMGA007675	15	6890	61	66
scaffold14235	BGIBMGA004732	22	6889	71	71
scaffold14237	BGIBMGA012577	9	7485	48	50
scaffold14238	BGIBMGA011816	11	6887	63	61
scaffold14239	BGIBMGA011952	11	6887	50	51
scaffold14241	BGIBMGA006872	10	6887	59	62
scaffold14258	BGIBMGA008062	9	6883	66	70
scaffold14264	BGIBMGA011443	23	6881	63	60
scaffold1427	BGIBMGA001882	19	19742	67	68
scaffold14274	BGIBMGA004436	20	6875	57	60
scaffold14275	BGIBMGA007741	15	6875	70	69
scaffold14279	BGIBMGA003909	17	6875	44	48
scaffold14281	BGIBMGA001390	21	6874	71	69
scaffold14284	BGIBMGA011478	23	6874	49	49
scaffold14288	BGIBMGA002956	4	6873	70	71
scaffold1429	BGIBMGA012074	11	19736	60	63
scaffold1429	BGIBMGA012079	11	19736	60	63
scaffold14297	BGIBMGA013193	16	6869	49	62
scaffold1430	BGIBMGA004506	27	19736	56	60
scaffold14302	BGIBMGA010201	7	6867	50	53
scaffold14304	BGIBMGA006032	4	6866	55	54
scaffold1431	BGIBMGA007025	17	19731	65	66
scaffold1431	BGIBMGA007026	17	19731	65	66
scaffold1431	BGIBMGA007075	17	19731	65	66
scaffold14310	BGIBMGA009223	14	6864	58	58
scaffold14311	BGIBMGA012245	1	6864	50	54
scaffold14325	BGIBMGA002385	9	6859	47	53
scaffold14334	BGIBMGA013625	6	6857	52	58
scaffold14335	BGIBMGA013056	16	6856	50	52
scaffold14338	BGIBMGA007194	21	6855	45	47
scaffold14341	BGIBMGA006477	6	6854	53	57
scaffold14342	BGIBMGA012165	24	6854	39	39
scaffold14349	BGIBMGA004624	27	6852	55	55
scaffold1435	BGIBMGA001666	11	19712	62	63
scaffold14354	BGIBMGA006946	10	6850	57	57
scaffold14355	BGIBMGA011677	11	6850	67	69
scaffold14376	BGIBMGA009408	14	6844	53	56
scaffold14378	BGIBMGA012921	16	6843	52	56
scaffold1438	BGIBMGA011661	11	32392	61	63
scaffold1438	BGIBMGA011813	11	32392	61	63
scaffold14381	BGIBMGA000669	1	6843	58	33
scaffold14386	BGIBMGA007074	17	6842	71	73
scaffold14388	BGIBMGA005771	5	6842	70	67
scaffold14394	BGIBMGA009783	2	6841	55	57
scaffold144	BGIBMGA006955	10	38904	66	70
scaffold144	BGIBMGA006956	10	38904	66	70
scaffold1440	BGIBMGA007522	15	19685	74	71
scaffold1440	BGIBMGA007574	15	19685	74	71
scaffold14404	BGIBMGA001934	19	6837	56	63
scaffold14405	BGIBMGA002644	5	6837	67	66
scaffold14406	BGIBMGA008470	18	6837	68	35
scaffold1441	BGIBMGA007208	21	19684	68	66
scaffold14411	BGIBMGA008050	9	6835	58	64
scaffold14414	BGIBMGA004171	19	6834	51	54
scaffold14415	BGIBMGA012968	16	6833	51	54
scaffold144268	BGIBMGA005902	12	253	1	0
scaffold1444	BGIBMGA014005	28	19675	57	61
scaffold14440	BGIBMGA005835	12	6824	62	61
scaffold1445	BGIBMGA009131	20	19675	58	60
scaffold1446	BGIBMGA011390	23	19667	55	60
scaffold14462	BGIBMGA009083	3	6818	58	60
scaffold14468	BGIBMGA012905	16	6816	55	62
scaffold14476	BGIBMGA003876	1	6814	62	38
scaffold1448	BGIBMGA004766	25	20272	52	53
scaffold14493	BGIBMGA007135	17	6809	55	56
scaffold14494	BGIBMGA012040	11	6809	53	57
scaffold14497	BGIBMGA009834	8	6808	89	96
scaffold14499	BGIBMGA008674	7	6807	58	59
scaffold145	BGIBMGA002797	10	38885	61	64
scaffold14503	BGIBMGA006298	6	6805	57	63
scaffold14504	BGIBMGA003078	4	6805	66	64
scaffold14510	BGIBMGA006693	10	6804	41	45
scaffold14512	BGIBMGA007179	21	6802	49	56
scaffold14514	BGIBMGA007264	17	6801	66	71
scaffold1452	BGIBMGA011710	11	19621	51	54
scaffold1452	BGIBMGA011771	11	19621	51	54
scaffold14523	BGIBMGA000464	22	6798	50	59
scaffold1455	BGIBMGA005290	8	19605	70	71
scaffold1455	BGIBMGA005291	8	19605	70	71
scaffold1455	BGIBMGA005520	8	19605	70	71
scaffold14552	BGIBMGA008670	7	11547	54	54
scaffold1456	BGIBMGA003992	19	19595	67	68
scaffold14571	BGIBMGA011984	11	6781	67	75
scaffold14576	BGIBMGA006369	6	6780	53	57
scaffold14576	BGIBMGA006508	6	6780	53	57
scaffold1458	BGIBMGA011192	23	19589	61	66
scaffold14580	BGIBMGA001303	13	6779	41	42
scaffold14587	BGIBMGA008126	24	6777	56	58
scaffold1459	BGIBMGA003357	15	19588	69	73
scaffold1459	BGIBMGA003394	15	19588	69	73
scaffold1459	BGIBMGA010788	15	19588	69	73
scaffold14590	BGIBMGA002286	26	6775	76	75
scaffold14593	BGIBMGA013359	27	6775	47	46
scaffold14601	BGIBMGA011676	11	7787	61	64
scaffold14619	BGIBMGA006777	10	6768	69	65
scaffold14624	BGIBMGA008865	3	6767	47	48
scaffold14626	BGIBMGA009842	8	6766	50	44
scaffold1463	BGIBMGA008437	18	19574	65	34
scaffold14635	BGIBMGA006939	10	6762	73	72
scaffold14639	BGIBMGA008981	3	6761	73	74
scaffold1464	BGIBMGA006303	6	19574	54	62
scaffold14645	BGIBMGA000322	22	6759	60	58
scaffold14649	BGIBMGA012502	9	6759	47	45
scaffold14658	BGIBMGA003822	24	6757	44	50
scaffold1466	BGIBMGA007626	15	19565	67	72
scaffold14666	BGIBMGA012174	24	6754	63	60
scaffold14669	BGIBMGA012249	1	6753	73	36
scaffold1467	BGIBMGA000375	22	19559	61	63
scaffold1467	BGIBMGA008638	22	19559	61	63
scaffold14670	BGIBMGA005201	12	6753	68	65
scaffold14673	BGIBMGA008073	9	6753	51	58
scaffold14676	BGIBMGA001921	19	6752	52	52
scaffold1468	BGIBMGA012444	21	19553	64	65
scaffold14684	BGIBMGA002083	1	6749	59	32
scaffold14695	BGIBMGA009845	8	6746	61	61
scaffold14699	BGIBMGA009928	8	6744	57	63
scaffold147	BGIBMGA002259	26	38732	63	65
scaffold147	BGIBMGA002311	26	38732	63	65
scaffold1470	BGIBMGA000466	22	19548	67	67
scaffold14700	BGIBMGA007324	3	6744	44	52
scaffold14711	BGIBMGA008479	18	6742	71	37
scaffold14718	BGIBMGA007807	15	6740	70	67
scaffold14719	BGIBMGA000478	1	6740	64	33
scaffold1472	BGIBMGA009225	14	19546	59	57
scaffold14725	BGIBMGA000530	1	6738	67	37
scaffold14725	BGIBMGA000531	1	6738	67	37
scaffold1473	BGIBMGA006634	10	19544	63	67
scaffold14732	BGIBMGA002792	10	6736	54	59
scaffold1474	BGIBMGA010539	12	19541	66	67
scaffold1475	BGIBMGA002842	10	19535	59	60
scaffold1475	BGIBMGA002858	10	19535	59	60
scaffold14751	BGIBMGA003693	5	6730	59	61
scaffold14760	BGIBMGA013969	28	6726	43	46
scaffold14770	BGIBMGA003167	4	6724	58	58
scaffold14773	BGIBMGA006158	4	6723	71	71
scaffold1478	BGIBMGA003309	15	19532	65	67
scaffold1478	BGIBMGA003435	15	19532	65	67
scaffold14783	BGIBMGA011776	11	6720	63	63
scaffold14791	BGIBMGA004993	25	6717	59	56
scaffold14794	BGIBMGA001710	11	6716	64	63
scaffold14799	BGIBMGA012563	9	6714	52	53
scaffold1481	BGIBMGA011344	23	19511	55	62
scaffold14810	BGIBMGA002570	5	6712	59	65
scaffold14816	BGIBMGA011310	23	6709	65	69
scaffold14818	BGIBMGA010804	26	6708	56	58
scaffold14820	BGIBMGA001725	11	6707	42	46
scaffold14828	BGIBMGA004368	20	6704	71	71
scaffold14846	BGIBMGA013826	28	6698	43	48
scaffold1485	BGIBMGA010214	7	19494	70	70
scaffold14855	BGIBMGA012541	9	6695	63	64
scaffold14856	BGIBMGA007161	21	6695	38	40
scaffold14866	BGIBMGA007196	21	6690	62	63
scaffold14868	BGIBMGA003315	15	6689	62	66
scaffold1487	BGIBMGA010836	26	19481	51	56
scaffold14872	BGIBMGA010324	12	6689	56	53
scaffold1488	BGIBMGA012976	16	19476	59	61
scaffold14880	BGIBMGA011153	23	6688	47	47
scaffold14885	BGIBMGA013447	6	6687	64	65
scaffold14887	BGIBMGA003708	5	6687	68	64
scaffold14891	BGIBMGA000230	22	6686	59	58
scaffold14892	BGIBMGA002678	5	6686	67	70
scaffold149	BGIBMGA012679	22	38664	74	77
scaffold149	BGIBMGA012680	22	38664	74	77
scaffold149	BGIBMGA012703	22	38664	74	77
scaffold14902	BGIBMGA007704	15	6683	76	73
scaffold14902	BGIBMGA007849	15	6683	76	73
scaffold14905	BGIBMGA005375	8	6682	60	64
scaffold14905	BGIBMGA005429	8	6682	60	64
scaffold14909	BGIBMGA012970	16	6681	46	49
scaffold14912	BGIBMGA002863	10	6680	51	57
scaffold14918	BGIBMGA011176	23	6676	39	44
scaffold14919	BGIBMGA004012	19	6676	61	60
scaffold14922	BGIBMGA002915	10	6675	70	74
scaffold14922	BGIBMGA002916	10	6675	70	74
scaffold14925	BGIBMGA008928	3	6674	52	49
scaffold1493	BGIBMGA011144	23	19451	50	53
scaffold14930	BGIBMGA006154	4	6672	49	53
scaffold14939	BGIBMGA002518	9	6669	63	59
scaffold14945	BGIBMGA012290	1	6667	31	45
scaffold14948	BGIBMGA003923	17	6665	67	69
scaffold1496	BGIBMGA011622	11	19438	57	60
scaffold1496	BGIBMGA011856	11	19438	57	60
scaffold14965	BGIBMGA004655	11	6659	51	51
scaffold1497	BGIBMGA013596	6	19434	67	71
scaffold1497	BGIBMGA013597	6	19434	67	71
scaffold14974	BGIBMGA004412	20	6657	39	37
scaffold1498	BGIBMGA009997	7	19432	67	71
scaffold1498	BGIBMGA009998	7	19432	67	71
scaffold14982	BGIBMGA011604	11	6654	63	66
scaffold1499	BGIBMGA001276	13	19425	54	55
scaffold14999	BGIBMGA013226	16	6649	73	72
scaffold15	BGIBMGA012837	16	63840	60	64
scaffold15	BGIBMGA012838	16	63840	60	64
scaffold15	BGIBMGA012995	16	63840	60	64
scaffold15	BGIBMGA012996	16	63840	60	64
scaffold15	BGIBMGA012997	16	63840	60	64
scaffold150	BGIBMGA000128	24	38547	68	69
scaffold150	BGIBMGA000129	24	38547	68	69
scaffold1500	BGIBMGA002997	4	19425	65	66
scaffold1500	BGIBMGA003169	4	19425	65	66
scaffold15006	BGIBMGA006586	10	6647	59	61
scaffold15013	BGIBMGA006248	6	6646	53	52
scaffold15017	BGIBMGA011326	23	6642	71	74
scaffold1502	BGIBMGA003044	4	19415	70	71
scaffold15023	BGIBMGA004488	20	6639	44	48
scaffold15024	BGIBMGA014270	8	9117	62	64
scaffold15025	BGIBMGA012076	11	6639	60	32
scaffold15031	BGIBMGA001981	19	6638	60	60
scaffold15038	BGIBMGA006839	10	6636	61	72
scaffold15042	BGIBMGA012348	1	6636	53	30
scaffold15053	BGIBMGA004710	22	6633	56	57
scaffold15059	BGIBMGA013766	28	6632	63	62
scaffold1506	BGIBMGA004187	19	19406	45	50
scaffold15060	BGIBMGA010128	7	6632	43	45
scaffold15066	BGIBMGA011612	11	6630	52	54
scaffold1508	BGIBMGA006980	17	19394	69	71
scaffold1508	BGIBMGA006981	17	19394	69	71
scaffold1508	BGIBMGA007132	17	19394	69	71
scaffold15082	BGIBMGA009446	14	6625	56	52
scaffold15084	BGIBMGA014259	8	6625	49	44
scaffold15086	BGIBMGA006574	10	6624	51	57
scaffold1509	BGIBMGA007197	21	19388	54	55
scaffold1509	BGIBMGA007198	21	19388	54	55
scaffold15090	BGIBMGA009594	24	6623	47	52
scaffold15093	BGIBMGA009735	2	6621	51	53
scaffold15094	BGIBMGA000386	22	6621	63	61
scaffold15099	BGIBMGA001558	21	8525	72	73
scaffold151	BGIBMGA011266	23	38534	65	63
scaffold15100	BGIBMGA011823	11	6620	45	46
scaffold15102	BGIBMGA005145	25	6619	66	77
scaffold15108	BGIBMGA001220	13	6617	64	68
scaffold1511	BGIBMGA007341	3	19385	60	64
scaffold15120	BGIBMGA011177	23	6614	55	57
scaffold15127	BGIBMGA006819	10	6613	62	62
scaffold15130	BGIBMGA013590	6	6610	61	55
scaffold1514	BGIBMGA013894	28	19362	66	64
scaffold15140	BGIBMGA011436	23	6604	55	55
scaffold15146	BGIBMGA006826	10	6602	70	68
scaffold15149	BGIBMGA006833	10	6600	79	72
scaffold1515	BGIBMGA009858	8	19360	56	57
scaffold15150	BGIBMGA001425	21	6600	69	67
scaffold15154	BGIBMGA003824	24	6599	73	72
scaffold15154	BGIBMGA003831	24	6599	73	72
scaffold15155	BGIBMGA011353	23	6599	41	46
scaffold1516	BGIBMGA010176	7	19352	55	57
scaffold15163	BGIBMGA004379	20	6597	54	57
scaffold15164	BGIBMGA013574	6	6597	56	59
scaffold15173	BGIBMGA005794	5	6594	52	51
scaffold15175	BGIBMGA005854	12	6593	60	58
scaffold15177	BGIBMGA013406	27	6592	67	66
scaffold15189	BGIBMGA000397	22	6588	63	64
scaffold15193	BGIBMGA008153	24	6587	64	67
scaffold152	BGIBMGA008909	3	38488	65	65
scaffold152	BGIBMGA008910	3	38488	65	65
scaffold152	BGIBMGA008911	3	38488	65	65
scaffold152	BGIBMGA008969	3	38488	65	65
scaffold1520	BGIBMGA004694	22	19336	65	65
scaffold1520	BGIBMGA004695	22	19336	65	65
scaffold1521	BGIBMGA013741	28	19334	57	57
scaffold15215	BGIBMGA009205	14	6582	58	62
scaffold15217	BGIBMGA008131	24	6581	57	57
scaffold15219	BGIBMGA009065	3	6580	67	72
scaffold15220	BGIBMGA000118	24	6580	53	53
scaffold15221	BGIBMGA000742	1	6580	63	32
scaffold15223	BGIBMGA000349	22	6579	36	42
scaffold15229	BGIBMGA012685	22	6578	68	60
scaffold1523	BGIBMGA010478	12	19330	59	62
scaffold15232	BGIBMGA008227	18	6578	69	34
scaffold15240	BGIBMGA009835	8	6575	39	43
scaffold15241	BGIBMGA013543	5	6575	46	47
scaffold15245	BGIBMGA007821	15	6574	54	55
scaffold15257	BGIBMGA001656	11	6571	45	47
scaffold1526	BGIBMGA001869	19	19317	83	79
scaffold15260	BGIBMGA007263	17	6570	65	69
scaffold15263	BGIBMGA013421	27	6568	57	58
scaffold15266	BGIBMGA008432	18	6568	76	37
scaffold15271	BGIBMGA011403	23	6566	40	40
scaffold15277	BGIBMGA000115	24	6564	59	63
scaffold15277	BGIBMGA012792	24	6564	59	63
scaffold1529	BGIBMGA012503	9	19278	59	62
scaffold15293	BGIBMGA006165	4	6560	64	61
scaffold15295	BGIBMGA010973	23	6559	59	55
scaffold1531	BGIBMGA005279	8	19263	70	73
scaffold15314	BGIBMGA008382	18	6555	58	36
scaffold15316	BGIBMGA010140	7	6554	67	59
[truncated: 7,409 more rows]
