# Supplementary material for: The deep conservation of the Lepidoptera Z chromosome suggests a non-canonical origin of the W
Source: Nat Commun. 2017 Nov 14;8:1486. doi: 10.1038/s41467-017-01663-5 (PMC5684275; doi:10.1038/s41467-017-01663-5)
Supplement: Supplementary file 15 — Supplementary Data 12 [file 41467_2017_1663_MOESM15_ESM.txt]

“Supplementary Data 12: Female and male coverage values of scaffolds assigned to B. mori chromosomes in N. degeerella.”
ScaffoldName	ScaffoldLength	Bmori_Gene	Bmori_Chrom	cov_Female	cov_Male
Contig1	22760	BGIBMGA001493	21	55	130
Contig100	9834	BGIBMGA007992	9	55	124
Contig10034	4336	BGIBMGA012592	19	34	87
Contig10042	4817	BGIBMGA012085	11	55	122
Contig1006	4706	BGIBMGA011428	23	56	126
Contig10110	2650	BGIBMGA000990	13	39	96
Contig10132	12517	BGIBMGA012971	16	50	119
Contig10136	4758	BGIBMGA013820	28	51	110
Contig10171	2300	BGIBMGA001736	11	31	69
Contig102	12059	BGIBMGA007935	15	47	111
Contig10244	977	BGIBMGA013381	27	29	96
Contig1027	8419	BGIBMGA010402	12	55	129
Contig10278	4871	BGIBMGA001041	13	54	144
Contig10291	1042	BGIBMGA003400	15	31	92
Contig103	9782	BGIBMGA008301	18	52	121
Contig10320	6905	BGIBMGA001525	21	30	128
Contig1034	4855	BGIBMGA012136	11	44	92
Contig10491	6487	BGIBMGA001008	13	62	139
Contig1051	4765	BGIBMGA012029	11	47	111
Contig1051	4765	BGIBMGA012125	11	47	111
Contig1054	4606	BGIBMGA007629	15	46	114
Contig1057	4600	BGIBMGA000412	22	40	106
Contig1060	4590	BGIBMGA003774	4	40	95
Contig1064	4583	BGIBMGA010386	12	46	119
Contig10656	6816	BGIBMGA011660	11	52	118
Contig107	9681	BGIBMGA002316	26	54	121
Contig10712	2597	BGIBMGA002330	26	43	104
Contig1074	4723	BGIBMGA010629	12	51	111
Contig10753	4286	BGIBMGA012538	9	56	120
Contig1079	4546	BGIBMGA004711	22	40	65
Contig10868	5287	BGIBMGA010725	26	46	107
Contig10872	7311	BGIBMGA006502	6	58	130
Contig10893	1713	BGIBMGA004966	25	44	106
Contig10930	1810	BGIBMGA003180	4	32	60
Contig10968	3912	BGIBMGA003668	5	47	106
Contig10980	1864	BGIBMGA006363	6	59	114
Contig1099	5019	BGIBMGA010620	12	47	131
Contig11	16232	BGIBMGA001263	13	49	115
Contig110	14047	BGIBMGA006009	4	46	116
Contig1110	4706	BGIBMGA004563	27	56	149
Contig1110	4706	BGIBMGA004567	27	56	149
Contig11131	1885	BGIBMGA001997	1	29	105
Contig11166	4373	BGIBMGA003372	15	48	132
Contig1134	4429	BGIBMGA010482	12	42	96
Contig11344	7491	BGIBMGA008030	9	51	133
Contig11353	930	BGIBMGA007381	3	31.1	81
Contig11372	6712	BGIBMGA007348	3	49	118
Contig11458	4779	BGIBMGA011694	11	44	93
Contig11612	2893	BGIBMGA001310	23	56	108
Contig11635	5141	BGIBMGA008408	18	37	84
Contig1165	6272	BGIBMGA002858	10	50	120
Contig1166	4374	BGIBMGA005681	17	46	108
Contig11662	1878	BGIBMGA012075	11	49	89
Contig11697	4731	BGIBMGA002745	6	53	138
Contig11744	669	BGIBMGA005428	8	19.5	78
Contig11752	2729	BGIBMGA005061	25	41	95
Contig1178	4362	BGIBMGA012907	16	70	167
Contig11788	8958	BGIBMGA012254	1	29	127
Contig1182	4350	BGIBMGA009353	14	37	71
Contig1184	4484	BGIBMGA007988	9	43	80
Contig11845	2475	BGIBMGA001710	11	31	87
Contig11888	454	BGIBMGA007179	21	22.1	33.6
Contig11932	3638	BGIBMGA000896	13	44	104
Contig11969	9089	BGIBMGA012940	16	63	140
Contig11993	1746	BGIBMGA005269	8	57	141
Contig12	16150	BGIBMGA003478	5	54	121
Contig120	9420	BGIBMGA010637	12	54	117
Contig1201	4312	BGIBMGA005576	17	35	77
Contig1213	13639	BGIBMGA008808	3	56	123
Contig12151	2393	BGIBMGA011809	11	43	104
Contig122	9706	BGIBMGA000758	25	50	121
Contig12208	5676	BGIBMGA010812	26	39	102
Contig12257	2349	BGIBMGA010821	26	50	98
Contig1228	4728	BGIBMGA003908	17	41	102
Contig1234	4250	BGIBMGA010509	12	40	81
Contig12398	4559	BGIBMGA001094	13	43	101
Contig12462	4207	BGIBMGA013942	28	64	146
Contig12463	1704	BGIBMGA008338	18	28	69
Contig1247	4216	BGIBMGA005287	8	55	111
Contig12561	4742	BGIBMGA013112	16	55	134
Contig1257	5286	BGIBMGA011092	23	45	103
Contig12576	4038	BGIBMGA003683	5	53	112
Contig12588	6455	BGIBMGA006286	6	61	120
Contig1264	4614	BGIBMGA000646	1	48	103
Contig127	9271	BGIBMGA004197	19	63	140
Contig1270	4461	BGIBMGA002878	10	45	113
Contig12763	4970	BGIBMGA009013	3	39	92
Contig1279	4711	BGIBMGA002246	26	64	142
Contig12904	2905	BGIBMGA014143	20	40	105
Contig12906	2495	BGIBMGA013274	16	49	145
Contig1293	4138	BGIBMGA002519	9	36	78
Contig12937	2455	BGIBMGA012949	16	0	2.3
Contig1294	4135	BGIBMGA002448	9	46	113
Contig12973	9127	BGIBMGA002655	5	59	133
Contig12987	6153	BGIBMGA012132	11	36	92
Contig1302	4122	BGIBMGA009991	7	52	121
Contig13119	5293	BGIBMGA008901	3	50	119
Contig1312	5817	BGIBMGA007384	3	40	81
Contig1315	4108	BGIBMGA008538	18	39	76
Contig13207	2177	BGIBMGA004345	20	53	112
Contig1325	4044	BGIBMGA004323	20	47	121
Contig13271	7463	BGIBMGA005807	5	46	97
Contig13294	2713	BGIBMGA004623	27	47	133
Contig13297	3327	BGIBMGA006076	4	54	110
Contig133	10246	BGIBMGA013930	28	48	108
Contig1335	4070	BGIBMGA006037	4	43	110
Contig1338	4069	BGIBMGA008865	3	56	127
Contig13387	5087	BGIBMGA011674	11	51	121
Contig13484	1825	BGIBMGA010783	26	44	86
Contig13508	3170	BGIBMGA003796	4	40	90
Contig13515	3137	BGIBMGA008633	7	41	98
Contig1352	4032	BGIBMGA006509	6	50	115
Contig137	9104	BGIBMGA008249	18	46	110
Contig1370	4540	BGIBMGA011303	23	58	122
Contig13716	2092	BGIBMGA011698	11	45	106
Contig138	9097	BGIBMGA008551	18	54	123
Contig13816	9228	BGIBMGA008763	24	45	97
Contig13846	1298	BGIBMGA004814	25	46	111
Contig1388	3980	BGIBMGA012019	11	51	124
Contig13923	9221	BGIBMGA000966	13	49	107
Contig13978	3161	BGIBMGA000029	26	42	107
Contig14084	902	BGIBMGA004159	19	36	100
Contig14153	1940	BGIBMGA003153	4	41	96
Contig14158	2438	BGIBMGA010409	12	57	134
Contig1422	3919	BGIBMGA004840	25	43	93
Contig14224	1431	BGIBMGA003984	19	25	69
Contig14288	3940	BGIBMGA014128	8	34	81
Contig14294	5606	BGIBMGA002338	26	26	128
Contig1431	5776	BGIBMGA004390	20	44	98
Contig14311	3714	BGIBMGA011429	23	52	107
Contig1436	3982	BGIBMGA003403	15	53	122
Contig1437	3886	BGIBMGA012582	19	52	114
Contig14402	2067	BGIBMGA000471	22	39	93
Contig14417	3401	BGIBMGA010556	12	57	122
Contig14504	617	BGIBMGA012955	16	24	55.5
Contig1453	3854	BGIBMGA001865	19	35	97
Contig146	9007	BGIBMGA007878	15	52	123
Contig14673	1804	BGIBMGA005250	8	36	77
Contig14700	4916	BGIBMGA000441	22	62	157
Contig14762	4291	BGIBMGA009934	8	44	105
Contig14794	6006	BGIBMGA007601	15	45	104
Contig1482	3804	BGIBMGA010571	12	51	109
Contig14828	5224	BGIBMGA012454	9	49	114
Contig1491	3787	BGIBMGA003300	15	39	99
Contig14926	3622	BGIBMGA006311	6	50	110
Contig14991	6889	BGIBMGA013817	28	57	136
Contig15017	1341	BGIBMGA000447	22	55	114
Contig151	8884	BGIBMGA008725	7	51	116
Contig15105	3376	BGIBMGA001645	11	42	91
Contig1511	3762	BGIBMGA005729	27	48	111
Contig15146	1509	BGIBMGA009154	20	41	72
Contig15324	809	BGIBMGA007398	3	51	130
Contig1538	3718	BGIBMGA011762	11	44	105
Contig15409	3710	BGIBMGA013705	13	47	120
Contig15409	3710	BGIBMGA013713	13	47	120
Contig1546	8738	BGIBMGA006844	10	45	117
Contig1548	6680	BGIBMGA014261	8	54	127
Contig1549	4345	BGIBMGA002098	1	27	117
Contig1551	3746	BGIBMGA005464	8	58	124
Contig1552	4692	BGIBMGA012025	11	45	107
Contig1553	3700	BGIBMGA004462	20	45	92
Contig15534	5263	BGIBMGA006042	4	59	126
Contig1558	3688	BGIBMGA009424	14	56	119
Contig15606	2201	BGIBMGA006045	4	42	93
Contig15621	8175	BGIBMGA011681	11	43	105
Contig1567	3667	BGIBMGA000399	22	43	103
Contig1570	3659	BGIBMGA010559	12	45	77
Contig15713	2878	BGIBMGA005774	5	42	81
Contig15823	5531	BGIBMGA000751	25	44	108
Contig15830	1221	BGIBMGA010444	12	55	125
Contig1590	3638	BGIBMGA001643	11	55	133
Contig15942	2810	BGIBMGA001556	21	51	144
Contig16049	1100	BGIBMGA005582	17	20.6	72.6
Contig1610	5115	BGIBMGA003702	5	46	104
Contig16109	8614	BGIBMGA005632	17	56	131
Contig16144	8105	BGIBMGA004897	25	53	121
Contig16174	3316	BGIBMGA005222	12	54	128
Contig1618	3591	BGIBMGA007111	17	50	111
Contig16210	9943	BGIBMGA002483	9	53	119
Contig16268	6018	BGIBMGA001012	13	58	138
Contig163	8713	BGIBMGA002722	5	44	108
Contig1644	3549	BGIBMGA008016	9	50	131
Contig16453	8242	BGIBMGA003172	4	65	144
Contig16518	3362	BGIBMGA003211	4	46	105
Contig1655	3536	BGIBMGA002165	15	64	152
Contig16561	3867	BGIBMGA005210	12	47	118
Contig16572	1341	BGIBMGA002293	26	56	129
Contig16575	4598	BGIBMGA005668	17	37	79
Contig1661	3672	BGIBMGA010235	7	57	139
Contig1662	4360	BGIBMGA003747	5	38	93
Contig16623	3623	BGIBMGA002007	1	25	111
Contig1664	3532	BGIBMGA007567	15	34	77
Contig1665	3523	BGIBMGA004063	19	54	123
Contig16659	8497	BGIBMGA005680	17	57	128
Contig16698	5741	BGIBMGA013446	6	48	104
Contig167	8635	BGIBMGA003564	5	52	122
Contig16727	4682	BGIBMGA006867	10	51	108
Contig1673	3517	BGIBMGA001450	21	38	100
Contig16770	6365	BGIBMGA010977	23	44	112
Contig16854	8307	BGIBMGA001857	19	59	140
Contig16887	5137	BGIBMGA004618	27	48	107
Contig16963	4525	BGIBMGA000089	24	44	113
Contig17025	3514	BGIBMGA002980	4	51	122
Contig17089	3835	BGIBMGA001026	13	56	120
Contig1714	3462	BGIBMGA000086	24	39	91
Contig17175	3864	BGIBMGA000999	13	50	107
Contig17177	7416	BGIBMGA001124	13	56	128
Contig17184	5980	BGIBMGA005212	12	43	104
Contig17225	1047	BGIBMGA013449	6	44	112
Contig17323	1829	BGIBMGA009568	24	42	77
Contig17334	4499	BGIBMGA005155	25	47	113
Contig17369	8958	BGIBMGA007000	17	56	120
Contig1769	5969	BGIBMGA007355	3	40	88
Contig1788	3359	BGIBMGA003143	4	49	119
Contig1812	3996	BGIBMGA009464	14	55	103
Contig1815	3319	BGIBMGA003165	4	54	127
Contig1821	3311	BGIBMGA010926	22	43	99
Contig1837	3881	BGIBMGA003041	4	53	116
Contig184	8422	BGIBMGA003333	15	61	132
Contig185	8412	BGIBMGA009362	14	56	120
Contig1896	3234	BGIBMGA002877	10	58	118
Contig1910	3219	BGIBMGA008951	3	43	106
Contig1922	3211	BGIBMGA010611	12	43	116
Contig1930	3204	BGIBMGA009512	14	49	118
Contig196	8277	BGIBMGA007825	15	56	128
Contig1963	3166	BGIBMGA004127	19	45	114
Contig1967	3159	BGIBMGA003958	17	190	418
Contig1967	3159	BGIBMGA010534	12	190	418
Contig198	8483	BGIBMGA007217	17	53	127
Contig199	8262	BGIBMGA007160	21	57	128
Contig199	8262	BGIBMGA007161	21	57	128
Contig1999	4884	BGIBMGA005772	5	34	81
Contig2	21509	BGIBMGA002208	6	57	139
Contig2	21509	BGIBMGA002746	6	57	139
Contig200	8261	BGIBMGA007335	3	57	135
Contig2012	3124	BGIBMGA001043	13	41	95
Contig2030	3103	BGIBMGA012422	21	52	108
Contig2052	6892	BGIBMGA005662	17	43	98
Contig2057	3562	BGIBMGA012735	22	53	130
Contig206	8202	BGIBMGA006837	10	56	132
Contig2069	3071	BGIBMGA011011	23	40	86
Contig2091	3048	BGIBMGA013169	16	27	63
Contig21	14086	BGIBMGA004740	25	47	115
Contig210	8103	BGIBMGA011343	23	54	119
Contig2101	3041	BGIBMGA012834	16	52	119
Contig2105	3158	BGIBMGA004971	25	49	120
Contig2146	3216	BGIBMGA002390	9	46	94
Contig2154	8833	BGIBMGA007724	15	46	113
Contig2163	6926	BGIBMGA012104	11	62	136
Contig218	8007	BGIBMGA009826	8	54	129
Contig2188	2974	BGIBMGA001476	21	36	88
Contig22	14109	BGIBMGA011486	23	53	121
Contig220	8006	BGIBMGA013923	28	49	118
Contig2223	3217	BGIBMGA010143	7	57	129
Contig225	7941	BGIBMGA007200	21	46	107
Contig227	8278	BGIBMGA008095	9	49	118
Contig2276	2889	BGIBMGA007722	15	43	93
Contig2291	2875	BGIBMGA009839	8	43	86
Contig23	13845	BGIBMGA011806	11	61	138
Contig2314	3007	BGIBMGA013742	28	59	126
Contig234	7880	BGIBMGA007611	15	53	123
Contig2346	2828	BGIBMGA005010	25	48	104
Contig236	7850	BGIBMGA000591	1	31	142
Contig237	8058	BGIBMGA010767	26	66	138
Contig237	8058	BGIBMGA010784	26	66	138
Contig2389	2793	BGIBMGA000096	24	33	84
Contig243	7766	BGIBMGA004932	25	52	132
Contig2438	3564	BGIBMGA003713	5	32	87
Contig2477	3126	BGIBMGA009850	8	46	101
Contig25	13501	BGIBMGA011911	11	52	121
Contig2504	2836	BGIBMGA013928	28	43	115
Contig2506	3697	BGIBMGA007649	15	49	100
Contig2547	5656	BGIBMGA007632	15	52	116
Contig2569	3368	BGIBMGA007862	15	41	97
Contig259	9104	BGIBMGA010125	7	44	90
Contig2607	2594	BGIBMGA002556	9	48	117
Contig2619	3313	BGIBMGA006114	4	41	73
Contig2628	2794	BGIBMGA011643	11	45	114
Contig266	7572	BGIBMGA003208	4	47	118
Contig2707	2516	BGIBMGA011242	23	48	102
Contig2735	3922	BGIBMGA007277	17	44	94
Contig2780	7793	BGIBMGA000042	26	56	137
Contig2798	2448	BGIBMGA000365	22	48	109
Contig28	13238	BGIBMGA002171	15	62	141
Contig2830	7756	BGIBMGA006216	4	55	132
Contig2830	7756	BGIBMGA011907	11	55	132
Contig2847	2536	BGIBMGA002304	26	38	86
Contig289	7611	BGIBMGA014246	8	45	103
Contig2890	2380	BGIBMGA011284	23	42	108
Contig2896	2376	BGIBMGA011771	11	49	117
Contig2901	2517	BGIBMGA010706	26	54	133
Contig2917	3182	BGIBMGA010422	12	49	123
Contig2941	2872	BGIBMGA003283	2	54	118
Contig2945	2339	BGIBMGA009756	2	43	120
Contig2984	6584	BGIBMGA002987	4	40	96
Contig3	19515	BGIBMGA007290	17	52	126
Contig3017	6565	BGIBMGA006897	10	47	100
Contig3018	2290	BGIBMGA012873	16	39	94
Contig303	16029	BGIBMGA000772	25	45	107
Contig3058	3447	BGIBMGA008011	9	52	105
Contig307	7278	BGIBMGA002894	10	47	115
Contig3111	2231	BGIBMGA011887	11	55	120
Contig313	7457	BGIBMGA006106	4	46	105
Contig313	7457	BGIBMGA006107	4	46	105
Contig316	7245	BGIBMGA006814	10	43	94
Contig3164	2673	BGIBMGA013606	6	49	110
Contig3176	2321	BGIBMGA012267	1	26	91
Contig32	12892	BGIBMGA002275	26	57	130
Contig32	12892	BGIBMGA002276	26	57	130
Contig32	12892	BGIBMGA002277	26	57	130
Contig3201	7193	BGIBMGA005159	25	38	97
Contig321	7222	BGIBMGA014000	28	52	128
Contig3233	2166	BGIBMGA013015	16	57	136
Contig3262	2850	BGIBMGA013959	28	33	82
Contig3273	2147	BGIBMGA012226	1	34	76
Contig3284	11407	BGIBMGA005094	25	53	124
Contig3288	2134	BGIBMGA000898	13	32	69
Contig3309	2120	BGIBMGA012668	22	51	112
Contig34	13078	BGIBMGA001372	2	59	133
Contig341	7114	BGIBMGA000343	22	81	120
Contig3416	2455	BGIBMGA001039	13	33	88
Contig3467	2033	BGIBMGA007279	17	58	125
Contig350	7060	BGIBMGA005993	4	65	142
Contig350	7060	BGIBMGA006159	4	65	142
Contig3523	2584	BGIBMGA002132	1	28	89
Contig3552	1993	BGIBMGA005409	8	58	104
Contig356	7007	BGIBMGA000230	22	48	110
Contig359	6996	BGIBMGA012468	9	64	155
Contig360	6996	BGIBMGA008802	3	56	123
Contig364	6972	BGIBMGA011388	23	53	123
Contig3649	1937	BGIBMGA011014	23	4	7.5
Contig365	6970	BGIBMGA000136	24	46	103
Contig3655	3419	BGIBMGA011872	11	45	85
Contig3674	5402	BGIBMGA013977	28	38	86
Contig370	19873	BGIBMGA008238	18	56	134
Contig3748	13445	BGIBMGA011205	23	49	115
Contig3759	1876	BGIBMGA001790	11	34	80
Contig3764	2229	BGIBMGA001615	11	28	77
Contig3808	1852	BGIBMGA013141	16	28	64
Contig382	6861	BGIBMGA011528	23	54	138
Contig3833	7622	BGIBMGA000329	22	46	105
Contig3836	2214	BGIBMGA005659	17	38	76
Contig39	14165	BGIBMGA005922	4	56	139
Contig39	14165	BGIBMGA005931	4	56	139
Contig3904	1801	BGIBMGA005611	17	51	86
Contig391	6840	BGIBMGA012539	9	54	114
Contig394	6825	BGIBMGA007884	15	55	136
Contig3942	1969	BGIBMGA012718	22	38	84
Contig395	7009	BGIBMGA012547	9	54	125
Contig3954	2188	BGIBMGA000600	1	18.9	102
Contig396	7076	BGIBMGA004844	25	55	118
Contig3962	3689	BGIBMGA005460	8	41	89
Contig401	6783	BGIBMGA002783	10	57	131
Contig405	6774	BGIBMGA002406	9	45	113
Contig4055	3119	BGIBMGA000127	24	47	104
Contig4064	1720	BGIBMGA001685	11	54	130
Contig4068	3427	BGIBMGA004742	25	28	72
Contig4106	4250	BGIBMGA004381	20	38	89
Contig4107	5466	BGIBMGA008311	18	44	111
Contig411	6745	BGIBMGA012467	9	50	116
Contig4125	3086	BGIBMGA007167	21	47	118
Contig415	6733	BGIBMGA010240	7	66	142
Contig416	6728	BGIBMGA009819	8	52	126
Contig418	9417	BGIBMGA001159	13	41	105
Contig4227	5790	BGIBMGA012973	16	38	71
Contig431	6635	BGIBMGA004556	27	48	109
Contig433	6620	BGIBMGA003062	4	42	97
Contig433	6620	BGIBMGA010232	7	42	97
Contig435	6842	BGIBMGA010230	7	51	116
Contig441	7417	BGIBMGA012983	16	33	70
Contig4424	1569	BGIBMGA011361	23	48	113
Contig4441	6891	BGIBMGA001140	13	32	69
Contig445	6560	BGIBMGA010196	7	53	127
Contig455	6515	BGIBMGA013816	28	59	128
Contig456	8142	BGIBMGA011037	23	52	131
Contig4574	10243	BGIBMGA010214	7	51	118
Contig460	6488	BGIBMGA013146	16	42	103
Contig462	7228	BGIBMGA009059	3	53	116
Contig47	11985	BGIBMGA001763	11	55	126
Contig4787	1660	BGIBMGA012594	19	44	96
Contig4810	3712	BGIBMGA007552	15	63	139
Contig4822	9833	BGIBMGA000975	13	59	139
Contig489	6314	BGIBMGA010905	22	59	135
Contig4890	1603	BGIBMGA007710	15	36	92
Contig4923	3617	BGIBMGA002388	9	51	110
Contig496	6275	BGIBMGA003728	5	58	141
Contig4964	6070	BGIBMGA000647	1	31	111
Contig4990	9248	BGIBMGA007812	15	55	126
Contig501	6255	BGIBMGA004392	20	56	120
Contig5013	3577	BGIBMGA012145	24	45	96
Contig502	6257	BGIBMGA005239	8	43	111
Contig5024	1925	BGIBMGA006845	10	45	89
Contig5028	1346	BGIBMGA011704	11	35	95
Contig5069	1333	BGIBMGA008536	18	44	108
Contig5123	5795	BGIBMGA012711	22	49	112
Contig52	13427	BGIBMGA001328	23	48	115
Contig5202	7031	BGIBMGA002574	5	59	127
Contig529	6131	BGIBMGA007888	15	50	116
Contig530	6128	BGIBMGA010911	22	47	110
Contig531	6118	BGIBMGA012094	11	50	112
Contig5356	4233	BGIBMGA006539	6	53	113
Contig542	11471	BGIBMGA011743	11	53	117
Contig544	6063	BGIBMGA006215	4	44	97
Contig549	6037	BGIBMGA006703	10	53	132
Contig550	8275	BGIBMGA009987	22	35	77
Contig5501	2448	BGIBMGA007485	3	45	117
Contig555	6568	BGIBMGA013808	28	42	113
Contig5559	12289	BGIBMGA000509	1	30	133
Contig556	6006	BGIBMGA013014	16	37	89
Contig557	6207	BGIBMGA012674	22	47	106
Contig5602	2531	BGIBMGA008738	24	44	112
Contig5608	7816	BGIBMGA001619	11	46	96
Contig5617	1617	BGIBMGA007159	21	43	96
Contig5647	4988	BGIBMGA009274	14	33	71
Contig573	6562	BGIBMGA011695	11	56	127
Contig593	5836	BGIBMGA006947	10	51	120
Contig5955	8122	BGIBMGA008439	18	49	115
Contig5985	11185	BGIBMGA005407	8	51	119
Contig6	18612	BGIBMGA000407	22	56	128
Contig602	7752	BGIBMGA006946	10	45	91
Contig602	7752	BGIBMGA008190	24	45	91
Contig6023	7537	BGIBMGA010335	12	58	121
Contig603	5800	BGIBMGA005567	17	52	139
Contig605	5791	BGIBMGA013057	16	43	107
Contig607	5789	BGIBMGA003717	5	48	123
Contig6095	2173	BGIBMGA013096	16	28	75
Contig6122	2942	BGIBMGA011621	11	44	84
Contig6143	1023	BGIBMGA013552	4	35	105
Contig6149	4064	BGIBMGA004909	25	39	85
Contig6155	7861	BGIBMGA008915	3	58	123
Contig6187	2548	BGIBMGA006682	10	30	68
Contig6211	5798	BGIBMGA003489	5	47	109
Contig623	5700	BGIBMGA006699	10	52	122
Contig6253	2935	BGIBMGA011334	23	45	108
Contig6254	990	BGIBMGA004609	27	101	228
Contig6270	6425	BGIBMGA010769	26	59	139
Contig6271	3016	BGIBMGA008256	18	32	73
Contig6291	2963	BGIBMGA006892	10	33	80
Contig630	5665	BGIBMGA003021	4	55	121
Contig6310	4027	BGIBMGA009814	8	43	101
Contig6346	5424	BGIBMGA012427	21	36	89
Contig6351	3514	BGIBMGA004898	25	48	116
Contig6369	3324	BGIBMGA005631	17	48	101
Contig6377	6630	BGIBMGA002680	5	44	110
Contig641	5839	BGIBMGA000976	13	46	117
Contig646	5603	BGIBMGA002005	1	52	124
Contig6488	6060	BGIBMGA004161	19	50	106
Contig6532	6364	BGIBMGA005203	12	46	119
Contig654	5588	BGIBMGA001891	19	61	131
Contig6548	6023	BGIBMGA000387	22	50	119
Contig656	5579	BGIBMGA005254	8	63	146
Contig6588	1092	BGIBMGA003998	19	40	62
Contig6669	1867	BGIBMGA000933	13	36	86
Contig670	5540	BGIBMGA008990	3	42	102
Contig6746	4051	BGIBMGA004585	27	49	123
Contig6787	17721	BGIBMGA003134	4	56	122
Contig68	12053	BGIBMGA002659	5	54	120
Contig6828	6507	BGIBMGA000181	17	43	111
Contig6941	4659	BGIBMGA009317	14	47	118
Contig7	18083	BGIBMGA006108	4	53	129
Contig700	5436	BGIBMGA005521	8	43	93
Contig7031	2732	BGIBMGA009487	14	39	109
Contig7039	842	BGIBMGA001871	19	31	75
Contig704	7319	BGIBMGA009350	14	47	115
Contig706	5422	BGIBMGA012992	16	29	65
Contig7064	12362	BGIBMGA007828	15	52	136
Contig7143	1381	BGIBMGA010672	12	43	87
Contig721	5374	BGIBMGA011529	23	56	110
Contig7235	1425	BGIBMGA005757	5	45	105
Contig724	5360	BGIBMGA009335	14	53	119
Contig7245	3282	BGIBMGA000461	22	30	74
Contig728	5359	BGIBMGA003378	15	42	108
Contig7280	12441	BGIBMGA000348	22	50	108
Contig7303	2103	BGIBMGA002582	5	39	87
Contig7315	2222	BGIBMGA004800	25	42	97
Contig7471	6254	BGIBMGA004423	20	49	108
Contig7513	7395	BGIBMGA010513	12	45	100
Contig752	5695	BGIBMGA003650	5	40	78
Contig755	5269	BGIBMGA001573	21	43	91
Contig7562	1779	BGIBMGA009684	2	37	78
Contig7588	5581	BGIBMGA005326	8	54	128
Contig761	5249	BGIBMGA001151	13	66	152
Contig7622	3643	BGIBMGA011417	23	41	112
Contig764	5241	BGIBMGA008451	18	63	139
Contig7682	5654	BGIBMGA011386	23	52	129
Contig77	10746	BGIBMGA006589	10	64	157
Contig77	10746	BGIBMGA006752	10	64	157
Contig7714	6783	BGIBMGA011367	23	49	125
Contig773	5219	BGIBMGA000602	1	31	129
Contig7820	4821	BGIBMGA009012	3	49	110
Contig7858	2960	BGIBMGA000418	22	45	91
Contig7938	8309	BGIBMGA010325	12	47	101
Contig7979	5867	BGIBMGA000899	13	48	111
Contig798	5174	BGIBMGA008989	3	43	109
Contig8012	7116	BGIBMGA002779	10	52	125
Contig8030	5851	BGIBMGA001548	21	48	109
Contig804	5303	BGIBMGA002439	9	50	117
Contig8089	2661	BGIBMGA003010	4	29	73
Contig810	5144	BGIBMGA012472	9	44	108
Contig83	10428	BGIBMGA001403	21	49	119
Contig831	5304	BGIBMGA003457	5	42	98
Contig836	5066	BGIBMGA009463	14	48	110
Contig8394	2629	BGIBMGA001979	19	47	80
Contig8407	13809	BGIBMGA000475	22	42	98
Contig842	5054	BGIBMGA014123	8	51	120
Contig8429	1520	BGIBMGA000053	26	48	91
Contig85	10261	BGIBMGA000717	1	50	104
Contig8560	5195	BGIBMGA013073	16	54	130
Contig864	4999	BGIBMGA003335	15	49	115
Contig87	10179	BGIBMGA010382	12	56	132
Contig87	10179	BGIBMGA010569	12	56	132
Contig872	4990	BGIBMGA007059	17	48	113
Contig875	4981	BGIBMGA008327	18	29	53
Contig8756	2561	BGIBMGA003828	24	48	102
Contig8780	2744	BGIBMGA001721	11	35	90
Contig879	4977	BGIBMGA003842	24	36	77
Contig8810	9114	BGIBMGA009398	14	52	130
Contig8810	9114	BGIBMGA009415	14	52	130
Contig8844	6077	BGIBMGA002247	26	52	131
Contig8878	1837	BGIBMGA008294	18	33	82
Contig8882	4970	BGIBMGA001562	21	39	94
Contig8921	2768	BGIBMGA001323	23	40	85
Contig8952	9917	BGIBMGA005272	8	48	105
Contig899	5243	BGIBMGA014094	11	47	118
Contig9018	3914	BGIBMGA008644	7	42	90
Contig910	4908	BGIBMGA008038	9	45	94
Contig9121	6803	BGIBMGA008810	3	57	124
Contig913	5107	BGIBMGA006871	10	39	109
Contig9182	1776	BGIBMGA002579	5	2	3.9
Contig92	10022	BGIBMGA005317	8	56	133
Contig9280	1856	BGIBMGA013396	27	46	99
Contig9302	5808	BGIBMGA011677	11	41	99
Contig9330	6550	BGIBMGA004968	25	49	120
Contig94	13103	BGIBMGA010956	23	61	129
Contig959	4793	BGIBMGA007702	15	50	115
Contig9605	2107	BGIBMGA010350	12	38	100
Contig9629	4090	BGIBMGA003077	4	46	112
Contig9661	523	BGIBMGA012599	19	24	33.8
Contig9672	3363	BGIBMGA001934	19	44	95
Contig9784	1631	BGIBMGA004819	25	29	65.5
Contig9788	2124	BGIBMGA005438	8	36	83
Contig98	9894	BGIBMGA011056	23	56	133
Contig980	12522	BGIBMGA004470	20	53	134
Contig983	4746	BGIBMGA011308	23	50	109
Contig984	4746	BGIBMGA004857	25	49	118
Contig9851	14371	BGIBMGA001560	21	58	130
Contig9879	1336	BGIBMGA007944	15	46	109
Contig988	4736	BGIBMGA013974	28	45	105
Contig9974	7007	BGIBMGA007531	15	50	115
scaffold1	70036	BGIBMGA006213	4	57	136
scaffold10005	9157	BGIBMGA006364	6	48	107
scaffold10013	9151	BGIBMGA006463	6	52	123
scaffold100174	1277	BGIBMGA005089	25	36	106
scaffold100185	1277	BGIBMGA001688	11	39	81
scaffold1002	20584	BGIBMGA011291	23	60	143
scaffold10027	9144	BGIBMGA005469	8	51	126
scaffold10031	9143	BGIBMGA005351	8	49	125
scaffold1004	22239	BGIBMGA001842	19	45	113
scaffold10040	9139	BGIBMGA005994	4	47	122
scaffold10044	9137	BGIBMGA001175	13	50	116
scaffold10045	9137	BGIBMGA005127	25	46	98
scaffold100457	1271	BGIBMGA004231	20	35	79
scaffold10052	9133	BGIBMGA011344	23	48	106
scaffold10054	9132	BGIBMGA006861	10	63	141
scaffold1006	20561	BGIBMGA012397	21	49	114
scaffold1006	20561	BGIBMGA012400	21	49	114
scaffold10062	9129	BGIBMGA005650	17	52	129
scaffold10064	9128	BGIBMGA001900	19	61	142
scaffold1007	20557	BGIBMGA009003	3	54	131
scaffold10071	9126	BGIBMGA011564	23	59	125
scaffold1008	20557	BGIBMGA008132	24	56	128
scaffold10083	9119	BGIBMGA014008	28	44	106
scaffold10085	9119	BGIBMGA002983	4	52	127
scaffold10087	9118	BGIBMGA006196	4	48	119
scaffold100880	1261	BGIBMGA002719	5	33	90
scaffold10089	9117	BGIBMGA002968	4	45	109
scaffold10091	9116	BGIBMGA009501	14	63	148
scaffold100981	1259	BGIBMGA002495	9	42	110
scaffold10099	9111	BGIBMGA008272	18	59	135
scaffold101	34027	BGIBMGA006770	10	56	132
scaffold10100	9111	BGIBMGA007220	17	58	146
scaffold10102	9109	BGIBMGA007491	3	52	124
scaffold10105	9109	BGIBMGA007899	15	54	141
scaffold10107	9108	BGIBMGA000929	13	52	130
scaffold10109	9108	BGIBMGA002243	26	33	110
scaffold10109	9108	BGIBMGA010406	12	33	110
scaffold1011	20532	BGIBMGA008720	7	59	140
scaffold10110	9107	BGIBMGA001400	21	54	130
scaffold10111	9107	BGIBMGA010996	23	58	134
scaffold101136	1256	BGIBMGA005154	25	32	73
scaffold10117	9103	BGIBMGA012470	9	43	100
scaffold10118	9103	BGIBMGA007454	3	48	107
scaffold101192	1255	BGIBMGA011627	11	31	99
scaffold10126	9100	BGIBMGA011406	23	52	109
scaffold10134	9096	BGIBMGA006370	6	52	128
scaffold101360	1251	BGIBMGA010922	22	51	117
scaffold1014	20497	BGIBMGA013048	16	54	128
scaffold1014	20497	BGIBMGA013049	16	54	128
scaffold101458	1249	BGIBMGA003129	4	48	109
scaffold101467	1249	BGIBMGA002126	1	18	81
scaffold10148	9090	BGIBMGA013536	5	51	113
scaffold1015	20496	BGIBMGA013795	28	63	147
scaffold10150	9089	BGIBMGA000959	13	41	82
scaffold10153	9086	BGIBMGA005752	5	47	113
scaffold10154	9086	BGIBMGA005187	12	51	105
scaffold101561	1247	BGIBMGA011934	11	56	142
scaffold10157	9086	BGIBMGA004060	19	64	133
scaffold10158	9085	BGIBMGA006623	10	43	104
scaffold10167	9083	BGIBMGA008559	18	66	149
scaffold10168	9082	BGIBMGA002251	26	46	115
scaffold1017	20479	BGIBMGA008869	3	53	122
scaffold10172	9080	BGIBMGA000060	26	45	95
scaffold10175	9077	BGIBMGA000696	1	30	136
scaffold10178	9077	BGIBMGA012861	16	49	108
scaffold1018	20479	BGIBMGA003830	24	51	116
scaffold10181	9076	BGIBMGA007272	17	41	95
scaffold10186	9075	BGIBMGA004581	27	56	125
scaffold101861	1241	BGIBMGA004833	25	25.3	76
scaffold101890	1240	BGIBMGA011998	11	22.7	48
scaffold1019	20475	BGIBMGA010320	12	52	124
scaffold10193	16010	BGIBMGA004743	25	47	107
scaffold10195	9068	BGIBMGA001164	13	49	105
scaffold102	33972	BGIBMGA003937	17	56	131
scaffold1020	24528	BGIBMGA008820	3	57	129
scaffold10200	9065	BGIBMGA008929	3	51	113
scaffold102087	1237	BGIBMGA014262	8	21.5	42.2
scaffold1021	20449	BGIBMGA013365	27	58	129
scaffold10210	9062	BGIBMGA006664	10	58	128
scaffold102125	1236	BGIBMGA013855	28	40	72
scaffold10213	9061	BGIBMGA001294	13	54	124
scaffold102200	1234	BGIBMGA002461	9	47	91
scaffold1023	20447	BGIBMGA005111	25	55	137
scaffold1023	20447	BGIBMGA009024	3	55	137
scaffold102309	1232	BGIBMGA013318	1	21.6	109
scaffold10234	9055	BGIBMGA008768	24	49	125
scaffold10245	9047	BGIBMGA004500	20	45	98
scaffold1025	20435	BGIBMGA006250	6	60	134
scaffold10252	9042	BGIBMGA010635	12	45	116
scaffold10254	9042	BGIBMGA001695	11	43	99
scaffold102552	1227	BGIBMGA009766	2	23.3	43
scaffold10256	9041	BGIBMGA007554	15	163	388
scaffold10266	9038	BGIBMGA000494	1	27	125
scaffold10270	9037	BGIBMGA004029	19	47	107
scaffold10273	9036	BGIBMGA004301	20	36	84
scaffold10279	9032	BGIBMGA006853	10	47	114
scaffold1028	20423	BGIBMGA007138	17	56	127
scaffold102882	1221	BGIBMGA011448	23	41	99
scaffold10289	9030	BGIBMGA005933	4	48	111
scaffold1029	20420	BGIBMGA004886	25	58	134
scaffold10298	9027	BGIBMGA003175	4	54	119
scaffold103	33831	BGIBMGA009038	3	57	136
scaffold10306	9024	BGIBMGA000820	25	51	119
scaffold10306	9024	BGIBMGA000821	25	51	119
scaffold10307	9024	BGIBMGA001100	13	51	119
scaffold10308	9024	BGIBMGA002661	5	57	139
scaffold103189	1215	BGIBMGA006129	4	39	59
scaffold1032	20410	BGIBMGA012411	21	54	130
scaffold10320	9018	BGIBMGA001062	13	62	137
scaffold103223	1214	BGIBMGA009614	24	46	114
scaffold10323	9016	BGIBMGA000614	1	32	151
scaffold103248	1214	BGIBMGA000500	1	22	95
scaffold10328	9014	BGIBMGA002829	10	59	131
scaffold10328	9014	BGIBMGA002870	10	59	131
scaffold10333	9011	BGIBMGA002737	6	68	148
scaffold103358	1211	BGIBMGA013513	5	37	100
scaffold10336	9010	BGIBMGA008499	18	58	130
scaffold10338	9010	BGIBMGA004371	20	55	117
scaffold1034	20401	BGIBMGA001904	19	59	136
scaffold10341	9009	BGIBMGA006306	6	44	95
scaffold10342	9008	BGIBMGA002047	1	28	126
scaffold10343	9008	BGIBMGA001941	19	41	94
scaffold10346	9007	BGIBMGA010198	7	47	116
scaffold10351	9005	BGIBMGA002927	10	55	130
scaffold1036	20384	BGIBMGA010758	26	52	119
scaffold1036	20384	BGIBMGA010789	26	52	119
scaffold103617	1206	BGIBMGA009706	2	43	112
scaffold1037	20375	BGIBMGA002998	4	47	117
scaffold1037	20375	BGIBMGA003167	4	47	117
scaffold10373	8998	BGIBMGA003099	4	57	137
scaffold10377	8996	BGIBMGA004375	20	51	128
scaffold103772	1203	BGIBMGA000563	1	17.2	80
scaffold103783	1202	BGIBMGA001779	11	32	70
scaffold103804	1202	BGIBMGA007534	15	54	93
scaffold10385	8992	BGIBMGA009397	14	60	137
scaffold10385	8992	BGIBMGA009416	14	60	137
scaffold103853	1201	BGIBMGA000049	26	51	119
scaffold10388	8992	BGIBMGA002981	4	48	109
scaffold10389	8992	BGIBMGA008785	24	49	119
scaffold10390	8991	BGIBMGA008658	7	62	150
scaffold10399	9339	BGIBMGA009361	14	44	89
scaffold104	33829	BGIBMGA002718	5	52	119
scaffold104	33829	BGIBMGA005323	8	52	119
scaffold104	33829	BGIBMGA005423	8	52	119
scaffold104	33829	BGIBMGA005487	8	52	119
scaffold10404	8984	BGIBMGA013083	16	53	117
scaffold10406	8984	BGIBMGA012189	24	46	101
scaffold10410	8981	BGIBMGA003310	15	54	125
scaffold10422	8976	BGIBMGA005172	25	48	120
scaffold10424	8975	BGIBMGA000121	24	46	103
scaffold104264	1193	BGIBMGA007796	15	49	113
scaffold104265	1450	BGIBMGA009477	14	23.5	56
scaffold10428	8973	BGIBMGA007682	15	52	128
scaffold1043	20357	BGIBMGA009402	14	58	131
scaffold10430	8972	BGIBMGA005375	8	57	122
scaffold10431	8972	BGIBMGA010998	23	54	119
scaffold10433	8972	BGIBMGA007511	15	41	102
scaffold10437	8970	BGIBMGA009902	8	49	122
scaffold10443	8969	BGIBMGA002812	10	58	131
scaffold10443	8969	BGIBMGA002890	10	58	131
scaffold10449	8967	BGIBMGA007467	3	44	103
scaffold10451	8966	BGIBMGA006800	10	45	100
scaffold10451	8966	BGIBMGA006889	10	45	100
scaffold10454	8963	BGIBMGA008073	9	50	119
scaffold10460	8961	BGIBMGA009443	14	54	124
scaffold104653	1185	BGIBMGA012227	1	21.1	78
scaffold10466	8960	BGIBMGA003357	15	41	97
scaffold10468	8959	BGIBMGA005451	8	48	108
scaffold1047	20345	BGIBMGA013512	5	54	129
scaffold10471	8958	BGIBMGA008380	18	43	107
scaffold10476	8957	BGIBMGA006678	10	58	115
scaffold10479	8957	BGIBMGA012390	21	49	118
scaffold10488	8952	BGIBMGA012596	19	61	130
scaffold104909	1180	BGIBMGA008120	24	29	97
scaffold10492	8950	BGIBMGA008619	7	45	98
scaffold10499	8948	BGIBMGA008114	9	57	137
scaffold10503	8947	BGIBMGA010536	12	49	109
scaffold10507	8944	BGIBMGA003475	5	49	122
scaffold10508	8944	BGIBMGA013099	16	59	126
scaffold10509	8943	BGIBMGA001169	13	60	130
scaffold10511	8941	BGIBMGA003093	4	47	108
scaffold10512	8941	BGIBMGA007883	15	41	95
scaffold10521	8937	BGIBMGA002182	15	46	114
scaffold105252	1174	BGIBMGA000052	26	46	112
scaffold10531	8933	BGIBMGA013629	6	55	132
scaffold10533	8932	BGIBMGA001550	21	49	117
scaffold105335	1172	BGIBMGA008701	7	24.6	62
scaffold10534	8932	BGIBMGA012784	16	55	135
scaffold10541	8929	BGIBMGA000189	19	56	133
scaffold10542	8928	BGIBMGA009677	2	56	138
scaffold10543	8928	BGIBMGA012459	9	59	142
scaffold10545	8927	BGIBMGA003526	5	49	111
scaffold1055	20284	BGIBMGA006590	10	53	126
scaffold10553	8925	BGIBMGA014179	20	49	123
scaffold10554	8925	BGIBMGA002814	10	47	106
scaffold10564	8921	BGIBMGA010897	22	57	130
scaffold10567	8920	BGIBMGA009742	2	49	120
scaffold10572	8918	BGIBMGA012204	24	51	116
scaffold10576	8915	BGIBMGA007565	15	52	114
scaffold10579	8913	BGIBMGA010182	7	40	92
scaffold10586	8911	BGIBMGA003816	24	45	104
scaffold10587	8910	BGIBMGA006039	4	46	111
scaffold105887	1161	BGIBMGA003752	5	26	76
scaffold1059	20252	BGIBMGA003342	15	59	142
scaffold10593	8909	BGIBMGA008418	18	71	149
scaffold105950	1159	BGIBMGA006931	10	51	92
scaffold106	33735	BGIBMGA006579	10	53	130
scaffold106	33735	BGIBMGA006761	10	53	130
scaffold1060	20214	BGIBMGA012021	11	58	132
scaffold10600	8905	BGIBMGA003659	5	48	110
scaffold10605	8904	BGIBMGA006221	4	54	123
scaffold106084	1157	BGIBMGA007822	15	38	75
scaffold10614	8900	BGIBMGA006689	10	51	131
scaffold10616	8899	BGIBMGA008153	24	55	117
scaffold10622	8896	BGIBMGA009328	14	47	100
scaffold10622	8896	BGIBMGA009369	14	47	100
scaffold106233	1154	BGIBMGA013917	28	36	84
scaffold10624	8895	BGIBMGA008237	18	49	117
scaffold10629	8893	BGIBMGA008723	7	63	133
scaffold106305	1152	BGIBMGA001700	11	34	78
scaffold10636	8892	BGIBMGA010359	12	47	112
scaffold1064	20200	BGIBMGA003299	15	51	122
scaffold10641	8891	BGIBMGA002748	6	63	141
scaffold10650	8887	BGIBMGA013822	28	56	133
scaffold10653	8886	BGIBMGA009465	14	55	125
scaffold106558	1148	BGIBMGA007324	3	34	75
scaffold10659	8884	BGIBMGA010225	7	55	132
scaffold1066	20198	BGIBMGA008638	7	55	131
scaffold1067	20195	BGIBMGA000321	22	56	131
scaffold1067	20195	BGIBMGA000374	22	56	131
scaffold106714	1145	BGIBMGA003840	24	0	1
scaffold106723	1743	BGIBMGA002802	10	37	76
scaffold10673	8878	BGIBMGA004104	19	53	123
scaffold10674	8878	BGIBMGA011797	11	46	117
scaffold10676	8878	BGIBMGA011673	11	44	97
scaffold106783	1144	BGIBMGA003272	2	29	51.4
scaffold10679	8877	BGIBMGA005328	8	41	106
scaffold10679	8877	BGIBMGA005482	8	41	106
scaffold1068	20192	BGIBMGA005649	17	48	119
scaffold10680	8877	BGIBMGA002570	5	45	118
scaffold10685	8875	BGIBMGA010410	12	54	143
scaffold10689	8874	BGIBMGA004919	25	53	124
scaffold1069	20190	BGIBMGA004089	19	52	126
scaffold10694	8871	BGIBMGA006568	10	52	116
scaffold10694	8871	BGIBMGA006771	10	52	116
scaffold10695	8870	BGIBMGA002664	5	53	130
scaffold10699	8870	BGIBMGA013678	20	39	91
scaffold107	33701	BGIBMGA010785	26	54	130
scaffold10712	8866	BGIBMGA007595	15	41	102
scaffold10716	8864	BGIBMGA000907	13	49	113
scaffold1072	20176	BGIBMGA013730	13	55	121
scaffold107266	1134	BGIBMGA009340	14	48	110
scaffold10729	8860	BGIBMGA002310	26	52	116
scaffold10730	8860	BGIBMGA004166	19	56	126
scaffold107340	1132	BGIBMGA007760	15	36	90
scaffold10738	8858	BGIBMGA006551	10	55	114
scaffold107450	1130	BGIBMGA000741	1	51	139
scaffold10748	8851	BGIBMGA008779	24	49	109
scaffold1075	20163	BGIBMGA012103	11	53	123
scaffold10757	8846	BGIBMGA007669	15	51	116
scaffold107597	1127	BGIBMGA011364	23	24	53
scaffold10768	8842	BGIBMGA009041	3	54	120
scaffold1077	20148	BGIBMGA006516	6	58	135
scaffold10774	8840	BGIBMGA009989	22	55	130
scaffold1078	20147	BGIBMGA010938	22	59	143
scaffold10783	8836	BGIBMGA006503	6	58	131
scaffold10786	8835	BGIBMGA010165	7	45	105
scaffold10789	8834	BGIBMGA011188	23	65	171
scaffold10790	8833	BGIBMGA009612	24	42	100
scaffold107902	1122	BGIBMGA001314	23	26	88
scaffold10791	8833	BGIBMGA006292	6	33	71
scaffold10792	8833	BGIBMGA012053	11	55	134
scaffold10796	8831	BGIBMGA011784	11	62	132
scaffold108	33672	BGIBMGA005685	17	63	156
scaffold10801	8827	BGIBMGA001016	13	51	130
scaffold10801	8827	BGIBMGA001137	13	51	130
scaffold10803	8827	BGIBMGA004146	19	53	136
scaffold10805	8825	BGIBMGA002677	5	61	139
scaffold10806	8825	BGIBMGA007513	15	46	108
scaffold10807	8825	BGIBMGA007181	21	34	97
scaffold10807	8825	BGIBMGA007205	21	34	97
scaffold10817	8823	BGIBMGA004539	27	51	111
scaffold10823	8819	BGIBMGA007478	3	38	82
scaffold10826	8818	BGIBMGA011425	23	52	129
scaffold10833	8815	BGIBMGA011195	23	57	123
scaffold10834	8815	BGIBMGA012605	19	62	143
scaffold10839	8813	BGIBMGA005636	17	44	98
scaffold10840	8813	BGIBMGA005397	8	55	119
scaffold10840	8813	BGIBMGA005402	8	55	119
scaffold10844	8811	BGIBMGA011082	23	53	121
scaffold10849	8809	BGIBMGA009941	8	37	87
scaffold10850	8809	BGIBMGA007459	3	45	112
scaffold1086	20080	BGIBMGA011557	23	58	138
scaffold10875	8800	BGIBMGA011594	23	54	136
scaffold10882	8796	BGIBMGA009043	3	55	127
scaffold108890	1102	BGIBMGA001168	13	16.6	62
scaffold10893	8792	BGIBMGA010749	26	51	116
scaffold109	33635	BGIBMGA010366	12	55	132
scaffold109	33635	BGIBMGA010586	12	55	132
scaffold10906	8786	BGIBMGA012852	16	49	114
scaffold10909	8785	BGIBMGA010493	12	55	130
scaffold1091	20055	BGIBMGA010913	22	55	130
scaffold10910	8785	BGIBMGA001316	23	55	126
scaffold10911	8785	BGIBMGA010432	12	52	128
scaffold10912	8785	BGIBMGA001618	11	51	119
scaffold10917	8783	BGIBMGA006914	10	58	131
scaffold10921	8782	BGIBMGA007112	17	56	127
scaffold10923	8782	BGIBMGA008459	18	47	111
scaffold109299	1093	BGIBMGA001755	11	40	89
scaffold1093	20035	BGIBMGA011509	23	51	121
scaffold10932	8778	BGIBMGA006815	10	55	121
scaffold109340	1093	BGIBMGA007896	15	20.5	31.4
scaffold10939	8775	BGIBMGA010385	12	56	130
scaffold10939	8775	BGIBMGA010568	12	56	130
scaffold10941	8774	BGIBMGA006072	4	46	107
scaffold10944	8773	BGIBMGA007539	15	46	109
scaffold10945	8773	BGIBMGA003049	4	56	138
scaffold10947	8771	BGIBMGA011179	23	49	113
scaffold10950	8770	BGIBMGA005119	25	42	91
scaffold10951	8770	BGIBMGA001350	2	48	115
scaffold109514	1089	BGIBMGA010136	7	42	116
scaffold109576	1088	BGIBMGA000558	1	15	61
scaffold1096	20027	BGIBMGA010471	12	63	150
scaffold10963	8766	BGIBMGA009116	3	60	142
scaffold10964	8766	BGIBMGA010630	12	50	107
scaffold10964	8766	BGIBMGA010662	12	50	107
scaffold10966	8765	BGIBMGA007261	17	48	109
scaffold10971	8764	BGIBMGA007465	3	46	110
scaffold10974	8762	BGIBMGA013761	28	56	130
scaffold109747	1085	BGIBMGA011620	11	40	73
scaffold10975	8762	BGIBMGA010412	12	55	124
scaffold10982	8760	BGIBMGA012741	22	47	117
scaffold109837	1083	BGIBMGA007968	15	3	1
scaffold10986	8759	BGIBMGA004680	22	51	114
scaffold110	33594	BGIBMGA010139	7	55	130
scaffold11006	8753	BGIBMGA003536	5	52	137
scaffold1101	19997	BGIBMGA014196	20	51	125
scaffold11013	8751	BGIBMGA007647	15	56	133
scaffold1102	19993	BGIBMGA009176	20	50	121
scaffold11024	8744	BGIBMGA007660	15	55	138
scaffold11027	8743	BGIBMGA011278	23	37	79
scaffold11037	8740	BGIBMGA009528	14	52	131
scaffold1104	19990	BGIBMGA010864	22	48	107
scaffold11040	8739	BGIBMGA005589	17	41	95
scaffold11041	11334	BGIBMGA005188	12	51	118
scaffold110477	1071	BGIBMGA009868	8	28	62
scaffold11056	8735	BGIBMGA001428	21	47	105
scaffold11061	8734	BGIBMGA007922	15	56	126
scaffold11064	8734	BGIBMGA013514	5	53	124
scaffold11070	8730	BGIBMGA012360	1	31	139
scaffold110719	1066	BGIBMGA001930	19	49	108
scaffold11074	8728	BGIBMGA005182	12	46	101
scaffold11076	8727	BGIBMGA005193	12	48	122
scaffold11080	8725	BGIBMGA008529	18	51	131
scaffold11082	8724	BGIBMGA002704	5	51	121
scaffold11089	8721	BGIBMGA002921	10	53	122
scaffold11090	8720	BGIBMGA000955	13	44	100
scaffold11093	8718	BGIBMGA005071	25	50	125
scaffold11098	8716	BGIBMGA008604	7	43	97
scaffold1110	19964	BGIBMGA000931	13	46	114
scaffold1111	19951	BGIBMGA010330	12	50	119
scaffold11114	8711	BGIBMGA004023	19	45	108
scaffold1112	19947	BGIBMGA009425	14	58	131
scaffold11123	8709	BGIBMGA013889	28	41	94
scaffold11127	8709	BGIBMGA012156	24	58	136
scaffold1113	19946	BGIBMGA007193	21	52	127
scaffold11143	8703	BGIBMGA005887	12	62	129
scaffold11144	8701	BGIBMGA012604	19	56	130
scaffold11146	8701	BGIBMGA001689	11	50	118
scaffold11148	8701	BGIBMGA001028	13	48	113
scaffold11154	8698	BGIBMGA008895	3	44	98
scaffold11157	8696	BGIBMGA004221	20	44	102
scaffold11167	8692	BGIBMGA001950	19	53	124
scaffold11167	8692	BGIBMGA001951	19	53	124
scaffold111691	1048	BGIBMGA004986	25	33	94
scaffold11174	8689	BGIBMGA004965	25	60	132
scaffold11175	8688	BGIBMGA005362	8	55	121
scaffold11176	8688	BGIBMGA005406	8	51	118
scaffold11183	8686	BGIBMGA003407	15	58	139
scaffold11183	8686	BGIBMGA003408	15	58	139
scaffold111865	1044	BGIBMGA007964	15	58	108
scaffold1119	19934	BGIBMGA014259	8	56	137
scaffold11194	8681	BGIBMGA001024	13	54	131
scaffold11205	8676	BGIBMGA004600	27	49	117
scaffold11208	8675	BGIBMGA004699	22	35	87
scaffold1121	19930	BGIBMGA012803	16	55	124
scaffold112163	1039	BGIBMGA011995	11	32	77
scaffold11217	10703	BGIBMGA013468	6	49	114
scaffold11218	8670	BGIBMGA001057	13	51	123
scaffold11220	8670	BGIBMGA007764	15	54	135
scaffold11225	8669	BGIBMGA005184	12	31	77
scaffold11233	8982	BGIBMGA013221	16	52	114
scaffold112338	1035	BGIBMGA010973	23	43	64
scaffold11239	8663	BGIBMGA001144	13	56	125
scaffold11252	8660	BGIBMGA007963	15	42	99
scaffold11265	8655	BGIBMGA008044	9	51	124
scaffold1127	20658	BGIBMGA011030	23	49	113
scaffold1127	20658	BGIBMGA011031	23	49	113
scaffold11270	8654	BGIBMGA007661	15	54	133
scaffold11271	8654	BGIBMGA001165	13	49	111
scaffold112719	1028	BGIBMGA000621	1	19.7	107
scaffold11277	8652	BGIBMGA008565	18	54	129
scaffold112780	1027	BGIBMGA003226	2	39	113
scaffold11285	8647	BGIBMGA013918	28	47	105
scaffold1129	19864	BGIBMGA005941	4	54	125
scaffold1129	19864	BGIBMGA011015	23	54	125
scaffold113	33488	BGIBMGA008315	18	50	122
scaffold113	33488	BGIBMGA011780	11	50	122
scaffold1130	19862	BGIBMGA011580	23	49	112
scaffold113022	1023	BGIBMGA006662	10	42	85
scaffold11303	8640	BGIBMGA004436	20	36	115
scaffold113049	1023	BGIBMGA005055	25	12.7	28
scaffold11305	8640	BGIBMGA003507	5	52	124
scaffold11311	8637	BGIBMGA011280	23	41	99
scaffold11316	8636	BGIBMGA001980	19	50	114
scaffold1132	23634	BGIBMGA008612	7	53	120
scaffold1132	23634	BGIBMGA008613	7	53	120
scaffold11320	8636	BGIBMGA004838	25	55	135
scaffold11324	8634	BGIBMGA007120	17	55	129
scaffold113251	1019	BGIBMGA007050	17	56	109
scaffold11326	8633	BGIBMGA010790	26	54	129
scaffold11329	8633	BGIBMGA003146	4	51	117
scaffold113290	1018	BGIBMGA005392	8	63	123
scaffold1133	19856	BGIBMGA010815	26	56	133
scaffold11330	8633	BGIBMGA013704	13	37	99
scaffold113345	1017	BGIBMGA000409	22	32	84
scaffold11337	8629	BGIBMGA005572	17	41	94
scaffold11339	8629	BGIBMGA005391	8	47	111
scaffold1135	19855	BGIBMGA005852	12	55	132
scaffold1135	19855	BGIBMGA010595	12	55	132
scaffold11350	8626	BGIBMGA010091	7	47	109
scaffold113558	1013	BGIBMGA008381	18	58	124
scaffold11356	8622	BGIBMGA012830	16	46	102
scaffold113584	1012	BGIBMGA012925	16	42	98
scaffold1136	19853	BGIBMGA004491	20	50	111
scaffold11361	8621	BGIBMGA013006	16	51	115
scaffold11366	8620	BGIBMGA008065	9	58	133
scaffold11370	13511	BGIBMGA003080	4	52	115
scaffold11371	8619	BGIBMGA007934	15	47	107
scaffold11381	8617	BGIBMGA002488	9	50	111
scaffold11384	8616	BGIBMGA010770	26	63	138
scaffold113855	1007	BGIBMGA000803	25	38	89
scaffold11387	8614	BGIBMGA003670	5	49	113
scaffold11388	8614	BGIBMGA007817	15	47	121
scaffold11394	8612	BGIBMGA009467	14	49	116
scaffold11395	8612	BGIBMGA006169	4	47	110
scaffold11404	8608	BGIBMGA007670	15	57	140
scaffold114078	1004	BGIBMGA012286	1	15.9	86
scaffold1141	19827	BGIBMGA009452	14	59	130
scaffold114129	1003	BGIBMGA012341	1	19	80
scaffold11413	8605	BGIBMGA003947	17	38	85
scaffold11420	8604	BGIBMGA011153	23	55	136
scaffold11426	8602	BGIBMGA006955	10	51	126
scaffold1143	19815	BGIBMGA002393	9	52	122
scaffold11431	8599	BGIBMGA003115	4	46	114
scaffold1144	19814	BGIBMGA010948	22	61	141
scaffold11448	8594	BGIBMGA003723	5	52	112
scaffold11450	8593	BGIBMGA012186	24	43	106
scaffold114533	995	BGIBMGA012280	1	21	70
scaffold11463	8585	BGIBMGA008122	24	49	118
scaffold11467	8582	BGIBMGA013664	20	53	120
scaffold11469	8581	BGIBMGA011555	23	44	100
scaffold1147	19785	BGIBMGA013176	16	57	134
scaffold11470	8581	BGIBMGA002535	9	45	89
scaffold114717	992	BGIBMGA005337	8	41	108
scaffold11474	8580	BGIBMGA007396	3	54	123
scaffold11476	8579	BGIBMGA003608	5	39	97
scaffold114761	991	BGIBMGA009478	14	57	126
scaffold11478	8578	BGIBMGA010942	22	37	88
scaffold1148	19783	BGIBMGA000417	22	62	146
scaffold11491	8571	BGIBMGA011741	11	49	119
scaffold11493	8571	BGIBMGA006937	10	61	142
scaffold11495	8571	BGIBMGA002620	5	51	123
scaffold11495	8571	BGIBMGA002671	5	51	123
scaffold11497	8570	BGIBMGA004550	27	52	128
scaffold11500	8569	BGIBMGA013743	28	47	103
scaffold11500	8569	BGIBMGA013801	28	47	103
scaffold11505	8568	BGIBMGA013389	27	48	116
scaffold11507	8568	BGIBMGA011260	23	53	115
scaffold11509	8566	BGIBMGA009918	8	51	122
scaffold1151	19773	BGIBMGA001072	13	53	128
scaffold11514	8565	BGIBMGA000816	25	45	119
scaffold1152	19766	BGIBMGA012534	9	57	127
scaffold11523	8560	BGIBMGA007331	3	49	126
scaffold11524	8560	BGIBMGA001964	19	64	144
scaffold11525	8560	BGIBMGA007196	21	40	97
scaffold11529	8558	BGIBMGA006124	4	57	138
scaffold11536	8556	BGIBMGA011436	23	60	132
scaffold1154	19758	BGIBMGA010174	7	48	110
scaffold11541	9791	BGIBMGA013417	27	54	125
scaffold115504	978	BGIBMGA010007	7	24	29
scaffold11556	8550	BGIBMGA006274	6	45	106
scaffold1156	19742	BGIBMGA002414	9	57	130
scaffold1156	19742	BGIBMGA002496	9	57	130
scaffold115635	976	BGIBMGA001264	13	37	93
scaffold11565	8546	BGIBMGA008780	24	54	426
scaffold11569	8543	BGIBMGA002219	6	53	124
scaffold1157	19740	BGIBMGA009824	8	53	122
scaffold1157	19740	BGIBMGA009825	8	53	122
scaffold11570	8542	BGIBMGA005437	8	44	97
scaffold11571	8542	BGIBMGA008508	18	48	117
scaffold11574	8542	BGIBMGA005968	4	57	143
scaffold11583	8538	BGIBMGA013265	16	60	128
scaffold11584	11894	BGIBMGA009651	2	53	121
scaffold115895	972	BGIBMGA001711	11	23	53
scaffold11598	8531	BGIBMGA009997	7	56	128
scaffold11598	8531	BGIBMGA009998	7	56	128
scaffold11600	8531	BGIBMGA003350	15	43	102
scaffold11607	8528	BGIBMGA013233	16	49	116
scaffold11609	8526	BGIBMGA007917	15	47	102
scaffold11611	8526	BGIBMGA009524	14	50	122
scaffold11617	8522	BGIBMGA011614	11	46	113
scaffold11619	8522	BGIBMGA010377	12	58	144
scaffold116246	965	BGIBMGA000159	24	2.4	7.3
scaffold11627	8519	BGIBMGA006941	10	44	93
scaffold1163	19719	BGIBMGA010145	7	54	129
scaffold11630	8517	BGIBMGA004168	19	59	132
scaffold11632	8517	BGIBMGA011635	11	52	131
scaffold11634	8517	BGIBMGA001947	19	53	125
scaffold11635	8516	BGIBMGA002074	1	29	132
scaffold11637	8516	BGIBMGA010328	12	53	125
scaffold11646	8513	BGIBMGA006961	10	54	129
scaffold11652	8512	BGIBMGA006677	10	57	125
scaffold11653	8512	BGIBMGA006102	4	48	108
scaffold11655	8511	BGIBMGA013088	16	54	129
scaffold11657	8510	BGIBMGA003708	5	56	128
scaffold11665	8507	BGIBMGA001073	13	51	131
scaffold116681	958	BGIBMGA007599	15	28	56
scaffold11669	8505	BGIBMGA004268	20	48	117
scaffold1168	19680	BGIBMGA013023	16	48	119
scaffold116801	956	BGIBMGA011753	11	44	129
scaffold11683	8499	BGIBMGA003334	15	53	122
scaffold116849	955	BGIBMGA009786	2	35	68.7
scaffold11687	8498	BGIBMGA002197	15	46	113
scaffold116979	953	BGIBMGA005963	4	27.6	53.3
scaffold1170	19675	BGIBMGA005977	4	51	117
scaffold11700	8493	BGIBMGA001817	11	54	119
scaffold11701	8493	BGIBMGA011013	23	57	136
scaffold117074	951	BGIBMGA012614	19	52	126
scaffold11709	8491	BGIBMGA004720	22	40	86
scaffold11712	8489	BGIBMGA008154	24	39	95
scaffold11712	8489	BGIBMGA008169	24	39	95
scaffold117207	949	BGIBMGA006990	17	35	73
scaffold1173	19663	BGIBMGA004781	25	47	114
scaffold1173	19663	BGIBMGA004884	25	47	114
scaffold11733	8483	BGIBMGA008328	18	52	125
scaffold117347	947	BGIBMGA009734	2	38	115
scaffold1174	19663	BGIBMGA003229	2	49	118
scaffold11740	8481	BGIBMGA004749	25	60	138
scaffold11747	8479	BGIBMGA010197	7	42	102
scaffold1175	19661	BGIBMGA012541	9	48	116
scaffold1175	19661	BGIBMGA012559	9	48	116
scaffold117505	944	BGIBMGA001995	1	27	79
scaffold11752	8477	BGIBMGA003529	5	61	138
scaffold11753	8477	BGIBMGA012385	21	51	118
scaffold11754	8477	BGIBMGA001678	11	48	106
scaffold11756	8476	BGIBMGA008602	18	56	126
scaffold11756	8476	BGIBMGA013044	16	56	126
scaffold11762	8475	BGIBMGA004361	20	53	132
scaffold11763	8475	BGIBMGA007070	17	45	114
scaffold11769	8471	BGIBMGA003610	5	51	121
scaffold1177	19647	BGIBMGA005401	8	55	122
scaffold11771	8471	BGIBMGA011049	23	50	114
scaffold11772	8471	BGIBMGA000839	13	46	105
scaffold11780	8469	BGIBMGA013671	20	41	101
scaffold11782	8468	BGIBMGA008062	9	53	118
scaffold11784	8468	BGIBMGA006318	6	57	140
scaffold11785	8468	BGIBMGA009565	24	49	126
scaffold11790	8466	BGIBMGA005664	17	57	122
scaffold11797	8465	BGIBMGA010991	23	43	100
scaffold118	33088	BGIBMGA010583	12	57	134
scaffold118007	936	BGIBMGA002151	1	40	96
scaffold11806	8461	BGIBMGA008948	3	59	124
scaffold11814	8458	BGIBMGA000067	24	54	134
scaffold118143	934	BGIBMGA007594	15	39	96
scaffold118218	933	BGIBMGA004859	25	0	0
scaffold11826	8454	BGIBMGA012670	22	49	124
scaffold11828	8454	BGIBMGA001074	13	51	132
scaffold11835	8452	BGIBMGA006578	10	54	124
scaffold1184	19622	BGIBMGA009601	24	54	127
scaffold1184	19622	BGIBMGA009602	24	54	127
scaffold118482	928	BGIBMGA003787	4	22.6	56
scaffold11854	8444	BGIBMGA006362	6	43	103
scaffold11857	8443	BGIBMGA010376	12	45	95
scaffold1186	19609	BGIBMGA000177	17	51	128
scaffold1186	19609	BGIBMGA000178	17	51	128
scaffold11861	8442	BGIBMGA005995	4	60	142
scaffold11865	8440	BGIBMGA006656	10	54	134
scaffold11866	8440	BGIBMGA008131	24	52	134
scaffold1187	19608	BGIBMGA004028	19	56	134
scaffold1188	19584	BGIBMGA007930	15	57	132
scaffold11899	8430	BGIBMGA006818	10	50	116
scaffold119	33064	BGIBMGA013489	5	61	135
scaffold119	33064	BGIBMGA013490	5	61	135
scaffold119	33064	BGIBMGA013522	5	61	135
scaffold119000	921	BGIBMGA007327	3	62	140
scaffold119016	920	BGIBMGA003924	17	39	95
scaffold11904	8427	BGIBMGA003413	15	59	134
scaffold11905	8427	BGIBMGA004936	25	60	134
scaffold11905	8427	BGIBMGA004979	25	60	134
scaffold11908	8427	BGIBMGA011637	11	48	109
scaffold11909	8426	BGIBMGA003198	4	52	111
scaffold1191	19570	BGIBMGA010052	7	51	122
scaffold11911	8426	BGIBMGA003600	5	56	122
scaffold1192	19567	BGIBMGA000392	22	56	131
scaffold11929	8419	BGIBMGA012445	21	54	117
scaffold11936	8417	BGIBMGA005359	8	49	123
scaffold11938	8416	BGIBMGA006467	6	54	126
scaffold119422	914	BGIBMGA002523	9	55	110
scaffold11947	8412	BGIBMGA002811	10	45	112
scaffold1195	19554	BGIBMGA010333	12	55	127
scaffold119506	913	BGIBMGA002874	10	39	76
scaffold11951	8412	BGIBMGA008126	24	54	123
scaffold11954	8410	BGIBMGA007407	3	49	121
scaffold11959	8408	BGIBMGA001288	13	53	120
scaffold11959	8408	BGIBMGA001289	13	53	120
scaffold11964	8407	BGIBMGA012540	9	45	114
scaffold1197	19544	BGIBMGA002559	5	54	129
scaffold1197	19544	BGIBMGA002732	5	54	129
scaffold11970	8406	BGIBMGA002378	9	52	127
scaffold11975	8403	BGIBMGA010244	7	57	130
scaffold11984	8402	BGIBMGA002841	10	46	112
scaffold11985	8402	BGIBMGA001307	23	46	116
scaffold11990	8400	BGIBMGA004501	20	54	124
scaffold11992	8400	BGIBMGA000229	22	49	121
scaffold11999	8395	BGIBMGA002696	5	58	138
scaffold12	48627	BGIBMGA013844	28	64	149
scaffold12	48627	BGIBMGA013847	28	64	149
scaffold12002	8394	BGIBMGA012100	11	48	131
scaffold12012	8387	BGIBMGA008609	7	57	133
scaffold12019	8385	BGIBMGA001206	13	45	106
scaffold1202	19520	BGIBMGA001091	13	59	135
scaffold12026	8383	BGIBMGA012997	16	44	100
scaffold12028	8381	BGIBMGA004156	19	40	97
scaffold12032	8380	BGIBMGA011086	23	50	111
scaffold1204	19512	BGIBMGA002673	5	55	128
scaffold1204	19512	BGIBMGA002674	5	55	128
scaffold12051	8375	BGIBMGA007174	21	45	120
scaffold12052	8374	BGIBMGA002504	9	48	116
scaffold12054	8374	BGIBMGA005777	5	38	82
scaffold12060	8371	BGIBMGA013116	16	60	136
scaffold12061	8371	BGIBMGA002273	26	53	131
scaffold12066	8369	BGIBMGA002623	5	56	129
scaffold12075	8364	BGIBMGA000286	22	46	101
scaffold1208	24912	BGIBMGA000773	25	49	111
scaffold1208	24912	BGIBMGA000777	25	49	111
scaffold1208	24912	BGIBMGA004207	19	49	111
scaffold12080	8362	BGIBMGA001899	19	59	139
scaffold12081	8361	BGIBMGA001059	13	52	121
scaffold12081	8361	BGIBMGA001103	13	52	121
scaffold12088	8360	BGIBMGA009852	8	47	105
scaffold12093	8358	BGIBMGA010001	7	42	103
scaffold12094	8358	BGIBMGA007986	9	55	134
scaffold12096	8358	BGIBMGA000911	13	41	95
scaffold121020	890	BGIBMGA002053	1	16.3	62
scaffold12103	8354	BGIBMGA006182	4	56	133
scaffold1211	19485	BGIBMGA009377	14	60	137
scaffold12111	8352	BGIBMGA009526	14	48	99
scaffold12130	8342	BGIBMGA003552	5	51	111
scaffold12133	8341	BGIBMGA007936	15	55	130
scaffold12134	8341	BGIBMGA005946	4	49	117
scaffold12137	8340	BGIBMGA008302	18	49	113
scaffold12139	8339	BGIBMGA000226	22	56	126
scaffold1214	19467	BGIBMGA003663	5	52	115
scaffold12144	8337	BGIBMGA005954	4	58	119
scaffold1215	19467	BGIBMGA002502	9	54	133
scaffold12151	8334	BGIBMGA009120	20	46	100
scaffold12152	8334	BGIBMGA005354	8	52	120
scaffold12158	8332	BGIBMGA011044	23	52	128
scaffold1216	19467	BGIBMGA006290	6	55	134
scaffold1216	19467	BGIBMGA006291	6	55	134
scaffold12161	8331	BGIBMGA010988	23	55	130
scaffold12166	8329	BGIBMGA003656	5	49	130
scaffold12169	8327	BGIBMGA002784	10	50	123
scaffold12177	8325	BGIBMGA000107	24	47	110
scaffold12179	8324	BGIBMGA007697	15	50	107
scaffold12180	8323	BGIBMGA012475	9	53	125
scaffold12187	8321	BGIBMGA008429	18	51	126
scaffold1219	19462	BGIBMGA010717	26	57	134
scaffold12190	8320	BGIBMGA007536	15	51	110
scaffold121901	877	BGIBMGA009773	2	31	96
scaffold12191	8320	BGIBMGA008475	18	52	122
scaffold12193	8319	BGIBMGA004972	25	54	138
scaffold12197	8316	BGIBMGA002591	5	43	115
scaffold12198	8316	BGIBMGA007308	17	52	131
scaffold122	32935	BGIBMGA006126	4	50	119
scaffold1220	19451	BGIBMGA004000	19	56	128
scaffold1220	19451	BGIBMGA004126	19	56	128
scaffold122015	875	BGIBMGA012363	1	12.1	42.5
scaffold12202	8314	BGIBMGA010130	7	54	136
scaffold12213	8311	BGIBMGA005736	27	44	98
scaffold12217	8310	BGIBMGA005880	12	48	108
scaffold12225	8307	BGIBMGA000028	26	52	99
scaffold1223	19436	BGIBMGA003797	4	54	125
scaffold12236	8300	BGIBMGA012548	9	55	130
scaffold12238	8300	BGIBMGA008535	18	57	142
scaffold12240	8300	BGIBMGA012790	16	54	120
scaffold12242	8299	BGIBMGA007360	3	42	102
scaffold12248	8297	BGIBMGA000534	1	26	103
scaffold1225	19432	BGIBMGA006643	10	48	111
scaffold12253	8295	BGIBMGA005751	5	40	98
scaffold12255	8295	BGIBMGA007829	15	60	138
scaffold122552	867	BGIBMGA011211	23	36	48.8
scaffold122616	866	BGIBMGA010813	26	25	70.6
scaffold12270	8289	BGIBMGA013259	16	52	113
scaffold12271	8289	BGIBMGA008977	3	61	140
scaffold12272	8288	BGIBMGA004059	19	45	95
scaffold12280	8287	BGIBMGA011504	23	53	124
scaffold12285	8284	BGIBMGA000384	22	57	142
scaffold12296	8281	BGIBMGA005242	8	52	120
scaffold12297	8281	BGIBMGA002950	4	65	150
scaffold12298	8281	BGIBMGA004570	27	60	126
scaffold123	32915	BGIBMGA004344	20	54	135
scaffold1230	19418	BGIBMGA006384	6	56	130
scaffold1230	19418	BGIBMGA006385	6	56	130
scaffold123109	860	BGIBMGA000520	1	7.1	24.5
scaffold12311	8277	BGIBMGA004020	19	47	96
scaffold12313	8276	BGIBMGA000327	22	51	125
scaffold12313	8276	BGIBMGA007015	17	51	125
scaffold12323	8274	BGIBMGA011814	11	52	122
scaffold12336	8267	BGIBMGA007871	15	46	103
scaffold12342	8267	BGIBMGA008170	24	31	74
scaffold12344	8266	BGIBMGA011174	23	43	100
scaffold12351	8264	BGIBMGA009360	14	65	142
scaffold12356	8263	BGIBMGA009183	20	53	125
scaffold12363	8261	BGIBMGA003714	5	58	133
scaffold12369	8260	BGIBMGA007814	15	46	111
scaffold12372	8260	BGIBMGA001146	13	64	138
scaffold12373	8259	BGIBMGA007612	15	39	90
scaffold1238	19391	BGIBMGA007009	17	57	129
scaffold1239	19389	BGIBMGA000198	19	54	130
scaffold1239	19389	BGIBMGA004191	19	54	130
scaffold12393	8252	BGIBMGA009769	2	60	115
scaffold12395	8251	BGIBMGA007790	15	49	134
scaffold12398	8251	BGIBMGA010358	12	47	115
scaffold124	32906	BGIBMGA005944	4	56	136
scaffold12402	8250	BGIBMGA008886	3	49	118
scaffold124041	846	BGIBMGA008077	9	13	88.7
scaffold12409	8248	BGIBMGA006346	6	37	84
scaffold124151	845	BGIBMGA006805	10	25	61.8
scaffold12416	8245	BGIBMGA013724	13	47	119
scaffold1242	19379	BGIBMGA006361	6	53	130
scaffold1242	19379	BGIBMGA012295	1	53	130
scaffold12420	8244	BGIBMGA010352	12	57	130
scaffold12421	8244	BGIBMGA010708	26	56	128
scaffold12423	8244	BGIBMGA009096	3	59	141
scaffold12425	8243	BGIBMGA005666	17	56	122
scaffold12428	8241	BGIBMGA006412	6	47	116
scaffold12434	8240	BGIBMGA013811	28	45	116
scaffold12434	8240	BGIBMGA013880	28	45	116
scaffold124453	841	BGIBMGA009882	8	39	78.2
scaffold12446	8236	BGIBMGA002888	10	43	108
scaffold1245	19366	BGIBMGA008774	24	55	120
scaffold1245	19366	BGIBMGA008775	24	55	120
scaffold12452	8233	BGIBMGA009236	14	56	129
scaffold124556	840	BGIBMGA009293	14	16.7	51.8
scaffold1246	19364	BGIBMGA007806	15	47	118
scaffold12469	8230	BGIBMGA013605	6	39	84
scaffold1248	19342	BGIBMGA005802	5	59	148
scaffold12484	8226	BGIBMGA012148	24	56	127
scaffold12485	8225	BGIBMGA012072	11	50	125
scaffold12486	8225	BGIBMGA011403	23	46	116
scaffold12491	8223	BGIBMGA011920	11	48	110
scaffold12491	8223	BGIBMGA011977	11	48	110
scaffold12503	8219	BGIBMGA010226	7	52	120
scaffold12507	8219	BGIBMGA000320	22	49	117
scaffold12516	8215	BGIBMGA003034	4	42	99
scaffold12522	8213	BGIBMGA000383	22	46	103
scaffold125270	830	BGIBMGA006820	10	29.5	92
scaffold12530	8209	BGIBMGA002702	5	60	143
scaffold12537	8205	BGIBMGA011782	11	54	124
scaffold1255	19301	BGIBMGA007762	15	56	130
scaffold125557	826	BGIBMGA000670	1	10	71
scaffold1257	19275	BGIBMGA011218	23	56	129
scaffold12571	8194	BGIBMGA001001	13	64	144
scaffold12577	8191	BGIBMGA012462	9	49	113
scaffold12579	8190	BGIBMGA006704	10	46	121
scaffold1258	19274	BGIBMGA003480	5	51	122
scaffold12584	8188	BGIBMGA011931	11	55	125
scaffold12585	8188	BGIBMGA008389	18	54	130
scaffold12586	8188	BGIBMGA004828	25	48	109
scaffold12588	8188	BGIBMGA007003	17	46	101
scaffold1259	19271	BGIBMGA014270	8	53	126
scaffold125979	821	BGIBMGA002842	10	27	54.4
scaffold12600	8182	BGIBMGA010462	12	49	107
scaffold12600	8182	BGIBMGA010508	12	49	107
scaffold12606	8180	BGIBMGA013009	16	41	90
scaffold1261	19264	BGIBMGA002236	26	52	114
scaffold1261	19264	BGIBMGA002341	26	52	114
scaffold12616	8178	BGIBMGA007337	3	51	123
scaffold12617	8178	BGIBMGA001210	13	53	133
scaffold12619	8177	BGIBMGA008903	3	46	116
scaffold12619	8177	BGIBMGA008982	3	46	116
scaffold126215	819	BGIBMGA003989	19	0	3
scaffold12627	8174	BGIBMGA009906	8	53	122
scaffold1263	19254	BGIBMGA013776	28	60	137
scaffold12644	8167	BGIBMGA006497	6	51	128
scaffold126445	816	BGIBMGA003823	24	57	102
scaffold12648	8166	BGIBMGA004141	19	48	116
scaffold12654	8165	BGIBMGA012348	1	51	119
scaffold12656	8164	BGIBMGA004022	19	44	99
scaffold12657	8164	BGIBMGA013359	27	54	122
scaffold12658	8164	BGIBMGA003803	24	39	84
scaffold12659	8164	BGIBMGA006134	4	60	129
scaffold12664	8162	BGIBMGA001274	13	55	119
scaffold12665	8162	BGIBMGA004241	20	41	98
scaffold12668	8161	BGIBMGA013602	6	43	104
scaffold12669	8161	BGIBMGA003002	4	57	131
scaffold1267	19240	BGIBMGA004748	25	62	143
scaffold12670	8160	BGIBMGA004198	19	44	113
scaffold126705	812	BGIBMGA003412	15	46	98
scaffold12672	8159	BGIBMGA008545	18	45	116
scaffold1268	22952	BGIBMGA002609	5	55	133
scaffold12680	8157	BGIBMGA004998	25	52	116
scaffold12686	8156	BGIBMGA003267	2	47	118
scaffold12687	8155	BGIBMGA004835	25	45	98
scaffold12696	8153	BGIBMGA008945	3	46	108
scaffold127	32683	BGIBMGA005396	8	57	146
scaffold12700	8150	BGIBMGA003537	5	42	96
scaffold12702	8150	BGIBMGA004279	20	51	126
scaffold12705	8150	BGIBMGA009910	8	44	100
scaffold12706	8149	BGIBMGA004946	25	57	132
scaffold12708	8149	BGIBMGA002287	26	47	108
scaffold12712	8146	BGIBMGA011560	23	40	90
scaffold12718	8144	BGIBMGA005550	17	47	100
scaffold12722	8143	BGIBMGA010671	12	42	94
scaffold1273	22323	BGIBMGA007155	21	49	116
scaffold1273	22323	BGIBMGA007201	21	49	116
scaffold127390	804	BGIBMGA011219	23	33	105
scaffold1274	19216	BGIBMGA011523	23	50	118
scaffold12750	8133	BGIBMGA004021	19	51	105
scaffold12750	8133	BGIBMGA004097	19	51	105
scaffold12751	8133	BGIBMGA013032	16	39	92
scaffold12761	8128	BGIBMGA008060	9	51	123
scaffold12770	8126	BGIBMGA006701	10	49	113
scaffold12771	8126	BGIBMGA007911	15	46	109
scaffold12774	8125	BGIBMGA012484	9	54	114
scaffold12782	8122	BGIBMGA010605	12	46	99
scaffold12783	8122	BGIBMGA010006	7	48	123
scaffold127840	799	BGIBMGA002030	1	14.3	57
scaffold12786	8121	BGIBMGA005023	25	46	116
scaffold12789	8120	BGIBMGA003767	4	38	91
scaffold12790	8120	BGIBMGA012110	11	43	96
scaffold12794	8119	BGIBMGA000030	26	63	126
scaffold128	32566	BGIBMGA003549	5	59	135
scaffold128	32566	BGIBMGA003640	5	59	135
scaffold1280	19194	BGIBMGA011639	11	62	138
scaffold1280	19194	BGIBMGA011845	11	62	138
scaffold12800	8117	BGIBMGA000766	25	43	107
scaffold12808	13899	BGIBMGA008377	18	54	116
scaffold12811	8113	BGIBMGA011132	23	43	105
scaffold12816	8111	BGIBMGA003234	2	48	110
scaffold12821	8109	BGIBMGA008521	18	44	111
scaffold12826	8107	BGIBMGA006545	10	49	120
scaffold1283	19191	BGIBMGA012838	16	53	117
scaffold12835	8105	BGIBMGA003890	1	28	117
scaffold1284	19186	BGIBMGA003483	5	48	112
scaffold12842	8103	BGIBMGA009104	3	56	124
scaffold12842	8103	BGIBMGA009105	3	56	124
scaffold1285	19176	BGIBMGA010185	7	53	123
scaffold12853	8100	BGIBMGA008825	3	47	115
scaffold12859	8098	BGIBMGA009282	14	71	153
scaffold1286	19173	BGIBMGA006470	6	56	134
scaffold1286	19173	BGIBMGA006471	6	56	134
scaffold12866	8096	BGIBMGA007626	15	47	115
scaffold12867	8096	BGIBMGA003769	4	50	119
scaffold12871	8094	BGIBMGA007025	17	42	100
scaffold12876	8093	BGIBMGA011485	23	46	104
scaffold1288	19170	BGIBMGA004393	20	58	134
scaffold12881	8092	BGIBMGA011789	11	40	101
scaffold12887	8090	BGIBMGA000791	25	38	88
scaffold12895	8087	BGIBMGA008605	7	62	134
scaffold12900	8085	BGIBMGA002990	4	47	105
scaffold12910	8081	BGIBMGA010343	12	45	102
scaffold1292	19166	BGIBMGA000404	22	44	103
scaffold12924	8078	BGIBMGA011370	23	39	95
scaffold1293	19395	BGIBMGA008045	9	59	147
scaffold12936	8570	BGIBMGA008071	9	57	147
scaffold12943	8073	BGIBMGA011335	23	47	107
scaffold12947	8071	BGIBMGA002225	6	54	131
scaffold12948	8071	BGIBMGA006585	10	29	75
scaffold129549	780	BGIBMGA007189	21	50	85
scaffold12957	8069	BGIBMGA012863	16	54	124
scaffold12963	8067	BGIBMGA009522	14	57	139
scaffold12969	8066	BGIBMGA009981	22	50	119
scaffold1297	19149	BGIBMGA006541	10	47	109
scaffold1297	19149	BGIBMGA006584	10	47	109
scaffold12972	8065	BGIBMGA012142	24	43	100
scaffold12977	8064	BGIBMGA009233	14	53	124
scaffold1298	19145	BGIBMGA001030	13	57	125
scaffold12981	8063	BGIBMGA011499	23	54	132
scaffold12985	8061	BGIBMGA001177	13	40	93
scaffold12991	8058	BGIBMGA009413	14	49	113
scaffold12996	8056	BGIBMGA011162	23	54	130
scaffold13	48148	BGIBMGA013341	27	59	139
scaffold13	48148	BGIBMGA013342	27	59	139
scaffold13005	8053	BGIBMGA007630	15	45	101
scaffold13008	8053	BGIBMGA009988	22	45	104
scaffold13010	8052	BGIBMGA005181	12	46	106
scaffold13011	8052	BGIBMGA007633	15	47	106
scaffold1302	19127	BGIBMGA000924	13	56	129
scaffold1302	19127	BGIBMGA001096	13	56	129
scaffold13021	8048	BGIBMGA011423	23	53	125
scaffold13023	8047	BGIBMGA012403	21	65	154
scaffold13027	8047	BGIBMGA007117	17	53	140
scaffold13028	8046	BGIBMGA005775	5	48	116
scaffold13039	8044	BGIBMGA001292	13	48	118
scaffold13046	8040	BGIBMGA000140	24	39	84
scaffold13059	8035	BGIBMGA004660	11	57	131
scaffold13059	8035	BGIBMGA004661	11	57	131
scaffold1306	19114	BGIBMGA005382	8	57	133
scaffold1306	19114	BGIBMGA005383	8	57	133
scaffold1306	19114	BGIBMGA005412	8	57	133
scaffold13063	8034	BGIBMGA001122	13	53	131
scaffold1307	19113	BGIBMGA001802	11	51	119
scaffold13070	8032	BGIBMGA005286	8	59	136
scaffold13086	8027	BGIBMGA013744	28	46	105
scaffold13090	8026	BGIBMGA000142	24	40	95
scaffold13092	8026	BGIBMGA009896	8	60	133
scaffold1310	19109	BGIBMGA011510	23	58	135
scaffold13112	8021	BGIBMGA008106	9	163	354
scaffold13116	8020	BGIBMGA007162	21	49	124
scaffold13121	8019	BGIBMGA010193	7	44	100
scaffold13124	8018	BGIBMGA008362	18	48	117
scaffold13128	8018	BGIBMGA012041	11	50	105
scaffold13134	8015	BGIBMGA013295	24	47	116
scaffold131385	761	BGIBMGA009439	14	39	68
scaffold13145	8010	BGIBMGA004874	25	47	114
scaffold13146	8010	BGIBMGA006675	10	59	131
scaffold131477	760	BGIBMGA011902	11	48	91
scaffold13151	8009	BGIBMGA003497	5	50	117
scaffold13156	8007	BGIBMGA001808	11	46	116
scaffold13157	8007	BGIBMGA002652	5	59	132
scaffold13159	8006	BGIBMGA012234	1	27	138
scaffold13163	8756	BGIBMGA006260	6	54	122
scaffold13168	8002	BGIBMGA002904	10	37	87
scaffold1317	19085	BGIBMGA011283	23	56	132
scaffold1317	19085	BGIBMGA011321	23	56	132
scaffold1317	19085	BGIBMGA011322	23	56	132
scaffold13170	8000	BGIBMGA007950	15	51	111
scaffold13175	7999	BGIBMGA014142	20	49	118
scaffold13176	7999	BGIBMGA007748	15	50	121
scaffold131764	757	BGIBMGA000518	1	15.5	49
scaffold13178	7998	BGIBMGA013087	16	43	103
scaffold13182	7997	BGIBMGA000754	25	53	125
scaffold13182	7997	BGIBMGA000757	25	53	125
scaffold13189	7996	BGIBMGA005499	8	45	103
scaffold13191	7995	BGIBMGA003183	4	53	117
scaffold13194	7994	BGIBMGA004802	25	61	138
scaffold132	32407	BGIBMGA010987	23	51	124
scaffold1320	19063	BGIBMGA004603	27	58	132
scaffold132016	755	BGIBMGA001598	21	2	13.4
scaffold13202	7993	BGIBMGA002300	26	48	121
scaffold13204	7993	BGIBMGA004806	25	53	116
scaffold13207	7992	BGIBMGA006375	6	51	128
scaffold1321	19059	BGIBMGA000507	1	59	136
scaffold13220	7990	BGIBMGA006222	4	40	93
scaffold13224	7990	BGIBMGA001218	13	40	97
scaffold13226	7990	BGIBMGA004535	27	58	141
scaffold132273	752	BGIBMGA005809	5	1	0
scaffold13228	7989	BGIBMGA011480	23	53	136
scaffold13229	7989	BGIBMGA004565	27	58	131
scaffold13232	7989	BGIBMGA007275	17	72	173
scaffold13234	7988	BGIBMGA007106	17	59	139
scaffold13237	7987	BGIBMGA003907	17	49	118
scaffold13239	7986	BGIBMGA008053	9	52	114
scaffold1324	19045	BGIBMGA003534	5	53	133
scaffold1324	19045	BGIBMGA003655	5	53	133
scaffold13241	11176	BGIBMGA007816	15	49	121
scaffold13243	7985	BGIBMGA008564	18	42	93
scaffold13247	7984	BGIBMGA013935	28	56	132
scaffold13247	7984	BGIBMGA013936	28	56	132
scaffold13251	7984	BGIBMGA002603	5	43	109
scaffold13260	7981	BGIBMGA011114	23	54	125
scaffold13265	7980	BGIBMGA010929	22	45	95
scaffold13267	7979	BGIBMGA002209	6	44	107
scaffold13286	7972	BGIBMGA000570	1	28	116
scaffold13288	7972	BGIBMGA009380	14	46	111
scaffold1329	19035	BGIBMGA010112	7	59	142
scaffold132959	746	BGIBMGA012759	16	37	83
scaffold133001	746	BGIBMGA002653	5	26	48.9
scaffold13301	7968	BGIBMGA006267	6	49	112
scaffold13307	7964	BGIBMGA007501	15	49	104
scaffold133203	744	BGIBMGA005057	25	18.5	50
scaffold13328	7958	BGIBMGA006927	10	59	139
scaffold13339	7954	BGIBMGA004202	19	53	116
scaffold13348	7950	BGIBMGA005044	25	50	121
scaffold13348	7950	BGIBMGA005156	25	50	121
scaffold13356	7946	BGIBMGA004576	27	42	78
scaffold133577	741	BGIBMGA008357	18	49	103
scaffold13358	7946	BGIBMGA005756	5	51	125
scaffold1336	19020	BGIBMGA010387	12	54	119
scaffold1336	19020	BGIBMGA010566	12	54	119
scaffold13360	7946	BGIBMGA008541	18	51	108
scaffold13364	7945	BGIBMGA009664	2	54	128
scaffold13374	7942	BGIBMGA010527	12	52	127
scaffold1338	19018	BGIBMGA010779	26	59	138
scaffold13380	7941	BGIBMGA005374	8	47	102
scaffold13382	7940	BGIBMGA001395	21	45	100
scaffold134	32934	BGIBMGA010083	7	62	147
scaffold13402	7935	BGIBMGA000398	22	39	96
scaffold13410	7933	BGIBMGA009835	8	48	110
scaffold13434	7927	BGIBMGA005474	8	49	110
scaffold1344	19005	BGIBMGA006780	10	50	118
scaffold1344	19005	BGIBMGA006781	10	50	118
scaffold13441	7925	BGIBMGA003458	5	62	143
scaffold13443	7925	BGIBMGA000901	13	42	94
scaffold13443	7925	BGIBMGA000902	13	42	94
scaffold13450	7923	BGIBMGA006967	10	51	114
scaffold13455	7922	BGIBMGA009275	14	50	113
scaffold13456	7922	BGIBMGA011862	11	50	121
scaffold1347	18991	BGIBMGA009246	14	59	142
scaffold13484	7913	BGIBMGA013035	16	50	106
scaffold13492	7911	BGIBMGA001084	13	47	107
scaffold13495	7910	BGIBMGA011091	23	47	100
scaffold13499	7907	BGIBMGA013223	16	48	110
scaffold135	32239	BGIBMGA006057	4	54	129
scaffold13505	7906	BGIBMGA001594	21	57	138
scaffold13510	7904	BGIBMGA012806	16	46	108
scaffold13529	7899	BGIBMGA012266	1	32	133
scaffold1353	18968	BGIBMGA004412	20	60	147
scaffold13533	7898	BGIBMGA006809	10	58	136
scaffold13535	7898	BGIBMGA001266	13	50	107
scaffold13547	7896	BGIBMGA009057	3	61	143
scaffold13549	7895	BGIBMGA000223	22	57	124
scaffold135491	724	BGIBMGA004328	20	80	150
scaffold13550	7895	BGIBMGA011154	23	54	115
scaffold1356	18962	BGIBMGA009898	8	54	124
scaffold1356	18962	BGIBMGA009899	8	54	124
scaffold13560	7893	BGIBMGA008705	7	44	108
scaffold13566	7892	BGIBMGA013276	16	46	94
scaffold13572	7891	BGIBMGA007706	15	54	120
scaffold13576	7888	BGIBMGA008147	24	55	131
scaffold13577	7888	BGIBMGA002034	1	33	153
scaffold13578	7887	BGIBMGA002365	21	48	117
scaffold135825	722	BGIBMGA003849	1	8.6	60
scaffold135971	720	BGIBMGA000294	22	42	105
scaffold13599	7881	BGIBMGA008002	9	51	126
scaffold13600	7881	BGIBMGA006031	4	43	99
scaffold13601	7881	BGIBMGA002818	10	45	105
scaffold13609	7878	BGIBMGA013756	28	47	103
scaffold13612	7877	BGIBMGA010810	26	50	126
scaffold136167	719	BGIBMGA011337	23	42	92
scaffold1362	18939	BGIBMGA003176	4	51	118
scaffold13621	7873	BGIBMGA005864	12	47	113
scaffold13624	7873	BGIBMGA011744	11	50	116
scaffold136309	718	BGIBMGA003601	5	33	85
scaffold13638	7868	BGIBMGA011150	23	32	73
scaffold1364	18930	BGIBMGA003633	5	51	116
scaffold13646	7867	BGIBMGA010431	12	50	105
scaffold1365	18924	BGIBMGA005386	8	53	132
scaffold1367	18913	BGIBMGA010142	7	56	133
scaffold13670	7861	BGIBMGA009228	14	47	110
scaffold13671	7861	BGIBMGA012809	16	48	113
scaffold13673	7860	BGIBMGA005377	8	52	120
scaffold13677	7859	BGIBMGA006262	6	50	122
scaffold13681	7858	BGIBMGA001352	2	49	113
scaffold1369	18905	BGIBMGA011735	11	48	110
scaffold13692	7856	BGIBMGA006973	17	35	97
scaffold13696	7855	BGIBMGA010978	23	55	122
scaffold1370	18905	BGIBMGA012024	11	55	129
scaffold13700	7853	BGIBMGA012823	16	131	365
scaffold137004	712	BGIBMGA013483	5	36	74
scaffold13703	7853	BGIBMGA010072	7	50	112
scaffold13709	11224	BGIBMGA005815	5	49	128
scaffold1371	18905	BGIBMGA007746	15	49	114
scaffold1371	18905	BGIBMGA012499	9	49	114
scaffold13712	7849	BGIBMGA013624	6	52	116
scaffold13719	7846	BGIBMGA002670	5	43	91
scaffold13722	7845	BGIBMGA008939	3	53	120
scaffold1373	18901	BGIBMGA008996	3	57	129
scaffold13742	7837	BGIBMGA009798	2	42	87
scaffold1375	18890	BGIBMGA011478	23	52	125
scaffold13756	7828	BGIBMGA008061	9	48	112
scaffold13757	7828	BGIBMGA013766	28	49	107
scaffold13758	7828	BGIBMGA013164	16	51	120
scaffold13759	7827	BGIBMGA001558	21	49	115
scaffold1376	18886	BGIBMGA003508	5	53	129
scaffold13769	7823	BGIBMGA000008	26	49	115
scaffold13785	7818	BGIBMGA011958	11	49	112
scaffold13787	7817	BGIBMGA006848	10	49	125
scaffold13789	7817	BGIBMGA007004	17	52	114
scaffold13808	7810	BGIBMGA013791	28	56	140
scaffold1381	18864	BGIBMGA010436	12	55	131
scaffold13812	7808	BGIBMGA011479	23	57	131
scaffold138293	702	BGIBMGA002933	10	43	95
scaffold13830	7803	BGIBMGA005408	8	57	121
scaffold13834	7802	BGIBMGA009235	14	41	93
scaffold13835	7802	BGIBMGA013476	6	53	124
scaffold13844	7797	BGIBMGA003451	5	40	100
scaffold13846	7796	BGIBMGA012351	1	32	134
scaffold13847	7795	BGIBMGA008924	3	50	119
scaffold1385	18845	BGIBMGA008022	9	51	128
scaffold1385	18845	BGIBMGA008049	9	51	128
scaffold13853	7794	BGIBMGA013229	16	57	140
scaffold13857	7793	BGIBMGA001076	13	38	89
scaffold13860	7792	BGIBMGA011807	11	51	122
scaffold13861	7792	BGIBMGA005635	17	50	129
scaffold13862	7792	BGIBMGA001173	13	51	131
scaffold1387	18841	BGIBMGA000467	22	52	117
scaffold138741	698	BGIBMGA009509	14	9.6	50.2
scaffold138759	698	BGIBMGA003743	5	4.6	10.4
scaffold13885	7784	BGIBMGA005960	4	52	127
scaffold1390	18813	BGIBMGA009069	3	58	143
scaffold1390	18813	BGIBMGA009099	3	58	143
scaffold13900	7781	BGIBMGA009008	3	47	109
scaffold1391	18811	BGIBMGA003858	1	55	127
scaffold13922	7773	BGIBMGA001753	11	55	130
scaffold13925	7773	BGIBMGA011047	23	55	120
scaffold13934	7770	BGIBMGA003654	5	48	105
scaffold13937	7769	BGIBMGA006008	4	70	171
scaffold13942	7768	BGIBMGA006977	17	51	122
scaffold1395	18791	BGIBMGA005812	5	47	110
scaffold13959	7764	BGIBMGA004710	22	55	129
scaffold1396	18785	BGIBMGA005477	8	58	137
scaffold13963	7764	BGIBMGA009209	14	42	101
scaffold1397	18779	BGIBMGA005005	25	55	131
scaffold13972	7760	BGIBMGA009661	2	54	120
scaffold13973	7760	BGIBMGA004592	27	50	121
scaffold13992	7755	BGIBMGA013700	13	60	133
scaffold13995	7754	BGIBMGA014158	20	47	112
scaffold13997	7753	BGIBMGA002387	9	38	85
scaffold140	31788	BGIBMGA012503	9	56	139
scaffold140048	689	BGIBMGA001232	13	38	63
scaffold14010	7750	BGIBMGA003188	4	53	131
scaffold14012	7750	BGIBMGA000672	1	53	124
scaffold14015	7748	BGIBMGA013503	5	50	106
scaffold14015	7748	BGIBMGA013505	5	50	106
scaffold1402	18748	BGIBMGA002170	15	54	125
scaffold14023	7747	BGIBMGA013065	16	47	104
scaffold14027	7746	BGIBMGA013428	27	52	120
scaffold140279	687	BGIBMGA003327	15	13.6	39.5
scaffold14028	7745	BGIBMGA002492	9	41	93
scaffold140349	686	BGIBMGA011066	23	15.1	31.4
scaffold1404	18731	BGIBMGA011895	11	49	122
scaffold14043	7739	BGIBMGA012101	11	43	99
scaffold14047	7738	BGIBMGA005816	5	50	114
scaffold140505	685	BGIBMGA013458	6	35	69.7
scaffold14061	7735	BGIBMGA007641	15	53	136
scaffold140619	684	BGIBMGA007126	17	55	113
scaffold14064	7735	BGIBMGA000480	1	28	128
scaffold14066	7735	BGIBMGA006275	6	59	135
scaffold14067	7735	BGIBMGA003671	5	45	111
scaffold14069	7735	BGIBMGA007475	3	32	76
scaffold14070	7735	BGIBMGA012055	11	53	126
scaffold14077	7732	BGIBMGA001167	13	61	138
scaffold14085	7729	BGIBMGA002679	5	52	116
scaffold140896	682	BGIBMGA006121	4	42	97
scaffold14093	7726	BGIBMGA005861	12	44	115
scaffold14099	7725	BGIBMGA000809	25	39	86
scaffold14107	7723	BGIBMGA003154	4	46	109
scaffold14109	7723	BGIBMGA000564	1	26	122
scaffold14113	9532	BGIBMGA002437	9	49	116
scaffold1412	18701	BGIBMGA005719	27	56	127
scaffold1413	26494	BGIBMGA000768	25	53	122
scaffold14137	7713	BGIBMGA010861	22	53	124
scaffold1415	18698	BGIBMGA008817	3	55	133
scaffold14151	7709	BGIBMGA006390	6	58	142
scaffold14154	7709	BGIBMGA011712	11	47	118
scaffold14157	7707	BGIBMGA009577	24	34	74
scaffold14163	7704	BGIBMGA000806	25	52	115
scaffold14166	7704	BGIBMGA009643	2	48	109
scaffold14177	7701	BGIBMGA006095	4	50	119
scaffold1418	18691	BGIBMGA002173	15	53	124
scaffold14193	7696	BGIBMGA009841	8	38	84
scaffold1421	18680	BGIBMGA008067	9	53	129
scaffold14225	7689	BGIBMGA001297	13	53	116
scaffold14228	7688	BGIBMGA005492	8	61	138
scaffold14229	7688	BGIBMGA008401	18	59	130
scaffold14235	7686	BGIBMGA010138	7	53	127
scaffold14235	7686	BGIBMGA010236	7	53	127
scaffold14236	7686	BGIBMGA010025	7	47	107
scaffold14237	7686	BGIBMGA006552	10	40	82
scaffold1424	18671	BGIBMGA010429	12	46	112
scaffold14241	7684	BGIBMGA005238	8	42	97
scaffold14244	7683	BGIBMGA001786	11	48	108
scaffold14248	7681	BGIBMGA001390	21	43	101
scaffold14252	7680	BGIBMGA013837	28	56	115
scaffold14257	7680	BGIBMGA000083	24	58	129
scaffold14260	7679	BGIBMGA003833	24	52	133
scaffold14269	7677	BGIBMGA003851	1	30	139
scaffold14281	7673	BGIBMGA010104	7	49	114
scaffold143	31631	BGIBMGA011916	11	48	116
scaffold143	31631	BGIBMGA011917	11	48	116
scaffold143	31631	BGIBMGA011980	11	48	116
scaffold14316	7662	BGIBMGA013263	16	50	126
scaffold1433	18634	BGIBMGA002558	5	51	114
scaffold14335	7659	BGIBMGA013184	16	54	121
scaffold14338	7659	BGIBMGA012046	11	39	94
scaffold1434	18627	BGIBMGA008881	3	54	119
scaffold1434	18627	BGIBMGA008882	3	54	119
scaffold14340	7658	BGIBMGA013580	6	40	93
scaffold14341	7657	BGIBMGA003488	5	51	132
scaffold14344	7657	BGIBMGA014377	14	59	137
scaffold14348	7656	BGIBMGA012977	16	48	115
scaffold1436	18623	BGIBMGA009158	20	59	130
scaffold14360	7654	BGIBMGA004689	22	50	113
scaffold14362	7653	BGIBMGA007769	15	51	123
scaffold14364	7652	BGIBMGA012007	11	36	84
scaffold14365	7652	BGIBMGA009461	14	62	151
scaffold14367	7652	BGIBMGA010388	12	41	104
scaffold14368	7652	BGIBMGA000504	1	29	124
scaffold14374	11663	BGIBMGA005579	17	50	120
scaffold14382	7645	BGIBMGA009128	20	48	107
scaffold14382	7645	BGIBMGA009156	20	48	107
scaffold14391	7643	BGIBMGA005329	8	54	114
scaffold14399	8299	BGIBMGA000401	22	51	124
scaffold144	31537	BGIBMGA008198	24	58	141
scaffold14409	7637	BGIBMGA010224	7	46	105
scaffold1441	18614	BGIBMGA007854	15	57	134
scaffold1442	18614	BGIBMGA002286	26	57	136
scaffold14421	7634	BGIBMGA001477	21	55	130
scaffold1444	18606	BGIBMGA004911	25	46	105
scaffold14440	9848	BGIBMGA011742	11	53	132
scaffold14442	7628	BGIBMGA000316	22	53	113
scaffold14447	7627	BGIBMGA005050	25	37	90
scaffold14450	7626	BGIBMGA002426	9	39	91
scaffold144523	655	BGIBMGA013445	6	16.5	37.9
scaffold14454	7624	BGIBMGA012297	1	31	133
scaffold14456	7624	BGIBMGA004052	19	50	107
scaffold14461	7623	BGIBMGA001052	13	49	115
scaffold14468	7621	BGIBMGA007263	17	52	110
scaffold1447	19908	BGIBMGA007677	15	57	140
scaffold14472	7620	BGIBMGA010825	26	57	143
scaffold14475	7620	BGIBMGA006224	4	52	126
scaffold14478	7619	BGIBMGA013056	16	46	111
scaffold1448	18584	BGIBMGA007509	15	48	113
scaffold14480	7618	BGIBMGA011701	11	52	125
scaffold14481	7618	BGIBMGA010616	12	56	130
scaffold14482	7617	BGIBMGA000047	26	47	116
scaffold145	31454	BGIBMGA005129	25	60	139
scaffold145	31454	BGIBMGA005130	25	60	139
scaffold14509	7612	BGIBMGA002301	26	47	116
scaffold14514	7610	BGIBMGA009149	20	56	123
scaffold1452	18577	BGIBMGA002404	9	49	120
scaffold14523	8487	BGIBMGA001022	13	56	128
scaffold1453	18573	BGIBMGA009663	2	49	119
scaffold14532	7607	BGIBMGA006766	10	46	109
scaffold14535	7606	BGIBMGA004077	19	49	109
scaffold14544	7604	BGIBMGA007929	15	57	131
scaffold14553	7600	BGIBMGA002973	4	51	120
scaffold14555	7600	BGIBMGA003545	5	55	134
scaffold14559	7599	BGIBMGA009495	14	34	96
scaffold1457	18559	BGIBMGA008567	18	51	119
scaffold1457	18559	BGIBMGA008568	18	51	119
scaffold14571	7595	BGIBMGA007322	3	48	114
scaffold145723	646	BGIBMGA009174	20	39	95
scaffold14588	7589	BGIBMGA001269	13	60	134
scaffold14590	7588	BGIBMGA013477	6	62	138
scaffold14591	7588	BGIBMGA002637	5	40	100
scaffold14591	7588	BGIBMGA002638	5	40	100
scaffold14593	7588	BGIBMGA005014	25	43	103
scaffold14598	7586	BGIBMGA009100	3	47	113
scaffold14599	7585	BGIBMGA000090	24	55	140
scaffold1460	18554	BGIBMGA008714	7	54	129
scaffold14602	7585	BGIBMGA002975	4	55	127
scaffold14605	7584	BGIBMGA008936	3	54	120
scaffold14615	7579	BGIBMGA013812	28	47	97
scaffold14616	7578	BGIBMGA002027	1	25	108
scaffold1462	18550	BGIBMGA011731	11	46	109
scaffold14620	7577	BGIBMGA012192	24	48	117
scaffold14626	7575	BGIBMGA003614	5	42	100
scaffold1463	18539	BGIBMGA013945	28	50	116
scaffold14634	7573	BGIBMGA005503	8	54	122
scaffold14636	7573	BGIBMGA012525	9	42	101
scaffold14637	7572	BGIBMGA012081	11	51	119
scaffold1464	18538	BGIBMGA005800	5	53	127
scaffold14657	7568	BGIBMGA002560	5	52	121
scaffold14668	7565	BGIBMGA007789	15	47	115
scaffold1468	18532	BGIBMGA010837	26	53	126
scaffold14696	7559	BGIBMGA002794	10	40	113
scaffold147	31409	BGIBMGA006648	10	52	120
scaffold1470	18531	BGIBMGA011844	11	52	125
scaffold1470	18531	BGIBMGA011976	11	52	125
scaffold14708	7555	BGIBMGA008928	3	55	128
scaffold14708	7555	BGIBMGA008950	3	55	128
scaffold1471	18525	BGIBMGA014271	8	46	114
scaffold14712	7554	BGIBMGA004841	25	53	117
scaffold14715	7554	BGIBMGA006831	10	44	104
scaffold14716	7554	BGIBMGA007254	17	46	109
scaffold14717	7553	BGIBMGA014225	8	53	119
scaffold14723	7553	BGIBMGA013563	4	62	133
scaffold14728	7552	BGIBMGA013217	16	52	113
scaffold14737	7550	BGIBMGA008347	18	53	131
scaffold1474	18515	BGIBMGA013507	5	62	147
scaffold14741	7549	BGIBMGA009112	3	47	114
scaffold14746	7548	BGIBMGA007726	15	33	76
scaffold14748	7547	BGIBMGA010828	26	48	124
scaffold14751	7546	BGIBMGA006048	4	53	129
scaffold14754	7546	BGIBMGA010309	12	52	125
scaffold14771	7543	BGIBMGA010338	12	59	133
scaffold14776	7541	BGIBMGA003635	5	46	118
scaffold14780	7540	BGIBMGA005285	8	53	128
scaffold14783	7539	BGIBMGA010778	26	52	121
scaffold14787	7538	BGIBMGA002188	15	46	117
scaffold14789	7538	BGIBMGA006645	10	48	109
scaffold1479	18506	BGIBMGA006406	6	57	133
scaffold14792	14611	BGIBMGA013202	16	43	92
scaffold14792	14611	BGIBMGA013203	16	43	92
scaffold14793	7536	BGIBMGA001579	21	48	119
scaffold14797	7535	BGIBMGA013052	16	54	134
scaffold14799	7535	BGIBMGA013562	4	40	91
scaffold1480	18499	BGIBMGA003755	4	55	126
scaffold148178	625	BGIBMGA004472	20	51	74
scaffold14825	7527	BGIBMGA010959	23	45	107
scaffold14825	7527	BGIBMGA011003	23	45	107
scaffold14842	7519	BGIBMGA009062	3	40	95
scaffold14844	7518	BGIBMGA001399	21	51	121
scaffold14859	7512	BGIBMGA006987	17	48	107
scaffold14863	7511	BGIBMGA001011	13	49	123
scaffold14864	7511	BGIBMGA008076	9	48	113
scaffold14866	7510	BGIBMGA000624	1	32	144
scaffold1487	18460	BGIBMGA008192	24	47	108
scaffold14871	7509	BGIBMGA001991	1	41	101
scaffold14874	7508	BGIBMGA009750	2	41	96
scaffold148797	619	BGIBMGA000201	19	42	112
scaffold1488	18460	BGIBMGA012506	9	52	132
scaffold14880	7505	BGIBMGA011689	11	53	116
scaffold1489	18459	BGIBMGA004894	25	54	129
scaffold14893	7502	BGIBMGA001299	13	63	142
scaffold1490	18457	BGIBMGA006647	10	53	133
scaffold14901	7501	BGIBMGA005683	17	47	116
scaffold14913	7496	BGIBMGA003649	5	55	132
scaffold14914	9776	BGIBMGA007590	15	60	140
scaffold14924	7495	BGIBMGA006557	10	43	103
scaffold14934	7490	BGIBMGA011688	11	47	107
scaffold14937	7489	BGIBMGA005982	4	54	129
scaffold1494	18442	BGIBMGA004684	22	51	121
scaffold14946	7488	BGIBMGA002986	4	46	113
scaffold14949	7487	BGIBMGA007262	17	59	138
scaffold1495	18436	BGIBMGA011711	11	52	128
scaffold1495	18436	BGIBMGA011770	11	52	128
scaffold14954	7486	BGIBMGA009456	14	83	188
scaffold14958	7486	BGIBMGA006376	6	47	119
scaffold14966	7483	BGIBMGA009855	8	43	98
scaffold14975	7479	BGIBMGA001563	21	58	137
scaffold1499	18427	BGIBMGA006655	10	53	126
scaffold1499	18427	BGIBMGA006684	10	53	126
scaffold14994	7473	BGIBMGA001559	21	44	95
scaffold149960	606	BGIBMGA009347	14	277	680
scaffold14998	7471	BGIBMGA009084	3	54	140
scaffold15	47033	BGIBMGA001910	19	59	138
scaffold150018	605	BGIBMGA009381	14	45	81
scaffold15010	7466	BGIBMGA003588	5	44	108
scaffold15021	7460	BGIBMGA010326	12	50	127
scaffold1503	18405	BGIBMGA010529	12	48	115
scaffold15030	7458	BGIBMGA007933	15	46	118
scaffold15031	7457	BGIBMGA011542	23	52	125
scaffold15034	7457	BGIBMGA001098	13	50	119
scaffold1504	18391	BGIBMGA010379	12	55	125
scaffold15046	7452	BGIBMGA003036	4	54	120
scaffold15047	7452	BGIBMGA000922	13	49	112
scaffold15047	7452	BGIBMGA001222	13	49	112
scaffold15048	7452	BGIBMGA003484	5	47	110
scaffold15049	7452	BGIBMGA010228	7	35	85
scaffold15052	7451	BGIBMGA009045	3	58	131
scaffold15061	7449	BGIBMGA001293	13	51	118
scaffold15071	9445	BGIBMGA006265	6	48	104
scaffold15083	7444	BGIBMGA004083	19	56	127
scaffold15096	7442	BGIBMGA003469	5	51	125
scaffold15099	7441	BGIBMGA013187	16	52	115
scaffold15100	7441	BGIBMGA004364	20	41	88
scaffold15107	7439	BGIBMGA003897	1	48	104
scaffold15108	7439	BGIBMGA003163	4	50	122
scaffold15126	7434	BGIBMGA013777	28	42	94
scaffold1513	18335	BGIBMGA009791	2	50	119
scaffold15142	7429	BGIBMGA006022	4	49	115
scaffold15146	7429	BGIBMGA009000	3	49	122
scaffold1515	18318	BGIBMGA005310	8	59	144
scaffold15157	7426	BGIBMGA001088	13	48	129
scaffold15160	7426	BGIBMGA010786	26	46	107
scaffold15164	7425	BGIBMGA010731	26	70	177
scaffold15164	7425	BGIBMGA010732	26	70	177
scaffold1517	18310	BGIBMGA005475	8	55	126
scaffold151709	580	BGIBMGA005891	12	194	400
scaffold15172	7424	BGIBMGA006085	4	43	100
scaffold151730	580	BGIBMGA004810	25	41	111
scaffold15179	7423	BGIBMGA005523	8	44	109
scaffold1518	18308	BGIBMGA001694	11	50	118
scaffold15190	7420	BGIBMGA009019	3	52	128
scaffold15195	7418	BGIBMGA004658	11	36	104
scaffold151986	575	BGIBMGA001456	21	27	76
scaffold1520	18299	BGIBMGA004656	11	56	133
scaffold15200	9060	BGIBMGA003544	5	86	198
scaffold15203	7416	BGIBMGA011579	23	57	132
scaffold152064	573	BGIBMGA001118	13	36	77
scaffold15208	7416	BGIBMGA011266	23	44	104
scaffold15209	7416	BGIBMGA009857	8	53	123
scaffold15210	7416	BGIBMGA007400	3	57	132
scaffold15212	7416	BGIBMGA005497	8	52	112
scaffold15213	7415	BGIBMGA009028	3	57	132
scaffold15217	7415	BGIBMGA010958	23	51	122
scaffold15217	7415	BGIBMGA011004	23	51	122
scaffold15219	8432	BGIBMGA011231	23	39	89
scaffold15220	7414	BGIBMGA006834	10	57	133
scaffold15225	7413	BGIBMGA010859	22	49	107
scaffold15238	7410	BGIBMGA013491	5	39	98
scaffold15247	7407	BGIBMGA013596	6	55	131
scaffold15247	7407	BGIBMGA013597	6	55	131
scaffold15254	7404	BGIBMGA009459	14	57	116
scaffold15257	7403	BGIBMGA003498	5	36	93
scaffold15259	7402	BGIBMGA007808	15	47	103
scaffold15260	7401	BGIBMGA004196	19	41	100
scaffold1527	18267	BGIBMGA005202	12	59	138
scaffold15270	7399	BGIBMGA013971	28	59	130
scaffold15272	7398	BGIBMGA000891	13	55	118
scaffold15281	7395	BGIBMGA010081	7	56	123
scaffold15285	7393	BGIBMGA013821	28	47	115
scaffold1529	18245	BGIBMGA001937	19	53	116
scaffold15290	7393	BGIBMGA004377	20	46	109
scaffold15290	7393	BGIBMGA004488	20	46	109
scaffold15291	7392	BGIBMGA011654	11	52	125
scaffold15300	7390	BGIBMGA012011	11	48	113
scaffold15336	7378	BGIBMGA002631	5	57	139
scaffold15348	7376	BGIBMGA000184	2	55	138
scaffold15355	7375	BGIBMGA007116	17	43	110
scaffold15359	7374	BGIBMGA012915	16	43	98
scaffold1536	18220	BGIBMGA005454	8	54	126
scaffold15360	7374	BGIBMGA002947	4	54	130
scaffold15367	7371	BGIBMGA003186	4	45	107
scaffold15371	7370	BGIBMGA012116	11	53	127
scaffold153762	903	BGIBMGA011237	23	45	90
scaffold15377	7369	BGIBMGA005770	5	37	89
scaffold15377	7369	BGIBMGA005771	5	37	89
scaffold15379	7368	BGIBMGA002864	10	45	109
scaffold15381	7368	BGIBMGA003773	4	56	131
scaffold15384	7367	BGIBMGA008248	18	57	134
scaffold15388	7366	BGIBMGA004372	20	53	122
scaffold153918	528	BGIBMGA000578	1	14.7	38
scaffold15392	7364	BGIBMGA010121	7	56	129
scaffold15393	7363	BGIBMGA007175	21	48	116
scaffold15395	7363	BGIBMGA013045	16	63	154
scaffold15398	7362	BGIBMGA012211	24	44	106
scaffold15402	7361	BGIBMGA006103	4	47	106
scaffold15404	7361	BGIBMGA010239	7	51	119
scaffold1541	18206	BGIBMGA005912	4	54	118
scaffold15414	7359	BGIBMGA009609	24	56	122
scaffold154145	522	BGIBMGA003895	1	18.2	59.7
scaffold15416	7359	BGIBMGA012077	11	36	82
scaffold154186	521	BGIBMGA004805	25	35	89
scaffold15430	7355	BGIBMGA008121	24	53	121
scaffold15433	7353	BGIBMGA007359	3	42	99
scaffold15450	7349	BGIBMGA004169	19	51	121
scaffold15452	7347	BGIBMGA011678	11	47	114
scaffold154655	509	BGIBMGA003274	2	37	77
scaffold15469	7344	BGIBMGA000871	13	45	105
scaffold1547	18184	BGIBMGA010615	12	52	129
scaffold15476	7342	BGIBMGA003675	5	55	131
scaffold15477	7342	BGIBMGA003142	4	49	119
[truncated: 6,681 more rows]
