# Supplementary material for: The deep conservation of the Lepidoptera Z chromosome suggests a non-canonical origin of the W
Source: Nat Commun. 2017 Nov 14;8:1486. doi: 10.1038/s41467-017-01663-5 (PMC5684275; doi:10.1038/s41467-017-01663-5)
Supplement: Supplementary file 16 — Supplementary Data 13 [file 41467_2017_1663_MOESM16_ESM.txt]

“Supplementary Data 13: Female and male coverage values of scaffolds assigned to B. mori chromosomes in T. sylvina.”
ScaffoldName	Bmori_Gene	Bmori_Chrom	ScaffoldLength	cov_Male	cov_Female
scaffold1	BGIBMGA003206	4	243662	291.2	440
scaffold1	BGIBMGA006011	4	243662	291.2	440
scaffold1	BGIBMGA007783	15	243662	291.2	440
scaffold1	BGIBMGA010120	7	243662	291.2	440
scaffold100049	BGIBMGA010007	7	2325	8.5	9.8
scaffold100054	BGIBMGA004655	11	2325	10.9	21.9
scaffold100060	BGIBMGA005238	8	2325	11.4	23
scaffold10007	BGIBMGA005484	8	5217	13	19.1
scaffold1000800	BGIBMGA000046	26	575	8.9	20.4
scaffold10014	BGIBMGA002400	9	5216	14.9	22.2
scaffold10019	BGIBMGA006346	6	5215	15.6	26
scaffold1002075	BGIBMGA003480	5	574	7.6	10.5
scaffold100255	BGIBMGA011754	11	2323	18.6	25
scaffold1002863	BGIBMGA000579	1	574	3.8	15.8
scaffold100390	BGIBMGA001487	21	2322	13.3	22.2
scaffold1004116	BGIBMGA002027	1	574	9.2	10.6
scaffold1004319	BGIBMGA004160	19	573	9	19.2
scaffold10045	BGIBMGA007821	15	5212	10.7	20.6
scaffold100489	BGIBMGA001075	13	2321	12.1	21.5
scaffold100495	BGIBMGA011871	11	2321	13.8	16.7
scaffold10053	BGIBMGA009756	2	5211	15.3	29
scaffold100544	BGIBMGA005064	25	2321	13.9	28
scaffold1005662	BGIBMGA008939	3	573	16.1	23
scaffold1006031	BGIBMGA001155	13	573	5	9.5
scaffold10066	BGIBMGA012708	22	5208	15.2	20.8
scaffold100672	BGIBMGA003270	2	2320	11.6	19.8
scaffold1006786	BGIBMGA010428	12	572	0	5.9
scaffold1007	BGIBMGA004220	20	9569	15.4	23.6
scaffold10072	BGIBMGA011511	23	5208	16.7	24
scaffold100726	BGIBMGA010156	7	2319	13.4	19.9
scaffold10073	BGIBMGA011037	23	5207	18.4	29
scaffold1007501	BGIBMGA008964	3	572	8.8	10.8
scaffold100786	BGIBMGA005299	8	2318	16.6	22.4
scaffold10084	BGIBMGA008464	18	6420	13.9	20
scaffold1008698	BGIBMGA013031	16	572	23.6	87
scaffold1009015	BGIBMGA006230	4	572	2.6	7.8
scaffold100937	BGIBMGA004085	19	3233	15.3	21.9
scaffold1009483	BGIBMGA007159	21	571	8.4	14.7
scaffold1009629	BGIBMGA008036	9	571	1.5	5.3
scaffold10097	BGIBMGA008275	18	5203	15.8	27
scaffold100977	BGIBMGA011390	23	2317	14.7	20.7
scaffold101061	BGIBMGA010228	7	2316	8.6	15.3
scaffold10108	BGIBMGA011427	23	5201	18.6	29
scaffold1010804	BGIBMGA004478	20	571	3.6	9.4
scaffold10109	BGIBMGA007937	15	8312	17	29
scaffold101160	BGIBMGA006844	10	2315	16.9	27
scaffold1012590	BGIBMGA011867	11	1112	16.7	20.4
scaffold101260	BGIBMGA003533	5	2314	15.9	24
scaffold101364	BGIBMGA009504	14	2313	13.9	20.6
scaffold101365	BGIBMGA002993	4	2313	7.7	18.1
scaffold1014304	BGIBMGA013045	16	569	1	14.2
scaffold1014372	BGIBMGA011224	23	1446	14.3	20
scaffold101544	BGIBMGA000028	26	2311	9.6	21
scaffold1015793	BGIBMGA007279	17	569	10.4	19.6
scaffold101587	BGIBMGA005489	8	2311	12.8	20
scaffold10161	BGIBMGA005470	8	5190	19.3	29
scaffold10163	BGIBMGA008911	3	5190	14.5	23.3
scaffold101633	BGIBMGA003891	1	2311	12	22.5
scaffold1016388	BGIBMGA009410	14	568	17.4	24
scaffold10165	BGIBMGA000790	25	5190	11.6	16.7
scaffold101671	BGIBMGA003260	2	2310	13.2	14.5
scaffold1017370	BGIBMGA005118	25	568	8.1	7.7
scaffold10174	BGIBMGA002406	9	5189	18.7	24.6
scaffold1017598	BGIBMGA009934	8	568	6.8	11.9
scaffold1017645	BGIBMGA003713	5	568	6.5	19.4
scaffold101787	BGIBMGA008413	18	2799	18.1	29
scaffold101835	BGIBMGA006138	4	2308	9.9	18.1
scaffold101836	BGIBMGA009794	2	2308	13	22
scaffold1018870	BGIBMGA006641	10	567	11	14.2
scaffold101920	BGIBMGA008134	24	2308	13.6	23.9
scaffold101923	BGIBMGA000117	24	6588	15.8	29
scaffold1019388	BGIBMGA007672	15	794	12	22
scaffold10194	BGIBMGA012581	19	5184	19.4	25
scaffold1019554	BGIBMGA010341	12	1013	5	11.7
scaffold10196	BGIBMGA006989	17	5184	20.2	29
scaffold101964	BGIBMGA000646	1	2307	17.3	26.4
scaffold10198	BGIBMGA006218	4	5184	17.6	28
scaffold101994	BGIBMGA001529	21	2307	11.1	17.4
scaffold102031	BGIBMGA006591	10	2306	15.6	23.4
scaffold1020671	BGIBMGA000689	1	567	5.1	9.2
scaffold102126	BGIBMGA012935	16	3923	11.9	26
scaffold1021581	BGIBMGA000360	22	566	9.4	10.8
scaffold1021950	BGIBMGA001344	2	566	8.6	18.6
scaffold10222	BGIBMGA010586	12	5180	16.8	25.4
scaffold102423	BGIBMGA004833	25	2303	14.3	17
scaffold102537	BGIBMGA006568	10	2302	17.3	21.4
scaffold102537	BGIBMGA006771	10	2302	17.3	21.4
scaffold1025824	BGIBMGA008294	18	1059	8.4	16.9
scaffold102595	BGIBMGA003467	5	3889	17.9	26
scaffold10260	BGIBMGA006822	10	5175	13.8	20.8
scaffold102617	BGIBMGA014196	20	2301	9.6	17.9
scaffold1026345	BGIBMGA000907	13	913	5.9	11.1
scaffold1026357	BGIBMGA000600	1	564	13.2	18.7
scaffold1026611	BGIBMGA001588	21	564	4.9	9.1
scaffold102692	BGIBMGA007435	3	2301	18.4	26
scaffold102723	BGIBMGA006618	10	2300	9	26
scaffold1027232	BGIBMGA005090	25	564	8.3	13.5
scaffold1027639	BGIBMGA008584	18	564	7.4	19.8
scaffold10277	BGIBMGA005506	8	9107	12	28
scaffold1027771	BGIBMGA002164	15	1113	11.5	21
scaffold1028063	BGIBMGA013678	20	564	12.4	30
scaffold1029686	BGIBMGA002105	1	563	9	6.7
scaffold10306	BGIBMGA011328	23	5167	12.1	19.5
scaffold103082	BGIBMGA009625	24	2297	9	22.9
scaffold103090	BGIBMGA013532	5	2297	11.8	17.4
scaffold103137	BGIBMGA001407	21	2984	17	32
scaffold103156	BGIBMGA009564	24	2297	9.9	14.7
scaffold103177	BGIBMGA012620	19	2296	15	21.9
scaffold1032274	BGIBMGA007012	17	562	4.6	9.2
scaffold103234	BGIBMGA012803	16	3000	17.9	31
scaffold103261	BGIBMGA003119	4	2296	13.1	23
scaffold103310	BGIBMGA010357	12	2295	16	21.7
scaffold1034	BGIBMGA008060	9	10848	15.2	28
scaffold1034477	BGIBMGA002026	1	561	7.5	5.7
scaffold10356	BGIBMGA006522	6	5160	8.7	25.9
scaffold1035925	BGIBMGA004196	19	560	4.9	11.2
scaffold1036	BGIBMGA004088	19	9503	14.8	24
scaffold103618	BGIBMGA001710	11	3806	12.2	16.3
scaffold1036335	BGIBMGA005653	17	895	8.7	12.8
scaffold1036585	BGIBMGA011446	23	560	2.8	4.7
scaffold103684	BGIBMGA007990	9	2292	17.1	21.9
scaffold10373	BGIBMGA000358	22	5157	14	22.2
scaffold103834	BGIBMGA008106	9	2291	4.3	11.4
scaffold1038425	BGIBMGA000112	24	559	10.2	13.5
scaffold103866	BGIBMGA007494	15	2290	12.1	23
scaffold103891	BGIBMGA002404	9	2290	14.7	21.5
scaffold103899	BGIBMGA004217	20	2290	11.1	17.2
scaffold103931	BGIBMGA004837	25	2290	18.1	29
scaffold104	BGIBMGA007258	17	15255	13.9	27
scaffold1040224	BGIBMGA010046	7	1084	3.1	4.8
scaffold104072	BGIBMGA010124	7	2650	18	22.2
scaffold104141	BGIBMGA012119	11	2288	11.4	18.2
scaffold1041429	BGIBMGA005161	25	856	8.6	22
scaffold1041702	BGIBMGA010489	12	558	9.2	18.4
scaffold104188	BGIBMGA005748	5	2287	13.6	20
scaffold104217	BGIBMGA005462	8	2287	14.7	20.6
scaffold104295	BGIBMGA003915	17	2287	13.7	22.6
scaffold104296	BGIBMGA006475	6	2287	15	22
scaffold104303	BGIBMGA009103	3	2286	19	22.7
scaffold10434	BGIBMGA009327	14	5146	12.7	27
scaffold1043777	BGIBMGA007622	15	557	8.7	16.9
scaffold10439	BGIBMGA013741	28	5146	18.5	26
scaffold104404	BGIBMGA013378	27	2286	49	75
scaffold104405	BGIBMGA009375	14	2286	13.6	19.6
scaffold1044481	BGIBMGA001886	19	557	6.8	12.7
scaffold104458	BGIBMGA003305	15	2285	14.8	24.5
scaffold10448	BGIBMGA008277	18	5144	11.6	26.3
scaffold104508	BGIBMGA003513	5	2285	18.3	26
scaffold1045179	BGIBMGA013962	28	557	7	13.6
scaffold1045486	BGIBMGA001999	1	789	13.2	15.1
scaffold104559	BGIBMGA008251	18	2284	17.4	26
scaffold10458	BGIBMGA001512	21	5144	18.6	29
scaffold1045969	BGIBMGA010218	7	556	10	14.5
scaffold104604	BGIBMGA011482	23	2284	19.1	30
scaffold104666	BGIBMGA012749	22	2283	15.1	18.5
scaffold1047	BGIBMGA000405	22	9473	17.3	28
scaffold1047113	BGIBMGA002496	9	939	9.3	18.6
scaffold104760	BGIBMGA004930	25	2282	15	24
scaffold1047602	BGIBMGA010136	7	816	6.6	17.3
scaffold10486	BGIBMGA005793	5	6838	17.8	24.2
scaffold1049	BGIBMGA002387	9	9471	11.3	19.6
scaffold104900	BGIBMGA000481	1	4391	15.5	15.2
scaffold104914	BGIBMGA007210	21	2281	10	16.2
scaffold104920	BGIBMGA001688	11	2281	10.8	24.2
scaffold104934	BGIBMGA000806	25	2718	12.5	15.7
scaffold10499	BGIBMGA006171	4	5137	12.9	26
scaffold104996	BGIBMGA012601	19	2280	13	21.5
scaffold105	BGIBMGA001726	11	59829	14	55
scaffold105	BGIBMGA008957	3	59829	14	55
scaffold1050094	BGIBMGA008779	24	555	9.6	12.3
scaffold1050162	BGIBMGA006569	10	555	10.8	10.5
scaffold1050375	BGIBMGA002252	26	555	0	0
scaffold105086	BGIBMGA011277	23	2279	15.2	14.4
scaffold105108	BGIBMGA011797	11	2574	14.4	25.6
scaffold105131	BGIBMGA005945	4	2279	15.2	17.9
scaffold105282	BGIBMGA004987	25	2278	11.6	19.4
scaffold1053571	BGIBMGA004438	20	553	12.5	14.1
scaffold10541	BGIBMGA012107	11	5130	17.6	26
scaffold105426	BGIBMGA010240	7	2276	14.3	25.7
scaffold1054282	BGIBMGA003967	19	553	10.4	13.7
scaffold105506	BGIBMGA002698	5	3651	5.6	15
scaffold1056	BGIBMGA001431	21	9454	14.6	24.7
scaffold1056138	BGIBMGA010774	26	552	7.8	10.8
scaffold10563	BGIBMGA008997	3	5442	16.9	24.6
scaffold105702	BGIBMGA002569	5	2274	14.5	23
scaffold10573	BGIBMGA003002	4	5123	14.8	24.9
scaffold1057440	BGIBMGA012794	16	552	3.2	7.7
scaffold1057744	BGIBMGA001039	13	552	7.7	21.1
scaffold10578	BGIBMGA011429	23	5122	16.3	24.8
scaffold105822	BGIBMGA011319	23	2273	13	20.9
scaffold105835	BGIBMGA002979	4	2677	14	21.8
scaffold10586	BGIBMGA004241	20	5121	17.4	27
scaffold1058612	BGIBMGA000189	19	551	5.4	16.2
scaffold10590	BGIBMGA005170	25	5121	12.2	28
scaffold1059228	BGIBMGA013765	28	551	2	2.9
scaffold1059470	BGIBMGA008896	3	1089	7.5	26
scaffold105982	BGIBMGA001891	19	2272	16.1	26
scaffold106017	BGIBMGA012414	21	2553	9.3	19.5
scaffold106052	BGIBMGA003177	4	3981	16.5	28
scaffold106135	BGIBMGA009062	3	2270	9.8	13.7
scaffold10614	BGIBMGA010706	26	5117	12.1	19.5
scaffold106159	BGIBMGA005500	8	2270	10.8	15.2
scaffold106168	BGIBMGA000937	13	2270	11.5	19.3
scaffold1062468	BGIBMGA001918	19	550	4	11
scaffold106268	BGIBMGA008717	7	2269	16.9	29
scaffold106279	BGIBMGA008531	18	2269	14.9	16.6
scaffold10636	BGIBMGA011995	11	5112	11.5	31
scaffold10639	BGIBMGA009653	2	5112	7.6	16.9
scaffold1064087	BGIBMGA008689	7	549	9.2	8.8
scaffold106498	BGIBMGA014401	21	2267	8.7	13.8
scaffold1064982	BGIBMGA005066	25	549	8.5	10.8
scaffold10652	BGIBMGA005934	4	6072	18	29
scaffold106533	BGIBMGA013669	20	4374	15.9	28
scaffold1065835	BGIBMGA000850	13	549	10.7	19.6
scaffold1065915	BGIBMGA012008	11	549	11.4	10.2
scaffold1065952	BGIBMGA004827	25	549	7.2	17.4
scaffold106606	BGIBMGA005686	17	3392	13.6	27
scaffold106633	BGIBMGA005031	25	2266	9.9	15.5
scaffold10665	BGIBMGA012240	1	5109	14.1	16.5
scaffold106677	BGIBMGA013868	28	2265	5.4	22.6
scaffold1066917	BGIBMGA000223	22	548	13.3	19.2
scaffold106708	BGIBMGA013464	6	2893	16.3	28
scaffold10673	BGIBMGA000374	22	5108	11.5	17.3
scaffold106744	BGIBMGA011937	11	2265	13.3	17.4
scaffold106750	BGIBMGA014184	20	2471	6.5	19.9
scaffold10678	BGIBMGA004537	27	5107	19.3	28
scaffold1067902	BGIBMGA007174	21	548	9.9	17.8
scaffold1067983	BGIBMGA001231	13	548	10.3	12.9
scaffold1068016	BGIBMGA003971	19	857	8.6	22.6
scaffold106806	BGIBMGA012667	22	2264	8.1	16.6
scaffold1068438	BGIBMGA008051	9	548	17	23
scaffold106870	BGIBMGA006337	6	2264	14.2	28
scaffold106910	BGIBMGA011162	23	6342	16.1	29
scaffold1069294	BGIBMGA008617	7	2141	23.3	53
scaffold1069679	BGIBMGA013115	16	547	3.9	7.2
scaffold1069895	BGIBMGA011020	23	850	9.2	14.4
scaffold1070	BGIBMGA010602	12	9415	18.5	29
scaffold107021	BGIBMGA011496	23	4611	15.4	24
scaffold107087	BGIBMGA011316	23	2262	7.9	18.1
scaffold1071504	BGIBMGA007796	15	546	9.4	14
scaffold10717	BGIBMGA012766	16	5101	6.4	17.6
scaffold107187	BGIBMGA006708	10	2261	12.9	21.4
scaffold1072038	BGIBMGA007467	3	546	10.3	23.1
scaffold10724	BGIBMGA012038	11	5100	18.6	28
scaffold107296	BGIBMGA005183	12	3199	16.6	29
scaffold107388	BGIBMGA003459	5	4633	11.6	24.8
scaffold10740	BGIBMGA009444	14	6293	11.7	16.2
scaffold107410	BGIBMGA012298	1	2259	13.1	16.1
scaffold10743	BGIBMGA006116	4	5098	18.8	30
scaffold1075273	BGIBMGA003010	4	545	6.3	11.4
scaffold107559	BGIBMGA003464	5	2258	13.4	22.6
scaffold107662	BGIBMGA013202	16	2257	11.6	18.1
scaffold107673	BGIBMGA013424	27	2257	17.4	25.4
scaffold1076856	BGIBMGA002140	1	544	7.7	6.2
scaffold107700	BGIBMGA001191	13	2257	14.4	25
scaffold107706	BGIBMGA002581	5	2841	12.1	19.9
scaffold1077301	BGIBMGA011605	11	544	10.3	18.3
scaffold1077517	BGIBMGA008315	18	544	7.4	12.1
scaffold107766	BGIBMGA009518	14	2256	7.8	14.7
scaffold107829	BGIBMGA003560	5	2256	13.7	20.8
scaffold107847	BGIBMGA012502	9	2255	15.5	17.3
scaffold107863	BGIBMGA010145	7	2255	7.5	19.9
scaffold107886	BGIBMGA006191	4	2255	14.9	14.4
scaffold107922	BGIBMGA006699	10	2255	14.8	25
scaffold107936	BGIBMGA013871	28	2516	17.7	32
scaffold107957	BGIBMGA007221	17	4996	15	29
scaffold1080	BGIBMGA013945	28	9388	15.3	24.3
scaffold108027	BGIBMGA009499	14	2254	8.8	11.5
scaffold1080378	BGIBMGA013143	16	543	9.8	13.5
scaffold108051	BGIBMGA000603	1	2254	12.3	12
scaffold10816	BGIBMGA011268	23	11058	15.5	25.9
scaffold1081761	BGIBMGA011634	11	542	3.9	4.6
scaffold1081863	BGIBMGA010960	23	542	9.1	17
scaffold108201	BGIBMGA003222	2	2986	12.5	18.1
scaffold108222	BGIBMGA004314	20	2252	15.6	22.2
scaffold10833	BGIBMGA010618	12	5086	12.2	21.8
scaffold108402	BGIBMGA001998	1	2251	10.6	13.8
scaffold10842	BGIBMGA009054	3	5085	11.8	15.4
scaffold108424	BGIBMGA006041	4	2250	17.9	15.9
scaffold1084259	BGIBMGA010091	7	541	4.6	12.3
scaffold108429	BGIBMGA004401	20	2250	7.2	10.2
scaffold108490	BGIBMGA001956	19	2250	10.8	20.8
scaffold10851	BGIBMGA001218	13	5084	12.6	25.6
scaffold1085364	BGIBMGA009496	14	541	2.6	8
scaffold1085444	BGIBMGA013502	5	541	12.1	23.6
scaffold108566	BGIBMGA001372	2	2249	16.1	24
scaffold1086	BGIBMGA001205	13	11056	12.6	18
scaffold108784	BGIBMGA002340	26	2247	16.9	24.8
scaffold1087911	BGIBMGA005736	27	540	1	4.9
scaffold108844	BGIBMGA004205	19	2247	13.8	22.1
scaffold108922	BGIBMGA004683	22	2246	16	25.6
scaffold108940	BGIBMGA001498	21	2648	12.6	23.8
scaffold10898	BGIBMGA006860	10	10708	14	29
scaffold1090253	BGIBMGA007098	17	539	9.4	14.5
scaffold109037	BGIBMGA009164	20	3297	14.1	20.3
scaffold10907	BGIBMGA013054	16	5077	13.6	23.3
scaffold1090807	BGIBMGA009245	14	539	11.9	19.7
scaffold109183	BGIBMGA009941	8	2628	12.7	20.9
scaffold1092	BGIBMGA007257	17	9834	15.7	30
scaffold109318	BGIBMGA003570	5	2243	9.9	15.5
scaffold109331	BGIBMGA012160	24	3432	13.6	23.7
scaffold109348	BGIBMGA011241	23	2243	15	26.9
scaffold10941	BGIBMGA002506	9	5071	13.9	24.4
scaffold109515	BGIBMGA007570	15	2241	11.5	20.1
scaffold1095359	BGIBMGA003274	2	537	7.3	17.5
scaffold1095419	BGIBMGA002120	1	537	6.8	8.3
scaffold109556	BGIBMGA003787	4	2241	18.8	28
scaffold1096	BGIBMGA014119	8	9351	16	27
scaffold1096432	BGIBMGA011684	11	536	7.7	3.7
scaffold109662	BGIBMGA010055	7	2240	12.7	21.5
scaffold1096692	BGIBMGA006241	6	536	6.2	16.6
scaffold109697	BGIBMGA001228	13	2240	11.7	20.9
scaffold1097	BGIBMGA001882	19	10150	14.8	22.5
scaffold109702	BGIBMGA001137	13	2240	14.6	26
scaffold109787	BGIBMGA001307	23	2239	13.6	25
scaffold1097889	BGIBMGA002541	9	536	5.9	15.5
scaffold109834	BGIBMGA011174	23	2239	22.2	41
scaffold1098427	BGIBMGA000340	22	536	0	0
scaffold109849	BGIBMGA000843	13	3928	11.2	16.6
scaffold109850	BGIBMGA007755	15	2238	16.1	29
scaffold109903	BGIBMGA012307	1	2238	15.3	12.5
scaffold109913	BGIBMGA004861	25	2238	13.7	17.6
scaffold109952	BGIBMGA008523	18	2237	13.2	18.5
scaffold1099837	BGIBMGA001976	19	535	3	3
scaffold1099956	BGIBMGA009099	3	963	9.3	16.8
scaffold109996	BGIBMGA007004	17	2237	13.4	14.6
scaffold110023	BGIBMGA011639	11	2237	14.2	23
scaffold110037	BGIBMGA004143	19	2237	9.5	14.6
scaffold110060	BGIBMGA011017	23	2236	14.9	20.3
scaffold1100798	BGIBMGA010320	12	535	11.8	28
scaffold110129	BGIBMGA013703	13	2236	14.5	22
scaffold11029	BGIBMGA009337	14	5058	11.7	21.4
scaffold110296	BGIBMGA008357	18	3303	14.7	27
scaffold110325	BGIBMGA011338	23	2510	17.2	25
scaffold1103590	BGIBMGA012534	9	534	4.6	19.1
scaffold110361	BGIBMGA009484	14	2234	18	27
scaffold110361	BGIBMGA009485	14	2234	18	27
scaffold110394	BGIBMGA007794	15	2234	12.6	23.2
scaffold1104231	BGIBMGA011178	23	533	1.8	0
scaffold1104482	BGIBMGA013842	28	1184	12.3	23.9
scaffold110453	BGIBMGA008082	9	2864	12.7	23
scaffold110472	BGIBMGA005382	8	2233	18	27
scaffold11049	BGIBMGA006038	4	5055	16.5	21.5
scaffold1105286	BGIBMGA009884	8	533	11.5	19.7
scaffold110532	BGIBMGA010150	7	2233	8	20.1
scaffold1105327	BGIBMGA010268	7	533	7.3	12.1
scaffold110588	BGIBMGA011132	23	2232	12.6	16.3
scaffold1105903	BGIBMGA008954	3	533	14.3	25.4
scaffold11060	BGIBMGA007280	17	5054	11.1	20.6
scaffold1106649	BGIBMGA002156	15	532	8.9	25
scaffold11073	BGIBMGA009401	14	5053	21.9	27
scaffold110735	BGIBMGA011824	11	2231	14.7	26
scaffold11079	BGIBMGA003255	2	5051	15.6	28
scaffold1108070	BGIBMGA006164	4	532	3.6	8.4
scaffold110827	BGIBMGA013894	28	2539	11.8	25
scaffold11084	BGIBMGA006428	6	5051	15.1	24
scaffold1108768	BGIBMGA007879	15	831	11.7	18.5
scaffold110881	BGIBMGA000114	24	3131	14.3	25
scaffold11090	BGIBMGA007546	15	7113	15.1	29
scaffold110946	BGIBMGA002361	21	2229	7.5	10.1
scaffold110989	BGIBMGA010106	7	2229	13.6	17.9
scaffold110996	BGIBMGA006114	4	2229	18.6	27
scaffold1110587	BGIBMGA008775	24	531	10.1	8.5
scaffold111084	BGIBMGA003831	24	2228	10.4	16.7
scaffold111104	BGIBMGA011576	23	2228	12.4	23.5
scaffold11120	BGIBMGA009181	20	5046	16.2	27
scaffold1112027	BGIBMGA013314	24	530	9.8	9.8
scaffold11122	BGIBMGA003950	17	5046	14	22.6
scaffold1112275	BGIBMGA009300	14	530	9.7	9.2
scaffold111311	BGIBMGA001980	19	2226	11.9	21
scaffold1113528	BGIBMGA007824	15	868	12.7	21.5
scaffold11138	BGIBMGA006918	10	5044	17.8	30
scaffold111394	BGIBMGA011220	23	2226	12.4	16.1
scaffold111410	BGIBMGA000275	22	2226	17.8	16.3
scaffold111436	BGIBMGA011940	11	2225	12.4	22.9
scaffold111484	BGIBMGA004955	25	2225	12.8	24
scaffold1115576	BGIBMGA007917	15	529	13	27
scaffold11163	BGIBMGA008871	3	5041	13.8	26.7
scaffold11166	BGIBMGA013567	4	5040	14.5	25.6
scaffold111694	BGIBMGA010058	7	2223	4.8	5.7
scaffold1117149	BGIBMGA002231	26	850	7	17.2
scaffold11176	BGIBMGA005735	27	5038	12.4	25
scaffold111806	BGIBMGA002857	10	2222	16.5	35
scaffold1118294	BGIBMGA002573	5	528	9.2	20.8
scaffold111903	BGIBMGA011973	11	2221	10.1	21
scaffold1119286	BGIBMGA004767	25	527	8	4.7
scaffold1119406	BGIBMGA012768	16	527	0	2
scaffold1120607	BGIBMGA001605	11	527	4.6	13.8
scaffold1122711	BGIBMGA012070	11	811	11	18.6
scaffold1122813	BGIBMGA008620	7	526	16	15.3
scaffold112291	BGIBMGA007137	17	2676	11.9	24.8
scaffold11230	BGIBMGA003539	5	5030	12.9	21.9
scaffold1123921	BGIBMGA010583	12	866	7.8	13.7
scaffold1124	BGIBMGA008805	3	9292	17	27
scaffold1124525	BGIBMGA009135	20	525	8.7	12.6
scaffold1125	BGIBMGA001694	11	9285	18.6	28
scaffold11252	BGIBMGA009858	8	5026	15.6	27
scaffold112575	BGIBMGA002355	21	2216	14.2	25.5
scaffold11259	BGIBMGA002427	9	9802	15.3	28
scaffold112593	BGIBMGA012449	21	2216	14	22.9
scaffold11263	BGIBMGA011914	11	5025	21.9	32
scaffold1126324	BGIBMGA012964	16	524	6.2	7.2
scaffold11265	BGIBMGA008851	3	5025	17	29
scaffold11266	BGIBMGA013862	28	5024	10.7	17.6
scaffold1126687	BGIBMGA004766	25	524	8.5	11.8
scaffold112691	BGIBMGA008712	7	2215	8.8	13
scaffold112725	BGIBMGA000507	1	2215	17.4	33
scaffold112763	BGIBMGA004848	25	2215	15.6	28
scaffold112831	BGIBMGA013573	6	2214	11.1	20.9
scaffold112849	BGIBMGA008237	18	2214	19	27
scaffold11285	BGIBMGA008010	9	10340	15.2	23
scaffold112889	BGIBMGA007868	15	2214	12.4	15.6
scaffold112895	BGIBMGA005282	8	2214	16.8	29
scaffold1128979	BGIBMGA004010	19	523	6.4	18.4
scaffold11290	BGIBMGA003022	4	5021	19.4	32
scaffold11290	BGIBMGA003142	4	5021	19.4	32
scaffold1129368	BGIBMGA001011	13	523	8.7	24.4
scaffold11294	BGIBMGA006029	4	5021	13	25
scaffold112973	BGIBMGA012124	11	2213	17.6	27
scaffold11298	BGIBMGA007205	21	5020	13.3	24.9
scaffold1130341	BGIBMGA000096	24	523	8.9	7.8
scaffold1130759	BGIBMGA011976	11	523	13.4	15.2
scaffold113117	BGIBMGA011360	23	2212	14.9	32
scaffold1131445	BGIBMGA003954	17	522	11.1	12.1
scaffold113180	BGIBMGA000322	22	2211	11.4	23
scaffold1132116	BGIBMGA007752	15	1428	9.3	14
scaffold113229	BGIBMGA002345	26	2211	14.6	14.8
scaffold1132503	BGIBMGA009351	14	522	5.4	29
scaffold11328	BGIBMGA005195	12	5015	15.3	23.7
scaffold113343	BGIBMGA002399	9	2210	15.4	24.4
scaffold113349	BGIBMGA012692	22	2591	15.1	26
scaffold1133662	BGIBMGA008500	18	521	8.9	8
scaffold11338	BGIBMGA009987	22	5014	15.4	26
scaffold113430	BGIBMGA013775	28	2209	11.3	17.9
scaffold113483	BGIBMGA012814	16	2209	17.2	21.3
scaffold11350	BGIBMGA012019	11	8302	16.6	26
scaffold113533	BGIBMGA000288	22	2209	12	30
scaffold11354	BGIBMGA008479	18	7014	15.2	24.5
scaffold113550	BGIBMGA001150	13	2581	11.2	22.9
scaffold1135538	BGIBMGA007057	17	1014	270	410
scaffold113592	BGIBMGA000221	22	2208	16.5	27
scaffold11365	BGIBMGA006927	10	5011	19.4	26.4
scaffold1137514	BGIBMGA007878	15	520	4.3	7.2
scaffold113791	BGIBMGA002324	26	2207	13.7	17.4
scaffold1137910	BGIBMGA012871	16	520	8.4	12.7
scaffold113795	BGIBMGA001502	21	2207	13.5	19.5
scaffold113807	BGIBMGA003366	15	3483	13.7	30
scaffold113827	BGIBMGA007042	17	2206	7.7	15.4
scaffold113840	BGIBMGA013331	1	2206	4.7	9.4
scaffold113907	BGIBMGA003004	4	2206	16.4	22.7
scaffold11400	BGIBMGA004547	27	5007	20.9	32
scaffold11407	BGIBMGA012533	9	5006	18	22.1
scaffold1141721	BGIBMGA013356	27	518	5.8	13.6
scaffold114183	BGIBMGA001119	13	2487	14.3	23.4
scaffold1142272	BGIBMGA002260	26	518	7.6	11.1
scaffold114234	BGIBMGA002402	9	2844	15.7	27
scaffold1142674	BGIBMGA008671	7	518	18	18.8
scaffold1142757	BGIBMGA009322	14	518	8.4	11.1
scaffold114333	BGIBMGA010991	23	2202	17.3	22.4
scaffold114350	BGIBMGA007462	3	2202	8.4	13.6
scaffold1143574	BGIBMGA002938	10	517	8.9	13.8
scaffold114381	BGIBMGA006085	4	2202	13.7	18.6
scaffold114469	BGIBMGA000563	1	2201	14.7	14.5
scaffold114509	BGIBMGA011731	11	2201	6.2	11.3
scaffold11458	BGIBMGA000350	22	4999	16.6	26
scaffold114597	BGIBMGA005083	25	2200	11.1	14
scaffold11461	BGIBMGA004706	22	4998	16.4	27
scaffold114656	BGIBMGA005589	17	2200	9.7	25.9
scaffold11469	BGIBMGA002965	4	4997	14.9	26.9
scaffold114701	BGIBMGA003639	5	2199	11.9	23.9
scaffold1147769	BGIBMGA009267	14	515	4.1	11
scaffold11484	BGIBMGA003472	5	4996	13.4	19.1
scaffold1148570	BGIBMGA004279	20	900	8.6	14.7
scaffold1149	BGIBMGA002649	5	9245	14.2	26
scaffold1149193	BGIBMGA014148	20	810	12.8	28
scaffold114969	BGIBMGA004421	20	2197	13.8	22.3
scaffold1150255	BGIBMGA000418	22	772	10.8	19.6
scaffold11505	BGIBMGA004975	25	4992	15.6	23.5
scaffold1150942	BGIBMGA005085	25	514	9.4	13.6
scaffold115123	BGIBMGA006107	4	2196	10.4	16.5
scaffold115139	BGIBMGA010751	26	2196	16.4	20.8
scaffold11515	BGIBMGA009468	14	4991	13.5	24.8
scaffold11519	BGIBMGA013821	28	4990	13.1	21.7
scaffold115228	BGIBMGA006572	10	2195	16.2	24.1
scaffold1152322	BGIBMGA010813	26	513	6.2	12.5
scaffold1152567	BGIBMGA005497	8	1072	12.7	20.7
scaffold1153	BGIBMGA001590	21	9239	13.8	23.4
scaffold115319	BGIBMGA011866	11	2194	11.2	16.6
scaffold115393	BGIBMGA009270	14	2651	8.8	23.5
scaffold1154105	BGIBMGA002249	26	1579	7.6	17.7
scaffold11542	BGIBMGA010437	12	4988	15.7	29
scaffold1154295	BGIBMGA011882	11	513	0	0
scaffold1154383	BGIBMGA003099	4	784	11.6	24.8
scaffold11544	BGIBMGA001132	13	4988	11.5	20.5
scaffold115452	BGIBMGA007499	15	2193	15.3	26
scaffold1154768	BGIBMGA010435	12	512	3.8	5.5
scaffold115499	BGIBMGA011599	11	2193	10.3	16.6
scaffold115536	BGIBMGA001090	13	2193	13.1	24.2
scaffold115566	BGIBMGA002733	6	2192	15.6	21.8
scaffold115583	BGIBMGA001910	19	2192	13.2	21.1
scaffold1156	BGIBMGA011356	23	9485	13	28
scaffold11560	BGIBMGA008346	18	4985	11.8	24.2
scaffold1156100	BGIBMGA011613	11	512	8.7	16.5
scaffold1156648	BGIBMGA004382	20	512	8.4	26
scaffold1156797	BGIBMGA005319	8	511	10.4	14.5
scaffold115694	BGIBMGA012743	22	3311	12.5	22.6
scaffold115714	BGIBMGA013791	28	2191	16.8	29
scaffold1158	BGIBMGA007364	3	9230	16.8	27
scaffold115809	BGIBMGA009915	8	2191	13.2	22.8
scaffold11582	BGIBMGA003921	17	4982	196	154
scaffold115838	BGIBMGA011622	11	3246	13.4	25
scaffold1158477	BGIBMGA010197	7	511	15.9	22.9
scaffold11586	BGIBMGA005995	4	4981	15.8	26.2
scaffold115866	BGIBMGA013442	6	2190	14.4	22.9
scaffold115871	BGIBMGA008905	3	2190	12.7	20.8
scaffold11588	BGIBMGA012569	9	10551	18.3	29
scaffold1159075	BGIBMGA002923	10	510	22.5	19.2
scaffold116	BGIBMGA004733	22	15617	14.1	24.8
scaffold116028	BGIBMGA000010	26	2189	12.3	28
scaffold11603	BGIBMGA006389	6	4979	14.7	22.4
scaffold11607	BGIBMGA009051	3	4978	13	26
scaffold11615	BGIBMGA011536	23	4977	14.6	22.5
scaffold1162019	BGIBMGA006091	4	1025	1.5	11.6
scaffold11623	BGIBMGA002894	10	4976	12.9	21.6
scaffold116305	BGIBMGA007392	3	2187	19.6	24.3
scaffold1163179	BGIBMGA008855	3	692	11.6	24
scaffold116319	BGIBMGA014236	8	2187	14.9	23.7
scaffold116390	BGIBMGA011503	23	2387	19	27.8
scaffold116395	BGIBMGA006558	10	2186	16.5	23.8
scaffold116418	BGIBMGA004549	27	2186	7.2	11.3
scaffold1164188	BGIBMGA012914	16	508	5.9	11.6
scaffold116494	BGIBMGA009577	24	2185	16	23.6
scaffold116524	BGIBMGA011395	23	2185	11.7	18.9
scaffold116558	BGIBMGA000622	1	2185	15.1	14.3
scaffold1165662	BGIBMGA013896	28	508	5.1	6.5
scaffold1165873	BGIBMGA008971	3	888	5.8	15.5
scaffold11663	BGIBMGA010356	12	4970	15.3	25.7
scaffold1166963	BGIBMGA011786	11	507	9.6	20.9
scaffold116730	BGIBMGA002773	10	2183	8.3	17.4
scaffold1167532	BGIBMGA013048	16	507	5.8	6.5
scaffold116760	BGIBMGA008170	24	2183	14.1	20.2
scaffold11679	BGIBMGA003622	5	4967	21.1	32
scaffold1168307	BGIBMGA006553	10	506	10.8	10.2
scaffold11685	BGIBMGA008441	18	4967	7	12.6
scaffold116878	BGIBMGA009146	20	2182	10.9	15.5
scaffold116882	BGIBMGA007120	17	2802	12.3	23.9
scaffold1169074	BGIBMGA009668	2	506	9.7	17.6
scaffold1169843	BGIBMGA012524	9	506	6.3	10.7
scaffold116997	BGIBMGA008439	18	2181	14.8	22.9
scaffold1170268	BGIBMGA004094	19	505	1	8.1
scaffold1171280	BGIBMGA002645	5	1005	8.6	14.1
scaffold1171405	BGIBMGA008131	24	771	9.6	12
scaffold1172	BGIBMGA009234	14	11395	9.8	25
scaffold1172429	BGIBMGA008641	7	504	10.4	20.7
scaffold117272	BGIBMGA014364	14	2179	8.7	16.9
scaffold117306	BGIBMGA005747	5	2179	11.7	19.9
scaffold117332	BGIBMGA004230	20	2179	14	24.6
scaffold1174	BGIBMGA012558	9	9218	14.9	24.9
scaffold117416	BGIBMGA011261	23	2178	14.6	20.1
scaffold117436	BGIBMGA010855	22	2178	11	18
scaffold11748	BGIBMGA005791	5	4957	16.1	31
scaffold117501	BGIBMGA003005	4	2177	11	12.2
scaffold117529	BGIBMGA003470	5	2177	20.5	30
scaffold117547	BGIBMGA002971	4	2177	15.4	23.1
scaffold1177934	BGIBMGA009255	14	502	9.6	22.8
scaffold117839	BGIBMGA006467	6	2174	14.1	25.3
scaffold117854	BGIBMGA009085	3	2174	17.7	28
scaffold117895	BGIBMGA002984	4	2813	11.9	20.7
scaffold117901	BGIBMGA013851	28	2174	10.1	15.5
scaffold117905	BGIBMGA005886	12	2174	15	19.9
scaffold11796	BGIBMGA007536	15	5483	15.1	25
scaffold118030	BGIBMGA004972	25	2173	9.3	14.2
scaffold1180638	BGIBMGA006715	10	501	5.5	5.1
scaffold1180817	BGIBMGA000048	26	781	6.4	15.4
scaffold1180823	BGIBMGA006943	10	501	3.3	10.5
scaffold11809	BGIBMGA003431	15	4949	15.2	22.2
scaffold118146	BGIBMGA006703	10	4184	15.1	29
scaffold11815	BGIBMGA006237	6	4948	15.6	29
scaffold1181963	BGIBMGA013583	6	500	3.2	7.6
scaffold118225	BGIBMGA011524	23	2171	10.2	20.6
scaffold11825	BGIBMGA001386	21	4947	13.2	19.5
scaffold118339	BGIBMGA004090	19	2171	20.8	32
scaffold118430	BGIBMGA001142	13	2170	10.3	15.5
scaffold118488	BGIBMGA006028	4	2169	12.3	26
scaffold1185	BGIBMGA011499	23	9201	15.9	26
scaffold1185	BGIBMGA011500	23	9201	15.9	26
scaffold118548	BGIBMGA008504	18	2169	16.3	25.5
scaffold118744	BGIBMGA008853	3	2167	13.3	18
scaffold118784	BGIBMGA003049	4	2167	10.8	15.9
scaffold1187844	BGIBMGA010430	12	497	16.1	20.6
scaffold11880	BGIBMGA002954	4	4940	17.7	24
scaffold1188389	BGIBMGA000482	1	497	0	6.9
scaffold118889	BGIBMGA002091	1	2166	13.4	11.3
scaffold1189	BGIBMGA003653	5	9194	15.1	26
scaffold118926	BGIBMGA009614	24	2166	16.7	21.4
scaffold11894	BGIBMGA003725	5	4939	17	22.1
scaffold118973	BGIBMGA001190	13	2166	11.2	17
scaffold1189981	BGIBMGA006293	6	1490	6.9	17.2
scaffold119026	BGIBMGA010664	12	4245	11.5	20.2
scaffold1190292	BGIBMGA001033	13	496	13.3	23
scaffold119056	BGIBMGA012915	16	4016	17.7	27
scaffold1191445	BGIBMGA000690	1	495	7.9	4.3
scaffold1191454	BGIBMGA005491	8	801	6.2	12.6
scaffold11915	BGIBMGA000511	1	4936	12	26
scaffold11918	BGIBMGA008832	3	4936	8.3	12.2
scaffold11920	BGIBMGA001169	13	4936	14.7	23.9
scaffold119279	BGIBMGA011044	23	2164	15	24.7
scaffold119303	BGIBMGA008996	3	2163	10.7	19.2
scaffold119339	BGIBMGA003202	4	3890	22.7	30
scaffold11936	BGIBMGA005043	25	4934	15.9	29
scaffold119364	BGIBMGA007557	15	3208	14.9	27
scaffold1193933	BGIBMGA002552	9	731	11.2	17.1
scaffold119404	BGIBMGA010868	22	2163	11.3	19.7
scaffold1194551	BGIBMGA004008	19	494	7.2	18.1
scaffold1195	BGIBMGA008115	9	11103	12.6	27
scaffold119519	BGIBMGA009663	2	2162	10.1	23.2
scaffold11953	BGIBMGA013977	28	4932	12.3	21
scaffold11955	BGIBMGA007583	15	4932	14.9	19.7
scaffold1195795	BGIBMGA001245	13	493	8	11.5
scaffold1196	BGIBMGA013852	28	9180	12.3	20.3
scaffold119610	BGIBMGA008250	18	2504	13.9	24
scaffold119611	BGIBMGA011736	11	2161	10.5	16.5
scaffold1196185	BGIBMGA002064	1	493	3.3	8.3
scaffold119627	BGIBMGA012388	21	2619	18.8	27
scaffold11968	BGIBMGA006193	4	4930	18.7	29
scaffold11973	BGIBMGA008009	9	4930	17.6	30
scaffold119869	BGIBMGA001996	1	2159	13.5	14
scaffold11989	BGIBMGA006579	10	4928	15	23.8
scaffold119901	BGIBMGA004038	19	2159	15.1	20.6
scaffold1199050	BGIBMGA001691	11	492	5.5	7.6
scaffold119944	BGIBMGA000078	24	2159	16.2	21.8
scaffold119987	BGIBMGA004138	19	2158	13.5	21.9
scaffold12	BGIBMGA005089	25	35711	221.9	330
scaffold12	BGIBMGA006144	4	35711	221.9	330
scaffold12000	BGIBMGA013403	27	6163	15.3	25
scaffold1202356	BGIBMGA003203	4	490	2.8	3.8
scaffold120300	BGIBMGA005328	8	2156	15	28
scaffold120305	BGIBMGA003556	5	2156	9.5	17.7
scaffold120339	BGIBMGA012609	19	2430	12.4	17.4
scaffold120365	BGIBMGA006415	6	3930	18.5	28
scaffold1205231	BGIBMGA010128	7	488	6.4	8.5
scaffold12073	BGIBMGA005975	4	4917	11.4	20.5
scaffold120784	BGIBMGA001323	23	2152	13.9	20.3
scaffold1208	BGIBMGA010555	12	9156	16.2	26
scaffold1208017	BGIBMGA006224	4	487	8.4	15
scaffold120913	BGIBMGA005062	25	2151	9.7	14.3
scaffold120929	BGIBMGA011623	11	2151	12.2	18.6
scaffold1209722	BGIBMGA003355	15	486	3.6	9.3
scaffold12100	BGIBMGA002985	4	4914	17.1	28
scaffold121004	BGIBMGA013030	16	2150	15.7	23.6
scaffold121008	BGIBMGA011269	23	2980	10.9	20.5
scaffold121013	BGIBMGA005215	12	2403	12.9	23.5
scaffold1210202	BGIBMGA005634	17	486	9.5	21
scaffold1210437	BGIBMGA005637	17	485	12.6	17.3
scaffold121048	BGIBMGA009329	14	2150	14.4	25.6
scaffold121065	BGIBMGA013671	20	2150	15.2	22
scaffold12120	BGIBMGA003858	1	4910	15.7	15.5
scaffold121237	BGIBMGA000156	24	3019	9.8	19.8
scaffold1212785	BGIBMGA005572	17	484	4.1	5.3
scaffold12161	BGIBMGA008368	18	8998	15.6	25.2
scaffold1216141	BGIBMGA002681	5	482	2	12.5
scaffold1218153	BGIBMGA011828	11	481	4.6	10
scaffold121834	BGIBMGA006563	10	2144	15.6	23
scaffold121867	BGIBMGA012722	22	2144	17.8	24
scaffold12193	BGIBMGA005731	27	4902	13.3	21.4
scaffold121961	BGIBMGA013473	6	2143	14.9	18.1
scaffold121975	BGIBMGA013527	5	2143	11.7	19
scaffold122	BGIBMGA001587	21	30474	15.2	28
scaffold12203	BGIBMGA006129	4	4901	16.9	27
scaffold122087	BGIBMGA003045	4	2142	17.3	29
scaffold1220943	BGIBMGA002928	10	480	4.7	7.5
scaffold1221291	BGIBMGA001799	11	479	4	5.4
scaffold1221553	BGIBMGA012065	11	479	7.1	12
scaffold12227	BGIBMGA002486	9	5663	18.9	27
scaffold122410	BGIBMGA012303	1	2140	14	13.2
scaffold122462	BGIBMGA006223	4	2140	16.7	29
scaffold1224922	BGIBMGA000534	1	477	6.6	6.5
scaffold1224979	BGIBMGA002921	10	477	6.2	19.7
scaffold12250	BGIBMGA012189	24	6042	13.2	25.5
scaffold122509	BGIBMGA000053	26	2139	5.6	13.2
scaffold1225388	BGIBMGA007397	3	760	8.1	16.3
scaffold122545	BGIBMGA008541	18	3820	14.7	24.1
scaffold1225542	BGIBMGA010975	23	706	10.1	11
scaffold122610	BGIBMGA013996	28	2138	17.1	32
scaffold122629	BGIBMGA004406	20	2138	11.5	18.6
scaffold12263	BGIBMGA004222	20	4894	15.4	24.5
scaffold122634	BGIBMGA001059	13	2138	18.5	31
scaffold122669	BGIBMGA005370	8	2138	12.8	23
scaffold122739	BGIBMGA006617	10	2137	14.5	20.1
scaffold1227438	BGIBMGA000541	1	476	9.2	9.6
scaffold1227486	BGIBMGA011142	23	476	7.2	16
scaffold122796	BGIBMGA006072	4	2137	13.7	28
scaffold122828	BGIBMGA011039	23	2137	16.5	24
scaffold122870	BGIBMGA011747	11	2790	13.5	30
scaffold122875	BGIBMGA001217	13	2136	9.9	13.8
scaffold1229338	BGIBMGA013723	13	925	12.5	24.8
scaffold122937	BGIBMGA003055	4	2136	14.4	21.5
scaffold12298	BGIBMGA012053	11	4889	16.1	23
scaffold1230	BGIBMGA003766	4	9124	17.2	23
scaffold1230637	BGIBMGA011467	23	474	13.6	16.8
scaffold123071	BGIBMGA013486	5	2135	17.6	29
scaffold1230840	BGIBMGA009605	24	474	4.2	13.4
scaffold1231353	BGIBMGA001931	19	667	16.8	24
scaffold1231946	BGIBMGA004381	20	769	15.5	14.9
scaffold12323	BGIBMGA011309	23	8812	18.1	28
scaffold1232885	BGIBMGA000142	24	472	15.2	24.6
scaffold123352	BGIBMGA000147	24	2133	15.4	23.5
scaffold123359	BGIBMGA007547	15	3648	11.9	30
scaffold123386	BGIBMGA010444	12	2133	14.4	21.9
scaffold12350	BGIBMGA003512	5	5134	14.6	20.2
scaffold123521	BGIBMGA014170	20	2132	16.5	27
scaffold12357	BGIBMGA008919	3	5455	15.8	26
scaffold123626	BGIBMGA003990	19	2131	13.2	25
scaffold123638	BGIBMGA012784	16	5073	16.2	31
scaffold1237349	BGIBMGA001618	11	469	5.4	10.9
scaffold123749	BGIBMGA000445	22	2130	16.7	20.9
scaffold123774	BGIBMGA003011	4	2337	14.6	20
scaffold1238470	BGIBMGA008118	9	469	13.6	16.2
scaffold1239266	BGIBMGA005490	8	1606	12.2	30
scaffold123934	BGIBMGA001437	21	2128	18.5	29
scaffold1239665	BGIBMGA004364	20	720	11.2	22
scaffold123980	BGIBMGA006261	6	2593	11.3	26
scaffold1239975	BGIBMGA011949	11	468	15.1	29
scaffold12401	BGIBMGA006326	6	6448	13.2	25
scaffold124092	BGIBMGA007965	15	2127	12.6	18.4
scaffold1240995	BGIBMGA003769	4	467	22.4	30
scaffold12410	BGIBMGA011332	23	4875	12.3	23.9
scaffold1241299	BGIBMGA008104	9	726	8.1	17.4
scaffold1241375	BGIBMGA000678	1	467	2.5	10.3
scaffold12414	BGIBMGA005270	8	7129	12.8	22.7
scaffold1242	BGIBMGA009022	3	9107	13.7	26
scaffold124242	BGIBMGA009044	3	2126	15.8	26.5
scaffold124253	BGIBMGA001948	19	2126	11.8	21.4
scaffold124308	BGIBMGA008064	9	2126	10.5	22.6
scaffold1243156	BGIBMGA013140	16	775	6.7	14.5
scaffold12432	BGIBMGA011186	23	4872	10.3	23.7
scaffold124329	BGIBMGA013430	6	2126	14.1	28
scaffold124339	BGIBMGA004012	19	2126	16.9	25.1
scaffold124383	BGIBMGA012475	9	2125	10.9	24.1
scaffold124398	BGIBMGA005210	12	2125	15.5	25.3
scaffold124465	BGIBMGA006286	6	2125	5.9	14.3
scaffold12454	BGIBMGA012563	9	4869	15.9	23
scaffold124566	BGIBMGA000538	1	2124	17.9	13.9
scaffold124643	BGIBMGA004302	20	3128	17.5	29
scaffold1246681	BGIBMGA001141	13	681	10.5	23
scaffold12467	BGIBMGA008540	18	4867	11.7	23.6
scaffold124695	BGIBMGA013503	5	2123	16.3	24.6
scaffold1247261	BGIBMGA009236	14	463	6.1	12.2
scaffold12478	BGIBMGA013987	28	4866	17.3	24.8
scaffold1247976	BGIBMGA009975	22	462	15.2	18
scaffold12482	BGIBMGA010385	12	4865	15.6	24
scaffold124875	BGIBMGA005281	8	2122	17.4	30
scaffold124889	BGIBMGA006429	6	2122	11.3	18
scaffold12496	BGIBMGA004585	27	4863	15	25
scaffold1249860	BGIBMGA010815	26	461	1.8	3.6
scaffold124989	BGIBMGA004846	25	2121	13.6	30
scaffold1250167	BGIBMGA006290	6	813	8.2	18.9
scaffold12507	BGIBMGA002997	4	4862	12.7	23.9
scaffold125091	BGIBMGA004179	19	2120	12	31
scaffold1251445	BGIBMGA006974	17	460	18.2	47
scaffold12519	BGIBMGA004741	25	4860	13	22.7
scaffold1252695	BGIBMGA014116	8	459	9.9	22.9
scaffold125287	BGIBMGA013114	16	2119	12.8	23.6
scaffold125303	BGIBMGA011974	11	2119	15	21.5
scaffold125308	BGIBMGA009065	3	2119	15.6	30
scaffold125311	BGIBMGA008609	7	2119	14	24.5
scaffold125319	BGIBMGA000234	22	2119	14.2	26
scaffold125333	BGIBMGA004150	19	2118	12.5	14.9
scaffold12539	BGIBMGA003534	5	4859	15	22.1
scaffold1254673	BGIBMGA006685	10	458	8.5	12.6
scaffold1254774	BGIBMGA007621	15	457	6.3	17.1
scaffold12549	BGIBMGA009962	22	5274	16.7	26.7
scaffold125496	BGIBMGA008753	24	2117	9.8	17.3
scaffold125508	BGIBMGA014367	14	2117	12.5	15.9
scaffold12554	BGIBMGA000983	13	4857	11.7	20.5
scaffold1255609	BGIBMGA008181	24	457	11.4	19
scaffold1255796	BGIBMGA005311	8	457	12.2	14.1
scaffold125592	BGIBMGA004919	25	2444	13.9	14.9
scaffold1256340	BGIBMGA001772	11	456	13.7	28
scaffold125672	BGIBMGA013118	16	3346	17.7	19.4
scaffold125682	BGIBMGA013981	28	2116	7.1	12.6
scaffold125773	BGIBMGA006009	4	2115	17.4	27
scaffold1257895	BGIBMGA002215	6	455	8.4	16.5
scaffold125850	BGIBMGA010077	7	2114	12.7	16.9
scaffold125855	BGIBMGA013553	4	2114	5.5	9.8
scaffold12594	BGIBMGA000947	13	4852	16.3	28
scaffold1260348	BGIBMGA010337	12	453	10.6	15.8
scaffold1261323	BGIBMGA013200	16	799	12.1	18.1
scaffold126136	BGIBMGA003015	4	2112	12.9	15.8
scaffold12615	BGIBMGA002363	21	4850	13.6	23.4
scaffold126171	BGIBMGA009174	20	2112	10.1	21.3
scaffold126172	BGIBMGA001992	1	3470	18.3	15.5
scaffold126178	BGIBMGA002185	15	2112	16.4	23.9
scaffold126187	BGIBMGA001405	21	2112	14.3	19.7
scaffold126309	BGIBMGA001100	13	2111	13.8	29
scaffold1263192	BGIBMGA003167	4	451	8.6	11.9
scaffold1263630	BGIBMGA006298	6	451	9.4	19.4
scaffold1263703	BGIBMGA010247	7	769	3.4	4.1
scaffold12640	BGIBMGA001143	13	4847	16.2	24.4
scaffold1264701	BGIBMGA009844	8	450	8.9	16.4
scaffold1264715	BGIBMGA000450	22	450	8.9	13.6
scaffold126478	BGIBMGA011124	23	2110	12.4	12.3
scaffold1264832	BGIBMGA000425	22	450	8	12.3
scaffold12650	BGIBMGA002817	10	6330	20.1	31
scaffold126526	BGIBMGA012089	11	2110	18.4	27
scaffold1265309	BGIBMGA012029	11	449	19.2	31
scaffold126557	BGIBMGA004310	20	2110	17.9	27
scaffold1266695	BGIBMGA008922	3	448	10.9	22
scaffold1267416	BGIBMGA005670	17	448	23.2	53
scaffold1267846	BGIBMGA009670	2	1157	10	27
scaffold126805	BGIBMGA009973	22	2108	10.4	21.8
scaffold1268852	BGIBMGA002907	10	447	8.9	16
scaffold126992	BGIBMGA003868	1	2106	4.5	10.2
scaffold1270396	BGIBMGA008199	24	743	9.9	15.2
scaffold127148	BGIBMGA001907	19	2105	13.5	21.6
scaffold127156	BGIBMGA012834	16	2105	12.3	22
scaffold1271626	BGIBMGA000773	25	757	13.7	27
scaffold127239	BGIBMGA003715	5	3508	15.7	23.9
scaffold127242	BGIBMGA001643	11	2105	13.9	26.7
scaffold127246	BGIBMGA000009	26	2105	9.7	18.5
scaffold1272771	BGIBMGA009646	2	820	10.6	17.5
scaffold12729	BGIBMGA007391	3	4836	12.3	20.4
scaffold127300	BGIBMGA000097	24	2536	10.2	14.7
scaffold1273003	BGIBMGA011705	11	590	7.4	10.8
scaffold1273132	BGIBMGA009868	8	770	8.5	17.3
scaffold127315	BGIBMGA008105	9	2104	16.1	24.1
scaffold1274	BGIBMGA002863	10	10326	13.7	24
scaffold1274196	BGIBMGA005918	4	763	10.2	19.7
scaffold12743	BGIBMGA000977	13	4834	13.5	17.8
scaffold127461	BGIBMGA005752	5	2103	14.2	29
scaffold1274804	BGIBMGA008970	3	442	4	8.1
scaffold12751	BGIBMGA001974	19	4832	11.4	20.2
scaffold1275156	BGIBMGA002975	4	442	9.4	16.6
scaffold12752	BGIBMGA014094	11	4832	15.1	21.5
scaffold127526	BGIBMGA011792	11	2103	8.1	15.6
scaffold127578	BGIBMGA005617	17	2103	14.4	17.1
scaffold12759	BGIBMGA010362	12	6412	16.3	28
scaffold127678	BGIBMGA009937	8	2102	11.1	27
scaffold1276832	BGIBMGA000803	25	656	14.2	18.6
scaffold127721	BGIBMGA002807	10	2102	13	21.3
scaffold127737	BGIBMGA006546	10	2101	4.9	5.3
scaffold1277559	BGIBMGA010722	26	829	10	13.6
scaffold12781	BGIBMGA005527	17	4828	16	26
scaffold127879	BGIBMGA011102	23	2507	9.4	15.1
scaffold127978	BGIBMGA011242	23	2100	13.8	19.8
scaffold1279890	BGIBMGA002408	9	438	2	5.4
scaffold12803	BGIBMGA007834	15	4825	14.6	22.3
scaffold128034	BGIBMGA008474	18	2099	13.5	15.2
scaffold1281	BGIBMGA002325	26	10023	15.3	27
scaffold1281006	BGIBMGA003377	15	437	11.6	27
scaffold12813	BGIBMGA010006	7	6797	12.6	26
scaffold128139	BGIBMGA009757	2	2099	16	27
scaffold12815	BGIBMGA012110	11	4824	12.4	19.8
scaffold128195	BGIBMGA010803	26	2098	9.7	13.1
scaffold128215	BGIBMGA007822	15	2098	15.1	27
scaffold12825	BGIBMGA005413	8	4822	14.5	23.6
scaffold1283445	BGIBMGA001476	21	435	6	6.9
scaffold1283541	BGIBMGA003545	5	719	33	57
scaffold1283615	BGIBMGA004962	25	435	8.9	4.9
scaffold1283963	BGIBMGA009852	8	808	13	20.2
scaffold1284104	BGIBMGA013231	16	434	7.7	10.4
scaffold128427	BGIBMGA005790	5	2097	18.3	27
scaffold128432	BGIBMGA012687	22	4377	16.2	27
scaffold1284492	BGIBMGA000347	22	434	16.5	16.4
scaffold12846	BGIBMGA012997	16	4819	14.7	27.9
scaffold1284666	BGIBMGA002410	9	434	10.1	21.4
scaffold1285281	BGIBMGA003402	15	433	11.7	17.9
scaffold1285458	BGIBMGA007553	15	433	5.4	14
scaffold128549	BGIBMGA002508	9	2096	15.7	26
scaffold128551	BGIBMGA008553	18	2566	8.2	11.9
scaffold1286794	BGIBMGA007713	15	432	10.1	15.9
scaffold12874	BGIBMGA008936	3	5867	17	28
scaffold1288128	BGIBMGA003731	5	431	9.7	12
scaffold1288322	BGIBMGA007825	15	430	7.4	10.9
scaffold128860	BGIBMGA008302	18	2093	15.7	29
scaffold128904	BGIBMGA012893	16	2093	12.4	23.8
scaffold12895	BGIBMGA005372	8	4814	11.3	16.6
scaffold1290022	BGIBMGA006242	6	626	5.1	2
scaffold129014	BGIBMGA006774	10	2092	13.9	21.2
scaffold12905	BGIBMGA002611	5	4813	14.7	25
scaffold1291	BGIBMGA011240	23	9299	18.1	28
scaffold129104	BGIBMGA008624	7	2092	20.5	30
scaffold12913	BGIBMGA003440	15	4812	12.9	23.7
scaffold12914	BGIBMGA013616	6	4812	10.3	24
scaffold1291685	BGIBMGA005335	8	427	4.9	12.4
scaffold129178	BGIBMGA013566	4	2091	13.6	18.1
scaffold129194	BGIBMGA010406	12	2240	16.3	25.7
scaffold129202	BGIBMGA000298	22	2091	7.3	13.8
scaffold129214	BGIBMGA004853	25	2091	12.8	20.5
scaffold129239	BGIBMGA005744	5	2091	10	16.8
scaffold129246	BGIBMGA003442	15	2091	16.8	21.5
scaffold129304	BGIBMGA004554	27	2474	8	15.3
scaffold1293448	BGIBMGA002664	5	426	6.8	16.2
scaffold1293708	BGIBMGA009491	14	426	16.9	21.1
scaffold1293759	BGIBMGA008838	3	426	9.6	14.5
scaffold1294	BGIBMGA012101	11	9054	14.2	27
scaffold1294189	BGIBMGA014011	28	425	2.4	4.5
scaffold129440	BGIBMGA003629	5	2090	9.4	14.9
scaffold129466	BGIBMGA013003	16	2089	22.9	26.9
scaffold1294913	BGIBMGA006783	10	755	12.4	18.9
scaffold129508	BGIBMGA002138	1	2089	11.6	11.1
scaffold12952	BGIBMGA005498	8	4807	14.7	24
scaffold129531	BGIBMGA002229	26	2089	8.9	15.7
scaffold12962	BGIBMGA004937	25	5134	11.4	19.7
scaffold1297425	BGIBMGA011643	11	422	6.8	8.1
scaffold1297429	BGIBMGA005558	17	659	9.4	17.8
scaffold1297558	BGIBMGA001698	11	422	8.5	13.4
scaffold1298218	BGIBMGA010704	26	422	6.8	18.8
scaffold1298533	BGIBMGA000106	24	704	5.5	12.7
scaffold129854	BGIBMGA007152	21	2087	12.8	23
scaffold129872	BGIBMGA011548	23	2087	13.9	31
scaffold129876	BGIBMGA007560	15	4326	12.6	26
scaffold1299532	BGIBMGA005656	17	745	10.1	20.4
scaffold129997	BGIBMGA012252	1	2086	16.4	12.1
scaffold129999	BGIBMGA014146	20	2086	9.9	19.2
scaffold1300435	BGIBMGA009706	2	420	11.1	11.5
scaffold13018	BGIBMGA003033	4	4801	13.5	18.2
scaffold130182	BGIBMGA007724	15	2085	15.1	24.9
scaffold1302621	BGIBMGA013936	28	418	3	5.9
scaffold130265	BGIBMGA012135	11	2084	10.1	21
scaffold130323	BGIBMGA002390	9	2395	13.1	24
scaffold13034	BGIBMGA013107	16	4799	11.1	24.9
scaffold13036	BGIBMGA010939	22	8562	17	27
scaffold130396	BGIBMGA005473	8	2622	14.2	27
scaffold130466	BGIBMGA003492	5	4252	16	25
scaffold1305022	BGIBMGA001867	19	675	10.6	20.9
scaffold13060	BGIBMGA013817	28	4796	16.4	27
scaffold1306364	BGIBMGA011779	11	414	9	10.5
scaffold130673	BGIBMGA001669	11	2081	11.6	22.3
scaffold1307108	BGIBMGA004234	20	413	5	2
scaffold1307537	BGIBMGA009597	24	809	6.2	19.2
scaffold13079	BGIBMGA010262	7	4793	13.5	25
scaffold13086	BGIBMGA009695	2	4793	11.6	25
scaffold1308962	BGIBMGA013098	16	412	9.4	14
scaffold130898	BGIBMGA002065	1	2080	15	15.8
scaffold1310469	BGIBMGA000763	25	1057	9.4	17.1
scaffold13105	BGIBMGA011816	11	4790	8.8	16.1
scaffold1310734	BGIBMGA007594	15	763	8.4	20.4
scaffold131120	BGIBMGA005738	27	2078	6.8	10.9
scaffold131140	BGIBMGA000456	22	2078	15.5	29
scaffold1311516	BGIBMGA003623	5	755	8.3	11.7
scaffold13117	BGIBMGA007125	17	4789	13.8	28
scaffold13121	BGIBMGA003089	4	4789	12.8	20.1
scaffold131307	BGIBMGA011509	23	2077	16.7	22.6
scaffold13132	BGIBMGA000479	1	4788	15.2	21.7
scaffold1313302	BGIBMGA013453	6	675	8.9	18.8
scaffold13136	BGIBMGA003185	4	4788	18.6	29
scaffold131394	BGIBMGA003640	5	2495	14.4	24.2
scaffold131419	BGIBMGA009839	8	2076	9.3	15.1
scaffold131540	BGIBMGA010163	7	2075	17	20.9
scaffold1315437	BGIBMGA004117	19	686	3.4	15.6
scaffold1315542	BGIBMGA008022	9	406	1.1	3.4
scaffold131580	BGIBMGA007173	21	2075	15.1	22.9
scaffold13164	BGIBMGA004886	25	4784	13.3	21.8
scaffold1316581	BGIBMGA014150	20	649	7.4	15.4
scaffold131669	BGIBMGA009036	3	2075	21.3	32
scaffold1316905	BGIBMGA012466	9	405	0	0
scaffold131784	BGIBMGA010738	26	2074	9.5	13.7
scaffold131815	BGIBMGA010336	12	2074	15.1	26.2
scaffold131853	BGIBMGA013275	16	2073	9.6	14.3
scaffold13194	BGIBMGA004339	20	4781	15.3	23.6
scaffold13197	BGIBMGA008114	9	6315	14.7	26.6
scaffold132093	BGIBMGA010160	7	2072	8.3	12.5
scaffold132106	BGIBMGA006260	6	2072	12	21.7
scaffold132157	BGIBMGA010447	12	3031	14.6	19.2
scaffold13217	BGIBMGA012485	9	6094	15.7	29
scaffold13221	BGIBMGA009116	3	4776	17.2	30
scaffold13228	BGIBMGA012454	9	4776	10	15.2
scaffold1322925	BGIBMGA003631	5	400	8.7	13.9
scaffold132300	BGIBMGA010964	23	2319	19.6	28
scaffold1323096	BGIBMGA006975	17	797	14	26.2
scaffold13231	BGIBMGA006797	10	4775	18.3	26
scaffold1323139	BGIBMGA011672	11	399	15.6	19.5
scaffold132318	BGIBMGA000355	22	2070	12.9	23.5
scaffold13232	BGIBMGA005665	17	4775	14.4	29
scaffold132323	BGIBMGA012744	22	2070	13.7	20.7
scaffold13235	BGIBMGA003304	15	4775	14.4	22.7
scaffold132386	BGIBMGA011614	11	2070	6.3	18.3
scaffold1324575	BGIBMGA008511	18	398	8.5	15.5
scaffold1324999	BGIBMGA003981	19	398	2.7	13.2
scaffold1325357	BGIBMGA012390	21	398	4.4	11.7
scaffold1326352	BGIBMGA012931	16	618	14.8	15.9
scaffold132663	BGIBMGA004595	27	2068	17.3	25
scaffold1327	BGIBMGA003759	4	9003	16.8	25
scaffold132729	BGIBMGA013477	6	2482	8.2	25
scaffold13274	BGIBMGA000307	22	4771	16.1	21.1
scaffold132743	BGIBMGA001042	13	2715	14.2	19.6
scaffold132752	BGIBMGA000245	22	2067	10.3	16.8
scaffold132815	BGIBMGA009704	2	2067	12.5	18.8
scaffold132874	BGIBMGA013084	16	2066	16.7	31
scaffold132893	BGIBMGA013721	13	2830	13.8	19
scaffold1329	BGIBMGA008616	7	9003	10	15.7
scaffold13290	BGIBMGA009855	8	4769	15.8	23.8
scaffold13290	BGIBMGA009885	8	4769	15.8	23.8
scaffold1329362	BGIBMGA003116	4	676	9.4	14.3
scaffold13300	BGIBMGA006735	10	5082	17.8	26
scaffold1330882	BGIBMGA004619	27	393	17.4	24
scaffold1330907	BGIBMGA010107	7	393	12	12.2
scaffold1332025	BGIBMGA009087	3	392	0	5.9
scaffold133256	BGIBMGA008612	7	2064	11.6	18.4
scaffold13329	BGIBMGA009132	20	6044	17.3	23.8
scaffold1333460	BGIBMGA009342	14	391	7.1	10.4
scaffold13335	BGIBMGA006767	10	4764	16.3	29
scaffold133378	BGIBMGA011243	23	3936	9.5	16.3
scaffold133384	BGIBMGA000132	24	2063	11.2	16.1
scaffold13345	BGIBMGA012706	22	4763	16.2	20.5
scaffold1334539	BGIBMGA012211	24	672	4	13.9
scaffold133511	BGIBMGA010135	7	2604	8.5	18.2
scaffold1335754	BGIBMGA004108	19	389	10.5	16.5
scaffold133612	BGIBMGA002330	26	2061	12.6	19.1
scaffold133629	BGIBMGA002673	5	2307	18.4	28
scaffold133662	BGIBMGA011630	11	2061	16.8	23.6
scaffold13374	BGIBMGA005878	12	4759	16.5	27
scaffold13375	BGIBMGA002415	9	4759	13.8	24.2
scaffold1338672	BGIBMGA000300	22	387	14.5	18.2
scaffold1339694	BGIBMGA002147	1	386	11.8	16.3
scaffold1340407	BGIBMGA011543	23	613	15.7	25
scaffold134192	BGIBMGA002896	10	2057	10.2	18.6
scaffold134205	BGIBMGA007431	3	2057	14.9	21.2
scaffold134221	BGIBMGA008347	18	2057	16.7	22.7
scaffold134256	BGIBMGA007880	15	2057	16.1	24
scaffold1342563	BGIBMGA004608	27	384	16.5	12.4
scaffold134344	BGIBMGA008880	3	2056	9.6	12.1
scaffold134449	BGIBMGA010956	23	2056	11.1	20.6
scaffold1345118	BGIBMGA000890	13	382	10.8	19
scaffold13458	BGIBMGA000793	25	5258	17.3	30
scaffold1345912	BGIBMGA007678	15	381	7	6.5
scaffold134598	BGIBMGA001379	2	2055	18.1	25.6
scaffold13462	BGIBMGA008238	18	4749	18.2	31
scaffold13463	BGIBMGA003652	5	4749	14.7	23
scaffold134674	BGIBMGA011117	23	2054	10.2	20.5
scaffold134702	BGIBMGA003952	17	2054	11.9	20.8
scaffold134708	BGIBMGA003498	5	2054	12.9	22.4
scaffold13473	BGIBMGA013840	28	7604	15.4	24.9
scaffold1348284	BGIBMGA003741	5	380	11.2	14.9
scaffold1348491	BGIBMGA009176	20	715	9.7	18
scaffold1348521	BGIBMGA013923	28	379	5	12.7
scaffold1348629	BGIBMGA004946	25	379	10	23.3
scaffold134936	BGIBMGA001243	13	2052	11.8	20
scaffold135	BGIBMGA008006	9	14652	14.3	27
scaffold1351149	BGIBMGA006369	6	613	6.1	17.4
scaffold135189	BGIBMGA013967	28	2051	9.6	20.7
scaffold135208	BGIBMGA001471	21	2594	14.9	28
scaffold1352232	BGIBMGA008046	9	377	10.9	29
scaffold1352386	BGIBMGA003888	1	377	5	10
scaffold1353132	BGIBMGA003283	2	376	3.7	5.2
scaffold13537	BGIBMGA004159	19	4741	13.5	24.9
scaffold135383	BGIBMGA001447	21	2049	9.4	26
scaffold135403	BGIBMGA000246	22	2049	5.8	10.7
scaffold135495	BGIBMGA009106	3	2763	11.7	21.5
scaffold135520	BGIBMGA005441	8	2048	15.7	24.5
scaffold135570	BGIBMGA011618	11	2048	10.4	19.6
scaffold135590	BGIBMGA003146	4	2771	19	24
scaffold1356552	BGIBMGA011785	11	374	12.5	33
scaffold135672	BGIBMGA006507	6	2348	12.5	19.9
scaffold1357	BGIBMGA009867	8	8955	9	24.8
scaffold135702	BGIBMGA013580	6	2047	18.3	25
scaffold135736	BGIBMGA012602	19	2047	15.4	25.5
scaffold1357951	BGIBMGA009609	24	373	15.9	19.4
scaffold1358287	BGIBMGA007626	15	372	9.1	16.2
scaffold135864	BGIBMGA005063	25	2046	10	18.3
scaffold1359318	BGIBMGA003361	15	372	4.4	12.8
scaffold135956	BGIBMGA001692	11	2046	14.8	25.7
scaffold1359794	BGIBMGA011673	11	371	4.9	2.8
scaffold136	BGIBMGA001853	19	27440	0	47
scaffold13603	BGIBMGA007418	3	4735	15.6	25.5
scaffold136037	BGIBMGA012129	11	2045	10.5	25.9
scaffold1360992	BGIBMGA004358	20	371	8.3	14.4
scaffold136111	BGIBMGA012313	1	2045	13.9	12.6
scaffold136156	BGIBMGA003825	24	2044	14.6	19.1
scaffold1361841	BGIBMGA008322	18	370	1	13.7
scaffold136189	BGIBMGA006779	10	2044	12.1	15.8
scaffold13625	BGIBMGA007997	9	5755	14.5	23.6
scaffold136313	BGIBMGA009921	8	2043	10.2	22.2
scaffold136326	BGIBMGA011306	23	3998	14.4	26
scaffold136357	BGIBMGA003503	5	2043	14.8	27
scaffold136378	BGIBMGA013854	28	4316	140	63
scaffold136415	BGIBMGA008220	18	2043	14.2	25
scaffold13648	BGIBMGA010888	22	4730	16.2	26
scaffold1364891	BGIBMGA004023	19	368	5.1	16.3
scaffold1365437	BGIBMGA010570	12	594	12.8	14.6
scaffold1366	BGIBMGA010121	7	8944	18.7	30
scaffold1366	BGIBMGA010259	7	8944	18.7	30
scaffold1366501	BGIBMGA002790	10	507	9.3	14.9
scaffold136680	BGIBMGA004025	19	2477	16.5	30
scaffold136854	BGIBMGA008903	3	2040	12.7	27
scaffold136896	BGIBMGA013941	28	2039	7.2	17.4
scaffold13690	BGIBMGA010597	12	5744	19.7	33
scaffold136930	BGIBMGA007119	17	2039	13.6	23.7
scaffold137003	BGIBMGA001208	13	2039	15.5	25
scaffold137006	BGIBMGA009374	14	2565	19.6	24.9
scaffold137009	BGIBMGA012059	11	2218	13.3	24
scaffold1370741	BGIBMGA003205	4	364	6.6	12.4
scaffold13711	BGIBMGA012117	11	4723	17.1	22.4
scaffold13714	BGIBMGA009206	14	8763	1	46
scaffold137178	BGIBMGA011707	11	2038	7.6	10.6
scaffold137197	BGIBMGA001871	19	2037	10.2	16.3
scaffold137228	BGIBMGA008729	7	2037	9.2	15.5
scaffold137244	BGIBMGA012452	9	2037	12.6	14.4
scaffold137282	BGIBMGA006681	10	2037	18.7	22.4
scaffold13731	BGIBMGA013457	6	4721	12.3	26
scaffold137312	BGIBMGA013363	27	2037	10.7	19.8
scaffold137382	BGIBMGA011885	11	2036	4.5	12.3
scaffold1374437	BGIBMGA010882	22	362	15	18.3
scaffold137593	BGIBMGA004048	19	2035	7	13.7
scaffold13769	BGIBMGA001106	13	4716	16.8	27
scaffold1377010	BGIBMGA008906	3	360	1	6.7
scaffold1378910	BGIBMGA013093	16	359	6.4	13.4
scaffold137900	BGIBMGA011962	11	2033	16	26
scaffold1380	BGIBMGA008117	9	8924	14.7	29
scaffold13801	BGIBMGA012673	22	7232	15.5	22
scaffold138085	BGIBMGA014226	8	2411	17.6	30.7
scaffold1381150	BGIBMGA000030	26	358	2	1
scaffold13814	BGIBMGA000466	22	5736	16.8	28
scaffold138203	BGIBMGA003673	5	2031	17.9	31
scaffold1382992	BGIBMGA008311	18	357	7.3	11.8
scaffold1383077	BGIBMGA003806	24	357	5.2	9.1
scaffold13832	BGIBMGA012586	19	5466	16.7	31
scaffold13832	BGIBMGA012618	19	5466	16.7	31
scaffold138327	BGIBMGA004516	27	2030	16	19.6
scaffold138398	BGIBMGA002735	6	2029	18.2	25.7
scaffold138410	BGIBMGA009275	14	2029	8.9	22.8
scaffold138444	BGIBMGA007386	3	2029	16.2	24.1
scaffold1384736	BGIBMGA003698	5	356	5.7	17.5
scaffold1385458	BGIBMGA008727	7	620	9.7	26
scaffold13857	BGIBMGA006501	6	4707	14.5	23.7
scaffold138604	BGIBMGA013325	1	2028	15.9	14.5
scaffold138615	BGIBMGA009406	14	2028	6.9	11.2
scaffold138720	BGIBMGA009020	3	2027	11	15.1
scaffold1387607	BGIBMGA009089	3	354	11.7	20.7
scaffold1388149	BGIBMGA011875	11	354	3.9	9.6
scaffold1388460	BGIBMGA013255	16	353	5.8	20
scaffold138894	BGIBMGA003349	15	2026	11.2	20.6
scaffold138919	BGIBMGA000771	25	2026	14.6	16.9
scaffold138979	BGIBMGA005442	8	2025	16.3	17.2
scaffold139068	BGIBMGA013844	28	2025	14.3	23
scaffold1392	BGIBMGA011978	11	8910	18.2	28
scaffold139261	BGIBMGA011362	23	3967	12.1	20
scaffold139282	BGIBMGA012976	16	2024	9.6	12.8
scaffold13930	BGIBMGA001265	13	7190	17.8	31
scaffold139361	BGIBMGA013262	16	3440	12.7	20
scaffold1394	BGIBMGA010246	7	8906	14.1	22.4
scaffold1394489	BGIBMGA009811	8	350	10	13.4
scaffold139462	BGIBMGA002711	5	2022	8	10.9
scaffold139522	BGIBMGA005913	4	2552	7.9	20.4
scaffold139535	BGIBMGA013449	6	2022	14.3	25.7
scaffold1395385	BGIBMGA005974	4	674	9.2	14.3
scaffold1396	BGIBMGA007063	17	9435	16.5	27
scaffold139610	BGIBMGA009594	24	2022	13.9	22.8
scaffold1396488	BGIBMGA010656	12	349	0	0
scaffold139655	BGIBMGA006044	4	2021	15.1	28
scaffold1396614	BGIBMGA000290	22	349	3.4	9.9
scaffold1398090	BGIBMGA006640	10	348	4.6	15.2
scaffold139813	BGIBMGA010763	26	2287	17.1	25
scaffold1398231	BGIBMGA008559	18	348	8.5	21.1
scaffold13984	BGIBMGA010487	12	4693	12.9	22.4
scaffold13988	BGIBMGA004548	27	4692	15.1	23.4
scaffold1399304	BGIBMGA005602	17	680	11.8	32
scaffold1399529	BGIBMGA006195	4	688	6.4	11.8
scaffold139974	BGIBMGA003732	5	2019	8.9	14.1
scaffold14	BGIBMGA008214	18	33646	291.1	440
scaffold140021	BGIBMGA010765	26	2019	5.3	11.9
scaffold140048	BGIBMGA003709	5	2019	12.4	24.5
scaffold140059	BGIBMGA009595	24	2019	7.3	18.4
scaffold140112	BGIBMGA001917	19	2018	9.8	15.4
scaffold140150	BGIBMGA013787	28	2018	9.8	20.8
scaffold140217	BGIBMGA008556	18	2018	11.6	22.2
scaffold1404	BGIBMGA010297	12	8897	17.8	26
scaffold1405300	BGIBMGA004872	25	344	0	0
scaffold140537	BGIBMGA014166	20	2016	11.8	17.5
scaffold140583	BGIBMGA007847	15	2015	18	23.8
scaffold140624	BGIBMGA007899	15	2015	11.5	22.3
scaffold14063	BGIBMGA011437	23	4685	15.9	26
scaffold140644	BGIBMGA011490	23	2789	10.6	14.2
scaffold14076	BGIBMGA012907	16	4684	9.7	26
scaffold1407636	BGIBMGA008196	24	343	10.9	20.8
scaffold140769	BGIBMGA012233	1	2014	5.8	6.1
scaffold1407764	BGIBMGA012139	24	343	0	4
scaffold140805	BGIBMGA006778	10	2014	14.4	21.9
scaffold140821	BGIBMGA012560	9	2014	11.6	23.1
scaffold1408708	BGIBMGA006197	4	342	10.2	21
scaffold140875	BGIBMGA002532	9	3203	16.5	22.8
scaffold1410225	BGIBMGA011391	23	342	6.7	11
scaffold141132	BGIBMGA000915	13	2012	19.2	30
scaffold141174	BGIBMGA002637	5	2012	9.7	22.8
scaffold14120	BGIBMGA013466	6	4678	18.6	27
scaffold1412488	BGIBMGA006414	6	340	19	15.5
scaffold141362	BGIBMGA000896	13	2011	7.3	17.9
scaffold1413769	BGIBMGA003294	15	340	13.8	23
scaffold1414	BGIBMGA012411	21	8881	16.3	27
scaffold141494	BGIBMGA000134	24	2010	16.7	27
scaffold1415871	BGIBMGA009404	14	339	7.1	10.6
scaffold1417057	BGIBMGA008839	3	338	0	0
scaffold14176	BGIBMGA009883	8	6225	15.9	28
scaffold1418	BGIBMGA005110	25	10635	15.1	25
scaffold14181	BGIBMGA009170	20	7029	14.8	23.4
scaffold141815	BGIBMGA010180	7	2638	12.6	19.2
scaffold141820	BGIBMGA004822	25	2008	11.4	19.2
scaffold141874	BGIBMGA005262	8	2008	6.7	11.1
scaffold14188	BGIBMGA005728	27	4671	11.4	22.8
scaffold14194	BGIBMGA006851	10	4670	17.9	25
scaffold14204	BGIBMGA010571	12	4669	14.6	20.4
scaffold1420657	BGIBMGA009222	14	637	10.7	13.8
scaffold142072	BGIBMGA009019	3	2006	8.3	17.6
scaffold142192	BGIBMGA009750	2	2006	11	17.1
scaffold142207	BGIBMGA012269	1	2006	19.2	13.4
scaffold142221	BGIBMGA007996	9	2005	10.6	19
scaffold1422244	BGIBMGA007613	15	336	5	11.1
scaffold142275	BGIBMGA011285	23	2005	17.6	21.9
scaffold142276	BGIBMGA005095	25	2906	11.8	16.6
scaffold14240	BGIBMGA009903	8	5223	13.6	22.9
scaffold14243	BGIBMGA011455	23	4664	17.5	24.8
scaffold142594	BGIBMGA003317	15	2003	16	22.7
scaffold1428187	BGIBMGA007038	17	333	3	7.7
scaffold14282	BGIBMGA000848	13	4659	18.3	31
scaffold142864	BGIBMGA001291	13	2001	17.1	26
scaffold142884	BGIBMGA006559	10	2001	17.7	23.4
scaffold14289	BGIBMGA002393	9	4659	16.8	28
scaffold1429492	BGIBMGA007552	15	332	9.1	15
scaffold143130	BGIBMGA007515	15	2000	16.2	17.5
scaffold143228	BGIBMGA005395	8	3854	15.6	34
scaffold14324	BGIBMGA007568	15	5940	16.7	26
scaffold143251	BGIBMGA004389	20	3326	17.4	30
scaffold143268	BGIBMGA009988	22	1999	10.8	19.3
scaffold143283	BGIBMGA000874	13	1999	15	16
scaffold14330	BGIBMGA009310	14	4654	18.6	28
scaffold14336	BGIBMGA012542	9	4654	15.3	23.8
scaffold14336	BGIBMGA012559	9	4654	15.3	23.8
scaffold1434048	BGIBMGA007802	15	330	5.5	15.2
scaffold143440	BGIBMGA011295	23	1998	14.6	18.1
scaffold143442	BGIBMGA008988	3	1998	12.6	20.9
scaffold1434746	BGIBMGA007771	15	330	7.6	17.1
scaffold14351	BGIBMGA003742	5	4652	13	19.6
scaffold143562	BGIBMGA003730	5	1997	15.7	25
scaffold143619	BGIBMGA001293	13	1997	12.2	24.4
scaffold143620	BGIBMGA011364	23	1997	13.9	18.5
scaffold143651	BGIBMGA008840	3	1997	22.5	27.8
scaffold143662	BGIBMGA003065	4	1996	15.5	25
scaffold143710	BGIBMGA010405	12	1996	15.3	27
scaffold143729	BGIBMGA009178	20	1996	16.7	23.7
scaffold1437325	BGIBMGA012445	21	329	0	0
scaffold14379	BGIBMGA009070	3	4650	15.4	22.7
scaffold14388	BGIBMGA007060	17	4649	8.9	13.8
scaffold143913	BGIBMGA012086	11	1995	11.2	19.4
scaffold143970	BGIBMGA006749	10	1995	14.4	23.9
scaffold144	BGIBMGA011417	23	14187	11.1	20.4
scaffold14410	BGIBMGA006951	10	4646	15.5	22.8
scaffold144163	BGIBMGA001072	13	1993	11.1	16.7
scaffold144199	BGIBMGA005488	8	1993	13.9	20.7
scaffold144226	BGIBMGA011842	11	1993	13.3	20.2
scaffold14424	BGIBMGA004699	22	4644	13.3	22
scaffold14425	BGIBMGA007517	15	4644	12.4	22.6
scaffold144398	BGIBMGA000957	13	1992	17	27
scaffold1445	BGIBMGA002450	9	17054	13.1	30
scaffold144541	BGIBMGA008982	3	1991	18.3	23.5
scaffold1447024	BGIBMGA002244	26	325	8.1	12.1
scaffold14478	BGIBMGA009251	14	4639	12.1	22.5
scaffold14485	BGIBMGA004905	25	4639	12.1	19.6
scaffold14487	BGIBMGA013410	27	4638	15.5	25
scaffold1448816	BGIBMGA004903	25	324	12.8	16.4
scaffold144959	BGIBMGA004491	20	1988	8.3	11.1
scaffold144970	BGIBMGA008435	18	1988	11.5	22.3
scaffold144997	BGIBMGA001981	19	3234	14.4	25.5
scaffold145038	BGIBMGA010373	12	1988	15.9	26
scaffold145046	BGIBMGA005444	8	1988	15.9	23.3
scaffold145132	BGIBMGA005182	12	1987	12.2	26
scaffold145206	BGIBMGA007606	15	1987	10.7	15.9
scaffold1452159	BGIBMGA008693	7	322	4.5	2.4
scaffold1452427	BGIBMGA001079	13	322	6.3	15.8
scaffold1453775	BGIBMGA003518	5	322	30.2	31
scaffold145421	BGIBMGA009604	24	1985	8.2	15.2
scaffold145552	BGIBMGA001154	13	1985	17.7	24.4
scaffold1456012	BGIBMGA004112	19	321	2.1	8.3
scaffold145633	BGIBMGA012122	11	3476	16.1	28
scaffold14566	BGIBMGA006105	4	4630	18	27
scaffold145699	BGIBMGA009854	8	1984	14.1	20.6
scaffold1457	BGIBMGA006581	10	10107	17.1	30
scaffold1457032	BGIBMGA008433	18	321	2.6	10.2
scaffold145710	BGIBMGA005203	12	1984	11.9	20.6
scaffold14572	BGIBMGA010386	12	4630	11	26
scaffold145753	BGIBMGA001426	21	1983	14.6	24
scaffold145781	BGIBMGA003314	15	1983	13.5	25
scaffold1460	BGIBMGA006646	10	8826	16	24
scaffold146008	BGIBMGA004021	19	1982	13.6	21.2
scaffold1460119	BGIBMGA001648	11	319	8.5	19.2
scaffold146034	BGIBMGA000710	1	1982	15.9	13.9
scaffold146093	BGIBMGA013046	16	1981	8.5	17.8
scaffold146095	BGIBMGA008690	7	1981	7.2	10.8
scaffold146135	BGIBMGA012694	22	1981	19.1	20.3
scaffold146158	BGIBMGA000751	25	1981	9.5	15.7
scaffold146170	BGIBMGA004815	25	1981	9.9	12.7
scaffold14618	BGIBMGA012566	9	5904	10.6	22
scaffold146190	BGIBMGA002931	10	3673	20.6	34
scaffold146237	BGIBMGA012939	16	2451	17.4	29
scaffold1463	BGIBMGA005199	12	8819	21.3	31
scaffold146335	BGIBMGA001537	21	1980	11.1	15.8
scaffold146419	BGIBMGA011073	23	1979	13.3	23.4
scaffold146427	BGIBMGA002785	10	1979	9.3	15.6
scaffold1464783	BGIBMGA006026	4	318	7	18.7
scaffold1464850	BGIBMGA010641	12	318	7.8	11.6
scaffold146497	BGIBMGA002596	5	1979	12.6	20.1
scaffold1465398	BGIBMGA008897	3	317	11.6	14.6
scaffold146552	BGIBMGA001312	23	1979	17.1	23.7
scaffold14657	BGIBMGA001566	21	5796	17.9	27
scaffold146576	BGIBMGA001195	13	3533	10.4	18.5
scaffold1465892	BGIBMGA010065	7	317	7.8	10
scaffold1466209	BGIBMGA004308	20	317	0	0
scaffold146654	BGIBMGA003145	4	1978	17.7	28
scaffold14666	BGIBMGA007839	15	5415	8.9	23
scaffold14668	BGIBMGA001468	21	4620	14.3	22.9
scaffold146706	BGIBMGA005460	8	1978	15	21.4
scaffold146738	BGIBMGA004034	19	2402	14.2	24.9
scaffold14678	BGIBMGA009268	14	4619	9.3	14.1
scaffold1468	BGIBMGA008850	3	8814	17.6	31
scaffold146804	BGIBMGA002802	10	1977	15.9	24
scaffold1469190	BGIBMGA011931	11	316	5.2	27.9
scaffold146949	BGIBMGA012810	16	1976	10.5	20.7
scaffold14701	BGIBMGA004606	27	4617	14.1	25.1
scaffold1470408	BGIBMGA000696	1	587	5.1	9.6
scaffold147081	BGIBMGA003195	4	1975	17.1	19.4
scaffold14710	BGIBMGA007883	15	4616	17.3	30
scaffold147136	BGIBMGA013663	20	1975	8.8	22.1
scaffold147180	BGIBMGA004376	20	2268	6.3	11.9
scaffold14719	BGIBMGA012108	11	4615	16	25.4
scaffold1472	BGIBMGA010155	7	9200	16.9	25.3
scaffold14724	BGIBMGA004696	22	4614	15.6	25
scaffold14727	BGIBMGA012526	9	4614	14.1	31
scaffold1473001	BGIBMGA006814	10	588	10.2	24.9
scaffold147332	BGIBMGA005797	5	2736	19.6	37
scaffold147539	BGIBMGA013076	16	1973	15.6	23.1
scaffold14755	BGIBMGA010758	26	4613	17.1	25
scaffold147557	BGIBMGA009097	3	2450	10.1	18.9
scaffold147558	BGIBMGA002012	1	1973	14.4	13.8
scaffold147567	BGIBMGA000560	1	1972	13.1	11.6
scaffold14763	BGIBMGA001857	19	4612	19	32
scaffold147638	BGIBMGA012571	9	1972	10.3	14.5
scaffold14767	BGIBMGA005499	8	4612	14.9	23.9
scaffold14770	BGIBMGA011608	11	4612	11.9	21.1
scaffold14774	BGIBMGA008201	24	4611	21.9	29
scaffold147745	BGIBMGA011304	23	3263	19.8	30
scaffold147752	BGIBMGA002922	10	3156	13.8	21.8
scaffold147796	BGIBMGA001706	11	1971	10.5	26
scaffold14783	BGIBMGA000103	24	11306	15.5	25.8
scaffold1478538	BGIBMGA006577	10	312	10.8	11.2
scaffold14786	BGIBMGA013349	27	4611	13.2	18.1
scaffold14787	BGIBMGA012125	11	4611	16.6	29
scaffold147898	BGIBMGA011226	23	1971	12.9	20.1
scaffold14790	BGIBMGA011251	23	4610	13.2	26
scaffold147921	BGIBMGA012141	24	1970	12.3	17.2
scaffold148004	BGIBMGA012105	11	1970	12.9	22.7
scaffold148023	BGIBMGA003038	4	1970	13	20.6
scaffold14810	BGIBMGA005616	17	4609	15.5	23.4
scaffold148160	BGIBMGA008401	18	2205	13.4	17.6
scaffold148255	BGIBMGA011372	23	1968	13.6	27
scaffold148279	BGIBMGA007033	17	1968	13.4	24
scaffold148281	BGIBMGA011505	23	1968	16.5	31
scaffold148356	BGIBMGA006092	4	1968	14.4	21.6
scaffold148470	BGIBMGA002732	5	4249	14.1	27
scaffold1484853	BGIBMGA013052	16	310	0	0
scaffold148528	BGIBMGA009901	8	4173	15.4	25
scaffold1485638	BGIBMGA003768	4	310	5.3	3.5
scaffold14861	BGIBMGA000069	24	4605	8.3	13.8
scaffold148650	BGIBMGA013824	28	1966	15.3	21.1
scaffold148679	BGIBMGA002877	10	1966	15	25.8
scaffold148904	BGIBMGA003582	5	1965	12.1	22
scaffold148936	BGIBMGA013855	28	2227	15.2	34
scaffold149083	BGIBMGA001829	11	1964	16.6	19.5
scaffold149084	BGIBMGA001536	21	1964	24	29
scaffold149086	BGIBMGA013931	28	1964	12	14.9
scaffold14909	BGIBMGA013463	6	4599	13.5	26.7
scaffold14910	BGIBMGA010186	7	4599	17.4	26
scaffold149112	BGIBMGA013625	6	2725	14.5	26
scaffold149138	BGIBMGA011794	11	1963	8.7	13.5
scaffold149148	BGIBMGA013342	27	1963	9	15.4
scaffold14917	BGIBMGA003862	1	4599	15.6	12.2
scaffold149190	BGIBMGA009911	8	1963	14.5	25
scaffold149283	BGIBMGA000365	22	1963	13	15.8
scaffold1493	BGIBMGA005493	8	8786	361	540
scaffold149362	BGIBMGA001754	11	1962	9.9	11.4
scaffold14948	BGIBMGA003041	4	4596	17.1	26
scaffold149514	BGIBMGA010569	12	2698	11.4	22.9
scaffold149583	BGIBMGA003662	5	1961	12.6	20.3
scaffold1496350	BGIBMGA005086	25	306	10.7	33
scaffold149642	BGIBMGA005145	25	1960	18.2	29
scaffold149684	BGIBMGA004540	27	4199	13.6	23.2
scaffold14973	BGIBMGA006939	10	4793	20.4	31
scaffold149744	BGIBMGA013089	16	1960	5.9	16.4
scaffold149745	BGIBMGA007081	17	1960	15.4	24.3
scaffold14982	BGIBMGA011870	11	16694	1	50
scaffold1498966	BGIBMGA009522	14	305	6.7	10.7
scaffold1499	BGIBMGA009974	22	14949	0	57
scaffold1499	BGIBMGA011887	11	14949	0	57
scaffold14995	BGIBMGA010524	12	4921	18.6	30
scaffold15001	BGIBMGA002495	9	4591	14.6	22.7
scaffold1500175	BGIBMGA010322	12	305	13.2	14.7
scaffold15008	BGIBMGA010032	7	4806	14.9	25
scaffold1501071	BGIBMGA008802	3	305	1.7	5.9
scaffold150377	BGIBMGA000144	24	2300	17.3	23.4
scaffold15043	BGIBMGA012021	11	4930	17.9	32
scaffold1504682	BGIBMGA000662	1	304	1	0
scaffold1505143	BGIBMGA010326	12	303	2	4.2
scaffold150523	BGIBMGA002365	21	1955	16.5	28.7
scaffold150671	BGIBMGA007132	17	2375	12.2	18.3
scaffold150800	BGIBMGA012555	9	1953	8.7	16
scaffold15093	BGIBMGA011611	11	4581	18.4	28
scaffold150951	BGIBMGA003358	15	1953	13.3	17.1
scaffold151	BGIBMGA005861	12	14475	16.4	27
scaffold151017	BGIBMGA012446	21	1952	14.3	27
scaffold151134	BGIBMGA013843	28	1952	12.5	20.2
scaffold151171	BGIBMGA006931	10	1951	12.3	18.4
scaffold151223	BGIBMGA008636	7	1951	17.1	31
scaffold151229	BGIBMGA005424	8	1951	14.5	22
scaffold151240	BGIBMGA013544	5	1951	14.8	24.7
scaffold151261	BGIBMGA012741	22	1951	9.4	12.6
scaffold151345	BGIBMGA001484	21	1950	11.7	20.4
scaffold151512	BGIBMGA005977	4	1950	14.6	26.7
scaffold151517	BGIBMGA003174	4	1950	13.5	28
scaffold15159	BGIBMGA007140	17	4575	13.8	22.7
scaffold151617	BGIBMGA010521	12	1949	6.3	19.7
scaffold15164	BGIBMGA011554	23	4575	25.6	22.5
scaffold151664	BGIBMGA000697	1	1949	13.9	12.7
scaffold151781	BGIBMGA009443	14	1948	20.5	20.9
scaffold151805	BGIBMGA005936	4	2166	12.8	27
scaffold151852	BGIBMGA001832	11	1948	15.5	19.8
scaffold1518593	BGIBMGA005961	4	299	1.1	5.9
scaffold151881	BGIBMGA010927	22	1948	16.4	22.9
scaffold151941	BGIBMGA007970	15	1947	13.5	32
scaffold151995	BGIBMGA001037	13	2867	13.8	25.7
scaffold15207	BGIBMGA006112	4	4956	19.3	34
scaffold1521743	BGIBMGA009658	2	298	1.9	8.8
scaffold152297	BGIBMGA013428	27	1945	12.8	24.3
scaffold1523604	BGIBMGA002838	10	298	3.9	7.9
scaffold1524	BGIBMGA000769	25	8726	18.3	25
scaffold152414	BGIBMGA002675	5	3561	14.3	24.7
scaffold1525123	BGIBMGA013133	16	297	13.2	9.9
scaffold15259	BGIBMGA002422	9	12385	15.7	25
scaffold1527	BGIBMGA009120	20	8725	16.6	27
scaffold1527183	BGIBMGA006474	6	297	11.2	17.8
scaffold152753	BGIBMGA010593	12	1942	16.6	28
scaffold152761	BGIBMGA008249	18	1942	13.2	27
scaffold152877	BGIBMGA002208	6	5848	14.9	25
scaffold1530	BGIBMGA000724	1	8721	13.8	23.1
scaffold153008	BGIBMGA011529	23	1941	9.7	16.5
scaffold153015	BGIBMGA013823	28	1941	11.5	19.5
scaffold153053	BGIBMGA006328	6	3342	13.7	24.4
scaffold15308	BGIBMGA011329	23	4561	15.1	22.2
scaffold1531	BGIBMGA001575	21	8721	17.7	27
scaffold15311	BGIBMGA000494	1	5026	14.7	12.9
scaffold153213	BGIBMGA007943	15	1940	11.1	19.6
scaffold153228	BGIBMGA011106	23	1940	9	19.7
scaffold153364	BGIBMGA012920	16	1939	15.2	23.5
scaffold153410	BGIBMGA001540	21	1938	14.8	23.5
scaffold153449	BGIBMGA002917	10	1938	15.1	22
scaffold153464	BGIBMGA006402	6	1938	11.7	19.3
scaffold153573	BGIBMGA004913	25	1937	12.9	15
scaffold153634	BGIBMGA010792	26	1937	16.5	21.6
scaffold1537	BGIBMGA012515	9	8713	17.4	24.7
scaffold153916	BGIBMGA006162	4	1936	17.1	27
scaffold1540139	BGIBMGA012170	24	293	4.6	15.8
scaffold154082	BGIBMGA004620	27	1934	12.2	15.9
scaffold154117	BGIBMGA009589	24	6155	14.2	20.7
scaffold154233	BGIBMGA007909	15	1934	7.5	21.3
scaffold1542537	BGIBMGA007757	15	292	8.7	13.7
scaffold1542837	BGIBMGA003625	5	292	6.1	13.4
scaffold154298	BGIBMGA001915	19	1933	10.6	17.6
scaffold154315	BGIBMGA004064	19	1933	11.9	19.4
scaffold154324	BGIBMGA000566	1	1933	10.1	15.9
scaffold15434	BGIBMGA007792	15	4550	13.2	23.4
scaffold154450	BGIBMGA005326	8	1933	16.9	32
scaffold154476	BGIBMGA003028	4	1932	9	12.7
scaffold1544914	BGIBMGA009129	20	292	9.4	21.6
scaffold1545473	BGIBMGA002401	9	292	10.8	4.9
scaffold154579	BGIBMGA005892	12	1932	12.6	21
scaffold15475	BGIBMGA011062	23	6689	14.6	24.2
scaffold1547773	BGIBMGA008606	7	291	6.5	9
scaffold1549300	BGIBMGA000897	13	291	8.2	14.6
scaffold155092	BGIBMGA007962	15	1929	11.3	20.9
scaffold155240	BGIBMGA004174	19	1928	9.3	25
scaffold155292	BGIBMGA002074	1	1928	10.8	10.9
scaffold1552951	BGIBMGA008327	18	290	34	44
scaffold15530	BGIBMGA006982	17	4541	13.3	23.8
scaffold15541	BGIBMGA006330	6	4540	11.7	22.2
scaffold155417	BGIBMGA010562	12	1927	11.8	19.9
scaffold155418	BGIBMGA013550	4	1927	14.6	19.8
scaffold15549	BGIBMGA010948	22	4539	17.5	27
scaffold155507	BGIBMGA007201	21	1927	12.7	21.9
scaffold155526	BGIBMGA006226	4	1927	8.5	10.3
scaffold155568	BGIBMGA011660	11	1927	15.2	24.3
scaffold15565	BGIBMGA008389	18	4538	16	22.8
scaffold155651	BGIBMGA013226	16	3584	17.2	33
scaffold15572	BGIBMGA006746	10	4536	15.8	22.1
scaffold155888	BGIBMGA007507	15	3105	11.8	21.6
scaffold1559699	BGIBMGA008682	7	288	11	14.6
scaffold1560466	BGIBMGA005353	8	288	2.5	2.8
scaffold156070	BGIBMGA003209	4	1924	17.5	24.6
scaffold156148	BGIBMGA000060	26	2526	17.3	21.6
scaffold156164	BGIBMGA001604	11	1923	4.7	6.3
scaffold1562047	BGIBMGA010327	12	287	11.2	20.8
scaffold15624	BGIBMGA010501	12	4532	19.1	27
scaffold15625	BGIBMGA005559	17	4532	18.3	24.7
scaffold156259	BGIBMGA010513	12	1923	16	25.4
scaffold156332	BGIBMGA005061	25	1922	15.1	26.6
scaffold156344	BGIBMGA001350	2	2793	14.4	21.8
scaffold15637	BGIBMGA006134	4	5305	20.1	33
scaffold15649	BGIBMGA008248	18	4529	14	20.9
scaffold1565282	BGIBMGA007218	17	286	0	0
scaffold15653	BGIBMGA001732	11	4529	14.5	24
scaffold156538	BGIBMGA009690	2	1921	3.8	12.1
scaffold156562	BGIBMGA004674	22	1921	9.6	15.6
scaffold1566444	BGIBMGA013595	6	286	14.2	27
scaffold1566624	BGIBMGA000562	1	286	11.1	5.2
scaffold156734	BGIBMGA004390	20	1920	17	28
scaffold15674	BGIBMGA010225	7	4527	14.4	19.8
scaffold156900	BGIBMGA008893	3	1919	18	28
scaffold156973	BGIBMGA004988	25	2337	18.2	22
scaffold157000	BGIBMGA006932	10	1919	18.4	28
scaffold15707	BGIBMGA001144	13	4524	22.9	30
scaffold1571	BGIBMGA002619	5	8676	15.3	25
scaffold157125	BGIBMGA003367	15	1918	9	16.3
scaffold157146	BGIBMGA009648	2	1918	11	21
scaffold157175	BGIBMGA001942	19	1918	10.2	23
scaffold157215	BGIBMGA000057	26	1918	10.2	13.8
scaffold15722	BGIBMGA007656	15	4523	16	27.5
scaffold157320	BGIBMGA007550	15	1917	10.8	16
scaffold1573516	BGIBMGA010139	7	284	11	23
scaffold1574378	BGIBMGA008325	18	284	7.7	6.4
scaffold157446	BGIBMGA005437	8	1916	16.6	17.6
scaffold157517	BGIBMGA008563	18	1916	17.6	24.6
scaffold15755	BGIBMGA004686	22	4521	13.8	21.4
scaffold157683	BGIBMGA013167	16	1915	17.4	15.3
scaffold15773	BGIBMGA011986	11	4519	13.4	24
scaffold157778	BGIBMGA013254	16	1915	5.3	7.1
scaffold1578	BGIBMGA006020	4	9407	14.3	26
scaffold157810	BGIBMGA012142	24	1914	4.3	25
scaffold15785	BGIBMGA001530	21	4517	14.7	23.7
scaffold158015	BGIBMGA007451	3	1913	10.1	16.1
scaffold158016	BGIBMGA009122	20	1913	18.2	26.8
scaffold158038	BGIBMGA006711	10	2459	13.7	18.4
scaffold15819	BGIBMGA005600	17	4513	15.8	24.9
scaffold1583390	BGIBMGA009619	24	282	4.8	13.8
scaffold158364	BGIBMGA008317	18	1912	10	18.5
scaffold158386	BGIBMGA013777	28	1912	10	21
scaffold158420	BGIBMGA005448	8	1911	12.1	26
scaffold158462	BGIBMGA002343	26	1911	15	20.5
scaffold158495	BGIBMGA005016	25	1911	15.5	24.4
scaffold1586	BGIBMGA005519	8	8658	15	25.8
scaffold1586703	BGIBMGA010980	23	281	5.4	6.7
scaffold158693	BGIBMGA004967	25	1910	13	18.1
scaffold1587	BGIBMGA010382	12	10325	15.7	27
scaffold158726	BGIBMGA010647	12	1910	11.4	26
scaffold158747	BGIBMGA007710	15	1910	10.7	18.7
scaffold158787	BGIBMGA010283	7	1909	7.9	19.5
scaffold15894	BGIBMGA006985	17	4507	15.4	26
scaffold158991	BGIBMGA005407	8	1908	18.5	24
scaffold1590	BGIBMGA009370	14	8654	17.9	28
scaffold159074	BGIBMGA005719	27	1908	15.6	22.6
scaffold159105	BGIBMGA001248	13	3728	8.9	24
scaffold15914	BGIBMGA005051	25	7030	16.4	29
scaffold15917	BGIBMGA003468	5	5132	15.3	27
scaffold15921	BGIBMGA002294	26	4503	16.3	29
scaffold1593301	BGIBMGA007675	15	280	6.6	14.3
scaffold159356	BGIBMGA006964	10	1906	14.8	17.8
scaffold159406	BGIBMGA007722	15	1906	16.9	17.1
scaffold159408	BGIBMGA010594	12	1906	14.9	23
scaffold1594159	BGIBMGA005158	25	280	9.5	22
scaffold159469	BGIBMGA004107	19	1906	14.2	20.3
scaffold15953	BGIBMGA002316	26	4500	11.6	20.6
scaffold15976	BGIBMGA009373	14	6315	16	24
scaffold15978	BGIBMGA005308	8	4498	14.5	22.2
scaffold159947	BGIBMGA003211	4	1903	14.7	30
scaffold15998	BGIBMGA012127	11	4495	12.6	23.6
scaffold160	BGIBMGA005204	12	23040	16.1	26
scaffold16011	BGIBMGA010926	22	8482	13.3	24.6
scaffold16018	BGIBMGA012506	9	4494	15	23.8
scaffold1602	BGIBMGA003943	17	12562	16.4	26
scaffold160257	BGIBMGA002879	10	2981	19.3	35
scaffold1603629	BGIBMGA003564	5	278	4.1	4
scaffold1604	BGIBMGA012455	9	8634	14.5	21
scaffold160417	BGIBMGA012354	1	1900	15.8	14.9
scaffold160459	BGIBMGA012853	16	1900	11.9	16.4
scaffold160486	BGIBMGA008915	3	2966	15.8	22.6
scaffold160575	BGIBMGA008820	3	1899	12.6	18.3
scaffold1605959	BGIBMGA013645	6	277	3.6	6.6
scaffold16061	BGIBMGA001025	13	4489	14.7	22.9
scaffold160666	BGIBMGA001104	13	1899	6.6	15.4
scaffold1606802	BGIBMGA000025	26	277	3.4	2.4
scaffold16069	BGIBMGA009829	8	4488	18.3	26.9
scaffold16077	BGIBMGA008412	18	4488	12.5	21.9
scaffold16085	BGIBMGA013346	27	4487	11.3	20.4
scaffold1609	BGIBMGA003546	5	11449	16.6	29
scaffold16110	BGIBMGA010942	22	4485	18.5	28
scaffold161102	BGIBMGA005414	8	1896	13.9	21.6
scaffold161163	BGIBMGA000092	24	1896	14.9	21.6
scaffold16121	BGIBMGA010182	7	5699	16.2	23
scaffold161292	BGIBMGA012987	16	1895	9	18.3
scaffold16134	BGIBMGA002969	4	4482	13.7	26
scaffold161366	BGIBMGA003703	5	1895	13.3	23
scaffold16138	BGIBMGA013450	6	4482	10	17.1
scaffold1614020	BGIBMGA012227	1	275	0	2
scaffold1615	BGIBMGA003543	5	10224	16.3	26
scaffold161512	BGIBMGA000177	17	1894	14.1	23.7
scaffold16155	BGIBMGA014159	20	4480	12.4	19.8
scaffold161591	BGIBMGA013454	6	1894	15	24.1
scaffold161598	BGIBMGA003069	4	1894	18.8	27
scaffold1616	BGIBMGA006920	10	8904	17.2	24.7
scaffold1616401	BGIBMGA000944	13	275	0	0
scaffold1616831	BGIBMGA000704	1	275	3	4.5
scaffold161768	BGIBMGA008870	3	1893	12.8	22.8
scaffold16188	BGIBMGA003018	4	4478	20.8	31
scaffold161908	BGIBMGA007932	15	2275	12.8	24
scaffold16209	BGIBMGA002034	1	4476	19.6	20.4
scaffold16216	BGIBMGA001551	21	4476	13.2	20.6
scaffold1621737	BGIBMGA010518	12	274	12.9	23
scaffold162188	BGIBMGA005022	25	1890	13.5	25
scaffold16224	BGIBMGA007005	17	4475	16.1	26
scaffold16225	BGIBMGA007362	3	4475	15.8	20
scaffold162277	BGIBMGA007196	21	1890	10.2	17.2
scaffold162295	BGIBMGA012339	1	1890	12	10.9
scaffold16245	BGIBMGA013126	16	4474	11.9	21
scaffold162477	BGIBMGA003588	5	1889	7.5	14.3
scaffold162521	BGIBMGA009395	14	1889	19.9	24.3
scaffold162528	BGIBMGA001209	13	1889	11.4	20.8
scaffold162599	BGIBMGA014142	20	1888	11	14.6
scaffold162843	BGIBMGA008169	24	1887	9.8	16.5
scaffold16286	BGIBMGA010473	12	4470	16.2	23.7
scaffold162898	BGIBMGA004202	19	1887	12	23.6
scaffold163011	BGIBMGA014132	8	1886	14.4	23.7
scaffold16311	BGIBMGA010272	7	4468	17.2	26
scaffold1631221	BGIBMGA005992	4	272	7.3	6.4
scaffold16314	BGIBMGA012507	9	4467	11	16.3
scaffold16316	BGIBMGA004797	25	4467	13.3	27
scaffold1631930	BGIBMGA013822	28	272	1.9	11.6
scaffold1632	BGIBMGA002977	4	8608	16.1	23.4
scaffold1632011	BGIBMGA013210	16	272	0	0
scaffold163229	BGIBMGA013134	16	2220	12.9	17.4
scaffold163293	BGIBMGA003401	15	1885	16.2	20.5
scaffold1633	BGIBMGA014227	8	8608	18	32
scaffold16333	BGIBMGA002051	1	4617	37.3	28
scaffold163351	BGIBMGA012198	24	1884	5.1	9.8
scaffold16347	BGIBMGA005715	27	4465	19.1	31
scaffold163486	BGIBMGA001398	21	1884	11.4	24.9
scaffold16349	BGIBMGA012482	9	4784	14.8	26
scaffold163496	BGIBMGA003811	24	1884	11	15.2
scaffold16352	BGIBMGA004307	20	5563	31.4	55
scaffold163543	BGIBMGA008857	3	1883	13.4	23.3
scaffold16358	BGIBMGA012472	9	4464	16	28
scaffold1636006	BGIBMGA010899	22	271	14	30
scaffold163636	BGIBMGA002543	9	1883	13.3	19.5
scaffold163638	BGIBMGA009636	2	1883	16	22.4
scaffold163669	BGIBMGA006274	6	1883	11	17.9
scaffold1636724	BGIBMGA013232	16	271	6.3	6.1
scaffold1637	BGIBMGA005636	17	8833	16.2	26
scaffold163702	BGIBMGA011478	23	1883	13.6	24
scaffold163762	BGIBMGA002139	1	2373	13.2	14.2
scaffold163905	BGIBMGA006055	4	1882	14.7	20.5
scaffold163920	BGIBMGA011190	23	1882	13.3	24
scaffold163932	BGIBMGA006465	6	1881	15.2	23.6
scaffold163972	BGIBMGA000173	17	1881	19.2	24.5
scaffold163975	BGIBMGA000440	22	1881	11.5	26
scaffold16401	BGIBMGA012136	11	4460	16	29
scaffold164044	BGIBMGA005187	12	1881	13.8	22.2
scaffold164101	BGIBMGA010414	12	1881	9.8	21.6
scaffold16411	BGIBMGA011141	23	4459	11.1	16.8
scaffold164229	BGIBMGA011198	23	1880	7.8	15.5
scaffold164332	BGIBMGA011572	23	1879	12.7	29
scaffold164407	BGIBMGA013613	6	1879	9.7	12.8
scaffold164419	BGIBMGA004779	25	1879	6.1	9.9
scaffold164442	BGIBMGA003795	4	1879	9.5	18.4
scaffold16470	BGIBMGA000121	24	4452	12.5	22
scaffold1647370	BGIBMGA002398	9	269	8.3	10
scaffold1648671	BGIBMGA005482	8	268	0	0
scaffold16500	BGIBMGA005858	12	4450	15.3	25.8
scaffold165124	BGIBMGA007271	17	1875	10.5	14.5
scaffold165243	BGIBMGA000758	25	1874	15	25
scaffold165412	BGIBMGA003997	19	1873	11.1	28
scaffold165414	BGIBMGA012837	16	1873	9.9	14.8
scaffold165525	BGIBMGA011562	23	1873	15.5	20.8
scaffold1656151	BGIBMGA006023	4	267	0	0
scaffold165657	BGIBMGA002837	10	1872	17.8	24
scaffold165883	BGIBMGA003183	4	3214	15.1	22.2
scaffold1659695	BGIBMGA011671	11	508	10.4	18.7
scaffold166019	BGIBMGA002968	4	1871	3.8	10.6
scaffold166037	BGIBMGA007482	3	1870	10.4	14.7
scaffold1661	BGIBMGA013368	27	16814	13.9	24
scaffold166117	BGIBMGA012109	11	2954	18.3	27
scaffold16613	BGIBMGA008442	18	4439	15.1	23
scaffold166167	BGIBMGA012700	22	3459	8.6	19.6
scaffold166230	BGIBMGA000419	22	1869	16	23
scaffold16626	BGIBMGA004701	22	4438	16.7	32
scaffold166313	BGIBMGA006426	6	1869	18	34
scaffold166318	BGIBMGA013680	20	1869	10.1	20.4
scaffold166359	BGIBMGA009379	14	1869	18	19.7
scaffold166464	BGIBMGA010090	7	1868	9.3	12.4
scaffold166499	BGIBMGA013123	16	1868	0	14.3
scaffold166526	BGIBMGA013701	13	1868	12.7	18
scaffold166607	BGIBMGA009602	24	1867	6.9	7.9
scaffold166634	BGIBMGA013353	27	1867	13.2	25
scaffold16668	BGIBMGA006378	6	4434	12.3	20.2
scaffold1667	BGIBMGA008998	3	10039	16.1	23.6
scaffold166769	BGIBMGA011326	23	1866	14.6	26
scaffold16679	BGIBMGA009514	14	4434	15.5	27
scaffold16688	BGIBMGA005679	17	4433	17.9	27
scaffold16689	BGIBMGA009321	14	8344	15.3	23.7
scaffold16691	BGIBMGA002167	15	4433	18	24.9
scaffold166948	BGIBMGA007293	17	1866	16.5	21.6
scaffold1669992	BGIBMGA010503	12	264	21.1	7.7
scaffold1670087	BGIBMGA007336	3	264	7	15.3
scaffold1671085	BGIBMGA008534	18	264	0	1
scaffold167131	BGIBMGA003610	5	1865	13.7	28
scaffold167174	BGIBMGA013320	1	1865	13.3	13.5
scaffold167224	BGIBMGA001373	2	1864	17.2	26
scaffold16730	BGIBMGA002617	5	4429	16.9	27
scaffold1674717	BGIBMGA010974	23	264	5.5	23.6
scaffold167567	BGIBMGA005356	8	1863	16.7	21.8
scaffold1677036	BGIBMGA012861	16	263	1.7	11
scaffold16772	BGIBMGA006476	6	6291	14.7	25.5
scaffold167756	BGIBMGA011626	11	1862	18.3	34
scaffold16776	BGIBMGA002847	10	4426	13.3	27
scaffold167779	BGIBMGA008373	18	1862	8.9	17.6
scaffold1678	BGIBMGA008497	18	8542	17.1	24.5
scaffold16792	BGIBMGA007549	15	4425	7.9	13.3
scaffold167996	BGIBMGA010492	12	1861	13.8	28
scaffold1680228	BGIBMGA010725	26	263	6.2	12.4
scaffold168026	BGIBMGA003469	5	2146	21.4	47
scaffold168041	BGIBMGA007638	15	1860	10	16.2
scaffold168154	BGIBMGA003023	4	3588	15.7	34
scaffold1682971	BGIBMGA002492	9	262	5.4	14.3
scaffold1683687	BGIBMGA003644	5	262	5.9	14
scaffold16838	BGIBMGA003951	17	4420	15	20.9
scaffold168384	BGIBMGA012859	16	1859	15.8	22
scaffold1684328	BGIBMGA005047	25	262	0	0
scaffold16851	BGIBMGA010472	12	4419	17.2	28.6
scaffold168564	BGIBMGA004713	22	1858	14.4	21
scaffold168568	BGIBMGA001186	13	1858	10.1	17.8
scaffold1686	BGIBMGA000305	22	8535	16	23.3
scaffold16863	BGIBMGA006158	4	4418	16.1	21.4
scaffold16871	BGIBMGA004949	25	5597	10.9	18.9
scaffold168712	BGIBMGA006406	6	2168	11.7	21.3
scaffold1687618	BGIBMGA003794	4	261	8.2	15.8
scaffold168790	BGIBMGA013085	16	2254	16.7	25.7
scaffold1687976	BGIBMGA009086	3	261	7.1	9.6
scaffold168916	BGIBMGA001852	19	1856	12.7	24
scaffold168973	BGIBMGA003626	5	1855	13.9	26.4
scaffold1690431	BGIBMGA013988	28	261	7.2	6
scaffold169181	BGIBMGA013080	16	1854	13.3	20.3
scaffold169218	BGIBMGA006916	10	3127	18.2	27
scaffold169293	BGIBMGA006896	10	1854	11	19
scaffold169309	BGIBMGA003238	2	1854	8.7	18.1
scaffold169318	BGIBMGA011783	11	1854	13.3	22.4
scaffold169343	BGIBMGA005388	8	1854	15.4	21.5
scaffold169351	BGIBMGA013780	28	1854	12.3	15.1
scaffold16940	BGIBMGA007974	15	4412	13.4	26.9
scaffold169445	BGIBMGA006376	6	1853	16	25.9
scaffold169487	BGIBMGA011413	23	2634	9	26.9
scaffold169753	BGIBMGA000140	24	1852	13.4	16.8
scaffold169758	BGIBMGA009724	2	1852	9.2	9.3
scaffold1698277	BGIBMGA013131	16	260	1	7.3
scaffold16983	BGIBMGA011666	11	4408	7.9	16.7
scaffold1698589	BGIBMGA009955	22	260	6.4	9.3
scaffold16989	BGIBMGA005751	5	4407	14.6	25
scaffold169913	BGIBMGA012496	9	1851	8.8	12
scaffold169960	BGIBMGA010463	12	1851	13	25
scaffold169965	BGIBMGA012982	16	1850	10	13.6
scaffold16997	BGIBMGA000544	1	4407	14	16.4
scaffold17004	BGIBMGA008992	3	4406	19	27
scaffold1700990	BGIBMGA002929	10	526	6.6	21.8
scaffold1701319	BGIBMGA000879	13	259	1.8	4.8
scaffold1701467	BGIBMGA000962	13	259	10.5	15.4
scaffold170284	BGIBMGA000853	13	1849	13.8	25
scaffold170388	BGIBMGA000684	1	2403	14	12.7
scaffold1704	BGIBMGA010538	12	8517	15.9	26.8
scaffold170428	BGIBMGA009801	2	1848	7.7	15.2
scaffold170437	BGIBMGA007270	17	1848	8.1	15.1
scaffold170581	BGIBMGA009057	3	1847	12.4	19.9
scaffold17064	BGIBMGA010148	7	4839	15.2	28
scaffold17066	BGIBMGA002937	10	4400	10.2	20.1
scaffold170807	BGIBMGA003883	1	1846	5.5	9.4
scaffold1709459	BGIBMGA012756	16	258	2	2.9
scaffold1710	BGIBMGA013598	6	18263	9.4	16.9
scaffold1710216	BGIBMGA000497	1	258	5.4	7.7
scaffold171053	BGIBMGA005377	8	1845	10.9	16.3
scaffold171061	BGIBMGA002988	4	1845	8.6	17.3
scaffold17107	BGIBMGA012759	16	6962	12.6	24.6
scaffold171126	BGIBMGA009258	14	1845	5.3	7.7
scaffold171127	BGIBMGA005176	25	1845	13.8	17.3
scaffold171182	BGIBMGA009243	14	1845	13.7	19.3
scaffold171227	BGIBMGA007456	3	1844	13	26
scaffold17124	BGIBMGA009009	3	4395	15.7	22.1
scaffold171403	BGIBMGA002951	4	2158	16	23.6
scaffold171512	BGIBMGA012991	16	1843	11.5	18.2
scaffold17157	BGIBMGA003554	5	4392	16	30
scaffold1716	BGIBMGA013492	5	8500	18.4	28
scaffold17180	BGIBMGA010377	12	4390	18.7	28
scaffold17181	BGIBMGA009419	14	4390	13.2	31
scaffold171831	BGIBMGA003632	5	1841	13.7	17.1
scaffold17192	BGIBMGA005988	4	4389	10.5	23.1
scaffold171961	BGIBMGA012852	16	1841	15.5	21.6
scaffold17200	BGIBMGA005406	8	4633	18.6	28
scaffold17219	BGIBMGA007044	17	4668	17.2	22.2
scaffold172199	BGIBMGA003194	4	2368	11.5	18.1
scaffold17223	BGIBMGA004658	11	4387	11.8	24.8
scaffold1722403	BGIBMGA007631	15	256	1.2	7.7
scaffold172251	BGIBMGA000709	1	1839	11.8	15.2
scaffold172303	BGIBMGA001594	21	1839	4.9	14.2
scaffold17235	BGIBMGA010171	7	4385	6.2	25
scaffold17244	BGIBMGA005416	8	4385	18.2	28
scaffold172448	BGIBMGA011479	23	1838	17.3	27.4
scaffold172549	BGIBMGA006120	4	1838	16	27
scaffold17263	BGIBMGA013311	24	4383	7.7	19
scaffold1727942	BGIBMGA014234	8	255	17.8	19.9
scaffold172857	BGIBMGA000966	13	1836	9.7	20.8
scaffold17289	BGIBMGA010797	26	4381	13.4	24
scaffold1729285	BGIBMGA000054	26	255	19.3	14.7
scaffold172977	BGIBMGA007797	15	1836	14.6	19.9
scaffold17305	BGIBMGA009316	14	4717	15.4	21
scaffold17306	BGIBMGA010831	26	4379	10.4	22.6
scaffold1730927	BGIBMGA004192	19	254	5.4	7.8
scaffold17312	BGIBMGA010110	7	4379	16.2	28
scaffold1731366	BGIBMGA013642	6	254	6.4	9.6
scaffold17318	BGIBMGA010520	12	4379	13	20.7
scaffold17321	BGIBMGA004573	27	4379	10.2	20.5
scaffold173214	BGIBMGA008390	18	1835	12.8	22
scaffold17341	BGIBMGA005544	17	4377	17.2	29
scaffold1735246	BGIBMGA007021	17	254	4.6	10.9
scaffold173591	BGIBMGA000496	1	1833	12.9	13.2
scaffold173605	BGIBMGA009933	8	2771	12.3	19.8
scaffold173709	BGIBMGA012561	9	1832	7.8	14.4
scaffold17371	BGIBMGA007774	15	4375	15	22.7
scaffold173844	BGIBMGA003540	5	1832	7.9	14.6
scaffold173883	BGIBMGA011675	11	1831	2.4	7.7
scaffold173895	BGIBMGA009848	8	1831	7.2	11.6
scaffold173927	BGIBMGA006817	10	1831	19.5	25
scaffold173951	BGIBMGA008102	9	2218	12.4	21.7
scaffold1739581	BGIBMGA010081	7	253	8.2	25
scaffold1740010	BGIBMGA012323	1	253	1.5	3.9
scaffold1742	BGIBMGA003776	4	8467	14.7	24.4
scaffold174254	BGIBMGA014178	20	1830	13.7	18.3
scaffold1742566	BGIBMGA004055	19	253	0	2
scaffold174389	BGIBMGA009524	14	1829	17.1	32
scaffold174455	BGIBMGA007059	17	1829	23.1	32
scaffold1745590	BGIBMGA002024	1	252	6.9	5.4
scaffold174574	BGIBMGA004337	20	1828	10.3	19.9
scaffold1746295	BGIBMGA011865	11	252	5.3	7.5
scaffold174630	BGIBMGA000770	25	2354	15	28
scaffold174658	BGIBMGA009521	14	1828	6.8	12.2
scaffold17474	BGIBMGA007817	15	4366	10.9	23.9
scaffold174819	BGIBMGA007510	15	1827	14.2	18.5
scaffold174820	BGIBMGA001559	21	1827	8.6	12.1
scaffold174850	BGIBMGA004863	25	1827	13.1	20.6
scaffold174867	BGIBMGA011586	23	1827	14	27.4
scaffold174874	BGIBMGA013877	28	1827	15.9	27
scaffold17492	BGIBMGA004442	20	4364	15.5	25
scaffold174923	BGIBMGA001071	13	3644	16.7	28
scaffold17494	BGIBMGA012095	11	4364	13.9	20.9
scaffold175122	BGIBMGA000630	1	1826	19.7	20.3
scaffold175142	BGIBMGA002158	15	1825	5.9	14.4
scaffold175295	BGIBMGA011744	11	1825	11.8	20.2
scaffold175420	BGIBMGA010178	7	1824	11.9	16.7
scaffold175537	BGIBMGA007052	17	1824	9.1	13.9
scaffold175568	BGIBMGA011370	23	1823	16.4	23.2
scaffold1756	BGIBMGA000894	13	8447	20.6	36
scaffold17561	BGIBMGA012778	16	4358	9.7	17.8
scaffold1757729	BGIBMGA003035	4	251	2	5
scaffold175792	BGIBMGA007324	3	1822	14	18.1
scaffold175909	BGIBMGA000927	13	1822	8.6	16.4
scaffold17591	BGIBMGA005684	17	4355	12	22.4
scaffold176021	BGIBMGA013562	4	3350	8.6	21.3
scaffold176166	BGIBMGA012492	9	2092	11.3	20.9
scaffold17617	BGIBMGA013508	5	6829	14.5	24.8
scaffold176195	BGIBMGA003192	4	1820	15	27
scaffold176226	BGIBMGA013122	16	1820	17.4	21.7
scaffold176309	BGIBMGA008575	18	1820	16.8	30
scaffold176345	BGIBMGA010595	12	1820	17.1	25
scaffold176372	BGIBMGA007262	17	1819	10.7	14.1
scaffold176454	BGIBMGA009993	7	4033	10	20.7
scaffold176457	BGIBMGA003601	5	1819	12.4	22.3
scaffold176462	BGIBMGA010130	7	1819	14.2	18.9
scaffold176489	BGIBMGA008726	7	1819	10.6	19.9
scaffold176536	BGIBMGA011963	11	1819	14	18.1
scaffold17654	BGIBMGA007629	15	4350	15.7	22.2
scaffold17659	BGIBMGA009688	2	4723	16.8	26
scaffold1766146	BGIBMGA006658	10	249	5.7	7.8
scaffold176665	BGIBMGA001711	11	1818	21.8	35
scaffold17677	BGIBMGA000783	25	8216	14	26
scaffold176829	BGIBMGA014194	20	2157	10	16.8
scaffold17685	BGIBMGA008496	18	4348	13.5	23.9
scaffold17691	BGIBMGA011301	23	4348	17.6	28
scaffold17696	BGIBMGA001928	19	4348	12.6	17.6
scaffold17703	BGIBMGA012807	16	6465	12.7	26
scaffold17706	BGIBMGA001977	19	4347	13.5	22.7
scaffold177106	BGIBMGA012373	21	2039	12.7	24
scaffold177139	BGIBMGA005091	25	1816	11.3	21
scaffold177207	BGIBMGA010525	12	1816	15.7	22
scaffold177231	BGIBMGA006388	6	1816	8.6	16.4
scaffold1772823	BGIBMGA001212	13	248	13	17.6
scaffold177351	BGIBMGA011803	11	1815	12.5	24.2
scaffold177368	BGIBMGA004141	19	3029	15.1	19.8
scaffold17748	BGIBMGA001495	21	4343	15	24
scaffold17748	BGIBMGA007194	21	4343	15	24
scaffold177620	BGIBMGA009959	22	1814	12.6	21.4
scaffold177773	BGIBMGA001870	19	1813	16.9	32
scaffold177778	BGIBMGA011297	23	2208	13.2	20.6
scaffold17791	BGIBMGA008571	18	4340	18.1	30
scaffold17793	BGIBMGA010333	12	4340	15.5	20.2
scaffold178031	BGIBMGA003269	2	1812	10.1	15.1
scaffold17804	BGIBMGA000473	22	8845	13.5	22.1
scaffold1781	BGIBMGA005255	8	8415	15.7	26
scaffold17810	BGIBMGA012550	9	4337	15.2	29
scaffold178135	BGIBMGA010016	7	1812	9.2	11
scaffold1781673	BGIBMGA008899	3	489	3.4	3.9
scaffold1782	BGIBMGA000392	22	8413	18.4	27
scaffold178212	BGIBMGA001545	21	1811	7.7	18
scaffold178221	BGIBMGA003750	5	1811	13.3	20.4
scaffold17830	BGIBMGA005200	12	4335	19.5	28
scaffold178330	BGIBMGA003441	15	2017	13.2	21
scaffold178481	BGIBMGA007068	17	1810	17.6	14.1
scaffold178501	BGIBMGA006081	4	2518	11.8	28
scaffold178563	BGIBMGA006056	4	1810	9.7	14.9
scaffold178603	BGIBMGA007920	15	2954	10.4	18.9
scaffold178634	BGIBMGA008567	18	1809	8.3	17.5
scaffold17864	BGIBMGA012629	19	4333	17.9	28
scaffold178766	BGIBMGA009235	14	1808	15.4	24
scaffold178779	BGIBMGA011136	23	1808	12.6	23.7
scaffold178964	BGIBMGA005325	8	2963	11.7	19.9
scaffold178986	BGIBMGA006878	10	3137	11.1	22
scaffold1790	BGIBMGA006882	10	8404	14	22.7
scaffold17907	BGIBMGA005925	4	6111	21.7	31
scaffold17917	BGIBMGA008391	18	4328	14.4	25
scaffold179195	BGIBMGA002414	9	1806	12.7	17.1
scaffold179258	BGIBMGA002528	9	2065	14.7	16.6
scaffold179267	BGIBMGA000136	24	2357	10.8	21.7
scaffold179275	BGIBMGA011964	11	1806	16.5	26.8
scaffold179294	BGIBMGA010019	7	1806	9.2	20.1
scaffold179329	BGIBMGA002394	9	1806	18.5	24
scaffold179433	BGIBMGA010304	12	1805	25	17.6
scaffold179576	BGIBMGA007076	17	1804	14.9	20.7
scaffold1795828	BGIBMGA007428	3	245	11.8	15.5
scaffold1796	BGIBMGA007035	17	8398	16.7	22.9
scaffold179708	BGIBMGA010810	26	1804	15.6	24.5
scaffold17976	BGIBMGA007903	15	4322	16.4	24.3
scaffold17978	BGIBMGA014106	8	4322	15.6	28
scaffold1798074	BGIBMGA013381	27	245	0	0
scaffold180024	BGIBMGA000542	1	1803	11.8	19.2
scaffold1800871	BGIBMGA014241	8	245	11.7	10.7
scaffold180123	BGIBMGA001809	11	3268	17.7	23.5
scaffold18018	BGIBMGA003746	5	4319	28	30
scaffold1802094	BGIBMGA006329	6	245	17.7	17.4
scaffold180221	BGIBMGA006976	17	1801	15.3	21.6
scaffold180260	BGIBMGA004796	25	1801	16.4	22.4
scaffold18027	BGIBMGA007833	15	4318	21.6	34
scaffold1804771	BGIBMGA002013	1	244	5	2
scaffold180506	BGIBMGA010481	12	1800	14.5	20.4
scaffold180590	BGIBMGA010229	7	1800	14.4	31
scaffold18080	BGIBMGA013458	6	4314	17.6	29
scaffold180859	BGIBMGA009039	3	1798	11.2	25.8
scaffold180957	BGIBMGA003006	4	2222	11.4	18.7
scaffold180973	BGIBMGA009808	2	1798	15.6	15.8
scaffold180981	BGIBMGA011740	11	1798	14.1	20.6
scaffold1810284	BGIBMGA000991	13	244	1	2
scaffold181034	BGIBMGA004206	19	1798	24.2	28
scaffold18105	BGIBMGA006082	4	4312	15.1	24.2
scaffold181229	BGIBMGA011015	23	1797	5.4	13.1
scaffold181250	BGIBMGA000334	22	1797	9	14.9
scaffold181362	BGIBMGA007130	17	1796	8.1	12.4
scaffold181388	BGIBMGA011983	11	1796	11.4	13.5
scaffold181412	BGIBMGA012327	1	1796	12.7	13.1
scaffold181437	BGIBMGA001263	13	1796	7.3	16
scaffold181460	BGIBMGA004392	20	1796	16.2	26.3
scaffold181473	BGIBMGA006357	6	1796	10.6	19.8
scaffold18150	BGIBMGA001223	13	4309	16.5	20.2
scaffold181583	BGIBMGA010415	12	3352	10.1	21.3
scaffold1816	BGIBMGA011416	23	10859	15.1	25
scaffold18167	BGIBMGA000348	22	4308	15.2	27
scaffold181809	BGIBMGA005920	4	1794	8.8	26
scaffold181878	BGIBMGA011658	11	1794	13.2	15.7
scaffold181983	BGIBMGA001110	13	1793	14.1	23.1
scaffold18202	BGIBMGA010018	7	4306	17.2	29
scaffold1820280	BGIBMGA011869	11	242	6.5	5.9
scaffold182089	BGIBMGA002947	4	1793	16.5	27
scaffold18218	BGIBMGA012230	1	4304	20.2	15.4
scaffold1822127	BGIBMGA012355	1	242	2	4.4
scaffold182218	BGIBMGA007476	3	1792	10.2	17.9
scaffold18225	BGIBMGA001528	21	4304	17.7	29
scaffold1824	BGIBMGA001470	21	10412	19.9	33
scaffold182503	BGIBMGA008392	18	1791	14.1	20
scaffold18253	BGIBMGA002544	9	4302	19	30
scaffold1825579	BGIBMGA002053	1	242	0	7.6
scaffold182597	BGIBMGA007971	15	1790	9.8	16.8
scaffold1826256	BGIBMGA003042	4	242	6.3	18.2
scaffold182811	BGIBMGA001031	13	1790	14.5	19.2
scaffold1828405	BGIBMGA011662	11	241	0	3.9
scaffold182901	BGIBMGA004303	20	1789	28	28
scaffold182926	BGIBMGA003702	5	1789	15.4	28
scaffold182979	BGIBMGA007532	15	1789	17.7	24.6
scaffold183	BGIBMGA011587	23	13914	17.9	27
scaffold1830	BGIBMGA009183	20	8356	14.9	24.6
scaffold183069	BGIBMGA002660	5	1788	15	27
scaffold18314	BGIBMGA008059	9	5011	18.4	29
[truncated: 5,547 more rows]
