# Supplementary material for: The deep conservation of the Lepidoptera Z chromosome suggests a non-canonical origin of the W
Source: Nat Commun. 2017 Nov 14;8:1486. doi: 10.1038/s41467-017-01663-5 (PMC5684275; doi:10.1038/s41467-017-01663-5)
Supplement: Supplementary file 17 — Supplementary Data 14 [file 41467_2017_1663_MOESM17_ESM.txt]

“Supplementary Data 14: Female and male coverage values of scaffolds assigned to B. mori chromosomes in L. lunatus.”
BmoriGene	ScaffoldName	ScaffoldSize	ScaffoldBestLoc	Fcov
BGIBMGA007362	JDSM01290713.1	7281	3	85.2
BGIBMGA005938	JDSM01354871.1	10760	4	51.7
BGIBMGA007518	JDSM01356102.1	4137	15	96.4
BGIBMGA007494	JDSM01362469.1	7615	15	54.6
BGIBMGA007632	JDSM01382531.1	4784	15	86.6
BGIBMGA007928	JDSM01385754.1	11196	15	89.7
BGIBMGA002509	JDSM01386570.1	5098	9	91.4
BGIBMGA010526	JDSM01400720.1	4994	12	83.7
BGIBMGA003106	JDSM01424354.1	3307	4	88.4
BGIBMGA008876	JDSM01424519.1	4929	3	91.2
BGIBMGA010819	JDSM01424713.1	1500	26	82.7
BGIBMGA007720	JDSM01425769.1	2242	15	90.4
BGIBMGA006085	JDSM01426403.1	1786	4	76.4
BGIBMGA010739	JDSM01426403.1	1786	26	76.4
BGIBMGA006390	JDSM01426931.1	2033	6	83.3
BGIBMGA009915	JDSM01426961.1	2165	8	82
BGIBMGA012390	JDSM01427096.1	1503	21	80.2
BGIBMGA009158	JDSM01427134.1	1988	20	56.2
BGIBMGA005360	JDSM01427424.1	2254	8	98.8
BGIBMGA005275	JDSM01427882.1	1799	8	85.4
BGIBMGA002570	JDSM01428266.1	3658	5	96.1
BGIBMGA007174	JDSM01428794.1	1756	21	81.2
BGIBMGA011806	JDSM01429057.1	5758	11	95.6
BGIBMGA011999	JDSM01429454.1	1898	11	83.7
BGIBMGA012495	JDSM01429881.1	2242	9	91.4
BGIBMGA003467	JDSM01430460.1	2671	5	96.4
BGIBMGA003672	JDSM01431488.1	3732	5	97.5
BGIBMGA011329	JDSM01431597.1	2982	23	73.9
BGIBMGA008954	JDSM01431946.1	2138	3	96.6
BGIBMGA006365	JDSM01433462.1	4816	6	90.8
BGIBMGA010335	JDSM01433464.1	7050	12	98
BGIBMGA004157	JDSM01433467.1	1876	19	87.9
BGIBMGA011072	JDSM01433467.1	1876	23	87.9
BGIBMGA009911	JDSM01433860.1	4281	8	95.3
BGIBMGA006489	JDSM01434280.1	2573	6	40.1
BGIBMGA010702	JDSM01434280.1	2573	26	40.1
BGIBMGA006807	JDSM01434315.1	1927	10	90.3
BGIBMGA003876	JDSM01434683.1	15825	1	9.4
BGIBMGA012328	JDSM01434683.1	15825	1	9.4
BGIBMGA010635	JDSM01434781.1	1802	12	80.7
BGIBMGA014121	JDSM01434843.1	2600	8	85.1
BGIBMGA004680	JDSM01436205.1	3004	22	91.9
BGIBMGA007616	JDSM01436495.1	5034	15	94.9
BGIBMGA000221	JDSM01436565.1	2387	22	84.1
BGIBMGA010941	JDSM01436643.1	3266	22	87.7
BGIBMGA009934	JDSM01436833.1	2095	8	87.8
BGIBMGA000478	JDSM01436961.1	6261	1	41.4
BGIBMGA000131	JDSM01437426.1	5317	24	102.8
BGIBMGA004178	JDSM01437459.1	2378	19	77.2
BGIBMGA014227	JDSM01437691.1	3393	8	93.5
BGIBMGA010638	JDSM01438252.1	1810	12	90.7
BGIBMGA002994	JDSM01438552.1	1569	4	92.8
BGIBMGA003173	JDSM01438552.1	1569	4	92.8
BGIBMGA010595	JDSM01438839.1	1532	12	85.5
BGIBMGA007976	JDSM01438848.1	1694	15	88.1
BGIBMGA010928	JDSM01439338.1	3404	22	85.2
BGIBMGA006788	JDSM01439375.1	2044	10	82.7
BGIBMGA008943	JDSM01439630.1	3496	3	87.5
BGIBMGA012304	JDSM01439800.1	1938	1	87.5
BGIBMGA005085	JDSM01440940.1	4403	25	93.2
BGIBMGA001302	JDSM01441842.1	2460	13	84.6
BGIBMGA008952	JDSM01442000.1	8219	3	103.1
BGIBMGA006260	JDSM01442186.1	2852	6	91.3
BGIBMGA010794	JDSM01442223.1	1952	26	81
BGIBMGA000855	JDSM01442260.1	2614	13	87.1
BGIBMGA005845	JDSM01442840.1	2081	12	85.4
BGIBMGA007036	JDSM01442872.1	3151	17	94.2
BGIBMGA003858	JDSM01443297.1	2107	1	87.4
BGIBMGA005589	JDSM01443679.1	4023	17	91.5
BGIBMGA012237	JDSM01444298.1	6828	1	49.6
BGIBMGA002412	JDSM01444588.1	6339	9	99.8
BGIBMGA004886	JDSM01444878.1	3289	25	87.5
BGIBMGA003998	JDSM01445002.1	4146	19	90.8
BGIBMGA007425	JDSM01445672.1	1859	3	78.7
BGIBMGA003021	JDSM01445736.1	2620	4	87.7
BGIBMGA008982	JDSM01445738.1	3751	3	85.8
BGIBMGA010472	JDSM01445831.1	5424	12	94.8
BGIBMGA006138	JDSM01446182.1	5996	4	90.9
BGIBMGA012794	JDSM01446566.1	2448	16	76.2
BGIBMGA002246	JDSM01446601.1	2524	26	91.5
BGIBMGA005876	JDSM01446816.1	2511	12	98.2
BGIBMGA013741	JDSM01447181.1	2663	28	82.1
BGIBMGA004758	JDSM01447182.1	6572	25	89.1
BGIBMGA014128	JDSM01447275.1	2102	8	96.1
BGIBMGA001494	JDSM01447342.1	1784	21	86.8
BGIBMGA003398	JDSM01447690.1	2068	15	84.6
BGIBMGA007523	JDSM01448549.1	2646	15	88.8
BGIBMGA012949	JDSM01448615.1	2431	16	82.5
BGIBMGA000016	JDSM01448802.1	2496	26	95.8
BGIBMGA009879	JDSM01449711.1	1576	8	77.5
BGIBMGA011564	JDSM01449895.1	1892	23	76.5
BGIBMGA009065	JDSM01449961.1	5805	3	92.2
BGIBMGA013199	JDSM01450058.1	5019	16	90.3
BGIBMGA002026	JDSM01450318.1	2050	1	83.8
BGIBMGA012231	JDSM01450318.1	2050	1	83.8
BGIBMGA002883	JDSM01450467.1	2390	10	95.3
BGIBMGA001895	JDSM01450694.1	1665	19	84.3
BGIBMGA002502	JDSM01450760.1	7905	9	101.1
BGIBMGA010673	JDSM01451207.1	2044	12	85
BGIBMGA004734	JDSM01451421.1	2774	22	86.6
BGIBMGA010538	JDSM01451675.1	7307	12	80.8
BGIBMGA012553	JDSM01452361.1	3695	9	97.6
BGIBMGA011789	JDSM01452458.1	2452	11	83.9
BGIBMGA000186	JDSM01452834.1	7506	2	46.1
BGIBMGA004140	JDSM01453190.1	4842	19	94.1
BGIBMGA011941	JDSM01453195.1	2077	11	88.7
BGIBMGA000475	JDSM01453412.1	1803	22	81.6
BGIBMGA006853	JDSM01453510.1	6815	10	92.4
BGIBMGA003502	JDSM01454166.1	1663	5	83.6
BGIBMGA009970	JDSM01454298.1	5134	22	103.2
BGIBMGA009443	JDSM01454324.1	1582	14	84.5
BGIBMGA009321	JDSM01454395.1	3548	14	85.8
BGIBMGA010751	JDSM01454727.1	2215	26	92.6
BGIBMGA008942	JDSM01455007.1	3943	3	90.7
BGIBMGA010229	JDSM01455319.1	1500	7	79.9
BGIBMGA003556	JDSM01455762.1	2646	5	91
BGIBMGA001935	JDSM01456258.1	6136	19	96.3
BGIBMGA000925	JDSM01456511.1	3679	13	91.8
BGIBMGA003910	JDSM01456764.1	4357	17	89.1
BGIBMGA011094	JDSM01457382.1	1711	23	69.8
BGIBMGA006870	JDSM01458476.1	2736	10	86.6
BGIBMGA001117	JDSM01458657.1	2407	13	75.1
BGIBMGA004980	JDSM01459253.1	2001	25	82.5
BGIBMGA007842	JDSM01459759.1	3735	15	104.2
BGIBMGA001209	JDSM01460643.1	1867	13	63.4
BGIBMGA008934	JDSM01460825.1	1774	3	90.2
BGIBMGA011196	JDSM01460921.1	1643	23	82.7
BGIBMGA002259	JDSM01461261.1	1935	26	86.7
BGIBMGA000643	JDSM01461289.1	5576	1	98.3
BGIBMGA000528	JDSM01461604.1	6817	1	97.7
BGIBMGA011845	JDSM01461996.1	1586	11	81.3
BGIBMGA003151	JDSM01462092.1	3877	4	88.4
BGIBMGA004896	JDSM01462124.1	2373	25	89.4
BGIBMGA002773	JDSM01463249.1	2305	10	88.6
BGIBMGA009900	JDSM01463249.1	2305	8	88.6
BGIBMGA010130	JDSM01463249.1	2305	7	88.6
BGIBMGA010499	JDSM01463655.1	2562	12	89.4
BGIBMGA000044	JDSM01464570.1	2274	26	74.6
BGIBMGA010858	JDSM01464753.1	7957	22	97.8
BGIBMGA010897	JDSM01464753.1	7957	22	97.8
BGIBMGA011626	JDSM01464789.1	4740	11	99.3
BGIBMGA002632	JDSM01464941.1	3288	5	54.8
BGIBMGA006276	JDSM01464941.1	3288	6	54.8
BGIBMGA007137	JDSM01465170.1	1568	17	80.4
BGIBMGA011343	JDSM01465174.1	5855	23	98.4
BGIBMGA007528	JDSM01465486.1	1517	15	88.6
BGIBMGA003113	JDSM01465702.1	2020	4	92.4
BGIBMGA000620	JDSM01465792.1	2076	1	86.8
BGIBMGA011935	JDSM01466327.1	1684	11	83
BGIBMGA007977	JDSM01466359.1	3317	15	76.3
BGIBMGA000319	JDSM01466579.1	3090	22	95.9
BGIBMGA011692	JDSM01466611.1	2652	11	85
BGIBMGA012346	JDSM01466732.1	7231	1	44.9
BGIBMGA010939	JDSM01467769.1	3329	22	68.2
BGIBMGA006223	JDSM01467954.1	2962	4	44.3
BGIBMGA001208	JDSM01468338.1	3346	13	94.4
BGIBMGA003489	JDSM01468889.1	2492	5	97.3
BGIBMGA000201	JDSM01468952.1	5176	19	91.9
BGIBMGA004109	JDSM01468952.1	5176	19	91.9
BGIBMGA012195	JDSM01469017.1	2331	24	92.4
BGIBMGA006943	JDSM01469162.1	3005	10	83.6
BGIBMGA006041	JDSM01469630.1	3979	4	95.5
BGIBMGA001149	JDSM01469755.1	3181	13	97.2
BGIBMGA000147	JDSM01469913.1	2887	24	92
BGIBMGA001391	JDSM01470296.1	1653	21	81.8
BGIBMGA002912	KK249877.1	548190	10	66.7
BGIBMGA002005	KK249878.1	624402	1	53.1
BGIBMGA012351	KK249878.1	624402	1	53.1
BGIBMGA010002	KK249879.1	443830	7	66.7
BGIBMGA004661	KK249881.1	447502	11	61.2
BGIBMGA004663	KK249881.1	447502	11	61.2
BGIBMGA008433	KK249881.1	447502	18	61.2
BGIBMGA002661	KK249882.1	525717	5	71.2
BGIBMGA002662	KK249882.1	525717	5	71.2
BGIBMGA003751	KK249882.1	525717	5	71.2
BGIBMGA003752	KK249882.1	525717	5	71.2
BGIBMGA002014	KK249883.1	444402	1	72.8
BGIBMGA004055	KK249883.1	444402	19	72.8
BGIBMGA013030	KK249883.1	444402	16	72.8
BGIBMGA013079	KK249883.1	444402	16	72.8
BGIBMGA013088	KK249883.1	444402	16	72.8
BGIBMGA013228	KK249883.1	444402	16	72.8
BGIBMGA013263	KK249883.1	444402	16	72.8
BGIBMGA013962	KK249883.1	444402	28	72.8
BGIBMGA003763	KK249886.1	409934	4	64
BGIBMGA003786	KK249886.1	409934	4	64
BGIBMGA008068	KK249886.1	409934	9	64
BGIBMGA002870	KK249889.1	335589	10	68.9
BGIBMGA011701	KK249889.1	335589	11	68.9
BGIBMGA011921	KK249889.1	335589	11	68.9
BGIBMGA011973	KK249889.1	335589	11	68.9
BGIBMGA011974	KK249889.1	335589	11	68.9
BGIBMGA004732	KK249891.1	366209	22	71
BGIBMGA004733	KK249891.1	366209	22	71
BGIBMGA010157	KK249892.1	410221	7	70.1
BGIBMGA010158	KK249892.1	410221	7	70.1
BGIBMGA010212	KK249892.1	410221	7	70.1
BGIBMGA010225	KK249892.1	410221	7	70.1
BGIBMGA010166	KK249893.1	303033	7	59.8
BGIBMGA010167	KK249893.1	303033	7	59.8
BGIBMGA010206	KK249893.1	303033	7	59.8
BGIBMGA010207	KK249893.1	303033	7	59.8
BGIBMGA003498	KK249896.1	335846	5	66.2
BGIBMGA002997	KK249897.1	284443	4	59.1
BGIBMGA002998	KK249897.1	284443	4	59.1
BGIBMGA003169	KK249897.1	284443	4	59.1
BGIBMGA007432	KK249897.1	284443	3	59.1
BGIBMGA000530	KK249900.1	367623	1	55.8
BGIBMGA000783	KK249902.1	340373	25	71.3
BGIBMGA006000	KK249903.1	330389	4	69.4
BGIBMGA006001	KK249903.1	330389	4	69.4
BGIBMGA006152	KK249903.1	330389	4	69.4
BGIBMGA006153	KK249903.1	330389	4	69.4
BGIBMGA008986	KK249903.1	330389	3	69.4
BGIBMGA001427	KK249904.1	298190	21	64.9
BGIBMGA001548	KK249904.1	298190	21	64.9
BGIBMGA007961	KK249904.1	298190	15	64.9
BGIBMGA012800	KK249904.1	298190	16	64.9
BGIBMGA011911	KK249908.1	264350	11	60.8
BGIBMGA003448	KK249909.1	311126	5	59.2
BGIBMGA003749	KK249909.1	311126	5	59.2
BGIBMGA003750	KK249909.1	311126	5	59.2
BGIBMGA013893	KK249910.1	289313	28	61.9
BGIBMGA013894	KK249910.1	289313	28	61.9
BGIBMGA002521	KK249911.1	455554	9	23.9
BGIBMGA005630	KK249912.1	331805	17	64.4
BGIBMGA008272	KK249912.1	331805	18	64.4
BGIBMGA011082	KK249913.1	387724	23	75.5
BGIBMGA008647	KK249914.1	240476	7	66.4
BGIBMGA009927	KK249915.1	219896	8	55.5
BGIBMGA006362	KK249917.1	287575	6	61.8
BGIBMGA009087	KK249919.1	361660	3	49.1
BGIBMGA013330	KK249919.1	361660	1	49.1
BGIBMGA013171	KK249920.1	254266	16	58.3
BGIBMGA000009	KK249922.1	297411	26	58.8
BGIBMGA009079	KK249923.1	286305	3	69.3
BGIBMGA004778	KK249924.1	280484	25	58.7
BGIBMGA013492	KK249925.1	227225	5	63.9
BGIBMGA013517	KK249925.1	227225	5	63.9
BGIBMGA002050	KK249926.1	685284	1	41.4
BGIBMGA012240	KK249926.1	685284	1	41.4
BGIBMGA009815	KK249929.1	247357	8	60.8
BGIBMGA011622	KK249932.1	325188	11	71.1
BGIBMGA011623	KK249932.1	325188	11	71.1
BGIBMGA011625	KK249932.1	325188	11	71.1
BGIBMGA011856	KK249932.1	325188	11	71.1
BGIBMGA006623	KK249934.1	242954	10	63.5
BGIBMGA005921	KK249938.1	257639	4	68.5
BGIBMGA006047	KK249938.1	257639	4	68.5
BGIBMGA006075	KK249938.1	257639	4	68.5
BGIBMGA003413	KK249942.1	287476	15	67.4
BGIBMGA007795	KK249942.1	287476	15	67.4
BGIBMGA013047	KK249942.1	287476	16	67.4
BGIBMGA012827	KK249945.1	226487	16	56.6
BGIBMGA013021	KK249945.1	226487	16	56.6
BGIBMGA004373	KK249949.1	210994	20	49.5
BGIBMGA009329	KK249949.1	210994	14	49.5
BGIBMGA003821	KK249950.1	226428	24	53
BGIBMGA005495	KK249951.1	261892	8	114.9
BGIBMGA007107	KK249952.1	268314	17	59.8
BGIBMGA013479	KK249953.1	230090	5	69.1
BGIBMGA013481	KK249953.1	230090	5	69.1
BGIBMGA013482	KK249953.1	230090	5	69.1
BGIBMGA013536	KK249953.1	230090	5	69.1
BGIBMGA013537	KK249953.1	230090	5	69.1
BGIBMGA009147	KK249956.1	213362	20	67.2
BGIBMGA013530	KK249956.1	213362	5	67.2
BGIBMGA008665	KK249957.1	190239	7	58.6
BGIBMGA008727	KK249957.1	190239	7	58.6
BGIBMGA003503	KK249958.1	299322	5	76
BGIBMGA003505	KK249958.1	299322	5	76
BGIBMGA001566	KK249960.1	328058	21	70.5
BGIBMGA007363	KK249961.1	339518	3	71.8
BGIBMGA000285	KK249962.1	220778	22	65.7
BGIBMGA011380	KK249965.1	217413	23	53
BGIBMGA003667	KK249967.1	300665	5	63.8
BGIBMGA013533	KK249967.1	300665	5	63.8
BGIBMGA008853	KK249969.1	230330	3	68.6
BGIBMGA008854	KK249969.1	230330	3	68.6
BGIBMGA004158	KK249972.1	275444	19	67.7
BGIBMGA004198	KK249972.1	275444	19	67.7
BGIBMGA006116	KK249972.1	275444	4	67.7
BGIBMGA007517	KK249982.1	158780	15	54
BGIBMGA006922	KK249985.1	225777	10	62
BGIBMGA000648	KK249989.1	257829	1	74.8
BGIBMGA004367	KK249991.1	234371	20	52.7
BGIBMGA000632	KK249995.1	322328	1	63.7
BGIBMGA000673	KK249995.1	322328	1	63.7
BGIBMGA008038	KK249995.1	322328	9	63.7
BGIBMGA009859	KK250002.1	193366	8	52.6
BGIBMGA006039	KK250004.1	242258	4	85.8
BGIBMGA006040	KK250004.1	242258	4	85.8
BGIBMGA006444	KK250008.1	291393	6	65.7
BGIBMGA010235	KK250009.1	201324	7	58.5
BGIBMGA011710	KK250011.1	206439	11	60.6
BGIBMGA011712	KK250011.1	206439	11	60.6
BGIBMGA011734	KK250011.1	206439	11	60.6
BGIBMGA011770	KK250011.1	206439	11	60.6
BGIBMGA011771	KK250011.1	206439	11	60.6
BGIBMGA008237	KK250013.1	197004	18	51.3
BGIBMGA008392	KK250013.1	197004	18	51.3
BGIBMGA007520	KK250015.1	181621	15	56.9
BGIBMGA011161	KK250015.1	181621	23	56.9
BGIBMGA008275	KK250016.1	224981	18	65.1
BGIBMGA008277	KK250016.1	224981	18	65.1
BGIBMGA008381	KK250016.1	224981	18	65.1
BGIBMGA010163	KK250018.1	216035	7	65.3
BGIBMGA010165	KK250018.1	216035	7	65.3
BGIBMGA010209	KK250018.1	216035	7	65.3
BGIBMGA012721	KK250019.1	234435	22	69.3
BGIBMGA007623	KK250021.1	202571	15	49.6
BGIBMGA001064	KK250024.1	223745	13	67
BGIBMGA006918	KK250024.1	223745	10	67
BGIBMGA006919	KK250024.1	223745	10	67
BGIBMGA006935	KK250024.1	223745	10	67
BGIBMGA006385	KK250025.1	255739	6	72.4
BGIBMGA013385	KK250029.1	236223	27	64.8
BGIBMGA000676	KK250030.1	183960	1	45.2
BGIBMGA007793	KK250030.1	183960	15	45.2
BGIBMGA010332	KK250030.1	183960	12	45.2
BGIBMGA000353	KK250031.1	217466	22	65.9
BGIBMGA012725	KK250031.1	217466	22	65.9
BGIBMGA009228	KK250033.1	177072	14	52.5
BGIBMGA010867	KK250036.1	224170	22	74.7
BGIBMGA010868	KK250036.1	224170	22	74.7
BGIBMGA003620	KK250037.1	249053	5	75
BGIBMGA011437	KK250040.1	185898	23	59.4
BGIBMGA006618	KK250041.1	224277	10	75.4
BGIBMGA006619	KK250041.1	224277	10	75.4
BGIBMGA006620	KK250041.1	224277	10	75.4
BGIBMGA006699	KK250041.1	224277	10	75.4
BGIBMGA003819	KK250042.1	174914	24	55.1
BGIBMGA010597	KK250044.1	233848	12	70.7
BGIBMGA007992	KK250049.1	214992	9	68.9
BGIBMGA005310	KK250050.1	187101	8	70
BGIBMGA009797	KK250051.1	186085	2	52.6
BGIBMGA009798	KK250051.1	186085	2	52.6
BGIBMGA010214	KK250052.1	214209	7	65.5
BGIBMGA007812	KK250054.1	169017	15	66.2
BGIBMGA003937	KK250057.1	236309	17	65.1
BGIBMGA003960	KK250057.1	236309	17	65.1
BGIBMGA013814	KK250060.1	265156	28	68.8
BGIBMGA003061	KK250067.1	252082	4	69.2
BGIBMGA003095	KK250067.1	252082	4	69.2
BGIBMGA007112	KK250070.1	188534	17	68.9
BGIBMGA012960	KK250070.1	188534	16	68.9
BGIBMGA013233	KK250070.1	188534	16	68.9
BGIBMGA013255	KK250070.1	188534	16	68.9
BGIBMGA012018	KK250071.1	224407	11	70.1
BGIBMGA002388	KK250072.1	233773	9	69.8
BGIBMGA002390	KK250072.1	233773	9	69.8
BGIBMGA002162	KK250074.1	171182	15	53.5
BGIBMGA013015	KK250077.1	172806	16	53.3
BGIBMGA000594	KK250078.1	541818	1	42.7
BGIBMGA000602	KK250078.1	541818	1	42.7
BGIBMGA004945	KK250078.1	541818	25	42.7
BGIBMGA005215	KK250078.1	541818	12	42.7
BGIBMGA010406	KK250078.1	541818	12	42.7
BGIBMGA003989	KK250081.1	216154	19	73.1
BGIBMGA004130	KK250081.1	216154	19	73.1
BGIBMGA000156	KK250082.1	185530	24	63.6
BGIBMGA000560	KK250082.1	185530	1	63.6
BGIBMGA003607	KK250082.1	185530	5	63.6
BGIBMGA007939	KK250082.1	185530	15	63.6
BGIBMGA004550	KK250085.1	194358	27	51.9
BGIBMGA004596	KK250085.1	194358	27	51.9
BGIBMGA006516	KK250086.1	225371	6	55.5
BGIBMGA000245	KK250087.1	172023	22	69.6
BGIBMGA000247	KK250087.1	172023	22	69.6
BGIBMGA000352	KK250087.1	172023	22	69.6
BGIBMGA000440	KK250087.1	172023	22	69.6
BGIBMGA000486	KK250088.1	320150	1	73.7
BGIBMGA000679	KK250088.1	320150	1	73.7
BGIBMGA010016	KK250088.1	320150	7	73.7
BGIBMGA006386	KK250093.1	239709	6	73.2
BGIBMGA006388	KK250093.1	239709	6	73.2
BGIBMGA007324	KK250096.1	175872	3	64.4
BGIBMGA010409	KK250097.1	205469	12	66.6
BGIBMGA010410	KK250097.1	205469	12	66.6
BGIBMGA010545	KK250097.1	205469	12	66.6
BGIBMGA000926	KK250099.1	511576	13	27
BGIBMGA004221	KK250099.1	511576	20	27
BGIBMGA004224	KK250099.1	511576	20	27
BGIBMGA008709	KK250099.1	511576	7	27
BGIBMGA001162	KK250100.1	200147	13	63.1
BGIBMGA000378	KK250102.1	272702	22	75.7
BGIBMGA004885	KK250103.1	254235	25	76.4
BGIBMGA010111	KK250104.1	170020	7	55
BGIBMGA013355	KK250105.1	177773	27	47.7
BGIBMGA008491	KK250106.1	213231	18	67
BGIBMGA009643	KK250111.1	199661	2	53.3
BGIBMGA009644	KK250111.1	199661	2	53.3
BGIBMGA009795	KK250111.1	199661	2	53.3
BGIBMGA010659	KK250112.1	173818	12	59
BGIBMGA006578	KK250114.1	192416	10	60.5
BGIBMGA006579	KK250114.1	192416	10	60.5
BGIBMGA006811	KK250114.1	192416	10	60.5
BGIBMGA006886	KK250114.1	192416	10	60.5
BGIBMGA010485	KK250115.1	145337	12	58.3
BGIBMGA005952	KK250116.1	204083	4	65.1
BGIBMGA013502	KK250117.1	218178	5	70.8
BGIBMGA013507	KK250117.1	218178	5	70.8
BGIBMGA008545	KK250118.1	180469	18	67.6
BGIBMGA008551	KK250118.1	180469	18	67.6
BGIBMGA009041	KK250118.1	180469	3	67.6
BGIBMGA009057	KK250118.1	180469	3	67.6
BGIBMGA009059	KK250118.1	180469	3	67.6
BGIBMGA009116	KK250118.1	180469	3	67.6
BGIBMGA001598	KK250120.1	240548	21	65.5
BGIBMGA004946	KK250121.1	200910	25	62.6
BGIBMGA004947	KK250121.1	200910	25	62.6
BGIBMGA004964	KK250121.1	200910	25	62.6
BGIBMGA001001	KK250123.1	259566	13	63
BGIBMGA003078	KK250124.1	196825	4	64.9
BGIBMGA003080	KK250124.1	196825	4	64.9
BGIBMGA003081	KK250124.1	196825	4	64.9
BGIBMGA003082	KK250124.1	196825	4	64.9
BGIBMGA012680	KK250130.1	211729	22	64.8
BGIBMGA003586	KK250131.1	174738	5	68.9
BGIBMGA003587	KK250131.1	174738	5	68.9
BGIBMGA003588	KK250131.1	174738	5	68.9
BGIBMGA003608	KK250131.1	174738	5	68.9
BGIBMGA003609	KK250131.1	174738	5	68.9
BGIBMGA003610	KK250131.1	174738	5	68.9
BGIBMGA007516	KK250131.1	174738	15	68.9
BGIBMGA000851	KK250132.1	180644	13	51.2
BGIBMGA010027	KK250132.1	180644	7	51.2
BGIBMGA010059	KK250132.1	180644	7	51.2
BGIBMGA003285	KK250134.1	164698	2	76.9
BGIBMGA009650	KK250134.1	164698	2	76.9
BGIBMGA003286	KK250135.1	175992	2	47.1
BGIBMGA001707	KK250138.1	178933	11	64.5
BGIBMGA003296	KK250138.1	178933	15	64.5
BGIBMGA003442	KK250138.1	178933	15	64.5
BGIBMGA004542	KK250138.1	178933	27	64.5
BGIBMGA004603	KK250138.1	178933	27	64.5
BGIBMGA010542	KK250143.1	246468	12	71.7
BGIBMGA003116	KK250144.1	169821	4	69.3
BGIBMGA006092	KK250144.1	169821	4	69.3
BGIBMGA006109	KK250144.1	169821	4	69.3
BGIBMGA005611	KK250145.1	222328	17	61.5
BGIBMGA004412	KK250150.1	192955	20	66.8
BGIBMGA004414	KK250150.1	192955	20	66.8
BGIBMGA004415	KK250150.1	192955	20	66.8
BGIBMGA004753	KK250150.1	192955	25	66.8
BGIBMGA002051	KK250151.1	329644	1	58.5
BGIBMGA010925	KK250152.1	208796	22	69.7
BGIBMGA000872	KK250153.1	211177	13	70
BGIBMGA001268	KK250153.1	211177	13	70
BGIBMGA001269	KK250153.1	211177	13	70
BGIBMGA001270	KK250153.1	211177	13	70
BGIBMGA009300	KK250154.1	194091	14	62.4
BGIBMGA013415	KK250154.1	194091	27	62.4
BGIBMGA000250	KK250155.1	211249	22	58.4
BGIBMGA013915	KK250155.1	211249	28	58.4
BGIBMGA010194	KK250156.1	171905	7	63
BGIBMGA012192	KK250156.1	171905	24	63
BGIBMGA003395	KK250158.1	140375	15	62.3
BGIBMGA010414	KK250161.1	197164	12	64.1
BGIBMGA010636	KK250161.1	197164	12	64.1
BGIBMGA010651	KK250161.1	197164	12	64.1
BGIBMGA008104	KK250163.1	242150	9	78.2
BGIBMGA000614	KK250164.1	376940	1	45.5
BGIBMGA000615	KK250164.1	376940	1	45.5
BGIBMGA000618	KK250164.1	376940	1	45.5
BGIBMGA000619	KK250164.1	376940	1	45.5
BGIBMGA001224	KK250164.1	376940	13	45.5
BGIBMGA003065	KK250167.1	196385	4	66.4
BGIBMGA005300	KK250167.1	196385	8	66.4
BGIBMGA005508	KK250167.1	196385	8	66.4
BGIBMGA006389	KK250171.1	207607	6	69.5
BGIBMGA013032	KK250173.1	168895	16	51.7
BGIBMGA012025	KK250174.1	167348	11	71.6
BGIBMGA012130	KK250174.1	167348	11	71.6
BGIBMGA009173	KK250176.1	172541	20	54.5
BGIBMGA009174	KK250176.1	172541	20	54.5
BGIBMGA009175	KK250176.1	172541	20	54.5
BGIBMGA009178	KK250176.1	172541	20	54.5
BGIBMGA009181	KK250176.1	172541	20	54.5
BGIBMGA003388	KK250177.1	178960	15	58.8
BGIBMGA009993	KK250177.1	178960	7	58.8
BGIBMGA009994	KK250177.1	178960	7	58.8
BGIBMGA009355	KK250180.1	187649	14	52.1
BGIBMGA009521	KK250180.1	187649	14	52.1
BGIBMGA009522	KK250180.1	187649	14	52.1
BGIBMGA010418	KK250181.1	178233	12	68.5
BGIBMGA004141	KK250183.1	176631	19	59.5
BGIBMGA009898	KK250186.1	167832	8	151
BGIBMGA009899	KK250186.1	167832	8	151
BGIBMGA010292	KK250186.1	167832	7	151
BGIBMGA001898	KK250187.1	157388	19	52.4
BGIBMGA000248	KK250190.1	143353	22	63.7
BGIBMGA000252	KK250190.1	143353	22	63.7
BGIBMGA000260	KK250190.1	143353	22	63.7
BGIBMGA000266	KK250190.1	143353	22	63.7
BGIBMGA000267	KK250190.1	143353	22	63.7
BGIBMGA000269	KK250190.1	143353	22	63.7
BGIBMGA000276	KK250190.1	143353	22	63.7
BGIBMGA000429	KK250190.1	143353	22	63.7
BGIBMGA010142	KK250190.1	143353	7	63.7
BGIBMGA010145	KK250190.1	143353	7	63.7
BGIBMGA006881	KK250193.1	189617	10	64.6
BGIBMGA008909	KK250195.1	153504	3	63
BGIBMGA007519	KK250196.1	173447	15	69.5
BGIBMGA009081	KK250196.1	173447	3	69.5
BGIBMGA002316	KK250204.1	170677	26	56
BGIBMGA013786	KK250205.1	164423	28	59.1
BGIBMGA013791	KK250205.1	164423	28	59.1
BGIBMGA006496	KK250206.1	186729	6	49.4
BGIBMGA006497	KK250206.1	186729	6	49.4
BGIBMGA011198	KK250208.1	174091	23	54.8
BGIBMGA011393	KK250208.1	174091	23	54.8
BGIBMGA000309	KK250209.1	210457	22	68.3
BGIBMGA004998	KK250210.1	158785	25	66.9
BGIBMGA003412	KK250211.1	116269	15	54.2
BGIBMGA009515	KK250212.1	176821	14	60.9
BGIBMGA005297	KK250217.1	169476	8	72.1
BGIBMGA005299	KK250217.1	169476	8	72.1
BGIBMGA002685	KK250218.1	205799	5	68.9
BGIBMGA004107	KK250223.1	178524	19	65
BGIBMGA012972	KK250224.1	140761	16	55.9
BGIBMGA004142	KK250230.1	150850	19	57.4
BGIBMGA005838	KK250232.1	153417	12	57.3
BGIBMGA005861	KK250232.1	153417	12	57.3
BGIBMGA010361	KK250232.1	153417	12	57.3
BGIBMGA010629	KK250234.1	149077	12	120.1
BGIBMGA010660	KK250234.1	149077	12	120.1
BGIBMGA010662	KK250234.1	149077	12	120.1
BGIBMGA006544	KK250235.1	187190	10	62.7
BGIBMGA004275	KK250236.1	171201	20	46.5
BGIBMGA000449	KK250240.1	220666	22	77.1
BGIBMGA000450	KK250240.1	220666	22	77.1
BGIBMGA005940	KK250244.1	204494	4	66.8
BGIBMGA013550	KK250244.1	204494	4	66.8
BGIBMGA013336	KK250247.1	191210	2	60.9
BGIBMGA002993	KK250252.1	210870	4	61
BGIBMGA001868	KK250255.1	192770	19	75.8
BGIBMGA005350	KK250258.1	171967	8	65.7
BGIBMGA005194	KK250260.1	153563	12	64.5
BGIBMGA002069	KK250269.1	189290	1	88.7
BGIBMGA002070	KK250269.1	189290	1	88.7
BGIBMGA010869	KK250269.1	189290	22	88.7
BGIBMGA012238	KK250269.1	189290	1	88.7
BGIBMGA010072	KK250277.1	158673	7	53.9
BGIBMGA011866	KK250278.1	147156	11	69.3
BGIBMGA009307	KK250283.1	132304	14	54.4
BGIBMGA005353	KK250284.1	178192	8	62.5
BGIBMGA005354	KK250284.1	178192	8	62.5
BGIBMGA009937	KK250287.1	193038	8	58.7
BGIBMGA009939	KK250287.1	193038	8	58.7
BGIBMGA014236	KK250287.1	193038	8	58.7
BGIBMGA004162	KK250288.1	200636	19	65.5
BGIBMGA005090	KK250288.1	200636	25	65.5
BGIBMGA001026	KK250291.1	176634	13	60.5
BGIBMGA008861	KK250293.1	134280	3	55.3
BGIBMGA002273	KK250295.1	156703	26	51.4
BGIBMGA010747	KK250295.1	156703	26	51.4
BGIBMGA010823	KK250295.1	156703	26	51.4
BGIBMGA004192	KK250296.1	189177	19	64.4
BGIBMGA004193	KK250296.1	189177	19	64.4
BGIBMGA004536	KK250296.1	189177	27	64.4
BGIBMGA004104	KK250298.1	217257	19	74.3
BGIBMGA009913	KK250299.1	231242	8	55.9
BGIBMGA012060	KK250300.1	214760	11	71.7
BGIBMGA000307	KK250302.1	212270	22	66.8
BGIBMGA000392	KK250302.1	212270	22	66.8
BGIBMGA000596	KK250302.1	212270	1	66.8
BGIBMGA007103	KK250302.1	212270	17	66.8
BGIBMGA008878	KK250302.1	212270	3	66.8
BGIBMGA008879	KK250302.1	212270	3	66.8
BGIBMGA009010	KK250302.1	212270	3	66.8
BGIBMGA008302	KK250304.1	228810	18	70.7
BGIBMGA001885	KK250306.1	157434	19	54.6
BGIBMGA008865	KK250306.1	157434	3	54.6
BGIBMGA010957	KK250306.1	157434	23	54.6
BGIBMGA008525	KK250308.1	178220	18	65
BGIBMGA003068	KK250310.1	258125	4	82.2
BGIBMGA003069	KK250310.1	258125	4	82.2
BGIBMGA003070	KK250310.1	258125	4	82.2
BGIBMGA003088	KK250310.1	258125	4	82.2
BGIBMGA003089	KK250310.1	258125	4	82.2
BGIBMGA003091	KK250310.1	258125	4	82.2
BGIBMGA003093	KK250310.1	258125	4	82.2
BGIBMGA007711	KK250318.1	177963	15	67.4
BGIBMGA004822	KK250320.1	194273	25	78
BGIBMGA004851	KK250320.1	194273	25	78
BGIBMGA012280	KK250320.1	194273	1	78
BGIBMGA002262	KK250322.1	207655	26	82.8
BGIBMGA010338	KK250333.1	142533	12	58.9
BGIBMGA007193	KK250340.1	182418	21	75.9
BGIBMGA002788	KK250341.1	152939	10	69.1
BGIBMGA002789	KK250341.1	152939	10	69.1
BGIBMGA002790	KK250341.1	152939	10	69.1
BGIBMGA002913	KK250341.1	152939	10	69.1
BGIBMGA002914	KK250341.1	152939	10	69.1
BGIBMGA005584	KK250348.1	166923	17	70.5
BGIBMGA005588	KK250348.1	166923	17	70.5
BGIBMGA005616	KK250348.1	166923	17	70.5
BGIBMGA005617	KK250348.1	166923	17	70.5
BGIBMGA010801	KK250357.1	120517	26	55.8
BGIBMGA010842	KK250362.1	151744	26	96
BGIBMGA002567	KK250363.1	161984	5	58.6
BGIBMGA002602	KK250363.1	161984	5	58.6
BGIBMGA014376	KK250363.1	161984	14	58.6
BGIBMGA012748	KK250364.1	190689	22	73
BGIBMGA005478	KK250365.1	164190	8	58.1
BGIBMGA013319	KK250368.1	170928	1	61.9
BGIBMGA013320	KK250368.1	170928	1	61.9
BGIBMGA010556	KK250371.1	136840	12	51.5
BGIBMGA005444	KK250375.1	169684	8	58.9
BGIBMGA007726	KK250375.1	169684	15	58.9
BGIBMGA010726	KK250378.1	134938	26	61
BGIBMGA001002	KK250382.1	183597	13	67.8
BGIBMGA010065	KK250383.1	145671	7	52.6
BGIBMGA013563	KK250386.1	220900	4	67.3
BGIBMGA012734	KK250389.1	182067	22	76.2
BGIBMGA002260	KK250390.1	133523	26	64.6
BGIBMGA000753	KK250391.1	154494	25	65.2
BGIBMGA000754	KK250391.1	154494	25	65.2
BGIBMGA000818	KK250391.1	154494	25	65.2
BGIBMGA000819	KK250391.1	154494	25	65.2
BGIBMGA005333	KK250392.1	130021	8	64.1
BGIBMGA004797	KK250394.1	129904	25	64.5
BGIBMGA004801	KK250394.1	129904	25	64.5
BGIBMGA007922	KK250397.1	194412	15	67.9
BGIBMGA003023	KK250400.1	188796	4	62.6
BGIBMGA003138	KK250400.1	188796	4	62.6
BGIBMGA001525	KK250411.1	148315	21	70.1
BGIBMGA011008	KK250411.1	148315	23	70.1
BGIBMGA011009	KK250411.1	148315	23	70.1
BGIBMGA011011	KK250411.1	148315	23	70.1
BGIBMGA011019	KK250411.1	148315	23	70.1
BGIBMGA011096	KK250411.1	148315	23	70.1
BGIBMGA011507	KK250411.1	148315	23	70.1
BGIBMGA011508	KK250411.1	148315	23	70.1
BGIBMGA011242	KK250412.1	150402	23	52.1
BGIBMGA010385	KK250416.1	183482	12	65.7
BGIBMGA010387	KK250416.1	183482	12	65.7
BGIBMGA010568	KK250416.1	183482	12	65.7
BGIBMGA007097	KK250418.1	151926	17	63.3
BGIBMGA009647	KK250419.1	146783	2	64.4
BGIBMGA011056	KK250420.1	175018	23	61.2
BGIBMGA007973	KK250422.1	161696	15	64.1
BGIBMGA002470	KK250423.1	115151	9	59.3
BGIBMGA001072	KK250424.1	183128	13	71.2
BGIBMGA001074	KK250424.1	183128	13	71.2
BGIBMGA009962	KK250425.1	169035	22	71.8
BGIBMGA011292	KK250426.1	157002	23	62.9
BGIBMGA005284	KK250429.1	157218	8	60.4
BGIBMGA013398	KK250431.1	158177	27	51.7
BGIBMGA002559	KK250433.1	139138	5	65.6
BGIBMGA002731	KK250433.1	139138	5	65.6
BGIBMGA002732	KK250433.1	139138	5	65.6
BGIBMGA002969	KK250438.1	148207	4	65.8
BGIBMGA001135	KK250444.1	205384	13	73.8
BGIBMGA010975	KK250446.1	160567	23	58.9
BGIBMGA011514	KK250446.1	160567	23	58.9
BGIBMGA007639	KK250456.1	146354	15	52
BGIBMGA008559	KK250457.1	109434	18	55.9
BGIBMGA013191	KK250464.1	172593	16	54.7
BGIBMGA011261	KK250466.1	135724	23	58.4
BGIBMGA011577	KK250466.1	135724	23	58.4
BGIBMGA002597	KK250467.1	154778	5	66.2
BGIBMGA007883	KK250468.1	133773	15	51.9
BGIBMGA007507	KK250469.1	131427	15	54.9
BGIBMGA012436	KK250473.1	147587	21	64.3
BGIBMGA008554	KK250474.1	162688	18	59.7
BGIBMGA006655	KK250478.1	167107	10	67.4
BGIBMGA006004	KK250479.1	162687	4	74.4
BGIBMGA006146	KK250479.1	162687	4	74.4
BGIBMGA008349	KK250481.1	145169	18	48.1
BGIBMGA006686	KK250482.1	138192	10	70.1
BGIBMGA006687	KK250482.1	138192	10	70.1
BGIBMGA006202	KK250483.1	193338	4	73.3
BGIBMGA005083	KK250486.1	173434	25	71
BGIBMGA005084	KK250486.1	173434	25	71
BGIBMGA005108	KK250486.1	173434	25	71
BGIBMGA010437	KK250489.1	163077	12	67.5
BGIBMGA009677	KK250490.1	136445	2	47.2
BGIBMGA009678	KK250490.1	136445	2	47.2
BGIBMGA012832	KK250491.1	133643	16	52.2
BGIBMGA006818	KK250492.1	160247	10	63.6
BGIBMGA012848	KK250493.1	179807	16	78.6
BGIBMGA006810	KK250494.1	144271	10	68.7
BGIBMGA004309	KK250496.1	125879	20	56
BGIBMGA011049	KK250498.1	152234	23	64
BGIBMGA011263	KK250498.1	152234	23	64
BGIBMGA011425	KK250498.1	152234	23	64
BGIBMGA008274	KK250500.1	158911	18	58.1
BGIBMGA005220	KK250502.1	127365	12	59
BGIBMGA005233	KK250502.1	127365	12	59
BGIBMGA008322	KK250506.1	152323	18	64.3
BGIBMGA008531	KK250506.1	152323	18	64.3
BGIBMGA008532	KK250506.1	152323	18	64.3
BGIBMGA008533	KK250506.1	152323	18	64.3
BGIBMGA006572	KK250509.1	174125	10	64.2
BGIBMGA006763	KK250509.1	174125	10	64.2
BGIBMGA008670	KK250514.1	149107	7	117.1
BGIBMGA008673	KK250514.1	149107	7	117.1
BGIBMGA008674	KK250514.1	149107	7	117.1
BGIBMGA008719	KK250514.1	149107	7	117.1
BGIBMGA008806	KK250515.1	169516	3	70.9
BGIBMGA008807	KK250515.1	169516	3	70.9
BGIBMGA007856	KK250518.1	169618	15	67.3
BGIBMGA011931	KK250519.1	161537	11	58.6
BGIBMGA004608	KK250522.1	165176	27	64.1
BGIBMGA003045	KK250525.1	133338	4	70.6
BGIBMGA000503	KK250526.1	181116	1	145
BGIBMGA004407	KK250527.1	131600	20	46.9
BGIBMGA004447	KK250527.1	131600	20	46.9
BGIBMGA014181	KK250527.1	131600	20	46.9
BGIBMGA010816	KK250532.1	150137	26	56.1
BGIBMGA003000	KK250535.1	165080	4	70.1
BGIBMGA003011	KK250535.1	165080	4	70.1
BGIBMGA012514	KK250535.1	165080	9	70.1
BGIBMGA012863	KK250539.1	133795	16	53
BGIBMGA012873	KK250539.1	133795	16	53
BGIBMGA012961	KK250539.1	133795	16	53
BGIBMGA001136	KK250540.1	172894	13	74.7
BGIBMGA004533	KK250546.1	352237	27	41.7
BGIBMGA004534	KK250546.1	352237	27	41.7
BGIBMGA004626	KK250546.1	352237	27	41.7
BGIBMGA010467	KK250546.1	352237	12	41.7
BGIBMGA011521	KK250546.1	352237	23	41.7
BGIBMGA008362	KK250548.1	165516	18	58.1
BGIBMGA008464	KK250548.1	165516	18	58.1
BGIBMGA000253	KK250552.1	134771	22	60.1
BGIBMGA000262	KK250552.1	134771	22	60.1
BGIBMGA000431	KK250552.1	134771	22	60.1
BGIBMGA000434	KK250552.1	134771	22	60.1
BGIBMGA005505	KK250553.1	129142	8	54
BGIBMGA007098	KK250553.1	129142	17	54
BGIBMGA007100	KK250553.1	129142	17	54
BGIBMGA014271	KK250553.1	129142	8	54
BGIBMGA004478	KK250556.1	184601	20	64.3
BGIBMGA005926	KK250556.1	184601	4	64.3
BGIBMGA006209	KK250556.1	184601	4	64.3
BGIBMGA010919	KK250558.1	162859	22	70.2
BGIBMGA010921	KK250558.1	162859	22	70.2
BGIBMGA010945	KK250558.1	162859	22	70.2
BGIBMGA001513	KK250559.1	149783	21	60.1
BGIBMGA002354	KK250559.1	149783	21	60.1
BGIBMGA002365	KK250559.1	149783	21	60.1
BGIBMGA008059	KK250560.1	168264	9	67.3
BGIBMGA008063	KK250560.1	168264	9	67.3
BGIBMGA010724	KK250561.1	138646	26	71.7
BGIBMGA008571	KK250563.1	156809	18	73.2
BGIBMGA002167	KK250564.1	153590	15	59.3
BGIBMGA001550	KK250565.1	151715	21	65.4
BGIBMGA001552	KK250565.1	151715	21	65.4
BGIBMGA001553	KK250565.1	151715	21	65.4
BGIBMGA006845	KK250568.1	160743	10	73.9
BGIBMGA003954	KK250570.1	163513	17	62.6
BGIBMGA007140	KK250570.1	163513	17	62.6
BGIBMGA014238	KK250571.1	135785	8	56.6
BGIBMGA012286	KK250573.1	278463	1	52.5
BGIBMGA012287	KK250573.1	278463	1	52.5
BGIBMGA009376	KK250576.1	162846	14	65.5
BGIBMGA009377	KK250576.1	162846	14	65.5
BGIBMGA008686	KK250577.1	129407	7	55.4
BGIBMGA002551	KK250581.1	171594	9	64
BGIBMGA002771	KK250582.1	150450	10	66.9
BGIBMGA000411	KK250584.1	156774	22	70.2
BGIBMGA010820	KK250584.1	156774	26	70.2
BGIBMGA009314	KK250585.1	148617	14	61
BGIBMGA002384	KK250586.1	183721	9	73.1
BGIBMGA002385	KK250586.1	183721	9	73.1
BGIBMGA002530	KK250586.1	183721	9	73.1
BGIBMGA011102	KK250589.1	132422	23	59.3
BGIBMGA011231	KK250589.1	132422	23	59.3
BGIBMGA006843	KK250590.1	203615	10	80.8
BGIBMGA010086	KK250590.1	203615	7	80.8
BGIBMGA007268	KK250591.1	127641	17	67.9
BGIBMGA004408	KK250592.1	122014	20	48.3
BGIBMGA004446	KK250592.1	122014	20	48.3
BGIBMGA009130	KK250592.1	122014	20	48.3
BGIBMGA000019	KK250593.1	115982	26	62.9
BGIBMGA010390	KK250594.1	220054	12	71.7
BGIBMGA003457	KK250599.1	176228	5	67.4
BGIBMGA010419	KK250600.1	156133	12	63.6
BGIBMGA013704	KK250602.1	142434	13	49.5
BGIBMGA006277	KK250607.1	117408	6	68.5
BGIBMGA000905	KK250610.1	188254	13	69.6
BGIBMGA001736	KK250610.1	188254	11	69.6
BGIBMGA009601	KK250611.1	154865	24	51.4
BGIBMGA013906	KK250611.1	154865	28	51.4
BGIBMGA000321	KK250612.1	136028	22	65.4
BGIBMGA000374	KK250612.1	136028	22	65.4
BGIBMGA000469	KK250612.1	136028	22	65.4
BGIBMGA009230	KK250617.1	152802	14	51.8
BGIBMGA011695	KK250617.1	152802	11	51.8
BGIBMGA010621	KK250618.1	196864	12	74.6
BGIBMGA002672	KK250620.1	152514	5	66
BGIBMGA002673	KK250620.1	152514	5	66
BGIBMGA012620	KK250624.1	150385	19	69.8
BGIBMGA009578	KK250627.1	126174	24	58.1
BGIBMGA012985	KK250637.1	141283	16	55.1
BGIBMGA013468	KK250638.1	164359	6	57.9
BGIBMGA001321	KK250647.1	126522	23	61.6
BGIBMGA001322	KK250647.1	126522	23	61.6
BGIBMGA010959	KK250647.1	126522	23	61.6
BGIBMGA011003	KK250647.1	126522	23	61.6
BGIBMGA011073	KK250647.1	126522	23	61.6
BGIBMGA001328	KK250648.1	128561	23	59
BGIBMGA011028	KK250648.1	128561	23	59
BGIBMGA000242	KK250650.1	180462	22	73.2
BGIBMGA002394	KK250652.1	115010	9	60.8
BGIBMGA008566	KK250653.1	108491	18	53.2
BGIBMGA001423	KK250655.1	133983	21	64.4
BGIBMGA005552	KK250655.1	133983	17	64.4
BGIBMGA007196	KK250655.1	133983	21	64.4
BGIBMGA007108	KK250657.1	210233	17	81
BGIBMGA004774	KK250661.1	396209	25	27.6
BGIBMGA002693	KK250665.1	129437	5	63
BGIBMGA002579	KK250666.1	124741	5	55.5
BGIBMGA001536	KK250667.1	165829	21	65.7
BGIBMGA001595	KK250667.1	165829	21	65.7
BGIBMGA006965	KK250667.1	165829	10	65.7
BGIBMGA006555	KK250670.1	113761	10	54.7
BGIBMGA008886	KK250671.1	129344	3	63.9
BGIBMGA006063	KK250673.1	170145	4	71.2
BGIBMGA000263	KK250675.1	168276	22	68.4
BGIBMGA000275	KK250675.1	168276	22	68.4
BGIBMGA000278	KK250675.1	168276	22	68.4
BGIBMGA000281	KK250675.1	168276	22	68.4
BGIBMGA000438	KK250675.1	168276	22	68.4
BGIBMGA001486	KK250675.1	168276	21	68.4
BGIBMGA001488	KK250675.1	168276	21	68.4
BGIBMGA002362	KK250675.1	168276	21	68.4
BGIBMGA004118	KK250681.1	136498	19	67
BGIBMGA001961	KK250683.1	133302	19	65.2
BGIBMGA006876	KK250684.1	129072	10	67
BGIBMGA000550	KK250685.1	159431	1	63.8
BGIBMGA002237	KK250694.1	141928	26	58.6
BGIBMGA002239	KK250694.1	141928	26	58.6
BGIBMGA002241	KK250694.1	141928	26	58.6
BGIBMGA002340	KK250694.1	141928	26	58.6
BGIBMGA011117	KK250695.1	83523	23	48.4
BGIBMGA000295	KK250697.1	136115	22	58.7
BGIBMGA005366	KK250700.1	159303	8	73.8
BGIBMGA000867	KK250707.1	130209	13	65.7
BGIBMGA001037	KK250707.1	130209	13	65.7
BGIBMGA001115	KK250707.1	130209	13	65.7
BGIBMGA001125	KK250707.1	130209	13	65.7
BGIBMGA005253	KK250710.1	141514	8	64.6
BGIBMGA005254	KK250710.1	141514	8	64.6
BGIBMGA010804	KK250711.1	185235	26	74.4
BGIBMGA010805	KK250711.1	185235	26	74.4
BGIBMGA013730	KK250712.1	148348	13	68.2
BGIBMGA001882	KK250713.1	161585	19	75.7
BGIBMGA000160	KK250718.1	137999	24	53.5
BGIBMGA004658	KK250719.1	135370	11	59.4
BGIBMGA005418	KK250721.1	132179	8	65
BGIBMGA005522	KK250721.1	132179	8	65
BGIBMGA005523	KK250721.1	132179	8	65
BGIBMGA000136	KK250722.1	148886	24	70.2
BGIBMGA006312	KK250724.1	114804	6	64.9
BGIBMGA013459	KK250727.1	149873	6	74
BGIBMGA013460	KK250727.1	149873	6	74
BGIBMGA003797	KK250729.1	156028	4	66.4
BGIBMGA004562	KK250734.1	121975	27	46
BGIBMGA009054	KK250737.1	136052	3	64.9
BGIBMGA011812	KK250737.1	136052	11	64.9
BGIBMGA012054	KK250737.1	136052	11	64.9
BGIBMGA005624	KK250739.1	133530	17	62.5
BGIBMGA005625	KK250739.1	133530	17	62.5
BGIBMGA004936	KK250741.1	137726	25	68
BGIBMGA004979	KK250741.1	137726	25	68
BGIBMGA008046	KK250742.1	111607	9	59
BGIBMGA012868	KK250742.1	111607	16	59
BGIBMGA012969	KK250742.1	111607	16	59
BGIBMGA012976	KK250742.1	111607	16	59
BGIBMGA003318	KK250745.1	159655	15	60.6
BGIBMGA007730	KK250745.1	159655	15	60.6
BGIBMGA012534	KK250750.1	160732	9	71.2
BGIBMGA012569	KK250750.1	160732	9	71.2
BGIBMGA007073	KK250754.1	120699	17	129.7
BGIBMGA012041	KK250761.1	113760	11	61.5
BGIBMGA012112	KK250761.1	113760	11	61.5
BGIBMGA012114	KK250761.1	113760	11	61.5
BGIBMGA013100	KK250763.1	112869	16	64.4
BGIBMGA013120	KK250763.1	112869	16	64.4
BGIBMGA009437	KK250766.1	189810	14	71.7
BGIBMGA012970	KK250771.1	131131	16	60.2
BGIBMGA007920	KK250773.1	126269	15	53.1
BGIBMGA001076	KK250775.1	132889	13	75
BGIBMGA001085	KK250775.1	132889	13	75
BGIBMGA003369	KK250781.1	143023	15	59.2
BGIBMGA003402	KK250781.1	143023	15	59.2
BGIBMGA008368	KK250781.1	143023	18	59.2
BGIBMGA008575	KK250781.1	143023	18	59.2
BGIBMGA006005	KK250783.1	128551	4	64.2
BGIBMGA011108	KK250788.1	127933	23	56.7
BGIBMGA011689	KK250788.1	127933	11	56.7
BGIBMGA011785	KK250788.1	127933	11	56.7
BGIBMGA002640	KK250789.1	122729	5	67.4
BGIBMGA013139	KK250789.1	122729	16	67.4
BGIBMGA009890	KK250790.1	154854	8	59.6
BGIBMGA009183	KK250792.1	165170	20	58.5
BGIBMGA012876	KK250792.1	165170	16	58.5
BGIBMGA009280	KK250801.1	117445	14	70.8
BGIBMGA009282	KK250801.1	117445	14	70.8
BGIBMGA011124	KK250802.1	153609	23	58
BGIBMGA011166	KK250802.1	153609	23	58
BGIBMGA011184	KK250802.1	153609	23	58
BGIBMGA005089	KK250803.1	137340	25	61.6
BGIBMGA005862	KK250803.1	137340	12	61.6
BGIBMGA010174	KK250805.1	112154	7	67.6
BGIBMGA002705	KK250807.1	166003	5	78
BGIBMGA004738	KK250811.1	132086	25	65.9
BGIBMGA004739	KK250811.1	132086	25	65.9
BGIBMGA005106	KK250811.1	132086	25	65.9
BGIBMGA011992	KK250812.1	113069	11	48.9
BGIBMGA000376	KK250816.1	195255	22	76.6
BGIBMGA001589	KK250820.1	147751	21	94
BGIBMGA006880	KK250821.1	164644	10	74.6
BGIBMGA005636	KK250822.1	149011	17	59.7
BGIBMGA010973	KK250823.1	140280	23	70.5
BGIBMGA010974	KK250823.1	140280	23	70.5
BGIBMGA010993	KK250823.1	140280	23	70.5
BGIBMGA000902	KK250825.1	146008	13	68
BGIBMGA000903	KK250825.1	146008	13	68
BGIBMGA001313	KK250830.1	140755	23	62.6
BGIBMGA002430	KK250831.1	145169	9	104
BGIBMGA002469	KK250831.1	145169	9	104
BGIBMGA002471	KK250831.1	145169	9	104
BGIBMGA000540	KK250832.1	308845	1	42.7
BGIBMGA013232	KK250836.1	117689	16	54.9
BGIBMGA011667	KK250839.1	153609	11	69.3
BGIBMGA011691	KK250839.1	153609	11	69.3
BGIBMGA013041	KK250840.1	92517	16	48.8
BGIBMGA004230	KK250848.1	169906	20	74.2
BGIBMGA006651	KK250848.1	169906	10	74.2
BGIBMGA008858	KK250850.1	154932	3	77.9
BGIBMGA008911	KK250850.1	154932	3	77.9
BGIBMGA009044	KK250850.1	154932	3	77.9
BGIBMGA009114	KK250850.1	154932	3	77.9
BGIBMGA000068	KK250851.1	135583	24	66.6
BGIBMGA010515	KK250851.1	135583	12	66.6
BGIBMGA012996	KK250851.1	135583	16	66.6
BGIBMGA013002	KK250851.1	135583	16	66.6
BGIBMGA013003	KK250851.1	135583	16	66.6
BGIBMGA013006	KK250851.1	135583	16	66.6
BGIBMGA013951	KK250851.1	135583	28	66.6
BGIBMGA006103	KK250853.1	138207	4	56.3
BGIBMGA007208	KK250858.1	152359	21	72.2
BGIBMGA012701	KK250859.1	121389	22	58.7
BGIBMGA012422	KK250860.1	97501	21	60.4
BGIBMGA013387	KK250862.1	137235	27	53.7
BGIBMGA000564	KK250864.1	182467	1	48.3
BGIBMGA007423	KK250864.1	182467	3	48.3
BGIBMGA012257	KK250864.1	182467	1	48.3
BGIBMGA012258	KK250864.1	182467	1	48.3
BGIBMGA010185	KK250871.1	135110	7	70.2
BGIBMGA008408	KK250874.1	141138	18	65.2
BGIBMGA000518	KK250878.1	371760	1	42.2
BGIBMGA000523	KK250878.1	371760	1	42.2
BGIBMGA000553	KK250878.1	371760	1	42.2
BGIBMGA000578	KK250878.1	371760	1	42.2
BGIBMGA000668	KK250878.1	371760	1	42.2
BGIBMGA000682	KK250878.1	371760	1	42.2
BGIBMGA000709	KK250878.1	371760	1	42.2
BGIBMGA002007	KK250878.1	371760	1	42.2
BGIBMGA002008	KK250878.1	371760	1	42.2
BGIBMGA002009	KK250878.1	371760	1	42.2
BGIBMGA003866	KK250878.1	371760	1	42.2
BGIBMGA005680	KK250878.1	371760	17	42.2
BGIBMGA006518	KK250878.1	371760	6	42.2
BGIBMGA007413	KK250879.1	110823	3	59.2
BGIBMGA009841	KK250879.1	110823	8	59.2
BGIBMGA009901	KK250879.1	110823	8	59.2
BGIBMGA014179	KK250879.1	110823	20	59.2
BGIBMGA002643	KK250881.1	98095	5	65.5
BGIBMGA004857	KK250884.1	99152	25	56.6
BGIBMGA004858	KK250884.1	99152	25	56.6
BGIBMGA005053	KK250884.1	99152	25	56.6
BGIBMGA009152	KK250884.1	99152	20	56.6
BGIBMGA011958	KK250888.1	95716	11	57.9
BGIBMGA004208	KK250892.1	128602	19	66.8
BGIBMGA009323	KK250893.1	125394	14	57.6
BGIBMGA009370	KK250893.1	125394	14	57.6
BGIBMGA013195	KK250895.1	176005	16	67.1
BGIBMGA002286	KK250897.1	133053	26	62.7
BGIBMGA004530	KK250901.1	119115	27	49.7
BGIBMGA004592	KK250901.1	119115	27	49.7
BGIBMGA012802	KK250902.1	120978	16	70.2
BGIBMGA002236	KK250903.1	133684	26	49.5
BGIBMGA002812	KK250904.1	117656	10	62.9
BGIBMGA002889	KK250904.1	117656	10	62.9
BGIBMGA002894	KK250904.1	117656	10	62.9
BGIBMGA007116	KK250911.1	127865	17	59
BGIBMGA007117	KK250911.1	127865	17	59
BGIBMGA000300	KK250912.1	140421	22	66.2
BGIBMGA006156	KK250913.1	114398	4	63.1
BGIBMGA012232	KK250914.1	440212	1	45.2
BGIBMGA001964	KK250918.1	119932	19	58.8
BGIBMGA002698	KK250918.1	119932	5	58.8
BGIBMGA012728	KK250918.1	119932	22	58.8
BGIBMGA002952	KK250919.1	140555	4	71
BGIBMGA002953	KK250919.1	140555	4	71
BGIBMGA002955	KK250919.1	140555	4	71
BGIBMGA003209	KK250919.1	140555	4	71
BGIBMGA003990	KK250920.1	104233	19	53.4
BGIBMGA001692	KK250925.1	106496	11	61.5
BGIBMGA001733	KK250925.1	106496	11	61.5
BGIBMGA006399	KK250926.1	137689	6	55.3
BGIBMGA002017	KK250934.1	345205	1	39.5
BGIBMGA011397	KK250941.1	144068	23	58.9
BGIBMGA000947	KK250946.1	133673	13	58.4
BGIBMGA001202	KK250946.1	133673	13	58.4
BGIBMGA000484	KK250947.1	136135	1	64.4
BGIBMGA002917	KK250947.1	136135	10	64.4
BGIBMGA011180	KK250947.1	136135	23	64.4
BGIBMGA011395	KK250947.1	136135	23	64.4
BGIBMGA011398	KK250947.1	136135	23	64.4
BGIBMGA003951	KK250949.1	118773	17	56.2
BGIBMGA002000	KK250951.1	162474	1	44.1
BGIBMGA000223	KK250952.1	116914	22	59
BGIBMGA003414	KK250952.1	116914	15	59
BGIBMGA005290	KK250957.1	140473	8	59.1
BGIBMGA012483	KK250957.1	140473	9	59.1
BGIBMGA006391	KK250959.1	163674	6	75.2
BGIBMGA006392	KK250959.1	163674	6	75.2
BGIBMGA003193	KK250964.1	159764	4	56.5
BGIBMGA012888	KK250967.1	125786	16	56.9
BGIBMGA000538	KK250975.1	154976	1	42.5
BGIBMGA000675	KK250975.1	154976	1	42.5
BGIBMGA002432	KK250976.1	131892	9	65.4
BGIBMGA005357	KK250976.1	131892	8	65.4
BGIBMGA008019	KK250976.1	131892	9	65.4
BGIBMGA001572	KK250978.1	113908	21	45.3
BGIBMGA009207	KK250980.1	102276	14	54.4
BGIBMGA012062	KK250984.1	112807	11	62.6
BGIBMGA007636	KK250988.1	117341	15	78.2
BGIBMGA009107	KK250988.1	117341	3	78.2
BGIBMGA013390	KK250989.1	121358	27	57.1
BGIBMGA013416	KK250989.1	121358	27	57.1
BGIBMGA013418	KK250989.1	121358	27	57.1
BGIBMGA009344	KK250990.1	131100	14	57.4
BGIBMGA004433	KK250991.1	136125	20	67
BGIBMGA004691	KK250991.1	136125	22	67
BGIBMGA012189	KK250997.1	129002	24	55.3
BGIBMGA013313	KK250997.1	129002	24	55.3
BGIBMGA012859	KK250998.1	107353	16	58.6
BGIBMGA007194	KK251001.1	94996	21	49.8
BGIBMGA009240	KK251008.1	88854	14	57.8
BGIBMGA013009	KK251008.1	88854	16	57.8
BGIBMGA000741	KK251009.1	117468	1	59.6
BGIBMGA005416	KK251010.1	96182	8	60.6
BGIBMGA007335	KK251012.1	204784	3	77
BGIBMGA007435	KK251012.1	204784	3	77
BGIBMGA000225	KK251020.1	117391	22	71.9
BGIBMGA000226	KK251020.1	117391	22	71.9
BGIBMGA001157	KK251026.1	159205	13	66.3
BGIBMGA001204	KK251026.1	159205	13	66.3
BGIBMGA008102	KK251034.1	170468	9	76.1
BGIBMGA011093	KK251042.1	123638	23	68.2
BGIBMGA011264	KK251042.1	123638	23	68.2
BGIBMGA012515	KK251043.1	126432	9	74.2
BGIBMGA001296	KK251048.1	114009	13	60.6
BGIBMGA001297	KK251048.1	114009	13	60.6
BGIBMGA010995	KK251055.1	103000	23	63.1
BGIBMGA009218	KK251056.1	96884	14	53
BGIBMGA002165	KK251061.1	152670	15	80
BGIBMGA010642	KK251066.1	154610	12	69.2
BGIBMGA010649	KK251066.1	154610	12	69.2
BGIBMGA002928	KK251072.1	136079	10	60.4
BGIBMGA006299	KK251072.1	136079	6	60.4
BGIBMGA002418	KK251074.1	153624	9	71.1
BGIBMGA003037	KK251074.1	153624	4	71.1
BGIBMGA012547	KK251074.1	153624	9	71.1
BGIBMGA012548	KK251074.1	153624	9	71.1
BGIBMGA002675	KK251077.1	157338	5	71
BGIBMGA004747	KK251078.1	84020	25	55
BGIBMGA012261	KK251079.1	173604	1	47.1
BGIBMGA004026	KK251083.1	110248	19	57.8
BGIBMGA013543	KK251083.1	110248	5	57.8
BGIBMGA001599	KK251086.1	130604	21	57.4
BGIBMGA001108	KK251088.1	161531	13	73.2
BGIBMGA011817	KK251090.1	123293	11	56.4
BGIBMGA000958	KK251091.1	110479	13	51.8
BGIBMGA005738	KK251096.1	106341	27	67.3
BGIBMGA013427	KK251096.1	106341	27	67.3
BGIBMGA011861	KK251106.1	107663	11	107.8
BGIBMGA006916	KK251110.1	138294	10	72.6
BGIBMGA006936	KK251110.1	138294	10	72.6
BGIBMGA002216	KK251115.1	91225	6	49.4
BGIBMGA006291	KK251115.1	91225	6	49.4
BGIBMGA001062	KK251116.1	103176	13	59.6
BGIBMGA008380	KK251117.1	125948	18	51.9
BGIBMGA008443	KK251117.1	125948	18	51.9
BGIBMGA011675	KK251122.1	101296	11	51.6
BGIBMGA003985	KK251123.1	112277	19	70.4
BGIBMGA009322	KK251125.1	106024	14	48.2
BGIBMGA005387	KK251128.1	127033	8	67.3
BGIBMGA008560	KK251129.1	120011	18	55.4
BGIBMGA000725	KK251130.1	118261	1	59.1
BGIBMGA009452	KK251130.1	118261	14	59.1
BGIBMGA011228	KK251130.1	118261	23	59.1
BGIBMGA011364	KK251130.1	118261	23	59.1
BGIBMGA005735	KK251133.1	111006	27	91.2
BGIBMGA002171	KK251139.1	135131	15	61.8
BGIBMGA003926	KK251139.1	135131	17	61.8
BGIBMGA003943	KK251139.1	135131	17	61.8
BGIBMGA003957	KK251139.1	135131	17	61.8
BGIBMGA004795	KK251141.1	117348	25	57.7
BGIBMGA004872	KK251141.1	117348	25	57.7
BGIBMGA005037	KK251142.1	117040	25	60.1
BGIBMGA005160	KK251142.1	117040	25	60.1
BGIBMGA005161	KK251142.1	117040	25	60.1
BGIBMGA005162	KK251142.1	117040	25	60.1
BGIBMGA013783	KK251144.1	120685	28	63.1
BGIBMGA004689	KK251158.1	111300	22	61.3
BGIBMGA011463	KK251159.1	133081	23	78.1
BGIBMGA009411	KK251160.1	125787	14	61.3
BGIBMGA009468	KK251160.1	125787	14	61.3
BGIBMGA014234	KK251169.1	114702	8	61.9
BGIBMGA013352	KK251171.1	122732	27	64.9
BGIBMGA013353	KK251171.1	122732	27	64.9
BGIBMGA008639	KK251174.1	132205	7	60.5
BGIBMGA000241	KK251175.1	149383	22	121
BGIBMGA012672	KK251175.1	149383	22	121
BGIBMGA013589	KK251175.1	149383	6	121
BGIBMGA011025	KK251180.1	150386	23	72.8
BGIBMGA003190	KK251182.1	135564	4	53.6
BGIBMGA001358	KK251183.1	99777	2	61.4
BGIBMGA005824	KK251183.1	99777	5	61.4
BGIBMGA004748	KK251184.1	95592	25	61.2
BGIBMGA010558	KK251185.1	110647	12	70.6
BGIBMGA003038	KK251191.1	94802	4	49.6
BGIBMGA006106	KK251191.1	94802	4	49.6
BGIBMGA006263	KK251206.1	112277	6	60.6
BGIBMGA006416	KK251206.1	112277	6	60.6
BGIBMGA009964	KK251207.1	105269	22	67.6
BGIBMGA003459	KK251210.1	129279	5	68.2
BGIBMGA000006	KK251212.1	108206	26	63.4
BGIBMGA010716	KK251212.1	108206	26	63.4
BGIBMGA010717	KK251212.1	108206	26	63.4
BGIBMGA007133	KK251217.1	98749	17	62.6
BGIBMGA002173	KK251219.1	109932	15	51.1
BGIBMGA008316	KK251224.1	163791	18	68
BGIBMGA008544	KK251224.1	163791	18	68
BGIBMGA001286	KK251227.1	138728	13	69.2
BGIBMGA010535	KK251227.1	138728	12	69.2
BGIBMGA004021	KK251228.1	129346	19	76.1
BGIBMGA013457	KK251231.1	113025	6	64.7
BGIBMGA013594	KK251231.1	113025	6	64.7
BGIBMGA013595	KK251231.1	113025	6	64.7
BGIBMGA000219	KK251234.1	124455	22	67.8
BGIBMGA000472	KK251234.1	124455	22	67.8
BGIBMGA000473	KK251234.1	124455	22	67.8
BGIBMGA003055	KK251234.1	124455	4	67.8
BGIBMGA003057	KK251234.1	124455	4	67.8
BGIBMGA000562	KK251235.1	251520	1	38.4
BGIBMGA008906	KK251238.1	122024	3	62.5
BGIBMGA009469	KK251240.1	92876	14	56.3
BGIBMGA009470	KK251240.1	92876	14	56.3
BGIBMGA001695	KK251241.1	118647	11	61.6
BGIBMGA010543	KK251241.1	118647	12	61.6
BGIBMGA011910	KK251242.1	115703	11	37.7
BGIBMGA000075	KK251243.1	117339	24	48
BGIBMGA000154	KK251243.1	117339	24	48
BGIBMGA005101	KK251247.1	138095	25	69.8
BGIBMGA004834	KK251248.1	98442	25	64
BGIBMGA004835	KK251248.1	98442	25	64
BGIBMGA004861	KK251248.1	98442	25	64
BGIBMGA004940	KK251248.1	98442	25	64
BGIBMGA004975	KK251248.1	98442	25	64
BGIBMGA014270	KK251251.1	98703	8	61.8
BGIBMGA008358	KK251253.1	125608	18	59.3
BGIBMGA006016	KK251254.1	124990	4	70.6
BGIBMGA000403	KK251257.1	134969	22	72.7
BGIBMGA004052	KK251259.1	118640	19	73.2
BGIBMGA007834	KK251260.1	95296	15	59.7
BGIBMGA010430	KK251263.1	147050	12	75.1
BGIBMGA010431	KK251263.1	147050	12	75.1
BGIBMGA003727	KK251268.1	119808	5	62.6
BGIBMGA008395	KK251273.1	119430	18	62.1
BGIBMGA006411	KK251280.1	135299	6	68.3
BGIBMGA004565	KK251282.1	114377	27	50.1
BGIBMGA004604	KK251282.1	114377	27	50.1
BGIBMGA004616	KK251282.1	114377	27	50.1
BGIBMGA002730	KK251284.1	161246	5	79.7
BGIBMGA005527	KK251285.1	90297	17	58.9
BGIBMGA007344	KK251285.1	90297	3	58.9
BGIBMGA010602	KK251285.1	90297	12	58.9
BGIBMGA007042	KK251288.1	163193	17	95.4
BGIBMGA004839	KK251290.1	103889	25	64.1
BGIBMGA012202	KK251297.1	79105	24	40
BGIBMGA013389	KK251299.1	115979	27	52
BGIBMGA010518	KK251300.1	137381	12	69.1
BGIBMGA010663	KK251300.1	137381	12	69.1
BGIBMGA012992	KK251301.1	123046	16	79.2
BGIBMGA003364	KK251307.1	108347	15	52
BGIBMGA012019	KK251309.1	111609	11	65.1
BGIBMGA007266	KK251310.1	144285	17	64.3
BGIBMGA009076	KK251314.1	137364	3	74
BGIBMGA005802	KK251315.1	148184	5	74.5
BGIBMGA005450	KK251316.1	118106	8	91.7
BGIBMGA005451	KK251316.1	118106	8	91.7
BGIBMGA006664	KK251321.1	142060	10	65.3
BGIBMGA007130	KK251322.1	151452	17	68.4
BGIBMGA001132	KK251324.1	125401	13	70.5
BGIBMGA005550	KK251326.1	94532	17	74
BGIBMGA005660	KK251326.1	94532	17	74
BGIBMGA005661	KK251326.1	94532	17	74
BGIBMGA005662	KK251326.1	94532	17	74
BGIBMGA009648	KK251326.1	94532	2	74
BGIBMGA009857	KK251327.1	108293	8	63.4
BGIBMGA009858	KK251327.1	108293	8	63.4
BGIBMGA009883	KK251327.1	108293	8	63.4
BGIBMGA005875	KK251329.1	140897	12	69.1
BGIBMGA001422	KK251330.1	91544	21	59.8
BGIBMGA001479	KK251330.1	91544	21	59.8
BGIBMGA001171	KK251335.1	113061	13	63.8
BGIBMGA010412	KK251336.1	84487	12	69.3
BGIBMGA006780	KK251337.1	81590	10	66.4
BGIBMGA003964	KK251339.1	119610	17	60.5
BGIBMGA014399	KK251341.1	115314	21	61
BGIBMGA009499	KK251342.1	134949	14	51.7
BGIBMGA009177	KK251345.1	99685	20	44.2
BGIBMGA012504	KK251350.1	130829	9	66.9
BGIBMGA001392	KK251358.1	127953	21	54.5
BGIBMGA006921	KK251361.1	111741	10	54.1
BGIBMGA006945	KK251361.1	111741	10	54.1
BGIBMGA012524	KK251367.1	117592	9	66
BGIBMGA012577	KK251367.1	117592	9	66
BGIBMGA010451	KK251377.1	88964	12	67.1
BGIBMGA002963	KK251380.1	133229	4	75.8
BGIBMGA000716	KK251381.1	358371	1	41.8
BGIBMGA004554	KK251386.1	118437	27	58.8
BGIBMGA005187	KK251390.1	82244	12	75.3
BGIBMGA005213	KK251390.1	82244	12	75.3
BGIBMGA001410	KK251394.1	124434	21	66.1
BGIBMGA008100	KK251395.1	153864	9	75.4
BGIBMGA010428	KK251398.1	138991	12	78.4
BGIBMGA010357	KK251399.1	112308	12	93.6
BGIBMGA010883	KK251399.1	112308	22	93.6
BGIBMGA009268	KK251400.1	109468	14	73.7
BGIBMGA009269	KK251400.1	109468	14	73.7
BGIBMGA004781	KK251401.1	109488	25	63.3
BGIBMGA004782	KK251401.1	109488	25	63.3
BGIBMGA004785	KK251401.1	109488	25	63.3
BGIBMGA004786	KK251401.1	109488	25	63.3
BGIBMGA012623	KK251401.1	109488	19	63.3
BGIBMGA012882	KK251403.1	128784	16	62.6
BGIBMGA000581	KK251405.1	175149	1	99.1
BGIBMGA000747	KK251405.1	175149	1	99.1
BGIBMGA001329	KK251405.1	175149	23	99.1
BGIBMGA002772	KK251405.1	175149	10	99.1
BGIBMGA006663	KK251405.1	175149	10	99.1
BGIBMGA008022	KK251405.1	175149	9	99.1
BGIBMGA008318	KK251405.1	175149	18	99.1
BGIBMGA012760	KK251405.1	175149	16	99.1
BGIBMGA002012	KK251407.1	133056	1	78.2
BGIBMGA002013	KK251407.1	133056	1	78.2
BGIBMGA004355	KK251407.1	133056	20	78.2
BGIBMGA013669	KK251407.1	133056	20	78.2
BGIBMGA013678	KK251407.1	133056	20	78.2
BGIBMGA011524	KK251410.1	85795	23	50.4
BGIBMGA004586	KK251414.1	103792	27	58.2
BGIBMGA006989	KK251430.1	126623	17	73.4
BGIBMGA007119	KK251430.1	126623	17	73.4
BGIBMGA005930	KK251431.1	98348	4	75.7
BGIBMGA010864	KK251431.1	98348	22	75.7
BGIBMGA004600	KK251439.1	91898	27	52.2
BGIBMGA008494	KK251442.1	75734	18	64.4
BGIBMGA000051	KK251454.1	137607	26	61.5
BGIBMGA000053	KK251454.1	137607	26	61.5
BGIBMGA011254	KK251455.1	108687	23	59.6
BGIBMGA010396	KK251459.1	95983	12	90.6
BGIBMGA011583	KK251462.1	96710	23	55.1
BGIBMGA001380	KK251468.1	112825	2	53
BGIBMGA001900	KK251469.1	118525	19	56.2
BGIBMGA004176	KK251480.1	151343	19	65.6
BGIBMGA007469	KK251481.1	158953	3	77.6
BGIBMGA010269	KK251482.1	108418	7	63.3
BGIBMGA013448	KK251484.1	84566	6	57.2
BGIBMGA008082	KK251489.1	95368	9	62.7
BGIBMGA008534	KK251491.1	104362	18	51
BGIBMGA001533	KK251494.1	131768	21	59
BGIBMGA004440	KK251495.1	83358	20	49.8
BGIBMGA004441	KK251495.1	83358	20	49.8
BGIBMGA001000	KK251496.1	128302	13	69
BGIBMGA001148	KK251496.1	128302	13	69
BGIBMGA000672	KK251497.1	275802	1	47
BGIBMGA002114	KK251497.1	275802	1	47
BGIBMGA011033	KK251497.1	275802	23	47
BGIBMGA006837	KK251500.1	108978	10	67.8
BGIBMGA006584	KK251504.1	145877	10	74.4
BGIBMGA007975	KK251512.1	80575	15	58.6
BGIBMGA000563	KK251514.1	245354	1	41.4
BGIBMGA010970	KK251518.1	75670	23	61.5
BGIBMGA002965	KK251520.1	146972	4	81.3
BGIBMGA004018	KK251520.1	146972	19	81.3
BGIBMGA004022	KK251520.1	146972	19	81.3
BGIBMGA013134	KK251520.1	146972	16	81.3
BGIBMGA013453	KK251520.1	146972	6	81.3
BGIBMGA002211	KK251523.1	116293	6	60.9
BGIBMGA002222	KK251523.1	116293	6	60.9
BGIBMGA012896	KK251524.1	131602	16	64.5
BGIBMGA005317	KK251529.1	125434	8	72.3
BGIBMGA005503	KK251529.1	125434	8	72.3
BGIBMGA012746	KK251530.1	101182	22	64.1
BGIBMGA009342	KK251532.1	102572	14	58.7
BGIBMGA013174	KK251535.1	114133	16	52.9
BGIBMGA003950	KK251536.1	128021	17	70.5
BGIBMGA002851	KK251539.1	123848	10	78.5
BGIBMGA002937	KK251540.1	118267	10	56
BGIBMGA009359	KK251542.1	66002	14	50.9
BGIBMGA009361	KK251542.1	66002	14	50.9
BGIBMGA000568	KK251545.1	332407	1	42.2
BGIBMGA000641	KK251545.1	332407	1	42.2
BGIBMGA007124	KK251546.1	106434	17	63.8
BGIBMGA004699	KK251547.1	113435	22	69.3
BGIBMGA004700	KK251547.1	113435	22	69.3
BGIBMGA004701	KK251547.1	113435	22	69.3
BGIBMGA011153	KK251562.1	96420	23	53.8
BGIBMGA009251	KK251564.1	102520	14	65.2
BGIBMGA009504	KK251564.1	102520	14	65.2
BGIBMGA009850	KK251564.1	102520	8	65.2
BGIBMGA006754	KK251568.1	107452	10	69.7
BGIBMGA002779	KK251579.1	101222	10	71.4
BGIBMGA002780	KK251579.1	101222	10	71.4
BGIBMGA002929	KK251579.1	101222	10	71.4
BGIBMGA008085	KK251582.1	97216	9	57.5
BGIBMGA008922	KK251586.1	88719	3	65.9
BGIBMGA010931	KK251586.1	88719	22	65.9
BGIBMGA009099	KK251587.1	137111	3	75.2
BGIBMGA005029	KK251589.1	112735	25	58.8
BGIBMGA009025	KK251590.1	107956	3	65.4
BGIBMGA013358	KK251590.1	107956	27	65.4
BGIBMGA008094	KK251591.1	142724	9	77.9
BGIBMGA003035	KK251594.1	122292	4	71.4
BGIBMGA003122	KK251594.1	122292	4	71.4
BGIBMGA013957	KK251596.1	99515	28	64.6
BGIBMGA011576	KK251599.1	81846	23	62.5
BGIBMGA010918	KK251602.1	77489	22	57.7
BGIBMGA011876	KK251602.1	77489	11	57.7
BGIBMGA013235	KK251603.1	96680	16	53.9
BGIBMGA006321	KK251608.1	91987	6	64
BGIBMGA006406	KK251608.1	91987	6	64
BGIBMGA006470	KK251608.1	91987	6	64
BGIBMGA001450	KK251611.1	128975	21	69.6
BGIBMGA007158	KK251611.1	128975	21	69.6
BGIBMGA007159	KK251611.1	128975	21	69.6
BGIBMGA007160	KK251611.1	128975	21	69.6
BGIBMGA000684	KK251612.1	293755	1	45
BGIBMGA007997	KK251617.1	112961	9	69.3
BGIBMGA000164	KK251618.1	126584	24	45.2
BGIBMGA006043	KK251619.1	152281	4	78.5
BGIBMGA005656	KK251622.1	107002	17	61.5
BGIBMGA007217	KK251622.1	107002	17	61.5
BGIBMGA010767	KK251622.1	107002	26	61.5
BGIBMGA010769	KK251622.1	107002	26	61.5
BGIBMGA006028	KK251624.1	101160	4	62.3
BGIBMGA006029	KK251624.1	101160	4	62.3
BGIBMGA010190	KK251626.1	99068	7	56.4
BGIBMGA006326	KK251627.1	75442	6	57.1
BGIBMGA012086	KK251636.1	86547	11	55
BGIBMGA013703	KK251638.1	138884	13	70.2
BGIBMGA013714	KK251638.1	138884	13	70.2
BGIBMGA004189	KK251644.1	119568	19	54.8
BGIBMGA007957	KK251644.1	119568	15	54.8
BGIBMGA000919	KK251649.1	106122	13	52.5
BGIBMGA001232	KK251649.1	106122	13	52.5
BGIBMGA006559	KK251650.1	105627	10	59.4
BGIBMGA013173	KK251651.1	93661	16	66.3
BGIBMGA007027	KK251652.1	108789	17	65.1
BGIBMGA012626	KK251652.1	108789	19	65.1
BGIBMGA010551	KK251655.1	146015	12	67.2
BGIBMGA000069	KK251661.1	101375	24	54.6
BGIBMGA011339	KK251662.1	107709	23	65.8
BGIBMGA002294	KK251666.1	113106	26	75
BGIBMGA002408	KK251666.1	113106	9	75
BGIBMGA007061	KK251668.1	74570	17	53.2
BGIBMGA001472	KK251672.1	116428	21	70.3
BGIBMGA007148	KK251672.1	116428	21	70.3
BGIBMGA012368	KK251672.1	116428	21	70.3
BGIBMGA012048	KK251673.1	158710	11	83.6
BGIBMGA012049	KK251673.1	158710	11	83.6
BGIBMGA006476	KK251674.1	92774	6	73.9
BGIBMGA003464	KK251679.1	97421	5	59.3
BGIBMGA002745	KK251689.1	95966	6	62.7
BGIBMGA008516	KK251692.1	137649	18	74.2
BGIBMGA005062	KK251693.1	98000	25	68.4
BGIBMGA008227	KK251694.1	110086	18	52.5
BGIBMGA010061	KK251697.1	119150	7	68.1
BGIBMGA006725	KK251702.1	123751	10	75.4
BGIBMGA006728	KK251702.1	123751	10	75.4
BGIBMGA003509	KK251708.1	120084	5	65.4
BGIBMGA011491	KK251718.1	123879	23	64.5
BGIBMGA002774	KK251719.1	87673	10	58.9
BGIBMGA008142	KK251723.1	95828	24	42.8
BGIBMGA001178	KK251724.1	105860	13	59.1
BGIBMGA001182	KK251724.1	105860	13	59.1
BGIBMGA004117	KK251739.1	94728	19	57
BGIBMGA008576	KK251743.1	92048	18	52.5
BGIBMGA008592	KK251743.1	92048	18	52.5
BGIBMGA008864	KK251745.1	95845	3	64.8
BGIBMGA008914	KK251745.1	95845	3	64.8
BGIBMGA009022	KK251745.1	95845	3	64.8
BGIBMGA000690	KK251746.1	167132	1	44
BGIBMGA013898	KK251748.1	96718	28	65.6
BGIBMGA005972	KK251749.1	125260	4	57.8
BGIBMGA006193	KK251749.1	125260	4	57.8
BGIBMGA006194	KK251749.1	125260	4	57.8
BGIBMGA001344	KK251752.1	93025	2	49.7
BGIBMGA005977	KK251755.1	151909	4	62
BGIBMGA006298	KK251757.1	90829	6	59.2
BGIBMGA012270	KK251758.1	252480	1	41.1
BGIBMGA000599	KK251762.1	222372	1	45.4
BGIBMGA000622	KK251762.1	222372	1	45.4
BGIBMGA000623	KK251762.1	222372	1	45.4
BGIBMGA000624	KK251762.1	222372	1	45.4
BGIBMGA006036	KK251765.1	113017	4	69.2
BGIBMGA006114	KK251765.1	113017	4	69.2
BGIBMGA009097	KK251766.1	169903	3	79
BGIBMGA005667	KK251770.1	91391	17	57.6
BGIBMGA005668	KK251770.1	91391	17	57.6
BGIBMGA007041	KK251773.1	121153	17	59.6
BGIBMGA007065	KK251773.1	121153	17	59.6
BGIBMGA001249	KK251776.1	86321	13	58.8
BGIBMGA005935	KK251783.1	132570	4	77.3
BGIBMGA005936	KK251783.1	132570	4	77.3
BGIBMGA013956	KK251789.1	97596	28	52.1
BGIBMGA001942	KK251791.1	110580	19	68.1
BGIBMGA013231	KK251797.1	122785	16	66.7
BGIBMGA010785	KK251802.1	70994	26	60.1
BGIBMGA012074	KK251803.1	89442	11	48.5
BGIBMGA003822	KK251808.1	80977	24	47.6
BGIBMGA001230	KK251811.1	56869	13	57.5
BGIBMGA003788	KK251814.1	115251	4	70.2
BGIBMGA012107	KK251815.1	105650	11	64.5
BGIBMGA000290	KK251819.1	116310	22	62.1
BGIBMGA003865	KK251821.1	109133	1	66.6
BGIBMGA011744	KK251821.1	109133	11	66.6
BGIBMGA011749	KK251821.1	109133	11	66.6
BGIBMGA012075	KK251821.1	109133	11	66.6
BGIBMGA005376	KK251822.1	103524	8	64
BGIBMGA008056	KK251823.1	96619	9	57.8
BGIBMGA010271	KK251823.1	96619	7	57.8
BGIBMGA002572	KK251828.1	84677	5	67.9
BGIBMGA002573	KK251828.1	84677	5	67.9
BGIBMGA002714	KK251828.1	84677	5	67.9
BGIBMGA002716	KK251828.1	84677	5	67.9
BGIBMGA013744	KK251830.1	77930	28	54.9
BGIBMGA007702	KK251832.1	75852	15	56.7
BGIBMGA007862	KK251832.1	75852	15	56.7
BGIBMGA012699	KK251839.1	114428	22	73.5
BGIBMGA008489	KK251840.1	123539	18	74.3
BGIBMGA008490	KK251840.1	123539	18	74.3
BGIBMGA008519	KK251840.1	123539	18	74.3
BGIBMGA006093	KK251844.1	92493	4	65.3
BGIBMGA004814	KK251846.1	88283	25	59.6
BGIBMGA004815	KK251846.1	88283	25	59.6
BGIBMGA009891	KK251849.1	116535	8	91.3
BGIBMGA009892	KK251849.1	116535	8	91.3
BGIBMGA005852	KK251850.1	103201	12	60.1
BGIBMGA005858	KK251850.1	103201	12	60.1
BGIBMGA005722	KK251852.1	99623	27	76.2
BGIBMGA003664	KK251858.1	96937	5	66.3
BGIBMGA004967	KK251869.1	119758	25	62.8
BGIBMGA012266	KK251869.1	119758	1	62.8
BGIBMGA011948	KK251870.1	99669	11	45.7
BGIBMGA011949	KK251870.1	99669	11	45.7
BGIBMGA006394	KK251872.1	105637	6	69.2
BGIBMGA006045	KK251882.1	88887	4	59
BGIBMGA009170	KK251889.1	82003	20	46.2
BGIBMGA005462	KK251890.1	67555	8	49.5
BGIBMGA007924	KK251892.1	83991	15	57.4
BGIBMGA008598	KK251897.1	108976	18	57.7
BGIBMGA007735	KK251902.1	83896	15	50.5
BGIBMGA003073	KK251905.1	162041	4	78.5
BGIBMGA003086	KK251905.1	162041	4	78.5
BGIBMGA005769	KK251908.1	84284	5	61.9
BGIBMGA005797	KK251908.1	84284	5	61.9
BGIBMGA005798	KK251908.1	84284	5	61.9
BGIBMGA005799	KK251908.1	84284	5	61.9
BGIBMGA003635	KK251914.1	106252	5	76.5
BGIBMGA005967	KK251914.1	106252	4	76.5
BGIBMGA006182	KK251914.1	106252	4	76.5
BGIBMGA000097	KK251916.1	102292	24	47.3
BGIBMGA007569	KK251921.1	85859	15	58.6
BGIBMGA007570	KK251921.1	85859	15	58.6
BGIBMGA006400	KK251923.1	112629	6	59.1
BGIBMGA006401	KK251923.1	112629	6	59.1
BGIBMGA006477	KK251923.1	112629	6	59.1
BGIBMGA009670	KK251925.1	98728	2	55
BGIBMGA010445	KK251928.1	84711	12	65.8
BGIBMGA013217	KK251929.1	119704	16	70.5
BGIBMGA013218	KK251929.1	119704	16	70.5
BGIBMGA007575	KK251935.1	93808	15	62.9
BGIBMGA007576	KK251935.1	93808	15	62.9
BGIBMGA005887	KK251937.1	129088	12	69
BGIBMGA011035	KK251940.1	107107	23	56.4
BGIBMGA003424	KK251957.1	102620	15	76
BGIBMGA000699	KK251961.1	233368	1	38.8
BGIBMGA001766	KK251962.1	113833	11	97.5
BGIBMGA010125	KK251971.1	83924	7	58
BGIBMGA003141	KK251976.1	89723	4	62.2
BGIBMGA003762	KK251976.1	89723	4	62.2
BGIBMGA002538	KK251983.1	86536	9	61.3
BGIBMGA002539	KK251983.1	86536	9	61.3
BGIBMGA001042	KK251985.1	129173	13	69.9
BGIBMGA012741	KK251996.1	139529	22	74.2
BGIBMGA004356	KK252000.1	96514	20	63.5
BGIBMGA004215	KK252003.1	84893	20	58.8
BGIBMGA010029	KK252004.1	119310	7	64.4
BGIBMGA010281	KK252004.1	119310	7	64.4
BGIBMGA002324	KK252011.1	104041	26	63.6
BGIBMGA006777	KK252014.1	115406	10	69.8
BGIBMGA013521	KK252014.1	115406	5	69.8
BGIBMGA013566	KK252014.1	115406	4	69.8
BGIBMGA004932	KK252023.1	87311	25	63.4
BGIBMGA005504	KK252026.1	93984	8	65.2
BGIBMGA010444	KK252033.1	88354	12	58.6
BGIBMGA005475	KK252037.1	115361	8	67.3
BGIBMGA004315	KK252045.1	100243	20	64.2
BGIBMGA014158	KK252045.1	100243	20	64.2
BGIBMGA014159	KK252045.1	100243	20	64.2
BGIBMGA000589	KK252049.1	238911	1	41.1
BGIBMGA006740	KK252050.1	87724	10	59.2
BGIBMGA012977	KK252053.1	88904	16	60.4
BGIBMGA003732	KK252056.1	77439	5	58.5
BGIBMGA010460	KK252056.1	77439	12	58.5
BGIBMGA002644	KK252068.1	111385	5	64.7
BGIBMGA003717	KK252068.1	111385	5	64.7
BGIBMGA003718	KK252068.1	111385	5	64.7
BGIBMGA013201	KK252068.1	111385	16	64.7
BGIBMGA004845	KK252073.1	96879	25	57.5
BGIBMGA004939	KK252077.1	168076	25	52.4
BGIBMGA012260	KK252077.1	168076	1	52.4
BGIBMGA012269	KK252077.1	168076	1	52.4
BGIBMGA004923	KK252079.1	101112	25	80.5
BGIBMGA009675	KK252079.1	101112	2	80.5
BGIBMGA004428	KK252084.1	106401	20	42.8
BGIBMGA002645	KK252085.1	80116	5	58.8
BGIBMGA005364	KK252085.1	80116	8	58.8
BGIBMGA002018	KK252087.1	277747	1	41.8
BGIBMGA004673	KK252087.1	277747	22	41.8
BGIBMGA002700	KK252088.1	112963	5	74.4
BGIBMGA006648	KK252090.1	135286	10	78.1
BGIBMGA003174	KK252092.1	90191	4	62.7
BGIBMGA001030	KK252095.1	96765	13	65.6
BGIBMGA001031	KK252095.1	96765	13	65.6
BGIBMGA008801	KK252104.1	73737	24	58.7
BGIBMGA008410	KK252106.1	92761	18	71.6
BGIBMGA008411	KK252106.1	92761	18	71.6
BGIBMGA007060	KK252107.1	112184	17	61
BGIBMGA008838	KK252108.1	117278	3	72.2
BGIBMGA008839	KK252108.1	117278	3	72.2
BGIBMGA010850	KK252108.1	117278	22	72.2
BGIBMGA003594	KK252110.1	109048	5	85.4
BGIBMGA005129	KK252111.1	96617	25	67
BGIBMGA006636	KK252115.1	102230	10	69
BGIBMGA006867	KK252118.1	131726	10	76.3
BGIBMGA001528	KK252120.1	76299	21	48.1
BGIBMGA001426	KK252121.1	133246	21	70.2
BGIBMGA001468	KK252121.1	133246	21	70.2
BGIBMGA001551	KK252121.1	133246	21	70.2
BGIBMGA007867	KK252125.1	92956	15	64.4
BGIBMGA003005	KK252126.1	115657	4	70.8
BGIBMGA003007	KK252126.1	115657	4	70.8
BGIBMGA003154	KK252126.1	115657	4	70.8
BGIBMGA003156	KK252126.1	115657	4	70.8
BGIBMGA007460	KK252127.1	110949	3	66.7
BGIBMGA007477	KK252127.1	110949	3	66.7
BGIBMGA007478	KK252127.1	110949	3	66.7
BGIBMGA002970	KK252135.1	99198	4	63
BGIBMGA002972	KK252135.1	99198	4	63
BGIBMGA013933	KK252142.1	119139	28	60.9
BGIBMGA012503	KK252144.1	93202	9	64.5
BGIBMGA004925	KK252150.1	81947	25	102
BGIBMGA004987	KK252150.1	81947	25	102
BGIBMGA007202	KK252151.1	109340	21	69.7
BGIBMGA005672	KK252155.1	87747	17	47.2
BGIBMGA005608	KK252157.1	130069	17	67.6
BGIBMGA005692	KK252157.1	130069	17	67.6
BGIBMGA009242	KK252157.1	130069	14	67.6
BGIBMGA010448	KK252157.1	130069	12	67.6
BGIBMGA010461	KK252157.1	130069	12	67.6
BGIBMGA010517	KK252157.1	130069	12	67.6
BGIBMGA012115	KK252157.1	130069	11	67.6
BGIBMGA012837	KK252157.1	130069	16	67.6
BGIBMGA012872	KK252157.1	130069	16	67.6
BGIBMGA012999	KK252157.1	130069	16	67.6
BGIBMGA013996	KK252158.1	74014	28	55.6
BGIBMGA012627	KK252159.1	119489	19	72.4
BGIBMGA007813	KK252160.1	94943	15	39.7
BGIBMGA006606	KK252166.1	93331	10	69.7
BGIBMGA006736	KK252166.1	93331	10	69.7
BGIBMGA011004	KK252168.1	76937	23	56.9
BGIBMGA011284	KK252168.1	76937	23	56.9
BGIBMGA010205	KK252170.1	129661	7	64.9
BGIBMGA004500	KK252175.1	86325	20	56.5
BGIBMGA005933	KK252175.1	86325	4	56.5
BGIBMGA003022	KK252176.1	99522	4	56.5
BGIBMGA011462	KK252179.1	112051	23	52.7
BGIBMGA011043	KK252184.1	106903	23	66.9
BGIBMGA011061	KK252184.1	106903	23	66.9
BGIBMGA011512	KK252184.1	106903	23	66.9
BGIBMGA008136	KK252189.1	91715	24	50.1
BGIBMGA008185	KK252189.1	91715	24	50.1
BGIBMGA013640	KK252190.1	69065	6	52.8
BGIBMGA006057	KK252196.1	111926	4	77.7
BGIBMGA006062	KK252196.1	111926	4	77.7
BGIBMGA006099	KK252196.1	111926	4	77.7
BGIBMGA010810	KK252199.1	89844	26	65.8
BGIBMGA002427	KK252206.1	132032	9	83.7
BGIBMGA002482	KK252206.1	132032	9	83.7
BGIBMGA005886	KK252215.1	103135	12	58.5
BGIBMGA008768	KK252217.1	72382	24	45.2
BGIBMGA001540	KK252222.1	95262	21	45.8
BGIBMGA007155	KK252222.1	95262	21	45.8
BGIBMGA013617	KK252228.1	87864	6	66.6
BGIBMGA000426	KK252229.1	203333	22	39.8
BGIBMGA007512	KK252230.1	85009	15	65.7
BGIBMGA007594	KK252230.1	85009	15	65.7
BGIBMGA007466	KK252236.1	120312	3	68.5
BGIBMGA002345	KK252237.1	76203	26	57.8
BGIBMGA000382	KK252240.1	130863	22	75.3
BGIBMGA000383	KK252240.1	130863	22	75.3
BGIBMGA010186	KK252248.1	89990	7	63.6
BGIBMGA011442	KK252253.1	146631	23	75.8
BGIBMGA010068	KK252256.1	74679	7	50.1
BGIBMGA005786	KK252262.1	74897	5	53.4
BGIBMGA012814	KK252262.1	74897	16	53.4
BGIBMGA013034	KK252262.1	74897	16	53.4
BGIBMGA005279	KK252265.1	85653	8	61.6
BGIBMGA012308	KK252267.1	161807	1	50.7
BGIBMGA009150	KK252268.1	79861	20	49.6
BGIBMGA005150	KK252269.1	77366	25	57
BGIBMGA008333	KK252276.1	95175	18	62.4
BGIBMGA000512	KK252278.1	167899	1	56
BGIBMGA000669	KK252278.1	167899	1	56
BGIBMGA004472	KK252278.1	167899	20	56
BGIBMGA012454	KK252285.1	100760	9	65.4
BGIBMGA005074	KK252286.1	88146	25	66.1
BGIBMGA005126	KK252286.1	88146	25	66.1
BGIBMGA005127	KK252286.1	88146	25	66.1
BGIBMGA007802	KK252289.1	76873	15	47.1
BGIBMGA009401	KK252293.1	89801	14	64.3
BGIBMGA002182	KK252294.1	94800	15	80.1
BGIBMGA004469	KK252295.1	82327	20	48.7
BGIBMGA010901	KK252297.1	124294	22	71.1
BGIBMGA012667	KK252297.1	124294	22	71.1
BGIBMGA012735	KK252297.1	124294	22	71.1
BGIBMGA014224	KK252301.1	105365	8	53.9
BGIBMGA012584	KK252307.1	96652	19	62.5
BGIBMGA011490	KK252312.1	98950	23	68
BGIBMGA012148	KK252315.1	84387	24	64.2
BGIBMGA012198	KK252315.1	84387	24	64.2
BGIBMGA000025	KK252316.1	97167	26	63.1
BGIBMGA004558	KK252317.1	63287	27	58.4
BGIBMGA010592	KK252317.1	63287	12	58.4
BGIBMGA010593	KK252317.1	63287	12	58.4
BGIBMGA010596	KK252317.1	63287	12	58.4
BGIBMGA003039	KK252319.1	87513	4	68.3
BGIBMGA009611	KK252321.1	70926	24	50.8
BGIBMGA000509	KK252327.1	106559	1	72.4
BGIBMGA000510	KK252327.1	106559	1	72.4
BGIBMGA001310	KK252327.1	106559	23	72.4
BGIBMGA002713	KK252327.1	106559	5	72.4
BGIBMGA011070	KK252327.1	106559	23	72.4
BGIBMGA009757	KK252334.1	99855	2	48.9
BGIBMGA003883	KK252338.1	103246	1	132.4
BGIBMGA006849	KK252338.1	103246	10	132.4
BGIBMGA006850	KK252338.1	103246	10	132.4
BGIBMGA006932	KK252338.1	103246	10	132.4
BGIBMGA014177	KK252338.1	103246	20	132.4
BGIBMGA011807	KK252341.1	118201	11	77.1
BGIBMGA010266	KK252342.1	122005	7	66
BGIBMGA004378	KK252345.1	133951	20	59.9
BGIBMGA004379	KK252345.1	133951	20	59.9
BGIBMGA011498	KK252346.1	107767	23	60.9
BGIBMGA014138	KK252348.1	88278	20	45.1
BGIBMGA007351	KK252352.1	108870	3	71.2
BGIBMGA013351	KK252354.1	88079	27	73.3
BGIBMGA010628	KK252356.1	95160	12	64.8
BGIBMGA007118	KK252360.1	80881	17	57.4
BGIBMGA010610	KK252361.1	72042	12	52.2
BGIBMGA012908	KK252362.1	68379	16	59.9
BGIBMGA002793	KK252365.1	101586	10	76.8
BGIBMGA010120	KK252365.1	101586	7	76.8
BGIBMGA010121	KK252365.1	101586	7	76.8
BGIBMGA012780	KK252365.1	101586	16	76.8
BGIBMGA005002	KK252373.1	79320	25	71.1
BGIBMGA004061	KK252375.1	76975	19	62.7
BGIBMGA010469	KK252382.1	92017	12	59.3
BGIBMGA001038	KK252389.1	96755	13	70.8
BGIBMGA001123	KK252389.1	96755	13	70.8
BGIBMGA006355	KK252394.1	70419	6	65.6
BGIBMGA006860	KK252395.1	148413	10	47.7
BGIBMGA007738	KK252403.1	75921	15	56.5
BGIBMGA009234	KK252405.1	73555	14	75.5
BGIBMGA013462	KK252405.1	73555	6	75.5
BGIBMGA010579	KK252407.1	87227	12	66.4
BGIBMGA004517	KK252414.1	83398	27	68.7
BGIBMGA010760	KK252421.1	76971	26	57
BGIBMGA010761	KK252421.1	76971	26	57
BGIBMGA008337	KK252422.1	103741	18	64.2
BGIBMGA003874	KK252427.1	162141	1	45.1
BGIBMGA000474	KK252435.1	123232	22	49.8
BGIBMGA000516	KK252435.1	123232	1	49.8
BGIBMGA010923	KK252435.1	123232	22	49.8
BGIBMGA013896	KK252439.1	75914	28	58.2
BGIBMGA005421	KK252440.1	102517	8	70.7
BGIBMGA011338	KK252441.1	94625	23	77.1
BGIBMGA002785	KK252443.1	79775	10	54.3
BGIBMGA009695	KK252445.1	82650	2	65.4
BGIBMGA002989	KK252448.1	100412	4	67.4
BGIBMGA011131	KK252448.1	100412	23	67.4
BGIBMGA005343	KK252451.1	83495	8	60.4
BGIBMGA005344	KK252451.1	83495	8	60.4
BGIBMGA005464	KK252451.1	83495	8	60.4
BGIBMGA013671	KK252453.1	96881	20	60.9
BGIBMGA012360	KK252455.1	104379	1	83.8
BGIBMGA012361	KK252455.1	104379	1	83.8
BGIBMGA010620	KK252456.1	89802	12	132
BGIBMGA007904	KK252460.1	81677	15	54
BGIBMGA007929	KK252464.1	105657	15	71.3
BGIBMGA008996	KK252466.1	82054	3	65.7
BGIBMGA000532	KK252468.1	128893	1	53.1
BGIBMGA004745	KK252468.1	128893	25	53.1
BGIBMGA002248	KK252471.1	77741	26	49.3
BGIBMGA003052	KK252475.1	74147	4	68.2
BGIBMGA001608	KK252477.1	55666	11	40
BGIBMGA003525	KK252483.1	96627	5	63.3
BGIBMGA004578	KK252485.1	116818	27	61.5
BGIBMGA004579	KK252485.1	116818	27	61.5
BGIBMGA000790	KK252496.1	96513	25	59.8
BGIBMGA000791	KK252496.1	96513	25	59.8
BGIBMGA005993	KK252498.1	76254	4	64.5
BGIBMGA005994	KK252498.1	76254	4	64.5
BGIBMGA006504	KK252499.1	62765	6	56.7
BGIBMGA002978	KK252501.1	94510	4	57.5
BGIBMGA007355	KK252506.1	98804	3	64.4
BGIBMGA005968	KK252509.1	106079	4	73.4
BGIBMGA006181	KK252509.1	106079	4	73.4
BGIBMGA002811	KK252516.1	72796	10	47.9
BGIBMGA004570	KK252517.1	74501	27	76.3
BGIBMGA005991	KK252517.1	74501	4	76.3
BGIBMGA006161	KK252517.1	74501	4	76.3
BGIBMGA007095	KK252523.1	88926	17	76.7
BGIBMGA013823	KK252524.1	97069	28	74.7
BGIBMGA013842	KK252524.1	97069	28	74.7
BGIBMGA013843	KK252524.1	97069	28	74.7
BGIBMGA011285	KK252525.1	84273	23	65.5
BGIBMGA000975	KK252532.1	109269	13	70.4
BGIBMGA000976	KK252532.1	109269	13	70.4
BGIBMGA012557	KK252536.1	99135	9	70.6
BGIBMGA007075	KK252543.1	127162	17	74.4
BGIBMGA000922	KK252545.1	119343	13	71.5
BGIBMGA000924	KK252545.1	119343	13	71.5
BGIBMGA001218	KK252545.1	119343	13	71.5
BGIBMGA012081	KK252555.1	65681	11	62.4
BGIBMGA002164	KK252556.1	96177	15	82.4
BGIBMGA005167	KK252560.1	65666	25	58.5
BGIBMGA000587	KK252565.1	267113	1	39.8
BGIBMGA009688	KK252566.1	59821	2	52.6
BGIBMGA001529	KK252567.1	96819	21	57.9
BGIBMGA008256	KK252569.1	86316	18	65.4
BGIBMGA000601	KK252579.1	227431	1	39.6
BGIBMGA000630	KK252579.1	227431	1	39.6
BGIBMGA000723	KK252579.1	227431	1	39.6
BGIBMGA011637	KK252594.1	68715	11	53.7
BGIBMGA001129	KK252595.1	148138	13	82
BGIBMGA007471	KK252597.1	100929	3	71.1
BGIBMGA007631	KK252598.1	84815	15	59.7
BGIBMGA009594	KK252599.1	85044	24	49.6
BGIBMGA009686	KK252605.1	84116	2	47
BGIBMGA010107	KK252606.1	83771	7	58.8
BGIBMGA006222	KK252607.1	95534	4	64.2
BGIBMGA006227	KK252607.1	95534	4	64.2
BGIBMGA006228	KK252607.1	95534	4	64.2
BGIBMGA004328	KK252608.1	79512	20	79.7
BGIBMGA005576	KK252608.1	79512	17	79.7
BGIBMGA009821	KK252608.1	79512	8	79.7
BGIBMGA012151	KK252608.1	79512	24	79.7
BGIBMGA013945	KK252608.1	79512	28	79.7
BGIBMGA006582	KK252612.1	82332	10	60.1
BGIBMGA009316	KK252614.1	79095	14	60.9
BGIBMGA003405	KK252619.1	98132	15	52.5
BGIBMGA011529	KK252621.1	88519	23	56.4
BGIBMGA001183	KK252622.1	96286	13	56.4
BGIBMGA012136	KK252625.1	88020	11	53.5
BGIBMGA002983	KK252627.1	129485	4	74.9
BGIBMGA007500	KK252628.1	86085	15	58.5
BGIBMGA007583	KK252628.1	86085	15	58.5
BGIBMGA007776	KK252628.1	86085	15	58.5
BGIBMGA000086	KK252631.1	79697	24	46.8
BGIBMGA007349	KK252631.1	79697	3	46.8
BGIBMGA012029	KK252633.1	88118	11	66.9
BGIBMGA012099	KK252633.1	88118	11	66.9
BGIBMGA012126	KK252633.1	88118	11	66.9
BGIBMGA002297	KK252637.1	71873	26	53.2
BGIBMGA003377	KK252646.1	73287	15	47.9
BGIBMGA004376	KK252650.1	94331	20	72.5
BGIBMGA006467	KK252654.1	88198	6	58.7
BGIBMGA000948	KK252659.1	86794	13	63.4
BGIBMGA009317	KK252664.1	102217	14	68.5
BGIBMGA009318	KK252664.1	102217	14	68.5
BGIBMGA009419	KK252664.1	102217	14	68.5
BGIBMGA012142	KK252669.1	72757	24	51.4
BGIBMGA012387	KK252669.1	72757	21	51.4
BGIBMGA006905	KK252672.1	71973	10	52.1
BGIBMGA005468	KK252674.1	91312	8	71.1
BGIBMGA012536	KK252677.1	91821	9	69.2
BGIBMGA005717	KK252681.1	106289	27	67.2
BGIBMGA005719	KK252681.1	106289	27	67.2
BGIBMGA000060	KK252685.1	95454	26	63.4
BGIBMGA013891	KK252687.1	73857	28	45.1
BGIBMGA013937	KK252687.1	73857	28	45.1
BGIBMGA014007	KK252687.1	73857	28	45.1
BGIBMGA005990	KK252692.1	109233	4	52.7
BGIBMGA005226	KK252693.1	56514	12	50.6
BGIBMGA010475	KK252697.1	81625	12	60.6
BGIBMGA010228	KK252698.1	76084	7	64.9
BGIBMGA010251	KK252698.1	76084	7	64.9
BGIBMGA010260	KK252698.1	76084	7	64.9
BGIBMGA012852	KK252701.1	61853	16	63.4
BGIBMGA012853	KK252701.1	61853	16	63.4
BGIBMGA012854	KK252701.1	61853	16	63.4
BGIBMGA012982	KK252701.1	61853	16	63.4
BGIBMGA007070	KK252702.1	90683	17	50.9
BGIBMGA012622	KK252709.1	108713	19	75.3
BGIBMGA013795	KK252712.1	83630	28	64
BGIBMGA000770	KK252714.1	231235	25	45.1
BGIBMGA002096	KK252714.1	231235	1	45.1
BGIBMGA002139	KK252714.1	231235	1	45.1
BGIBMGA009877	KK252720.1	77681	8	58.7
BGIBMGA001902	KK252721.1	96127	19	71
BGIBMGA004165	KK252721.1	96127	19	71
BGIBMGA000572	KK252722.1	71874	1	55.2
BGIBMGA011848	KK252722.1	71874	11	55.2
BGIBMGA006112	KK252724.1	95671	4	68.4
BGIBMGA012904	KK252727.1	82047	16	78.1
BGIBMGA003171	KK252728.1	102976	4	62.9
BGIBMGA012104	KK252734.1	107248	11	69.7
BGIBMGA002582	KK252738.1	94722	5	77.8
BGIBMGA002707	KK252738.1	94722	5	77.8
BGIBMGA002709	KK252738.1	94722	5	77.8
BGIBMGA002710	KK252738.1	94722	5	77.8
BGIBMGA006230	KK252739.1	89212	4	67.3
BGIBMGA003142	KK252753.1	57609	4	57.8
BGIBMGA003787	KK252753.1	57609	4	57.8
BGIBMGA012313	KK252758.1	217450	1	41.1
BGIBMGA002541	KK252763.1	111826	9	73.5
BGIBMGA005779	KK252767.1	56042	5	59.5
BGIBMGA003897	KK252770.1	72985	1	60.3
BGIBMGA013837	KK252770.1	72985	28	60.3
BGIBMGA012789	KK252771.1	83729	16	70.6
BGIBMGA005425	KK252778.1	53513	8	55.5
BGIBMGA002326	KK252781.1	105036	26	66.6
BGIBMGA008855	KK252784.1	85496	3	71.9
BGIBMGA009267	KK252787.1	105194	14	66.1
BGIBMGA008413	KK252790.1	66404	18	61.6
BGIBMGA006773	KK252791.1	73217	10	61.1
BGIBMGA007980	KK252794.1	80351	15	53.6
BGIBMGA006342	KK252795.1	89925	6	49.5
BGIBMGA004952	KK252798.1	82014	25	68.9
BGIBMGA000228	KK252799.1	114491	22	77.3
BGIBMGA000229	KK252799.1	114491	22	77.3
BGIBMGA000231	KK252799.1	114491	22	77.3
BGIBMGA002140	KK252808.1	88489	1	51.1
BGIBMGA003741	KK252808.1	88489	5	51.1
BGIBMGA008435	KK252812.1	90997	18	60.8
BGIBMGA007256	KK252814.1	83620	17	59.6
BGIBMGA013723	KK252815.1	75654	13	58.9
BGIBMGA003731	KK252817.1	105642	5	75.8
BGIBMGA000988	KK252820.1	124637	13	78.3
BGIBMGA001160	KK252820.1	124637	13	78.3
BGIBMGA000302	KK252830.1	87883	22	74.6
BGIBMGA000394	KK252830.1	87883	22	74.6
BGIBMGA004687	KK252830.1	87883	22	74.6
BGIBMGA004729	KK252830.1	87883	22	74.6
BGIBMGA010888	KK252830.1	87883	22	74.6
BGIBMGA004038	KK252834.1	100847	19	75.5
BGIBMGA007598	KK252836.1	93937	15	62.9
BGIBMGA011291	KK252840.1	95341	23	59.6
BGIBMGA011297	KK252840.1	95341	23	59.6
BGIBMGA011316	KK252840.1	95341	23	59.6
BGIBMGA011317	KK252840.1	95341	23	59.6
BGIBMGA013312	KK252843.1	75826	24	46.2
BGIBMGA007816	KK252846.1	120014	15	75.1
BGIBMGA003233	KK252848.1	64395	2	59.7
BGIBMGA000466	KK252849.1	116389	22	70.9
BGIBMGA000467	KK252849.1	116389	22	70.9
BGIBMGA013025	KK252852.1	79028	16	40.5
BGIBMGA010230	KK252855.1	64110	7	66.8
BGIBMGA010781	KK252856.1	87961	26	63.7
BGIBMGA011163	KK252857.1	172224	23	40.6
BGIBMGA004985	KK252859.1	101665	25	68.3
BGIBMGA005061	KK252859.1	101665	25	68.3
BGIBMGA005139	KK252859.1	101665	25	68.3
BGIBMGA002157	KK252867.1	82680	15	47.5
BGIBMGA002159	KK252867.1	82680	15	47.5
BGIBMGA008124	KK252878.1	79639	24	53.3
BGIBMGA008690	KK252880.1	82364	7	44.4
BGIBMGA013797	KK252880.1	82364	28	44.4
BGIBMGA007837	KK252884.1	74531	15	59.6
BGIBMGA006306	KK252885.1	111630	6	72.7
BGIBMGA005082	KK252891.1	61938	25	67
BGIBMGA005086	KK252891.1	61938	25	67
BGIBMGA005107	KK252891.1	61938	25	67
BGIBMGA008842	KK252891.1	61938	3	67
BGIBMGA000779	KK252892.1	75560	25	62.1
BGIBMGA000786	KK252892.1	75560	25	62.1
BGIBMGA007467	KK252893.1	96910	3	72.9
BGIBMGA008857	KK252893.1	96910	3	72.9
BGIBMGA007988	KK252895.1	94315	9	49.3
BGIBMGA013573	KK252897.1	92409	6	61.1
BGIBMGA010566	KK252899.1	62974	12	64.4
BGIBMGA010860	KK252899.1	62974	22	64.4
BGIBMGA010978	KK252902.1	81361	23	63.6
BGIBMGA003357	KK252904.1	66310	15	46.9
BGIBMGA014132	KK252909.1	95471	8	64.4
BGIBMGA006901	KK252917.1	118213	10	75.5
BGIBMGA006957	KK252917.1	118213	10	75.5
BGIBMGA012778	KK252920.1	70050	16	59
BGIBMGA001943	KK252924.1	70782	19	59.5
BGIBMGA001827	KK252925.1	100363	11	69.7
BGIBMGA005323	KK252925.1	100363	8	69.7
BGIBMGA003539	KK252928.1	73273	5	70.5
BGIBMGA000837	KK252929.1	61609	13	53.8
BGIBMGA002901	KK252929.1	61609	10	53.8
BGIBMGA004207	KK252929.1	61609	19	53.8
BGIBMGA004683	KK252929.1	61609	22	53.8
BGIBMGA004934	KK252929.1	61609	25	53.8
BGIBMGA009337	KK252929.1	61609	14	53.8
BGIBMGA010328	KK252929.1	61609	12	53.8
BGIBMGA010505	KK252929.1	61609	12	53.8
BGIBMGA010988	KK252929.1	61609	23	53.8
BGIBMGA011218	KK252929.1	61609	23	53.8
BGIBMGA003654	KK252931.1	101733	5	73.1
BGIBMGA006908	KK252931.1	101733	10	73.1
BGIBMGA009149	KK252933.1	66448	20	52.1
BGIBMGA005561	KK252935.1	71631	17	61.9
BGIBMGA012838	KK252945.1	102494	16	64.5
BGIBMGA003334	KK252949.1	103688	15	65.3
BGIBMGA009966	KK252951.1	169794	22	41
BGIBMGA007451	KK252955.1	132331	3	45.7
BGIBMGA007488	KK252955.1	132331	3	45.7
BGIBMGA001876	KK252959.1	95270	19	67.4
BGIBMGA005239	KK252959.1	95270	8	67.4
BGIBMGA005365	KK252960.1	83641	8	62.8
BGIBMGA011643	KK252962.1	70350	11	68.4
BGIBMGA011842	KK252962.1	70350	11	68.4
BGIBMGA011844	KK252962.1	70350	11	68.4
BGIBMGA001121	KK252963.1	92715	13	71.8
BGIBMGA001242	KK252964.1	89814	13	70.2
BGIBMGA001474	KK252964.1	89814	21	70.2
BGIBMGA007054	KK252964.1	89814	17	70.2
BGIBMGA007059	KK252964.1	89814	17	70.2
BGIBMGA007602	KK252964.1	89814	15	70.2
BGIBMGA013121	KK252966.1	74195	16	51.2
BGIBMGA013200	KK252966.1	74195	16	51.2
BGIBMGA014366	KK252966.1	74195	14	51.2
BGIBMGA014367	KK252966.1	74195	14	51.2
BGIBMGA008129	KK252971.1	73579	24	57.3
BGIBMGA008130	KK252971.1	73579	24	57.3
BGIBMGA000379	KK252973.1	100101	22	77.1
BGIBMGA000254	KK252974.1	83316	22	62.2
BGIBMGA000271	KK252974.1	83316	22	62.2
BGIBMGA000272	KK252974.1	83316	22	62.2
BGIBMGA000279	KK252974.1	83316	22	62.2
BGIBMGA000282	KK252974.1	83316	22	62.2
BGIBMGA000433	KK252974.1	83316	22	62.2
BGIBMGA000437	KK252974.1	83316	22	62.2
BGIBMGA005762	KK252987.1	62212	5	62
BGIBMGA001930	KK252996.1	80073	19	73.2
BGIBMGA000093	KK252999.1	88576	24	41.2
BGIBMGA000628	KK253001.1	212541	1	39.9
BGIBMGA012336	KK253001.1	212541	1	39.9
BGIBMGA001947	KK253002.1	88046	19	65.2
BGIBMGA004606	KK253002.1	88046	27	65.2
BGIBMGA001312	KK253018.1	74240	23	61.1
BGIBMGA013928	KK253022.1	83867	28	52.2
BGIBMGA010789	KK253024.1	54726	26	55.4
BGIBMGA010965	KK253027.1	67159	23	55.4
BGIBMGA010998	KK253027.1	67159	23	55.4
BGIBMGA007770	KK253038.1	69374	15	62.4
BGIBMGA014183	KK253038.1	69374	20	62.4
BGIBMGA010362	KK253040.1	88824	12	70
BGIBMGA010363	KK253040.1	88824	12	70
BGIBMGA006213	KK253043.1	98582	4	71.5
BGIBMGA007970	KK253047.1	103781	15	69.8
BGIBMGA000711	KK253048.1	332518	1	42.2
BGIBMGA002079	KK253048.1	332518	1	42.2
BGIBMGA002112	KK253048.1	332518	1	42.2
BGIBMGA002113	KK253048.1	332518	1	42.2
BGIBMGA012306	KK253048.1	332518	1	42.2
BGIBMGA002223	KK253056.1	80768	6	66.9
BGIBMGA002224	KK253056.1	80768	6	66.9
BGIBMGA006261	KK253056.1	80768	6	66.9
BGIBMGA014262	KK253059.1	114937	8	90.3
BGIBMGA001172	KK253063.1	83263	13	62
[truncated: 4,684 more rows]
