# Supplementary material for: The deep conservation of the Lepidoptera Z chromosome suggests a non-canonical origin of the W
Source: Nat Commun. 2017 Nov 14;8:1486. doi: 10.1038/s41467-017-01663-5 (PMC5684275; doi:10.1038/s41467-017-01663-5)
Supplement: Supplementary file 18 — Supplementary Data 15 [file 41467_2017_1663_MOESM18_ESM.txt]

### Supplementary Data 15: BLAT mapping of scaffolds onto B. mori genome. ###

## BLAT mapping of scaffolds onto B. mori genome: general pipeline. ##

#! /bin/bash
#-# Bioinformatic pipeline. D. BLAT mapping of scaffolds onto B. mori genome.
#-# Prog required: BLAT_v36x1

###########################
# Define global variables #
###########################

outg=Bombyx #outgroup name
spe=Ndegeerella #species name
kmer=63 #k-mer size
assf=AssemblyOutputs #denovo assembly folder
blatf=BLATOutputs #blat folder

cds=SupplementaryData_9 #coding sequences of the outgroup (fasta): http://silkworm.genomics.org.cn/
cdsLoc= SupplementaryData_10 #chromosomal location of the coding sequences of the outgroup (sort by cds ID)
besthitblat= "see below" # SupplementaryData_15: perl script to keep only best hit for each gene
redremovblat= "see below" # SupplementaryData_15: perl script to keep only best reciprocal hit for each gene
bestlocation_Bmori= "see below" # SupplementaryData_15: perl script to keep only the best chromosomal location for each scaffold

#########
# Start #
#########

#-1-# Map with BLAT
~/bin/BLAT_v36x1/blat -q=dnax -t=dnax -minScore=50 ${assf}/${spe}_${kmer}.final.soap.sspace.cap.fasta ${cds} ${blatf}/${spe}_${kmer}.final.soap.sspace.cap_${outg}.blat


#-2-# Best hit table: keep only best hit for each gene
sort -k 10 ${blatf}/${spe}_${kmer}.final.soap.sspace.cap_${outg}.blat > ${blatf}/${spe}_${kmer}.final.soap.sspace.cap_${outg}.blat.sorted
perl ~/bin/${besthitblat}.pl ${blatf}/${spe}_${kmer}.final.soap.sspace.cap_${outg}.blat.sorted


#-3-# Reciprocal best hit table: keep only best reciprocal hit for each gene
tail -n +2 ${blatf}/${spe}_${kmer}.final.soap.sspace.cap_${outg}.blat.sorted.besthit | sort -k 14  > ${blatf}/${spe}_${kmer}.final.soap.sspace.cap_${outg}.blat.sorted.besthit.sorted
perl ~/bin/${redremovblat}.pl ${blatf}/${spe}_${kmer}.final.soap.sspace.cap_${outg}.blat.sorted.besthit.sorted


#-4-# Clean before joining
cat ${blatf}/${spe}_${kmer}.final.soap.sspace.cap_${outg}.blat.sorted.besthit.sorted.nonredundant | cut -f 1,10,14 | awk '{print $2, $3, $1}' | perl -pi -e 's/-P.//gi' | sort > ${blatf}/${spe}_${kmer}.final.soap.sspace.cap_${outg}.blat.sorted.besthit.sorted.nonredundant_score.joignable
sed -i 's/-TA//g' ${blatf}/${spe}_${kmer}.final.soap.sspace.cap_${outg}.blat.sorted.besthit.sorted.nonredundant_score.joignable


#-5-# Join tables of gene location and best hits
join ${blatf}/${spe}_${kmer}.final.soap.sspace.cap_${outg}.blat.sorted.besthit.sorted.nonredundant_score.joignable ${cdsLoc} | awk '{print $2, $1, $4, $3}' | sort > ${blatf}/${spe}_${kmer}.final.soap.sspace.cap_${outg}.blat.sorted.besthit_score.in


#-6-# Keep only the best chromosomal location for each scaffold (adjust the number of chromosome depending of your outgroup)
perl ~/bin/${bestlocation_Bmori}.pl ${blatf}/${spe}_${kmer}.final.soap.sspace.cap_${outg}.blat.sorted.besthit_score.in

#######
# End #
#######

---------------------------------------------------------------------------------------------------------------------------------------
		
## BLAT mapping of scaffolds onto B. mori genome: perl script to keep only best hit for each gene (besthitblat.pl) ##

#!/usr/bin/perl

print "make sure your input file is sorted by scaffoldname! sort -k 10";
my $input = $ARGV[0];

open (INPUT, "$input"); 
open (RESULTS, ">>$input.besthit");

print RESULTS "1match\tmismatch\trep\tNs\tQgapcount\tQgapbases\tTgapcount\tTgapbases\tstrand\tQname\tQsize\tQstart\tQend\tTname\tTsize\tTstart\tTend\tblockcount\tblockSizes\tqStarts\ttStarts\n";

$name0="";
$score0=0;
$line0="";

while ($line = <INPUT>) {

($match, $mismatch, $rep, $Ns, $Qgapcount, $Qgapbases, $Tgapcount, $Tgapbases, $strand, $Qname, $Qsize, $Qstart, $Qend, $Tname, $Tsize, $Tstart, $Tend, $blockcount, $blockSizes, $qStarts, $tStarts)=split(/\t/, $line);

	if ($Qname eq $name0)
		{

		if ($match > $score0)
			{
			$name0=$Qname;
			$score0=$match;
			$line0=$line;
			}
		else
			{
			}
		}
	else
		{
		print RESULTS $line0;
			$name0=$Qname;
			$score0=$match;
			$line0=$line;
		}
	}

print RESULTS $line0;
system "perl -pi -e 's/^[^0-9].*//gi' $input.besthit";
system "perl -pi -e 's/1match/match/gi' $input.besthit";
system "perl -pi -e 's/^\n//gi' $input.besthit";


---------------------------------------------------------------------------------------------------------------------------------------

## BLAT mapping of scaffolds onto B. mori genome: perl script to keep only best reciprocal hit for each gene (redremovblat.pl) ##

#!/usr/bin/perl

#this program is meant to remove overlapping contigs from blat results
#by reciprocal best blatx hit
#when contigs overlap on target, the one with the highest score is kept (unless the overlap <20bps)

#the input file should be a best hit blat file:
#match	mismatch	rep	Ns	Qgapcount	Qgapbases	Tgapcount	Tgapbases	strand	Qname	Qsize	Qstart	Qend	Tname	Tsize	Tstart	Tend	blockcount	blockSizes	qStarts	tStarts
#and sorted by Tname!!! sort -k 14!!!

#usage: perl redremov_blat.pl inputfile

print "make sure your input file is sorted by Tname -k 14!";
my $input = $ARGV[0];

open (INPUT, "$input"); 
open (RESULTS, ">>$input.nonredundant");

$name0="lalala";
system "echo 'lalala' >> lalala.temp";

while ($line = <INPUT>) 
	{
	($blatscore, $mismatch, $rep, $Ns, $Qgapcount, $Qgapbases, $Tgapcount, $Tgapbases, $strand, $Qname, $Qsize, $Qstart, $Qend, $Tname, $Tsize, $Tstart, $Tend, $blockcount, $blockSizes, $qStarts, $tStarts)=split(/\t/, $line);

	if ($Tname eq $name0)
		{
		open (TEMP, ">>$Tname.temp");
		print TEMP $line;	
		close(TEMP);	
		}
	else
		{
		
		#first let's deal with gene name0

		#let's find non-overlapping contigs for genes name0
		$sortname="\Q$name0\E";
		system "sort -nr -k 1 $sortname.temp >> $sortname.temp.sorted";
		open(TEMPREAD, "$name0.temp.sorted") or die "could not open tempread";
		print "just opened $name0.temp.sorted\n";
		@start="";
		@end="";
		@counts="";
		$counter=0;
		

		while ($tempread = <TEMPREAD>)
			{
			print "counter $counter\n";
			$verifier=0;
			($blatscoret, $mismatcht, $rept, $Nst, $Qgapcountt, $Qgapbasest, $Tgapcountt, $Tgapbasest, $strandt, $Qnamet, $Qsizet, $Qstartt, $Qendt, $Tnamet, $Tsizet, $Tstartt, $Tendt, $blockcountt, $blockSizest, $qStartst, $tStartst)=split(/\t/, $tempread);
		
			if ($counter==0)
				{
				print RESULTS $tempread;
				push (@start, $Tstartt);
				push (@end, $Tendt);
				$counter=$counter+1;
				push(@counts, $counter);
				}
			elsif ($counter>0)
				{
				print "starts: @start\n";
				print "counts: @counts\n";
				
				#let's test if the contig overlaps contigs with higher scores
				foreach $count(@counts)
					
					{
					$Ne_start="";
					$Ne_end="";

					#allow for 20bp overlap
					#But first make sure there is something in $count, it seems to run the cycle on empty count first
					if ($count ne "")
						 {
						$Ne_start=$start[$count]+20;
						$Ne_end=$end[$count]-20;
						}
					else
						{
					 	$verifier=0;

						}

					
					print "count $count start $Tstartt end $Tendt teststart $Ne_start testend $Ne_end verifier $verifier\n";
					if ($Tstartt >= $Ne_start && $Tstartt <= $Ne_end)
						{
						$verifier=$verifier+1;
						}
					elsif ($Tendt >= $Ne_start && $Tendt <= $Ne_end)
						{
						$verifier=$verifier+1;
						}
					elsif ($Tstartt <= $Ne_start && $Tendt >= $Ne_end)
						{
						$verifier=$verifier+1;
						}
					else
						{
						$verifier=$verifier+0;
						}
					}
				
				
				if ($verifier==0)
					{
					print RESULTS $tempread;
					push (@start, $Tstartt);
					push (@end, $Tendt);
										
					$counter=$counter+1;
					push(@counts, $counter);
					}
				else
					{
					#push (@start, $Tstartt);
					#push (@end, $Tendt);
					#$counter=$counter+1;
					#push(@counts, $counter);
					}
				}
			
			}
			
		close(TEMPREAD);
		system "rm \Q$name0\E.temp";
		system "rm \Q$name0\E.temp.sorted";

		$name0=$Tname;

		#finally let's start filling the new file
		open (TEMP, ">>$Tname.temp");
		print TEMP $line;	
		close(TEMP);	
		}
		
	}


---------------------------------------------------------------------------------------------------------------------------------------

## BLAT mapping of scaffolds onto B. mori genome: perl script to keep only the best chromosomal location for each scaffold (bestlocation_Bmori.pl) ##

#!/usr/local/bin/perl

print "make sure you've sorted your input file by contig name!\n";

my $input = $ARGV[0];

open (INPUT, "$input"); 

open (RESULT, ">$input.bestlocation");

$contig0="contig0";
$count=0;
$totscore=0;
$chromname="whatevah";

$c1count=0;
$c1score=0;
$c2count=0;
$c2score=0;
$c3count=0;
$c3score=0;
$c4count=0;
$c4score=0;
$c5count=0;
$c5score=0;
$c6count=0;
$c6score=0;
$c7count=0;
$c7score=0;
$c8count=0;
$c8score=0;
$c9count=0;
$c9score=0;
$c10count=0;
$c10score=0;
$c11count=0;
$c11score=0;
$c12count=0;
$c12score=0;
$c13count=0;
$c13score=0;
$c14count=0;
$c14score=0;
$c15count=0;
$c15score=0;
$c16count=0;
$c16score=0;
$c17count=0;
$c17score=0;
$c18count=0;
$c18score=0;
$c19count=0;
$c19score=0;
$c20count=0;
$c20score=0;
$c21count=0;
$c21score=0;
$c22count=0;
$c22score=0;
$c23count=0;
$c23score=0;
$c24count=0;
$c24score=0;
$c25count=0;
$c25score=0;
$c26count=0;
$c26score=0;
$c27count=0;
$c27score=0;
$c28count=0;
$c28score=0;

$othercount=0;
$otherscore=0;


while ($line = <INPUT>) {

	chomp $line;

	($contig, $gene, $chrom, $score) = split(/\s/, $line);

	if ($contig eq $contig0)

		{

		print "the same!\n";

		#find which chrom it is
		#add 1 to that chrom's count
		#add score to that chrom's score

		if ($chrom eq "chr1") { $c1count++; $c1score=$c1score+$score; }
		elsif ($chrom eq "chr2") { $c2count++; $c2score=$c2score+$score; }
		elsif ($chrom eq "chr3") { $c3count++; $c3score=$c3score+$score; }
		elsif ($chrom eq "chr4") { $c4count++; $c4score=$c4score+$score; }
		elsif ($chrom eq "chr5") { $c5count++; $c5score=$c5score+$score; }
		elsif ($chrom eq "chr6") { $c6count++; $c6score=$c6score+$score; }
		elsif ($chrom eq "chr7") { $c7count++; $c7score=$c7score+$score; }
		elsif ($chrom eq "chr8") { $c8count++; $c8score=$c8score+$score; }
		elsif ($chrom eq "chr9") { $c9count++; $c9score=$c9score+$score; }
		elsif ($chrom eq "chr10") { $c10count++; $c10score=$c10score+$score; }
		elsif ($chrom eq "chr11") { $c11count++; $c11score=$c11score+$score; }
		elsif ($chrom eq "chr12") { $c12count++; $c12score=$c12score+$score; }
		elsif ($chrom eq "chr13") { $c13count++; $c13score=$c13score+$score; }
		elsif ($chrom eq "chr14") { $c14count++; $c14score=$c14score+$score; }
		elsif ($chrom eq "chr15") { $c15count++; $c15score=$c15score+$score; }
		elsif ($chrom eq "chr16") { $c16count++; $c16score=$c16score+$score; }
		elsif ($chrom eq "chr17") { $c17count++; $c17score=$c17score+$score; }
		elsif ($chrom eq "chr18") { $c18count++; $c18score=$c18score+$score; }
		elsif ($chrom eq "chr19") { $c19count++; $c19score=$c19score+$score; }
		elsif ($chrom eq "chr20") { $c20count++; $c20score=$c20score+$score; }
		elsif ($chrom eq "chr21") { $c21count++; $c21score=$c21score+$score; }
		elsif ($chrom eq "chr22") { $c22count++; $c22score=$c22score+$score; }
		elsif ($chrom eq "chr23") { $c23count++; $c23score=$c23score+$score; }
		elsif ($chrom eq "chr24") { $c24count++; $c24score=$c24score+$score; }
		elsif ($chrom eq "chr25") { $c25count++; $c25score=$c25score+$score; }
		elsif ($chrom eq "chr26") { $c26count++; $c26score=$c26score+$score; }
		elsif ($chrom eq "chr27") { $c27count++; $c27score=$c27score+$score; }
		elsif ($chrom eq "chr28") { $c28count++; $c28score=$c28score+$score; }

		else {$othercount++; $otherscore=$otherscore+$score;}			

		$contig0=$contig;
	
	}

	else 


		{
		$countsum=$c1count+$c2count+$c3count+$c4count+$c5count+$c6count+$c7count+$c8count+$c9count+$c10count+$c11count+$c12count+$c13count+$c14count+$c15count+$c16count+$c17count+$c18count+$c19count+$c20count+$c21count+$c22count+$c23count+$c24count+$c25count+$c26count+$c27count+$c28count+$othercount;

		if ($countsum > 0) 

			{

			$count=$c1count;
			$totscore=$c1score;
			$chromname="1";

			if ($c2count == $count) {if ($c2score >= $totscore ) {$count=$c2count; $totscore=$c2score; $chromname="2";} else {}} 
			elsif ($c2count > $count) {$count=$c2count; $totscore=$c2score; $chromname="2";} 
			else {}

			if ($c3count == $count) {if ($c3score >= $totscore ) {$count=$c3count; $totscore=$c3score; $chromname="3";} else {}}
			elsif ($c3count > $count) {$count=$c3count; $totscore=$c3score; $chromname="3";} 	
			else {}

			if ($c4count == $count) {if ($c4score >= $totscore ) {$count=$c4count; $totscore=$c4score; $chromname="4";} else {}}
			elsif ($c4count > $count) {$count=$c4count; $totscore=$c4score; $chromname="4";} 
			else {}

			if ($c5count == $count) {if ($c5score >= $totscore ) {$count=$c5count; $totscore=$c5score; $chromname="5";} else {}}
			elsif ($c5count > $count) {$count=$c5count; $totscore=$c5score; $chromname="5";} 
			else {}

			if ($c6count == $count) {if ($c6score >= $totscore ) {$count=$c6count; $totscore=$c6score; $chromname="6";} else {}}
			elsif ($c6count > $count) {$count=$c6count; $totscore=$c6score; $chromname="6";} 
			else {}

			if ($c7count == $count) {if ($c7score >= $totscore ) {$count=$c7count; $totscore=$c7score; $chromname="7";} else {}}
			elsif ($c7count > $count) {$count=$c7count; $totscore=$c7score; $chromname="7";} 
			else {}

			if ($c8count == $count) {if ($c8score >= $totscore ) {$count=$c8count; $totscore=$c8score; $chromname="8";} else {}}
			elsif ($c8count > $count) {$count=$c8count; $totscore=$c8score; $chromname="8";} 
			else {}

			if ($c9count == $count) {if ($c9score >= $totscore ) {$count=$c9count; $totscore=$c9score; $chromname="9";} else {}}
			elsif ($c9count > $count) {$count=$c9count; $totscore=$c9score; $chromname="9";} 
			else {}

			if ($c10count == $count) {if ($c10score >= $totscore ) {$count=$c10count; $totscore=$c10score; $chromname="10";} else {}}
			elsif ($c10count > $count) {$count=$c10count; $totscore=$c10score; $chromname="10";} 
			else {}

			if ($c11count == $count) {if ($c11score >= $totscore ) {$count=$c11count; $totscore=$c11score; $chromname="11";} else {}}
			elsif ($c11count > $count) {$count=$c11count; $totscore=$c11score; $chromname="11";} 
			else {}

			if ($c12count == $count) {if ($c12score >= $totscore ) {$count=$c12count; $totscore=$c12score; $chromname="12";} else {}}
			elsif ($c12count > $count) {$count=$c12count; $totscore=$c12score; $chromname="12";} 
			else {}

			if ($c13count == $count) {if ($c13score >= $totscore ) {$count=$c13count; $totscore=$c13score; $chromname="13";} else {}}
			elsif ($c13count > $count) {$count=$c13count; $totscore=$c13score; $chromname="13";} 
			else {}

			if ($c14count == $count) {if ($c14score >= $totscore ) {$count=$c14count; $totscore=$c14score; $chromname="14";} else {}}
			elsif ($c14count > $count) {$count=$c14count; $totscore=$c14score; $chromname="14";} 
			else {}

			if ($c15count == $count) {if ($c15score >= $totscore ) {$count=$c15count; $totscore=$c15score; $chromname="15";} else {}}
			elsif ($c15count > $count) {$count=$c15count; $totscore=$c15score; $chromname="15";} 
			else {}

			if ($c16count == $count) {if ($c16score >= $totscore ) {$count=$c16count; $totscore=$c16score; $chromname="16";} else {}}
			elsif ($c16count > $count) {$count=$c16count; $totscore=$c16score; $chromname="16";} 
			else {}

			if ($c17count == $count) {if ($c17score >= $totscore ) {$count=$c17count; $totscore=$c17score; $chromname="17";} else {}}
			elsif ($c17count > $count) {$count=$c17count; $totscore=$c17score; $chromname="17";} 
			else {}

			if ($c18count == $count) {if ($c18score >= $totscore ) {$count=$c18count; $totscore=$c18score; $chromname="18";} else {}}
			elsif ($c18count > $count) {$count=$c18count; $totscore=$c18score; $chromname="18";} 
			else {}

			if ($c19count == $count) {if ($c19score >= $totscore ) {$count=$c19count; $totscore=$c19score; $chromname="19";} else {}}
			elsif ($c19count > $count) {$count=$c19count; $totscore=$c19score; $chromname="19";} 
			else {}

			if ($c20count == $count) {if ($c20score >= $totscore ) {$count=$c20count; $totscore=$c20score; $chromname="20";} else {}}
			elsif ($c20count > $count) {$count=$c20count; $totscore=$c20score; $chromname="20";} 
			else {}

			if ($c21count == $count) {if ($c21score >= $totscore ) {$count=$c21count; $totscore=$c21score; $chromname="21";} else {}}
			elsif ($c21count > $count) {$count=$c21count; $totscore=$c21score; $chromname="21";} 
			else {}


			if ($c22count == $count) {if ($c22score >= $totscore ) {$count=$c22count; $totscore=$c22score; $chromname="22";} else {}}
			elsif ($c22count > $count) {$count=$c22count; $totscore=$c22score; $chromname="22";} 
			else {}

			if ($c23count == $count) {if ($c23score >= $totscore ) {$count=$c23count; $totscore=$c23score; $chromname="23";} else {}}
			elsif ($c23count > $count) {$count=$c23count; $totscore=$c23score; $chromname="23";} 
			else {}

			if ($c24count == $count) {if ($c24score >= $totscore ) {$count=$c24count; $totscore=$c24score; $chromname="24";} else {}}
			elsif ($c24count > $count) {$count=$c24count; $totscore=$c24score; $chromname="24";} 
			else {}

			if ($c25count == $count) {if ($c25score >= $totscore ) {$count=$c25count; $totscore=$c25score; $chromname="25";} else {}}
			elsif ($c25count > $count) {$count=$c25count; $totscore=$c25score; $chromname="25";} 
			else {}

			if ($c26count == $count) {if ($c26score >= $totscore ) {$count=$c26count; $totscore=$c26score; $chromname="26";} else {}}
			elsif ($c26count > $count) {$count=$c26count; $totscore=$c26score; $chromname="26";} 
			else {}

			if ($c27count == $count) {if ($c27score >= $totscore ) {$count=$c27count; $totscore=$c27score; $chromname="27";} else {}}
			elsif ($c27count > $count) {$count=$c27count; $totscore=$c27score; $chromname="27";} 
			else {}

			if ($c28count == $count) {if ($c28score >= $totscore ) {$count=$c28count; $totscore=$c28score; $chromname="28";} else {}}
			elsif ($c28count > $count) {$count=$c28count; $totscore=$c28score; $chromname="28";} 
			else {}

			if ($othercount == $count) {if ($otherscore >= $totscore ) {$count=$othercount; $totscore=$otherscore; $chromname="other";} else {}} 
			elsif ($othercount > $count) {$count=$othercount; $totscore=$otherscore; $chromname="other";} 
			else {}


			print RESULT "$contig0\t$chromname\t$count\t$totscore\n";

			print "different!\n";

			print "$contig0 $chromname\n";

			#new contig

			#first output results for previous contig, contig0

			print "$contig0 $c1count $c2count $c3count $c4count $c5count $c6count $c7count $c8count $c9count $c10count $c11count $c12count $c13count $c14count $c15count $c16count $c17count $c18count $c19count $c20count $c21count $c22count $c23count $c24count $c25count $c26count $c27count $c28count $othercount\n";

			}

	#and empty all the variables we've outputed. 

		$count=0;

		$totscore=0;
		$chromname="whatevah";

		$c1count=0;
		$c1score=0;
		$c2count=0;
		$c2score=0;
		$c3count=0;
		$c3score=0;
		$c4count=0;
		$c4score=0;
		$c5count=0;
		$c5score=0;
		$c6count=0;
		$c6score=0;
		$c7count=0;
		$c7score=0;
		$c8count=0;
		$c8score=0;
		$c9count=0;
		$c9score=0;
		$c10count=0;
		$c10score=0;
		$c11count=0;
		$c11score=0;
		$c12count=0;
		$c12score=0;
		$c13count=0;
		$c13score=0;
		$c14count=0;
		$c14score=0;
		$c15count=0;
		$c15score=0;
		$c16count=0;
		$c16score=0;
		$c17count=0;
		$c17score=0;
		$c18count=0;
		$c18score=0;
		$c19count=0;
		$c19score=0;
		$c20count=0;
		$c20score=0;
		$c21count=0;
		$c21score=0;
		$c22count=0;
		$c22score=0;
		$c23count=0;
		$c23score=0;
		$c24count=0;
		$c24score=0;
		$c25count=0;
		$c25score=0;
		$c26count=0;
		$c26score=0;
		$c27count=0;
		$c27score=0;
		$c28count=0;
		$c28score=0;
		
		$othercount=0;
		$otherscore=0;

		#now start processing new contig

		$contig0=$contig;

		if ($chrom eq "chr1") { $c1count++; $c1score=$c1score+$score; }
		elsif ($chrom eq "chr2") { $c2count++; $c2score=$c2score+$score; }
		elsif ($chrom eq "chr3") { $c3count++; $c3score=$c3score+$score; }
		elsif ($chrom eq "chr4") { $c4count++; $c4score=$c4score+$score; }
		elsif ($chrom eq "chr5") { $c5count++; $c5score=$c5score+$score; }
		elsif ($chrom eq "chr6") { $c6count++; $c6score=$c6score+$score; }
		elsif ($chrom eq "chr7") { $c7count++; $c7score=$c7score+$score; }
		elsif ($chrom eq "chr8") { $c8count++; $c8score=$c8score+$score; }
		elsif ($chrom eq "chr9") { $c9count++; $c9score=$c9score+$score; }
		elsif ($chrom eq "chr10") { $c10count++; $c10score=$c10score+$score; }
		elsif ($chrom eq "chr11") { $c11count++; $c11score=$c11score+$score; }
		elsif ($chrom eq "chr12") { $c12count++; $c12score=$c12score+$score; }
		elsif ($chrom eq "chr13") { $c13count++; $c13score=$c13score+$score; }
		elsif ($chrom eq "chr14") { $c14count++; $c14score=$c14score+$score; }
		elsif ($chrom eq "chr15") { $c15count++; $c15score=$c15score+$score; }
		elsif ($chrom eq "chr16") { $c16count++; $c16score=$c16score+$score; }
		elsif ($chrom eq "chr17") { $c17count++; $c17score=$c17score+$score; }

		elsif ($chrom eq "chr18") { $c18count++; $c18score=$c18score+$score; }
		elsif ($chrom eq "chr19") { $c19count++; $c19score=$c19score+$score; }
		elsif ($chrom eq "chr20") { $c20count++; $c20score=$c20score+$score; }
		elsif ($chrom eq "chr21") { $c21count++; $c21score=$c21score+$score; }
		elsif ($chrom eq "chr22") { $c22count++; $c22score=$c22score+$score; }
		elsif ($chrom eq "chr23") { $c23count++; $c23score=$c23score+$score; }
		elsif ($chrom eq "chr24") { $c24count++; $c24score=$c24score+$score; }
		elsif ($chrom eq "chr25") { $c25count++; $c25score=$c25score+$score; }
		elsif ($chrom eq "chr26") { $c26count++; $c26score=$c26score+$score; }
		elsif ($chrom eq "chr27") { $c27count++; $c27score=$c27score+$score; }
		elsif ($chrom eq "chr28") { $c28count++; $c28score=$c28score+$score; }

		else {$othercount++; $otherscore=$otherscore+$score;}			

		}

}
