# Supplementary material for: The deep conservation of the Lepidoptera Z chromosome suggests a non-canonical origin of the W
Source: Nat Commun. 2017 Nov 14;8:1486. doi: 10.1038/s41467-017-01663-5 (PMC5684275; doi:10.1038/s41467-017-01663-5)
Supplement: Supplementary file 19 — Supplementary Data 16 [file 41467_2017_1663_MOESM19_ESM.txt]

### Supplementary Data 16: r code used to detect in silico Z-linked scaffolds. ###

## R code used to detect in silico Z-linked scaffolds: Lenient method. ##

#####################################
# Set parameter and input file here #
#####################################

mypath= #Absolute path to Supplementary Data
mySupp="SupplementaryData_number" #Name of Supplementary Data
		#ohridella: number = 11
		#degeerella: number = 12
		#sylvina: number = 13

sexChr=1 #Z chromosome of B. mori
nbChr=28 #Number of chromosomes in B. mori
QQS=0.6 #Sex-linked cut-off used for classification
QQA=0.4 #Autosomal cut-off used for classification
breaks=breaknumber #Breaks of the log2(F:M) histogram
		#ohridella: breaknumber = 200
		#degeerella: breaknumber = 120
		#sylvina: breaknumber = 100

minSize=1500 #Scaffold size cut-off (minimal value)
minCov=5 #Scaffold coverage cut-off (minimal value)
maxCovQ=0.995 #Scaffold coverage cut-off (maximal quantile value)
outg="Bmori" #Outgroup name
spe="species" #Species name
		#ohridella: species = Cohri
		#degeerella: species = Ndeg
		#sylvina: species = Tsyl


##############
# Do the job #
##############

#Detect Z-linked scaffolds based on female and male coverages 
x=read.table(paste(mypath,"/",mySupp,sep=""),h=T)

pdf(file=paste(mypath,"/Figurename",sep=""),w=15,h=10)
		#ohridella: Figurename = FigS1a.pdf 
		#degeerella: Figurename = FigS1b.pdf
		#sylvina: Figurename = FigS1c.pdf

split.screen(c(2,1))
split.screen(c(1,2),screen=1)


#Apply filters
maxCov <- quantile(x$cov_Male,maxCovQ,na.rm=T)
x <- subset(x,x$ScaffoldLength >= minSize)
x <- subset(x,(x$cov_Male >= minCov) & (x$cov_Male <= maxCov))


#Find the mode of the distribution, based on histogram mids
Log2FcovMcov <- log2(x$cov_Female/x$cov_Male)
tmp <- hist(Log2FcovMcov,breaks=breaks,plot=F)
mod <- tmp$mids[which(tmp$count==max(tmp$count))]


#Plot the distribution of Log2(Female:Male coverage)
screen(3);par(mar=c(4,4,4,2),xaxs='i',yaxs='i',xpd=F)
hist(Log2FcovMcov,breaks=breaks,col="#00000040",xlim=c(-1.5,1),xlab="",ylab="",main="",axes=F)
abline(v=mod,col="#000000",lwd=4,lty=2)
abline(v=mod-QQS,col="#FF000080",lwd=2,lty=2)
abline(v=mod-QQA,col="#0000FF80",lwd=2,lty=2)
axis(side=1,cex.axis=1.5) ; axis(side=2,cex.axis=1.5)
mtext(side=1,text=expression(paste('Log2( Female:Male coverage )',sep='')),cex=1.5,adj=0.5,padj=2.5)
mtext(side=2,text=expression(paste('counts',sep='')),cex=1.5,adj=0.5,padj=-3)
mtext(side=3,text=expression(paste('A) ',italic(genus),' ',italic(species),sep='')),cex=1.5,adj=0.05,padj=-0.5)
		#ohridella: genus = C. ; species = ohridella
		#degeerella: genus = N. ; species = degeerella
		#sylvina: genus = T. ; species = sylvina


#Plot loci classified as Z-linked or autosomal against their true location
screen(2);par(mar=c(4,4,2,2),xaxs='i',yaxs='i',xpd=F)
ymin=yminvalue ; ymax=ymaxvalue 
		#ohridella: yminvalue = -1.8 ; ymaxvalue = 1.8 
		#degeerella: yminvalue = -2.5 ; ymaxvalue = 0
		#sylvina: yminvalue = -1.5; ymaxvalue = 2.5

plot(Log2FcovMcov ~ as.factor(x$Bmori_Chrom),col="#00000040",border="#00000040",xlab="",ylab="",ylim=c(ymin,ymax),axes=F,notch=T)
abline(h=mod,col="#000000",lwd=4,lty=2)
abline(h=mod-QQS,col="#FF000080",lwd=2,lty=2)
abline(h=mod-QQA,col="#0000FF80",lwd=2,lty=2)
axis(side=2,at=seq(ymin,ymax,by=1),labels=seq(ymin,ymax,by=1),cex.axis=1.5)
axis(side=1,at=1:nbChr,labels=c('1',2:nbChr),cex.axis=1.5)
mtext(side=2,text=expression(paste('Log2( Female:Male coverage )',sep='')),cex=1.5,adj=0,padj=-2)
mtext(side=1,text=expression(paste(italic(Bombyx),' ',italic(mori),' ',chromosomes,sep='')),cex=1.5,adj=0.5,padj=2.5)
graphics.off()


#Classify each locus as Z-linked or autosomal
posS <- which(Log2FcovMcov < (mod-QQS) & x$cov_Female < median(x$cov_Female))
posA <- which(Log2FcovMcov > (mod-QQA))
flag <- rep("NA",nrow(x)) ; flag[posS] <- "sexchrom" ; flag[posA] <- "autosome"
x <- cbind(x,flag)


#Write final table
coln=NULL ; for(i in 1:length(colnames(x))){coln <- c(coln,paste(colnames(x)[i],spe,sep="_"))}
write.table(x,paste(mypath,"/",spe,"_",outg,"_FinalTable_Loci",nrow(x),"_Sex",length(posS),"_Aut",length(posA),"_NA",length(which(flag=='NA')),"_QQsex",QQS,"_QQaut",QQA,"_Size",minSize,"_Cov",round(minCov,0),"-",round(maxCov,0),".txt",sep=""),append=F,quote=F,sep='\t',col.names=coln,row.names=F)

---------------------------------------------------------------------------------------------------------------------------------------

## R code used to detect in silico Z-linked scaffolds: Stringent method. ##

#####################################
# Set parameter and input file here #
#####################################

mypath= #Absolute path to Supplementary Data
mySupp="SupplementaryData_number" #Name of Supplementary Data
		#ohridella: number = 11
		#degeerella: number = 12
		#sylvina: number = 13

sexChr=1 #Z chromosome of B. mori
nbChr=28 #Number of chromosomes in B. mori
QQS=QQSnumber #Sex-linked cut-off used for classification
		#ohridella: QQSnumber = 0.02
		#degeerella: QSSnumber = 0.003
		#sylvina: QSSnumber = 0.005

QQA=QQAnumber #Autosomal cut-off used for classification
		#ohridella: QQAnumber = 0.1
		#degeerella: QQAnumber = 0.1
		#sylvina: QQAnumber = 0.1

breaks=breaknumber #Breaks of the log2(F:M) histogram
		#ohridella: breaknumber = 100
		#degeerella: breaknumber = 50
		#sylvina: breaknumber = 100

minSize=1500 #Scaffold size cut-off (minimal value)
minCov=5 #Scaffold coverage cut-off (minimal value)
maxCovQ=0.995 #Scaffold coverage cut-off (maximal quantile value)
outg="Bmori" #Outgroup name
spe="species" #Species name
		#ohridella: species = Cohri
		#degeerella: species = Ndeg
		#sylvina: species = Tsyl


##############
# Do the job #
##############

#Detect Z-linked scaffolds based on female and male coverages 
x=read.table(paste(mypath,"/",mySupp,sep=""),h=T)

pdf(file=paste(mypath,"/Figurename",sep=""),w=15,h=10)
split.screen(c(2,1))
split.screen(c(1,3),screen=1)
		#ohridella: Figurename = FigS2a.pdf 
		#degeerella: Figurename = FigS2b.pdf
		#sylvina: Figurename = FigS2c.pdf


#Apply filters
maxCov <- quantile(x$cov_Male,maxCovQ,na.rm=T)
x <- subset(x,x$ScaffoldLength >= minSize)
x <- subset(x,(x$cov_Male >= minCov) & (x$cov_Male <= maxCov))


#Extract scaffolds mapping to the Z chromosome or to the autosomes of B. mori
xS <- subset(x,x$Bmori_Chrom == sexChr & x$cov_Female < median(x$cov_Female))
xA <- subset(x,x$Bmori_Chrom != sexChr)
Log2FcovMcov <- log2(x$cov_Female/x$cov_Male) 
Log2FcovMcovS <- log2(xS$cov_Female/xS$cov_Male) 
Log2FcovMcovA <- log2(xA$cov_Female/xA$cov_Male) 


#Test a range of Z-linked cut-off values
VAL=NULL
QQtest=c(QQS,seq(0.001,0.01,by=0.001),seq(0.015,0.1,by=0.005))

for(i in 1:length(QQtest)){
	#Whole sample found below the Z-linked cut-off 
	totSex <- subset(x, Log2FcovMcov < quantile(Log2FcovMcovA,QQtest[i]) & cov_Female < median(cov_Female))

	#Proportion of Z-linked genes found on the Z chromosome of B. mori
	VAL <- c(VAL,dim(subset(totSex,Bmori_Chrom == sexChr))[1]/dim(totSex)[1])
}

#Plot the distribution of Log2(Female:Male coverage) for scaffolds mapping to the Z chromosome and to the autosomes of B. mori
screen(3);par(mar=c(4,4,4,1),xaxs='i',yaxs='i',xpd=F)
hist(Log2FcovMcovA,breaks=80,col="#0000FF40",freq=F,xlim=c(-2,2),xlab="",ylab="",main="",axes=F)
		#ohridella: breaksnumber = 80 ; xlimvalue = -2,2
		#degeerella: breaksnumber = 50 ; xlimvalue = -3,0
		#sylvina: breaksnumber = 80 ; xlimvalue = -1.5,3

hist(Log2FcovMcovS,breaks=50,col="#FF000040",freq=F,add=T,axes=F)
		#ohridella: breaksnumber = 50 
		#degeerella: breaksnumber = 50
		#sylvina: breaksnumber = 40

axis(side=1,cex.axis=1.5) ; axis(side=2,at=seq(0,5,by=1),labels=seq(0,5,by=1),cex.axis=1.5)
mtext(side=1,text=expression(paste('Log2( Female:Male coverage )',sep='')),cex=1.5,adj=0.5,padj=2.5)
mtext(side=2,text=expression(paste('density',sep='')),cex=1.5,adj=0.5,padj=-2)
mtext(side=3,text=expression(paste('A) ',italic(genus),' ',italic(species),sep='')),cex=1.5,adj=0.05,padj=-0.5)
		#ohridella: genus = C. ; species =  ohridella
		#degeerella: genus = N. ; species = degeerella
		#sylvina: genus = T. ; species = sylvina
legend(x="topright",legend=c("Mapping:","autosome","Z"),col=c("#FFFFFF","#0000FF40","#FF000040"),pt.bg=c("#FFFFFF","#0000FF40","#FF000040"),pt.cex=1.2,cex=1.5,pch=21,bty="n")


#Plot the proportion of Z-linked loci mapping on the Z chromosome of B. mori
screen(4);par(mar=c(4,4,4,1),xaxs='i',yaxs='i',xpd=T)
plot(x=QQtest[-1],y=VAL[-1],log="x",pch=21,col="#FF000080",bg="#FF000080",xlab="",ylab="",cex=1.5,axes=F)
lines(x=c(QQS,QQS),y=c(min(VAL[-1]),max(VAL[-1])),col="#FF000080",lwd=2,lty=2)
axis(side=1,cex.axis=1.5) ; axis(side=2,at=seq(seqvalues),labels=seq(seqvalues),cex.axis=1.5)
		#ohridella: seqvalues = 0.35,0.65,by=0.05
		#degeerella: seqvalues = 0.4,1,by=0.1
		#sylvina: seqvalues = 0.25,0.65,by=0.1

mtext(side=1,text="Quantiles defining Z cut-off values",adj=0.5,padj=3,cex=1.5)
mtext(side=2,text=expression(paste('% of Z-linked loci mapping on ',italic( genus),' ',italic(species),' Z',sep='')),adj=0.5,padj=-2.1,cex=1.5)
		#ohridella: genus = C. ; species =  ohridella
		#degeerella: genus = N. ; species = degeerella
		#sylvina: genus = T. ; species = sylvina


#Plot the distribution of Log2(Female:Male coverage)
screen(5);par(mar=c(4,4,4,1),xaxs='i',yaxs='i',xpd=F)
hist(Log2FcovMcov,breaks=breaks,col="#00000040",xlim=c(-2,2),xlab="",ylab="",main="",axes=F)
abline(v=quantile(Log2FcovMcovA,QQS,na.rm=T),col="#FF000080",lwd=2,lty=2)
abline(v=quantile(Log2FcovMcovA,QQA,na.rm=T),col="#0000FF80",lwd=2,lty=2)
axis(side=1,cex.axis=1.5) ; axis(side=2,at=seq(seqvalues),labels=seq(seqvalues),cex.axis=1.5)
		#ohridella: seqvalues = 0,2000,by=500
		#degeerella: seqvalues = 0,1600,by=100
		#sylvina: seqvalues = 0,400,by=100

mtext(side=1,text=expression(paste('Log2( Female:Male coverage )',sep='')),cex=1.5,adj=0.5,padj=2.5)
mtext(side=2,text=expression(paste('counts',sep='')),cex=1.5,adj=0.5,padj=-3)


#Plot loci classified as Z-linked or autosomal against their true location
screen(2);par(mar=c(4,4,2,2),xaxs='i',yaxs='i',xpd=F)
ymin=-1.8 ; ymax=1.8
		#ohridella: yminvalue = -1.8 ; ymaxvalue = 1.8 
		#degeerella: yminvalue = -2.5 ; ymaxvalue = 0
		#sylvina: yminvalue =; ymaxvalue = 

plot(Log2FcovMcov ~ as.factor(x$Bmori_Chrom),col="#00000040",border="#00000040",xlab="",ylab="",ylim=c(ymin,ymax),axes=F,notch=T)
abline(h=quantile(Log2FcovMcovA,QQS,na.rm=T),col="#FF000080",lwd=2,lty=2)
abline(h=quantile(Log2FcovMcovA,QQA,na.rm=T),col="#0000FF80",lwd=2,lty=2)
axis(side=2,at=seq(seqvalues),labels=seq(seqvalues),cex.axis=1.5)
		#ohridella: seqvalues = ymin,ymax,by=1
		#degeerella: seqvalues = ymin,ymax,by=0.5
		#sylvina: seqvalues =ymin,ymax,by=0.8

axis(side=1,at=1:nbChr,labels=c('1',2:nbChr),cex.axis=1.5)
mtext(side=2,text=expression(paste('Log2( Female:Male coverage )',sep='')),cex=1.5,adj=0,padj=-2)
mtext(side=1,text=expression(paste(italic(Bombyx),' ',italic(mori),' ',chromosomes,sep='')),cex=1.5,adj=0.5,padj=2.5)
graphics.off()


#Classify each locus as Z-linked or autosomal
posS <- which(Log2FcovMcov < quantile(Log2FcovMcovA,QQS,na.rm=T) & x$cov_Female < median(x$cov_Female))
posA <- which(Log2FcovMcov > quantile(Log2FcovMcovA,QQA,na.rm=T))
flag <- rep("NA",nrow(x)) ; flag[posS] <- "sexchrom" ; flag[posA] <- "autosome"
x <- cbind(x,flag)


#Write final table
coln=NULL ; for(i in 1:length(colnames(x))){coln <- c(coln,paste(colnames(x)[i],spe,sep="_"))}
write.table(x,paste(mypath,"/",spe,"_",outg,"_FinalTable_Loci",nrow(x),"_Sex",length(posS),"_Aut",length(posA),"_NA",length(which(flag=='NA')),"_QQsex",QQS,"_QQaut",QQA,"_Size",minSize,"_Cov",round(minCov,0),"-",round(maxCov,0),"_strict.txt",sep=""),append=F,quote=F,sep='\t',col.names=coln,row.names=F)
