# Supplementary material for: The deep conservation of the Lepidoptera Z chromosome suggests a non-canonical origin of the W
Source: Nat Commun. 2017 Nov 14;8:1486. doi: 10.1038/s41467-017-01663-5 (PMC5684275; doi:10.1038/s41467-017-01663-5)
Supplement: Supplementary file 20 — Supplementary Data 17 [file 41467_2017_1663_MOESM20_ESM.txt]

“Supplementary Data 17: W-candidates in fasta format for C. ohridella.”

>scaffold49092|size2103
TCTACACTCTTTCCCTACACGACGCTCTTCCGATCTGATAGGTACCAGCTGCCTCGAATA
GACGATCTGTTGCATCAAGCAAAAGCCATGCCTTACATGTCTACAACCGATTTGCAATCG
GGATTTTGGCAAATTAAAGTCAAACCTGAGGATCAGGACAAAACAAGCTTTGTCTCACTG
TTCGGAAAAAAAGTTTAAGAGAATGCCGTTTGGTTTACGTAACGCACCAGCCACATTCCA
AAGGTTGATGGATAAATTCATAAAAAGCCTGAGAACACAGTATGTTCTGTGCTACCAGGA
TGACCTAATAATAAGGTCTGAGACCTTTTTGCAACATCTTGAAGACCTAAGGGAAATATT
CGACAAACTAAGAGTGTATAAACTTAGAGCAAATCGAAAGAAATGCGAGTTCGTATGTAA
AGATGTAAAATATCTAGGCCACCTGATAACTCCAGAGGGTATAAAGGTTAATCCAGAAAA
AGTCTCTGCAATAGCTGATCTACCTGCACCAAAAATCTCAAACAGTTGATGTCGTTCCTA
CAAACTGCATCTTGGTATCGTAGATTCATTCAAAACTTCGCCAAAATTGCACAGCCTCTC
ACCAATCTAACAAAAAAACAATCAACCTGGAAATGGGATAAAGACCAACAAGAGGCCTTT
GACAAGCTCAAAGTAGCACTTACCACAGCACCAGTGTTATCACAAGCAAATTATGACTTA
CCATATACTTTGAAAACTGATGCGAGTCATTACGCTATAGGAGCAGCTTTGGTGCAGGGG
GAGGGAGAACACCCAGTAGAATATGCAAGCCGACTTCTCTCCCCGGCAGAATGTAATTAC
NGAATATGCAAGCCGACTTCTCTCCCCGGCAGAATGTAATTACACAGTGACAGAAAAAGA
AGCCTTAGCAATTGTGTGGGCTATTTCCAAATTCCGAGGCTACATAGAAGGCACACAAAC
AAGTTCCTCACAGTTACAGACCATCAACCTCTTAAATGGCTAATGGAATTGAAAACTCCA
ACAGGCCGCCTTGCACGATGGGCGCTCCAGTTACAGACTTCAAGATATGATATGAATATA
CTCCGGGTCGTACCAACGTGGTTGCAGATTCTTTGTCTCGACCACCCTGTGCAAATCATG
TTCAAGATTGCACTATTTGTAAAATTGAAGTTGAATTACCACGACTCAGTGAGAAAAACT
TACGGGAAGAACAATTAAAGGACGAAAGTTTAAAAGAAATAATAAAAGTCCTCGACAGTG
GAAGTACATCACCAGAGTACGAAAATTACGTAAAAAGGGGTTTAATGCTACACAAAGGAG
TTTTGTATCGCTATATTCCCGAACAAGATGATGAAAATGCAAAACTACTAGTCCCAAAAC
ATGAAATACCCAATATTCTGAAAGCTTACCATGATACTCCTACTGCAGGCCATATGGGTG
TTGAAAGAACTGTACAAAGGATCACTGGAAAGTACTATTGGGTTGGGCTAAGAAAAGATA
TAGGCAAGTACATAAAAACTTGTGTGGAGTGCCAAAAGTATAAGCCGAAAAACCAGAAAC
CAGCAGGATTGTACCAATCTACACCAAACTATCAACGTTTCGAGGTAATATCAGTTGATT
TATTTAATCCAATGCCCAAAGGACCCACAAACGAAAAATGGGTTTTAATCGTTGAAGATA
CTGCGTCAAAGTGGGTAGAAATGTTCGCTTTACAAGAAGCTACTGCCCAAAATTGTGCCG
TGACACTCGTAAATGAAATCTTTCTTCGTTACGGCTTGCCACGGAAAATTCTAAGCGACA
ATGGAGTCCAGTTTATATCTGCTGTAATGCAGAAGTTGGCGTTTTGTTTAAATATTGAAC
AAGTCTTTACGCCGGTGTATCATCCCGAGCCAAACGCCGTAGAACGGAAAAACAGAGACA
TGAAACCCCAAATCGCTATTATGGTACAGAACAAGTACATTAATTGGCCAAGTACCCTAC
CTGCAGTAAGGTTCGCTATGAACTCGGCAGTTTGTCGAACAACTGAGTTTTCACTAGCGT
ATTTAACATTTGGAAGAGAATTACGTACCCTCTACGACCTTACACATGATTTAAGCTCGA
TCG

>scaffold60890|size1799
GCCGCCGCGCGCTTTATGTTGATGAGTGGGTGACGTTTTATTTACCTATCGCTCCGCAGA
GAAAGTCCTCAATATGCCTCGCGATAACTTTCGAAACAAATTAGTTTATGTTTAGTTTAC
AAAAGTAACAAATTCATTTGAATAAATAATATATTATGTCACTATGGTTTAAATATCTAA
CTTATTCAGTGTGTTAAACCAAAGATATTAACGAATTATGTCTTGTCCGAGCTCGATGCA
TAAATTCGGTAAAAAAAATTCCGGAGGGCGGCTACAGTGTGAGAGATTACGTTAAAAAGA
GATGGCATAAAACAGACCttcaacagtgcttcttagcatgaactaagtggttttaccgca
tgttgcatcgttttctcgatataaaggtaagtgtctaatttTTTTTTGTTTACAGGTATC
AATTTTGCTGGTCCAGTTTCTATAAAAGTCGCGCGTATTCGCAAACGGATTGTGACCAAG
GGTTACATTTGTTTGTATGTGTGTCTTAGTACCAAAGGAATTCATCTAGAATTTCGTTTC
CGACTTAACAACCAAAGAATTTTTAAACTCGCTGCGTAGGTTTATTGCTAGACGTGACGT
GGTAGGTGCTCAGAGATATTCAGTGACAACGGTTCAACGTTTCAGGGTGCTAAGAATGAG
TTAAATGCTTTGCATAAAATGTTTTAAAACGATTCTGATTTTCTGTCCGTTGAAGGTATA
CAGTGGAAATATATTGTCCCTCATGCCCTCAATGAGCACTGACCAATCGGGTGATATTCA
ACTGGGTCTTGTATTAAGCTTATTATTTTGGGGTTTCATTCAGCATAAGATATTGAATAT
TTAAAACAATCATTCATTTTAAAGAAAATTAAAAAATATTTACTATGGAATTATTCGACC
CTTTGTCGCAGAAGACAAATAAAAAAAAGTTTTGTTTGTACGGTTGACGCACTTAGAAGT
TTCGTTGTTTAGTAATCTGTGGTCTGGCCTCGCGGTAAACAAACAACTTTTTTTTTAATT
TGAGGTCCTCTGCGGCTAAGGGTCGAATTATTCCATATTAAATATTTTTTAATTTTCTTN
ATATGATGGATAAAAAAACTGATGCTTCGAAATACGGGTACAGCTCACGCCCATGTTACT
GATTTGCTTATCACTCATGAGCATGAGAGGCTTCTTCATGCAGGAATGCAAACAACTTTA
TAGGTAGGTAGACTAATATAGACTCTCTCTATGTTTAGTATTATAGTTTTTATTGTTTTT
TTTTATTTTTATATAGTTTTATTGTTTTCATTTTTATTGTTTTATAGTTTTATACTTTGC
ATACCGTCTTCAGGCGGTAAATACACGAANTCAACACAAGACCCGGTCGAATATCTCGCA
CTTTTTGGTTGGTGAAAGTCTTACAGCGTTTCCCGAAGGTAATGCCGCTGGCATTCCTGA
CAACAGGTTAGTCATTTACAAACATAACTAAATGGCACATAACTTTTGATCTATGTTTCC
GATCATGATGAAACAAAGCCTAGATGTCATCTCAATGTCTTTGTAATCTAGCAAAAAAAA
CTGCATATTGAATGATCTAGTAGTTTTTGTGTGATTGGCGGCCGACAGACGATTTATGTC
GATTTTTTAATTTCGGTTGTGTGTCCCCGAGCTTTTCGTTCGAACATTTTATTAAACATC
TGGAAAGTTTATGTTTAATAAAATTAAATAAAATTTGAATGGAAATAAACATCCATCAAC
CAGAGAAAAATTTTTTTTTCGGACACGGCCAGGACTTGAACCTCGGATCGCCTGCTTAC

>scaffold61507|size1454
CGGAGAGGTGAAGTGCGGTAAAAGAGGGTTGAAACCGATGTATTTTTGACCCACATTTTT
TAAGAGATTTGCTTTGACGAATTATTCTGTGTATTATGTATTCAGAGGCAGGATTGAGAT
AAAACAATTTATTTTTTTTAAAAAGGTAGGCGAAGTAAGGTCGGCTTTTCTCGACGTCAC
GAACAAAACCTAGGGTTGCCACTCATTTTAGAAATTAAAATTATTAAATAAAAATATTTA
ATGACAATAAATTATACTTAATATTATATTACATAGGTAGTACATTGATATTATGAAACT
TACATGACTATACTCATCCATAATGAAATTTAATTAGGTATTTGCTTGGAATACAAGCTG
ATTTAGTAGTAAAGTTTACTTTTTAGTGTAATTTGACAGGTTGCAGTGTTGTAGTGACAG
GTTGCTAGCCTATCACCTTATATTTCCTGAAGACACCCCAAACCTCTTAACAGATTTTCA
CTGCATCTCAAGTAGTGTGGAAGTGGTTTAATTCTTTCTCCGGAGACAACACAGATATCT
AACAGAAGCAAACAATAGATATCCTTATCTACAATAGAAACAATTAATTCGATTGTACTT
ACATTCTTGATGACAATGGATTCCTTGACTGGTAAATGGTTGTGTGCATGTATGATCTTG
AAATAGATCACCCTCTGAAAAAGCAAATTAAGATTTATAACATGATAATGTCAAGGGCAG
ATCAAGGGGGGGTTGCAGTTTCTATCACAATATGTACATTTAATACATACATACTTAAAG
GGTCATCAAATATCAGAGATGTGTAAATAAATAGGTACATAGGTAAATAAAATAACAGAA
AGAACACAAGTTTCTCTTTTATGTTTCCGACTGGTATACTGAAGTGTAAAATTCCCCTAG
TGCACCCATGCAAGGAATCAGACAAATATAAATTTAAAGTCACATTTCTTCAGATGNTTC
CGACTGGTATACTGAAGTGTAAAATTCCCCTAGTGCACCCATGCAAGGAATCAGACAAAT
ATAAATTTAAAGTCACATTTCTTCAGATGAAGATAATTTAGAAAGACCAGTTCTTATTTT
AGTTAAAGAGAATTTTAGAAAGACCTGTTTTTGATTTTAAGCTTTGAAGCAGAAGCTAAA
AAATTGTGTGGTTCTCTGGTACTTTTGCCTGTCTGGCCCTTGTGCCCTGCTCTTCTTAAG
GGATTACTAAGAAGAATTAACCATGGAAAAATATAAACCTATAATAAACTAAATATGTTC
TAATTCTTACAAAGAGCCTTTAGTTTTTTACATACCTCTACGCAAAGCAGCTCCTTCAGA
TGTTTCTTCACTTTCAAACTGGGTTATTGGAAAGTAATTGTGTTCATTCATGATATTCCA
ACCTGAAATATTTACTTAATTTAGTAATAAAGAGATAGAGTTGTTAAACATCAGCCCAGG
AACCGGAGGGTATT

>scaffold63777|size1355
TTTGTATATACGAGGTATAACAGGTGATGATTGCAACGCCCTCTCCTCCAAGTCCTCCAT
GAAGATATCAGCTACCACGGGGGGAACTTTTTAAATGTCATTATGGTTGTCACAGTCATC
ATCATTCTAACATTGATCCCGGCTACGCCACTATGCCTTTTACATCGTAATTTTTTTGAT
TGGAAATTTAATTGAAGGGATAGACAAATATTTACAAATGATGTGAGTTGCGTTGATAAA
TTAAATGTGAGTGATATAGACTAGTGCTTAGGAAGGATATTGAAACAAAATGTATACGGG
AGTAAACAAATGAAAGACATTTTAATTATATATTATAAGCCAAAAAAAAAAATAAGCAAG
TATAATAAGATATTTTTTTTCATTTCCAACATTTATTGATTCGGTGTATAATTATCAAAT
ATATATTATTAAAGCAAGTATAATTATATAGAATACAATTTACCTTTTGTTATCAAATCT
GCCTAGTGAAAGCAATTATTTTATTATTTCTGATAATTATGAGCGATGAGAGGACTTCCA
GTGAAAATTTATGTAATTATTTGGATTATGTGATTGAGACTAGAACATCGATTTGCTTTC
ATACAAAATCCAGTTACAAATAGAAAACTGTAATTAAAGGATAGTCTCAAAATGTTTGAT
TAAGGGTATAATTTGGATGTATTTAGACTCAAAAATCGACATGGACATGTAAATTGATTT
AGAGAANAACATCGATTTGCTTTCATACAAAATCCAGTTACAAATAGAAAACTGTAATTA
AAGGATAGTCTCAAAATGTTTGATTAAGGGTATAATTTGGATGTATTTAGACTCAAAAAT
CGACATGGACATGTAAATTGATTTAGAGAACTGTGATTGAAGGATGGATGAGTTGTGATC
CTTTTGCAATATGTGCGTTCTATGGATTTCAAAACAGTGATTTACTGGGAACTGTGATTA
TAGGATGTTTCACAAAATACATGTATTACATCAACCTTACAGTAGCTCAATTAGAAGAGC
ACCTGCCCGGTAAGCAGGCGATCCGATGTTCAAGTCCTGGCCGTGTCCAAAAATTTTTCT
CTGGCTGATGGATGTTTATTATTTATATATGTTAGGTGCCCTTCCAAGAGCTGGTGATCC
TCAAAACAGTACTCCTGGTGATGGTGGATCATCACCTTGGGTTTTCGTCATCATATTGTG
GTTAAAACTAGCATTGTATCGAATTTTGTTTTGATTAGACATACCTATACCTAGTCATTC
AGATTATTTATTTTTATTTATTTATTTGCTATTTGGGAAATCAACAGCTTAATAGTAACA
CACAATCATAATACTATAGATAATCACATGCCAAT

>scaffold65032|size1309
GGTTGCATTGTTGGGGCGAAAGCAGAAGTTAATGACTTGAAAGCTTGGGGCCACTTTTTT
ATATCGCTTTTAATGCCACTCCACCAAGTTGCAGCACTTCCAGTTAGTAATAGCGTTAAC
CGTTCTAACGCGTCTTCGTCTGAAATTTTTTCGATTTTTTTATGTATAGTAATGTTGGTA
ATAAACTCTTGCACTTTATTGTAGTTCCTTTCACCGTTGAATCGGGCTGTGCACTGAGCA
AAACTTTTAGTGCTTGCACTATTTTCGCCGACCTTTTCGATTAGTGCAGCGAACTGTTCC
TGTGTCATTACAACCATTTTATCTGTCATTTTTGCGGGTAGTTTTTAAAGTTGGGCGCCA
AATGTAGGGTTGCTTGTGTTGAAATTAAAAGGCCCCTTTGGTAGTGTTGAACTTTATTGC
ATCAACCAACTTATAGGTAAGATCACAATAACTTTCCTTTACCATTTACACATTTGCATA
CAACACCTACGTGAGGATTGTTCCTCGTCCTGACTGAGAGCTAAAAGGACTGCGAGGCTA
TCGCTTTTAGCACTCCCTACAACTCTTGTGAAGACTGCTAGGCTATCGAACACAAGAGCT

>scaffold65287|size1300
CTAAGGTCTACAACCCTCTAGGCTTCATTGCGCCCGTGACCGTATTTGCAAAATTAATAA
TGCAATCCATTTGGAAGGAAAATATTGAGTGGGACTCTATTACACAGGTGGGACAGGTTT
GGAATTCCTTCTGTGCTAACTTACACTTTCTTAATGCCGTTTCAGTGCCTCGACTAATAA
TACCTCAAGGGACCGTCAATGTGGAGCTCCATGGTTTCGCTGACAGCTCCTCGAAGGCGT
ATGGCTGCGTCATATTCGCCCGTTGTAGCTTGTAGCTAAAATTTTGAATATCAATAATGA
TAATCTATTTTATCGGACAGATTCTCAAATCACGCTGTGCTGGATCAAGGGCGATCCTGG
CAAGCGCGATGTGTTTGTGGCCCACCGTGTCGCTGAGATTCAAAATCTCACATCTCAACA
AAATTGGAGGCATGTCATTTCGTCTGAAAATCCTGCCGACGTTGTTTCACGCGGTGTAGA
ACTGCAAAGTCTTTTAAATTATAAAATTTGTTTTGAAGGTCCATCATGGCTTTCCCTGCT
TCATTCAGAATGGCCTGTCCAAGGCAACGATTTCGTTCATTCTAACTATTTGGAATCAAC

>scaffold65672|size1285
AATAAAAACACAGTTATATAAACATAATAAATTTACTCATAAGAATAAATAAAATAAATA
CTTTAATAAATTTACTCATAACTTGTTAATTATATGCGATTTAAAGCGACCAAGGGAATT
GGCGAAGATATCAACTGCACAAAATTCTTAATCGAAATTATTGGTCATCCTAGTGAGTGG
TGCTCTGCCACCTGCTATAGTTCTTCTTACTGGGTTATAAAAGGTAGCATTTATGCCGGT
ACATTTCCTGCGAGCGATTCTGACAGGGACTTTATAAAGTATCCTGTTGTGAATTTCAGG
ACAGTCATATTTATTGTGAATGAGATCGTACAGTAGTTTAGCGTCTAAAAGAGATCTTCT
TGAGGCAAGACTTATAAGGTTTTATTTGGTTAAGAGTTCAGGATAGGGTATTTTCGTGCA
ATAAAATTTGTATTGTATCATTTTGAGAAACTTCCTCTGTACTCTTTCGATTTGATNATC
GAAGTATGGGTTCCAGATAGAAACTGCGTATTCCAACTGTGACCTTATTAATGACTGATA
GAGGCAAAGAAAGCTAGAAGTGTTTTTGAAATTTAAACAATTGCGTCTTACGAAGCGTAT

>scaffold68206|size1195
AAAAAAAAAAATTCTAAATGCACACAAATAAAAACAGGATCATGACGAAGAATCACGCTA
ATCGAACAGTATTTATTTTTAGCCTGGTAATTGTGCATCCATCAAGAAAATATAAAACAC
TGGTATGCCGATTTGGGGTTTGGAGGCCCCAAAATGTGCAGATTGTATTTCAGCAGAGTA
TCTGCAGACGTAATTTTATGACTAGCTGCATTTCGTCCTTGCGGCTTGAAAGGGGAAAGT
TGGCCGATAGGCTAGCAACTTGTCACCAATGTCCCTAGACCCAATCTTTCTTATGCTAAA
AGTGCTATCTTTATCCCAATCTTATGCTAAAAGTGACCCAGAAATTTTCGTGATCTCTGG
GTTCTGACCACCCCAACNGCCTAAAGCGTCTACCAAATAAACGCGTAGCTCAAGGTCATG
ATCTCATCTGTAATTCAGTGTTGGTGGATGATGTTTGCATTATGTTGCATAAAAGGAACT
ATATTTGTGTTCATCAATGAAACAANTGTGAGTTCTATGTATGTATGTATGTAATTTCCT
GAAAAGTCAATGTGTAACAACGCGTCATTTACAGTCATATTTTCTTTTATCTCATCTGTA

>scaffold68940|size1171
ATCTGGGATAGTAGGGTGCTGTACACTTCAAAGGTTAGTCTTTGCTCACCAACCACTCAC
TTGAGATGGTGTTTAAGGCTGCGCATATTTCGTTCCCAAATTCCACCTGCCGAGGCCCAA
GTCGGTGCATTATAGTGGAACTCTATATTCATGGAGGAATACACAGAGTTAATTTCCGGC
TCGGTATGGATACGTAAGATCTCATTGACTTCTTGTTTTAAGATTTTATTAGCGCCTATG
AAGTTAGATCCTTGGTCACTATAAATGTGACCGGGGGTCCCTCTCTGAGCCGCCATGCGT
CTTAGTGCTGAGATAAATGCTGAAGATGTGAGATTTCATACAAGCTCTAAATGAAGAGCT
TTTGTTACCATGCGACATATCCCTTCGTAGTTTTAATACCCCGGCCTTTATTGGCTTTTA
CAAAAATATGCCCCGTAAAATCAACACCGGTATGGAAAAAGGGTCGATTAGAGGTTACCC
GGGATGGGGGTAGGTAGGTCTCCCATTATTTGATGCTGGAGTATTGGATCGTGTTTTTTG
CATTAAACGCAAGATCTTAGTCTCTTTTTAACGGCGTTATTACCATCTACAATCCAATAC

>scaffold72377|size1060
GTAGGTATCAAAATGGGGGTTTTCCTGGAACTCATTTCATTTGATAGATCAATAGGCTGG
TAGGTAGTAGAACTATTCCGATAAGTACTACACAGCCAAGAAATGTTGAATCTTGCTTTG
GAAACTCTCCGCAACAAGCAGATGTCGTCGTATGAAGCTGAAAAGCATTTCGGTATACCG
CGGAGGACTCTGCTTGACAAATTAAACGGGAAGCATAGAAAAAAANACTCTCCGCAACAA
GCAGATGTCGTCGTATGAAGCTGAAAAGCATTTCGGTATACCGCGGAGGACTCTGCTTGA
CAAATTAAACGGGAAGCATAGAAAAAAAGTCGGCCATCCTACGCGATTGTCTGCCCAAGA
AGAAACCCAAATAATAAAAGTCCTGGTTGCTGCCGCCGATTATGGGAGTCCTTTAACCAT
GATGGATTTAGGGATAATGGTACATGAATACCTAGCAAAGAACGGACGGAAGGTATTTAA
AGATAAACTACCCGGCGAAAAATGGGCTCATAGTTTTTTCAAACGACATCGCCATCATTT
ATGACTAAAAGTGACAGCAAACATTAAAAAAGCAAGAGCGGAAAAATCATGCGATGAGTT
