# Supplementary material for: The deep conservation of the Lepidoptera Z chromosome suggests a non-canonical origin of the W
Source: Nat Commun. 2017 Nov 14;8:1486. doi: 10.1038/s41467-017-01663-5 (PMC5684275; doi:10.1038/s41467-017-01663-5)
Supplement: Supplementary file 21 — Supplementary Data 18 [file 41467_2017_1663_MOESM21_ESM.txt]

“Supplementary Data 18: W-candidates in fasta format for N. degeerella.”

>scaffold101347|size1252 
GGGCAGAAAATGGAATTTTTTTTAGAGGGCATGTCCAGCAGTGGACGGATAAAATACCGG
TGATGGTAAACTAATAAGTGAACTTTAAAATACAGAAAATTTTCATTTCTTTGGTAAAAC
AGCATAGAGAAATCCACAGATACGCTGATAACAAAAGAAACAGTTCTATAAAAATTTAAT
TTCACAGCGGCCATAACGTCNNNNNNNNNNNNNNNNNNNNNNNNNNNNNNNNNNNNNNNN
NNNNNNNNNNNNNNNNNNNNNNNNNNNNNNNNNNNNNNNNNNNNNNNNNNNNNNNNNNNN
NNNNNNNNNNNNNNNNNNNNNNNNNNNNNNNNNNNNNNNNNNNNNNNNNNNNNNNNNNNN
NNNNNNNNNNNNNNNNNNNNNNNNNNNNNNNNNNNNNNNNNNNNNNNNNNNNNNNNNNNN
NNNNNNNNNNNNNNNNNNNNNNNNNNNNNNNNNNNNNNNNNNNNNNNNNNNNNNNNNNNN
NNNNNNNNNNNNNNNNNNNNNNNNNNNNNNNNNNNNNNNNNNNNNNNNNNNNNNNNNNNN
GATTGATATGTCCGTTTCACCAGAATACGGATCGCTCCGGTGAAGGAAAACACCATGGGG
AAACCTATACACTTAGCAATACGAANNNNNNNNNNNNNNNNNNNNNNNNNNNNNNNNNNN
NNNNNNNNNNNNNNNNNNNNNNNNNNNNNNNNNNNNNNNNNNNNNNNNNNNNNNNNNNNN
NNNNNNNNNNNNNNNNNNNNNNNNNNNNNNNNNNNNNNNNNNNNNNNNNNNNNNNNNNNN
NNNNNNNNNNNNNNNNNNNNNNNNNNNNNNNNNNNNNNNNNNNNNNNNNNNNNNNNNNNN
NNNNNNNNNNNNNNNNNNNNNNNNNNNNNNNNNNNNNNNNNNNNNNNNNNNNNNNNNNNN
NNNNNNNNNNNNNNNNNNNNNNNNNNNNNNNNNNNNNNNNNNNNNNNNNNNNNNNNNNNN
NNNNNNNNNNNNNNNNNNNNNNNNNNNNNNNNNNNNNNNNNNNNNNNNNNNN GTTGCCTT
ATGGCAACAAGTTCGCCGCCTGCTCAGCAGAAAGTTTACAAACAAACAAATAAACAGATT
AGCGTAAACAGACAGGACTTTAAAACGGAGTAAACAATTTAAATTTTCTTCGTCTCGTTT
TACTGTTAAAATGTATTCAAACGTTTAAAGAATGTATAAAATTACCATCAAAATTAAAAA
AAAAATTAAACCGACTTCAAAAAAACAACAACAAAAAAATTAATCGACATTA


>scaffold102546|size1227 
CAGCACCGTTAACCACATTATATAGTTTATGGAGAGTTGTAGCTTGAAATTTATAATTTG
GACATGCTTGAGTTGAAGGATTTCTTCATCTTTAGAAATTACCAAAACAGTTAGTAACGC
AACCGAAAAAAAACAAGAGAGAGAGAGAGAAGGAAGTCAGGTTGCTTATTAAAAAAAACT
TTTAAGTAATAATAATTTGAACATAGACAAGATAAATTTCCAGCACACTAAAACTAAATA
ACACCGAAAAATTTATTTTTAAAATTCTATACATGTAAAATTCAAATCAATGTCTGTTGG
NNNNNNNNNNNNNNNNNNNNNNNNNNNNNNNNNNNNNNNNNNNNNNNNNNNNNNNNNNNN
NNNNNNNNNNNNNNNNNNNNNNNNNNNNNNNNNNNNNNNNNNNNNNNNNNNNNNNNNNNN
NNNNNNNNNNNNNNNNNNNNNNNNNNNNNNNNNNNNNNNNNNNNNNACCTAACATATGAC
AATGTAACCCAACATTTTAGTAAACTGTATTAATACCTGGGGTGAATGCATTAATCAAGT
GGGTTCAGACAAAATATATGAACAACAACTCATCCACCTGACTGTCGTCGTGATATTTTT
GACTGTACGTCAACAAAGACACTTCAAAGAGATTGAAGTGGAATTTAAATGTTTGGCAAA
TGCACCAAAGTTAAAGTTTTGGTATCAAAATTGTTTGTGATATTGAAGGTATTTTTTTAG
TCATTCCTAACATTTAAAAGAAAATACCAGAACTCCATTTGAGACAGAACGATTCACAAT
TATTTTTAAATTTGAAGTTTGTTTAAGGAGAGGTAACAAGTCGGCCGCTAAAAAAGCTTT
TCTTGCGACATCGTCTTTTATATAAAATATTATATATATCTCTAAAACAATAATTCTATT
AAAAAGAACAAAGCATAAAGCTGATCGCAGTATTGAGCTTTTCTGCCAAATTATTNTTTA
AGGAGAGGTAACAAGTCGGCCGCTAAAAAAGCTTTTCTTGCGACATCGTCTTTTATATAA
AATATTATATATATCTCTAAAACAATAATTCTATTAAAAAGAACAAAGCATAAAGCTGAT
CGCAGTATTGAGCTTTTCTGCCAAATTATTTACAGTAGCTAATTAAAAAAATCATTAAAT
CTTCCAAATTTATAAAAAAATCCAAAAACTTGTAATTTTCCTACATCCAATAATCCCTTT
TTTCGAATTAATTAAAAAAAAGTCTTA


>scaffold115426|size980
ATCGACAAACCACAGAAAATCTATACCGATTGGACGTTATCGATACTAATTGTGTTAGAG
AGTTAGGTTAGGGTTCAGTGTTCGGAATGCCACAATTATGACCTCTCGTTACTCTACCGC
CAAATCGAAGCACGCTCTCTTTTGTGAGATCGATTAGGCGGGTTTTATCGGAATAGCTAC
CCAGTATCATTTCCCTGTATGAGTATGAATGAAGTATATAGGTGCGCATATTGTCTTTAT
TTATACTGGGGAGTCCAGAGCTACTCGGTAAGAGGATATTAATTATGGTCTAAATTCTCA
CCCAATACGGATGCAAATGAGAATTAAATGCATCGGTAATCTTTAATATATATACCTATA
ATGTGGCATCAAAATAAGGCACAAATCTAATCTATTGCGAAGACGACGCATATTAGCAAT
GTTTTTTTATATCGAATATAATATTTACATATTTATATTTCTAATTTCTCTGCCTTTAAT
GGTATAGGATAAGGATAGACAGGCCTTCCTGACAACTACATGTAGATATCGTGAGGACTA
ATAGAGTTACGTTAACACATATATGTTGGTGGAACGTGCTTCAGTGCGTGCTAGATATTC
TTTTGTTCTCCACCATGATGATGAGATGAGTCATACAATACGAGATGCACGAGCGTGACA
TTATCCTTAATACAGGGAAAATTATGACGAGGCTACGCCAGATACAGGATTCTGCGCATC
CACTGTATAAATTATATTCCNGACAACTACATGTAGATATCGTGAGGACTAATAGAGTTA
CGTTAACACATATATGTTGGTGGAACGTGCTTCAGTGCGTGCTAGATATTCTTTTGTTCT
CCACCATGATGATGAGATGAGTCATACAATACGAGATGCACGAGCGTGACATTATCCTTA
ATACAGGGAAAATTATGACGAGGCTACGCCAGATACAGGATTCTGCGCATCCACTGTATA
AATTATATTCCACTGAAATA
	
>scaffold132633|size749
TTGACGTTCGGTGCACGCCGATACAGTTTCCCGCCGTTCCATTCCATTCAATCAGATAAG
ATCTTTTGAATGAATGAAAATTCTTTATTACAGTCGACCAACACTGTGTTGGTCTAGGTA
ACACATAAGAAAAGTAAAGAAAGAGAGAAAAAATAAATACGTTACAAATAAATGTAAATG
GCTGGAAGGAAAGGTGAAGGCGCAGCTAGAACAATGTATCTGG NNNNNNNNNNNNNNNNN
NNNNNNNNNNNNNNNNNNNNNNNNNNNNNNNNNNNNNNNNNNNNNNNNNNNNNNNNNNNN
NNNNNNNNNNNNNNNNNNNNNNNNNNNNNNNNNNNNNNNNNNNNNNNNNNNNNNNNNNNN
NNNNNNNNNNNNNNNNNNNNNNNNNNNNNNNNNNNNNNNNNNNNNNNNNNNNNNNNNNNN
NNNNNNNNNNNNNNNNNNNNNNNN GTAAATGGCTGGAAGGAAAGGTGAAGGCGCAGCTAG
AACAATGTATCTGGCTGTAGGTACACTCTTGCTCGTTTTAAGCCTTTAAATGTCGAGATA
TAAATATACATGTAGTAAGATTAGCGCATTAAAGTGTCCAATGAAATTGTAGCCGATTTT
CGGCGATTTCGCCGATCACCATGGCAACGCCATTGATCGGCGTTGGACATAATCTTTTGA
TATGGAAAATGCACGTCCCCTTTTACATTGGTCGAAGCATAGCCGTCTCGATTTTTTTGA
GAAACATCCAGACGGCTATGGTCGAAGAC


>scaffold137761|size706
CAGTAGCCTATAGCTGCGACAAGGACGTTGGGGTGGAAGCCATTGAGAATTCCTGTCTGA
TGATGATGAATTATTTAGATTGTTATGATCATCTTCCCTTACTTGTAAATATATATCCCA
CCAAAACATAAATGTAAAAAAAGAAAAGCCAAGTTCAGTTCGGTTTGACCAACAAAAAAC
TGAAATAAAAAAAATTGTGCCAAGTTTGGAATGTACTATGTTCCGAAAGAAATTTTATAT
TAAATTGTCACGTCTTCAGGTTTTAATAGGCAAGTTTTA NNNNNNNNNNNNNNNNNNNNN
NNNNNNNNNNNNNNNNNNNNNNNNNNNNNNNNNNNNNNNNNNNNNNNNNNNNNNNNNNNN
NNNNNNNNNNNNNNNNNNNNNNNNNNNNNNNN ATGTTCCGAAAGAAATTTTATATTAAAT
TGTCACGTCTTCAGGTTTTAATAGGCAAGTTTTAACATTTATGCTAGTTCAACTTTTTTC
ATTTGATTAATTTATTATTATTATTTGATTATTTCGCCTTGATTAATTTATAGATAAATA
TTGGGACTGGAAGACGTAGTCCGGTCCGGTAGACCGACGATCTGGTTAAGGTCGCCGGAA
GCCGATGGATGCACGTGGCACAGGATCGATCGTTCTGGAAATCTAGGGGGGAGGCATATG
TCCAGCAGTGGACGCCTTCCGGCTGAAATTATGTAGGTGATGCTGA

	
>scaffold147560|size630
GTGAGCCGCGTGCGCCTCTTGTTTTATTTAAATTCAATGAAATATATCGCCATCTAGTGG
CATTTGACAATGAAATAAACTCTTTTTATTAATCATAGGAGTTTATGTCATAGTTCGTCC
ATGGAATGCCTATTATGTGCTTATACCAAAATAAAGCTATTAACT NNNNNNNNNNNNNNN
NNNNNNNNNNNNNNNNNNNNNNNNNNNNNNNNNNNNNNNNNNNNNNNNNNNNNNNNNNNN
NNNNNNNNNNNNNNNNNNNNNNNNNNNNNNNNNNNNNNNNNNNNNNNNNNNNNNNNNNNN
NNNNNNNNNNNNNNNNNNNNNNNNNNNNNNNNNNNNNNNNNNNNNNNNNNNNNNNNNNNN
NNNNNNNNNNNNNNNNNNNNNNNNNNNNNNNNNNNNNNNNNNNNNNNNNNNNNNNNNNNN
NNNNNNNNNNNNNNNNNNNNNNNNNNNNNNNNNNNNNNNNNNNNNNNNNNNNNNNNNNNN
NNNNNN TTTATAGTTTTCTAATAAATTATAATAAAACTATTTGACTTAAACCCTTTTACA
ATTGGCTGAGTTGATTGCGCCAGGATTACCTTATTATTCAAAAATCTAAAACACACAACT
TGTAAACAGTTTAATAAACTCGCGATTTAG

	
>scaffold153063|size550
ACTCGGCGTAGGTTTTGCATAAAGCCCCAAATCGGGCGTTGGAGACTCGAAGGGTTAATG
TATCTAAGAGCACAGTAATGATATTTTCCAAGAAGCATGTCCAACATATCAATGTCATTT
ACAATAATGAGATCTTGCCGTTGTCATCAGAAGTAAAA NNNNNNNNNNNNNNNNNNNNNN
NNNNNNNNNNNNNNNNNNNNNNNNNNN GTCCAAACGTAGAAAATTTGCAATATGCAGATG
ACCTTGTAATTTACTGCTCTGGAAATAATATTTACGATACTTGTAATAATCTAAATGTAG
CATTATCTCGTCTACAACAATATTTTAGTTATTTAAACTTGGACATTAATGTATCCAAGA
GCACAGTAATGATATTTTCCAAGAAGCATGTCCAACATATCAATGTCATTTACAATAATG
AGATCTTGCCGTTGTCATCAGAAGTAAAATTCCTGGGAGTAATTTTCACTCGCAATTCAT
CATGGGCTAAATATGTCGATTATTTAGTGGGCAAAGCAAATAAATCTTTCAATATTTTAA
AAACTTTAGC

	
>scaffold160976|size393
ACAAGGTGCTTGCATGAAGGTATTCACTGATAGGTATTCAAAATATAGCTCATCCACATT
AAAAATACATTGAGCATCAAATGCTCGATGAAATCTGTTTGAGTACTACTCAATTTGTAT
TGTGCAAAATGTTATCTTATGAACGAACCTATAGATTAAAATTCTAAAACTTAATTGTTG
ATTGTTATAACCTTATTGTCGAAGAATTTATATGAAAGATAAAAGTTATTTTTTTTCATA
ATTGTTCCTATGTAATATCCATCCAGGTGAGTCTCATTGTGACAATTATTTGGACAAAAA
AAACCATAGATATGATCTGAGTTTTGGTAGAGAATATCTAACGTAATGAATCTCCTACGG
CTTTCGCTTATCTATATACTTATTTTAGTTCTA

	
>scaffold161417|size387
TAACACAAAGGAACAGCCCGACGGCGCCCACGGGCTCCATCGGGCCTATATGCCACAACA
ATTCTTTCGTATTTTGTATATATTGCCGTATTTCACGTTGTTAGACGCGTCGCTACGCTC
CGCGTCCTTCTATACATTAACAGTTAATTTAGGGCTCCAAACTATGACATTTATGTATTT
GTGGACTCCAAACGAGCATGCGACCACTAGCATGCGAAATTATGAATAATTTTATAGTGG
CGGTCAATTTCAGGCTCGTTTTTTGATTATTTTTTTATTAATTATCCGTAGGGCTCCAAA
CTTCGAGAATAGGCTTCCAAACGACTACAAACGAAATCCAAACGATTGGCATTTATTGTT
TTGCAATTTTTTTTTTTATTTTCCGGC	


>scaffold165896|size338
TTGAATTTTTGTGGCAAACAAAGCGTGTTATATGGACTAAATTTGTGGCAACAATCAAAA
TCGCTCACACTGACAGGGATAGAAGATGATAGCTGTCTTCTCTTCTCTTGTGCGTTTACC
ATATTTTTGTCTCTCTCAGTCGAACCGAAGCATAATAATCGTAACAATAATCCAGCGCTC
TATAAGAATCGCTTGTTAGGACACCTTCCTCATCATTAATTTGCCAACATTTAATAACAG
AGAAGCCTGTATATACGTCTCATCGAGAAATACGACATGATCACGAATCGACGCAAAAAT
TCGGCTTTATTATTGTGAAACATCGCTAAACACTCGAC


>scaffold166636|size332
CGTTTTTCAGCTATCACAAACAGTTATGGGTAAAGTATCGACCTCGGAACTCAAATGAAT
AAATATAATAATAAGATACGAGTTGAGACACCGCTCACATACTCTCGTATAGCGCGCCGT
CGTCATCGGTAACGATTATAAACATGAATAGGATACTCCTTACACATGTATTCGTATTCA
ATAAATTTATTGCCGGCTCTTCTCTGTAGTGTTACTATATATACTACTATATATATATAT
ATACTATATATACATACATACTAATATATATATATATATACTGTTTTTAATGATATAATA
TGGTATTATTATTTTAATGCTATTTTGCTTAC

	
>scaffold170525|size305
AAAATAAATAAATACATAAACAATAAAATAAATAAAATAAAACTGAAATAATACTACATA
TTTGACTGTGTTTACAGTGTCGCAATACATGAAACAAAAAATAACTTCACATAACTTCCA
CTCTCTAAATGAGACTTCCATAACACAATTATGGTATATTTATAAGACTTTAAAATAAAT
TATATTTAAATTTATGATCGTATTATTACAAAAATAATCTTAAGTATCTATAGATTTTTC
GTTCACATCACTATTACATTAAACATGGCAACATTATTTTACAAAGTGACATTACGTCCT
GTCAG

	
>scaffold177914|size271
AAATTAGTGGGTTATTACCCTATCGTTTATTAGTATAAAGTTAATTTTTTTTAAATGGAT
GATAAAGCGAAAACGTTTTTGAAAAAATAAATCTATTTTAAAGTGTTGCAATATAGTAAT
AATTGCATTCAAATTGAATTATGAATAAAAGTGGTATTATAAAAGTACTTAAAACGTTCG
ATATAAAACTTAACGTCCTTGGCTGAATATAAATTTCAATACGATAAATTAATATTCACA
ATCGTTAATTTTGGACTCCAGCCAAGCACTA

	
>scaffold178674|size269
ACACACATCTCTCACCCCAAACGCATATACCGCCTCCTTGCGTCGGGGTTAAAAATAGAA
ATGCATAAATAAATATATATTTTATAAGCGTTTAAAATGAAATTTTTTCAATGATCATGA
AAAAATTAACCTAACCTATTTTAAATCACTTAAATTAAGTATTAACCATTGTTCATTTAT
TGAAAAACAACGAATTTTAATTTATGAAGTCATCTCGATGTGCGGTTCCTCTTTTCCTTA
GTGCGTTTTATCTATTCCGAAGTGCTGAT

	
>scaffold178933|size268
GCACCGCATCGTAGAATAGAGGAATGGCGGTAGAATAGTTAAATTAAAAATCAAATGGAA
AATTATAATGAATAAAGCGAAAATCTAACTTACACCCACTGTACTTATAATTATAACGTT
CTTGGTACTGTTGTTGCCACGAAGCAGCTGCTTCGTGGTTGTTGTCCATCTAGAATATCT
TGTGAATCTAGTCTATCTATCTGTCTATCACATGCACATATTTTTTTTTTTAACCATGGT
TATGGGACTAATAAGCTATATGGCCGGC

	
>scaffold185022|size250
ATGTCTGACATATTTATGTCACATTGTTGTGATGATGATGAATGATGATTAGTGAACGAC
CATGAAATACCGTGCATCACATTTTATTGTTTTTCATTTGTGGCCCAAATCGTTGAATTT
GGCACCCGACCGAAAGAAAAGGGTCACGTTTTTTTTTTATTATTTTGTTTGGATTTTATT
GTACAGCTGCTTGGCTGAATTCACAATGACCCTTGTCTTTCGGTCGGGTGCCAACCCCCA
AAGCGCAACA

	
>scaffold192322|size235
AAAATGTTCTCTTTTCTTTGAATACTCTGACGATCTAAATGGAGTTATACATACGCATGA
AACACGTCTCAACGTATGTGTTTTATGCCTCCGATGGTAGGTACCCCGATCTGAGAATAA
TTTTTGGGATAGTTTTTTTTTATGTTTATTTATGCATATGTTTTGTGTATATTCTTATGG
TACGTTTACACGCTTGCCAAGCCTTGGCAAGCCCCGACAATCACAAGCGTGTAAA


>scaffold192764|size234
ATCTTAATATTAATATTAACTCTGTTAAAATTAATTTTATTTATTAACATCTGTTATTTC
GTGAAATATTTATTATGTTTAATGACAAGGTTTATAATTTTTTTTATATATAATGTGGTT
GTATTGAATAATGAATGAAATATATAATTAGCTTTAGATACTCTATTTTATGAAATTAAC
AAATAATTATATTTGTTTATTATTATTTTAAGAATAATGTTTTATTTTTACAAT

>scaffold193918|size232
CACACTGTGCACGAAGGACCTCATACTGTAATTTGGCGGAAAATATGAAGGCGGGAGTGC
ACTCCACATGTTGGCGATCCTGTAAATAAAATATTTACAGGGTAATAAATAAAGTTCTTA
AATTACAGTGTCGCTGCGTATTTAAATATAGTAGTTAATTACCTATCTAAGGTAGTTTAG
GTAAACTACCTACTTTTTTCACCCAACACATACTGTTCTTTTATTGATGAAA

	
>scaffold199997|size223
CAATAAGCAGACAATTGAGTTGTAAAATATATTGTTTTCATAATCCGCGTTTCCTGTATC
CTCAGGCTATGTTCGTGTTTATTCCAGTTTTGTGTTCCAAAAATAAGGAACATAATTTTA
TTCAGTAAATTATCCGGCCTAAATTATCTGGAAAACGCCATTTCTTCCGATTTGACATAT
AAGCAAACATCGCACATAATCAGTCTGCGGCGTTTAGTCAGCG

	
>scaffold201975|size220
CGACTGATAACAATGCTGACTGGTAAACTTAAACAAGCTGATTAACTACGGTAACCCGTT
AAGTAAGCTGAAGAAGACGCAGATGTATTGATTGTCAAATGTGAAATATGTATAATTTCA
ATATGTGAAAAACGGTGCTGGGTCTTTATATATTAACTCGTGTATTTTAATCTTTGTAGT
AATTTAAGTAAATTCCTGTTGGTTTTTCCTAATTCAAAAA


>scaffold203418|size218
AAAAAAGAAAATCGCTGTTATGATTTTTTGTATACTCAACTGCTAAAGTTCCCGCACTAT
AGTGAAAACGTGCGCAAATAATACCTACCTACCTACGTAATGGATAGTTCAGATGAAAAG
ATTATGCTTTTCCAAATTCTTTTTGATGATGACGAAAAAAGAAAAACCGGTCAAGTGCGA
GTCCGACTCGCACTTGGCCGGTTTTTTAGTGTTTGTTG

>scaffold205965|size215
ATATATTCATATATTTATTTCATAAACAATAAATGTAAAGTTTTACAATGAATGTAAAGT
TTTACATTCATTGTTTACATTTTCCTGAAAAAAATAGTACAAAGTTTTCGCCAATAAAGC
AGAGTGAAGTGAAGTGCGAAGTGAAAAACTACTCTCCGAGCAGAGTAGTTTTTCACTTCG
CAGTTTTCTCCGCCCAGTAAATAATTCGAATACGA

>scaffold208476|size212
AGCGGAGTCTTAGTAATAGGGTCCCGTTTTTACCCTTTGGGTACGGAACCCTAAAAAGTA
GCTATACCGCTAATAAATGAATTTGCTATCTCCATTTTACAACAGCAACGTTCCGTGCCA
GCTAAACTCTTTGAATTATAAAATTGAAACGTTATTATTATAATGTTGCAAATACAGAAT
TCTGGTACAACATTCTCGACGAAATAGCGTCA

	
>scaffold213938|size206
CTGCGAAAATATTTGTAGGTTAGATAAAATGTGAAATACAGCTTTGCTTGATTCCATTGA
TGATGTACTTTACGAGATACAAAAAAAATACGCGTCGAATTGAGAACCTCCTCCTTTTTT
TGAAGTCGGTTAAAAATTGGCTCGCCAGAAGATTTGCTTCTAGCAAGCCCACGGTTTTTG
CCTTATAACTTAACTTGTATGATTGC

	
>scaffold215252|size205
TTTATCTTGTGTCGATTTTTTTTAGAATTTATTAATTATTAAAAAAAAAATTCATGCGAA
ACGCCCCGCCCAACTCAACTCACGTTATTTGTATTTGTGTAAAAAAACAAGTATGTACAA
TTAATGATTTCTTTCTTTCTTGTCTTTTTTAGGGTTCCGTACCCAAAGGGTAAAAACGGG
ACCCTGTTACTAAGACTCCGCTGTC

>scaffold216293|size204
ACTGAAAAGTGAATACCGCTTCAAAAATTGTTTTATATTATATTTTTATTTTCTAATTAT
CAATTACTACAATAATTTAATAAATTAACAGAAAACCACTACAATTACAAAAATTAGGTA
TATTTAATTTTAAAAAAATTTATGTTTAAAATCAATATTTTTTGAAGTCGTGCCAAGTTA
AATCAATAGTTCTCAACAACCGCA

	
>scaffold218862|size202
AAAAATATACGCGTCGAATTGAGAACCTCCTCCTTTTTTTGAAGTCGGTTAATTACAATA
ATTACTGCTTTCTTTACCGACTCAGTCACTACAGTATGTCATTAAATATATATTATGTTA
CAAAATATTATCACGAAAGCAATTAATAGAATTTATAAAAACAAAATATTAAGTATAATG
AATGAATGAATGAATGAAAATT


>scaffold220972|size200
TATGAAAAAAAAAATCCTTAGTCAGAGCCAACCCAATACTCGGCACCAGCAATCGCGACT
GCGGACAGGGGCGGCTCTCTACCCGCTATAGGCTTTCAAGCACAATCAATTATGTCAATT
ATGTCATGTCAATCATTATTGTGCAGTGCAACTATTCTAAAACCTTCGACCATACTAAAA
CATATAGACTCGTAATCAGA
