# Supplementary material for: The deep conservation of the Lepidoptera Z chromosome suggests a non-canonical origin of the W
Source: Nat Commun. 2017 Nov 14;8:1486. doi: 10.1038/s41467-017-01663-5 (PMC5684275; doi:10.1038/s41467-017-01663-5)
Supplement: Supplementary file 22 — Supplementary Data 19 [file 41467_2017_1663_MOESM22_ESM.txt]

“Supplementary Data 19: W-candidates in fasta format for T. sylvina.”

>scaffold57334|size2884
AGTACCAGAGAACGAAGTCCCAACTTTTCAGGTGTTTGTTTGGAACACCTCGCGAAATGT
ACCAAATTTTTATTAAAAAATAAAACTCATGTACTTTTCATTGTAGAGAATTCTCTTTGG
TCTCAATTTCTACGGTAGACTCTTTTATTTAAATAACATAGTAGCTTTTTCGTTAAGATA
AAAATGAAAAAAAAACCATACCCATGTCAACATCAGTTCTGTAAAGACGGTATGTCTAAA
CATANNNNNNNNNNNNNGGTATGTCTAAACATAAGAATTAGAAAAGTCAAAACCCTATTA
AAATTACTTTGTAGTTTTTAGGTGAGGATCAAACAAACTGACAAATAATCTAAAAACATG
TGTTTCGCTTTCAAAATCTCTTAAGGGGCCGATTCCAACTATTTTTTTCTAAAATATATT
TAATGTATGTAACAAAATTCTCGTAAAGGTTGTAAAATAGTATAGACAGATTCAAATTAC
AAATTATACAGACATAACTACCCGAGCCGGGAGCCGCACCCTCCAGGTCCAGGTCCTAAT
GACGCCTATNCGTGTATTAGAAATTGTGCTGATATTAGTACTTAAGTTGAACATTACAAA
TAAATAATAATAATAAATAAGTCCTTTATTTCTCATTTCAAAAAGTACAAAATTTAAAAT
TACGTACATTGTAAGTATATTATTATAGCCATATGTTATGATGATTAAAGTATTGCAAAC
ATAAATGAATTTAGAACCTCTCAGAACCTCTCACTGATTGTAGGCCTTCTCCATAGCTTT
TCCATAGCATCCATTGGTTTTGTGCCCCTAGCCGTATACCTCATAGCCATTGGCCCGCCG
CGCTCGAGGTCTACCCCGCCTTCTTTGCCATTTGGACTCTGCTATTTGGTTATTTCCCAT
GTCCACCTGCTGTCCTCAAGTATTGCCATGTGGACTGTCCATTTCCATTTAAGTCTTCGG
ATGTTGTGTAAAAAATCAATAATCTTTGTTTGTTTCCTTACTTCACTGCACCATATTTTG
TGTTTTCTTTTTATGTTGAGTGGTTTCTTTTCCATTGCTCAATGGCAAGTTTTTATTTGT
TTCTTCTGCTTTGTTTATGTAGGTCCATGCTTATGACTTATTCTTTCGTTTATAGTGGCA
ATGTAGGCGACTGTTGGAAATCTCCTTTTGTGCTTAGTACCTATTCCAGGAAATCATTAC
CCTTCTATTGCTTTCATTCAAATTGTTGTTAAGAAATTTGCTGCCCTGTGTAAATATATG
TGTCGACATACTCGAGCCCCGTTTCTATTAGCTATGTCTATAAATGATATTTAAATATAT
CGTCTCATGAGTTTCGTTTTTTAAAGATTCATCTCAAGGCTCACTTGTTTACTTGCTAGC
TGCAAATTACACGTACGTGTCATGTATTCGAGTGGTTCTTTGCTTTCTGGAAATAGGACT
ATATCGTCCGTGAATTTTAGGTAACTTATGTTAGCTGTTGTTAACAGAAATGCCTAAGTT
GTTCCATTTTAGGTTTTTGAAGATCATCTCTTATACAATTATAATTAGCTATAAANTAAT
AACCAGCGCTACCATCAAATGTAGAAATTAGATACATATTTTTATTAAAAAAAACCACTG
ATACAAAAACCGCCAATATTTTTTTTGGTAATTCTAAGTGTCACAGATAAATTACCTTGA
ACGAAAAATGTTCTATAAAATATGCTCACTAAAACGTCTTCAGATATTCTTCCCACCTAA
AACCAAAGTTCATTTTTACCTAACTTGCTTCTGCCAACTTTTATTACGGAGACGAATATA
ACACACAGATCTGTCCGGAAAACTCATAAACAAATTGTAACGACTCCAGAACCTGTTATT
TTTCGCTTTAGGAAATATAACCATATTTGTGAGCATCGGTGCCAACTAAAGATTCGGGAC
CGGCGCAAACTAGTCGTACATTTTTTTGCGGTTATATTTTCCGCGTTTTCATTTTGCGTT
TATATATCTGCAACAACACATCTCCGATTTAGATTATAAAACCAGTCAGCACATAGCCTG
AATTTACGTTCTAAAACAACAGTCTTTTATTTACTCAGCGCATAACAGCATTCAATGGAG
AATGACTTATTGTTCATGCAACCGGGTTATATAATCAGCTAGACTTAAGTATTATGTCTA
GTGTATATTGAAATTATACGTCTTCCCATCACCAGACTACAGCAACTACCACACTGGGAT
GTGAGATGCATGTAATAAAAATTACAAGTGTCTCANNNNNNNNNNNNNNNNNAATGCGGC
ATTCCATCATCACTACCTACCCTACCTAGTTGGGGGAAGCGTGATGGTATGATAGATAGA
TAGTTTATATTTATCTCCTTCAGATTTAAAAGTCGGTTCAAGTCTCATCACTTTTAATAA
GCTGCGCTTCATAATCCTTTACATTCACTACTCCATTCCTTATTCTCCCACATCCAAAAT
ATGGCCCATTTCGTATATAGTTGCGTTTAAAATACCTTCTTTCGGTATTCGATCGCCATC
TTAGATGCGCAATATTGAACTTTGCGCAAGATTGTCAGACTGAAGCTCTGCTAGATCTGN
GCAGCTTTCCTGAGCGTATGAAAGATGCGAGCTCTGTGTACTCGGTGGAACTCAACTCGC
ATTTGAAAACATGCCTTTAGTTTTACTATTTACTAGATAATTAACTATCAACTTTTTTAT
TTGAAAGTATGTTATTTTCAATATATACTCGTACTTTTGACATTTTCTTTTATACCTACA
CCTTTGACATGCATAATTGACACGTTACTTGCCAAATGATTATTATTTCTTTAGTTGTTA
TCACTCCGTTACTCTTACTTTTATATCATTGACATTGTTAAATCTGACATAAAATAAAAA
AATC

>scaffold81714|size2520
ACCACGTAATAAAATAGTCGAAGTACAAGTTACAAAAAAATAATGCCAGTTGTAAACGAC
TGACGGAATTTTGTAAAATTACGTTTAATTATTAAGTCTATATTGATAAAAAAATCAAAC
ACTTCAATTTCTTCATTTGTATCGGGTTTATGAATAAATTTATTACGCATTATGGAAATG
TCGTTTCAACACAATATTATTTATGGTCTTTTAATTAGCCTGAAATTCTATGNNNNNNNN
NNNNNNCTATGACTTAGAGAACACCAAAATATAAGTTCAGAAGCCTAAAAGAGAACTGGA
ATACTTCCTCACATATACATTTATCCTTCCCTCTCTCCTTCCCCCTTCCGTCCTTTATGT
TTTAGAGTACTGAAAAATATAATGTTTTTTTATTCTACCATAACAATTATTTTAAACTCG
TGGTTGACTGGAAGAAATGGCTCTAGAAACAATAATTCCACCATGTAGGATACCCGATTA
CTGTGTGTGTAGTAATTGAAAGCTGAATTGAGCTGACTTCCCAAAGCCAGTAAAAAAAGA
GCCATTGTCGCCTTTTTGTTGCTCCAACGACTTTTTGCGTTTCTGGTAACTTACATATGC
AGAATATTAGCGAAGCATTGCGTAACTAACAGACATATGTACAAATTACATAAGAATTAC
TTCGATTTGTGTCCTTTTATAGTTTTATCTAGTAAATTTATAAGATGCTTGTAATATTGA
ATTTATTCTATTTTTGAAGAACATGTGAGATTAGAAAAGAACCTTTGCCAGAGTCAACCC
TGCGTCTTTTTTTTTATAGATAGGGTCCTCGAAATTGGTCCCATTTAAAATTTAAAATTA
ATTCTACCCCGAAAGGAAGGATCAAAACTTTTTAACCAAAAATTACACTAGCGAAAAAAG
AAACTGAAAAGTGAAAAATAAAATAAATATTTTTATAAATTTTTTGAAATTTTTTTTAAA
CCAAGCTCCTGAACTAAATATAAGTAACTAATGTTGAGTCGGCACCAAACAAACCATCAA
CGTTTGTTTTGTAAAACTTATTTCAGAACAGTATAAAGTTATTGTATATTCGTATTCAAT
ATGGTCTTCTTTAAATTTCTGTGTTAAAGATTTTGCTTGCTATAACATCTAATATTTAGC
AATTTACAATTGTTTATTTGGGCTGTTATTATTTTTGGGACGATTGCTTATCAATTTATA
TCTATGTACCAAAAGTTGGTATTTATATATTTGTGTTATTATAGCTTTTATTCCCGTAAA
TCATGACCAGTCGTGACAGCTTATCTGTATGCGTTCATGGTGTTTTATGTATTATAGTCC
TGTTAGATGTCTCTTTTGGTTAACCGACGTGGGTTTGCGTATGGAATGCTCTGTAATGTA
GAGGTGGTTACATTTTTATATATCGTACTCCAACTCAAAAACCACCACCATTCAAAATTA
CATGTTTTGAGGTACTTAACTAAAAATAATATTCCAACTTTTTGAAAATGTCTATACATT
GATAAATGAAAAATTTTGTCTCTATGTGTATTAACAAAATTTGTTACTTGGGAATAGTTA
TATCAAAGTTAAGATAGAAATAGAAAAAAATGGCTATAATTATTCAGACAGACAAATACA
CTACTGCCACCTGGCGGACACCATTGAATATAATTAAGTGATGCTTTTAGAGATAACTAC
TATAAAATTGAGTCAGTCTTTAGTTTTTTTTACTCAAGAAACGTTGTCACATTCTTACAG
TCAAATTGAATATAACGTTTAAAGCAATTTAATTTCTACTGCTTCGGTCAAAATTCAACT
TCTTGTTCAGTCTCCTTATTATGACGTTCACTTGAAACATCAGAACATCTCTCACTTCAA
CAGTCGATAGAGCTTTTTGAAAATTAGCCTGAAGTGTTGAGACAAAGATACTGCGATACC
CTTTTATTGATATATCACGCAACTCTGCAGGTAAAATTGCTGCAAGTTCTGCGGTTTTCA
AATAGGGAGGCAATATGTATTTAATTAAGGTTAACCTTTACCTTCTACGATTCGAAATTT
ATAATGAAATACCAATCTACTATATATAAGTCAGCGGCAGTCGATGAAACTTTAGTTCGG
TAAATTTTTTCCTCAAATTATCATTAATTTGATTGTTGAATTTAATTAAATTAATAATTT
TGCCCGCAAATTTATAAATATTAATAATTTTCGAATACATATAAATTCTGATTTAGGCAA
ATTTTATAATTGGATATAAATTCCTTAACTGTATATGCTGCCAAATTGTAGAATAAACGG
AATCCTGGCATTTGAAAGACTTACATTTTAATTCTTTCAAAATCGTCTGAAAAATTATTT
CTNTTTAATTCTTTCAAAATCGTCTGAAAAATTATTTCTATCTTAAATTCGTGTCAAAAC
AGCTTCCCCCCTTTTCTCTTTTTGCTTTTCTCTATCCCTTTCTTCTATACTCGTTAATAT
TTTATTTATCGTATTTATGTGTTTTCTTACTTTTTTATCTATATAAATTTAATATGATTT

>scaffold83004|size2506
CTTATATTAAAATTTTTGATTATTAGGGTTCCGTACCTCATAATGCAAAAACGAAACCCC
TATCCCCATTTCTTTGTCGGTCTGTCTGTATGTCTGTTAAGATGCCATTTCTCATGAACC
CGTGGAGATATAAAGTTGAAATTAATTTATAAGTCTAAGGTCTCTTGGAGGTGTAAAAAA
AAAGCTTCTAAGTCAACGCAAAAAAAAACCCTAAAAATATGGCCATTTATTGCATATTTT
GATACTCGCTAATAAATGAAAACCTATTGCGAACTTCCCCTTAACCTAGAATCACGAATT
TTGACAAGAAGCAAGGTCTTACAGCACAAGTAAAGGAAACAATCCGAAAATTGTTAATTT
GTAGTTGTATCACCTAAAAAAAATTGTGTCTCTCTGTCAAGACCCTTTTTCTCAGGAGTG
CGTGGAGGTATCATGTTAAAATTATTCTGAAATACTAAGACTTACAGTCCCTTAGAGCTG
TAAAAAAATCAAGCTTCTAAGTCAAGGCAAGCAAGAAATACGGCCATTTACGCCGCATAT
ATTGACACTCGTAAATAAATCAAAACCTATTGGATACTTCCCATTGAATTAGAATCGTGA
AATTTGGCAGGAGGCGAGGTCTTCAGCACGAGTAAAGAAAAAAATACGAAAATCGCTAAT
TTGTAGTTATATCACATATAAAAAAATTTGTTTGCGATAATAAACTTAGATACATTTCAG
GGACTGATTTTGGAGGGAAACTTGGAACATACTTGGAACAAACGCACAAAAGTCTTTAAA
ACTCGAATCCCATGATGGAAAAACTATCTACATACAAGTTTGTAAGGAACCCTCGGTGCA
CGAATAAGACTTGCACTTGACCCCTTTTTTTGTGTTATATATGGTCACTACTCGTAAGAC
AACGAGAGAGACCCCTAGATGCCACATCGCACCTTACCACAAGAGGCGCAGAAGTGACCT
ACCTCTGCATGTCTCCTTGTAGTCCAGATGTACCAGCACTGTGCCAAGCAAATAGTCACA
AATGAACTGCTACGCTTGATTGTGTGTGACGCACTCTTTGATTTTTTTTTTGTTTTTTGT
AAAATTTTAGAAATGCAAATGGTTCGGAGCGTGGTTTGGGGCATACGCAATGAGTTGCAA
TAATTTTCAGGGAGTAATGCGTATTTAAGCAGAACCGTTTCCCAATCGTTATGTTCCTCC
AAGCTACACTGTGCTTCTGGCAACAATGATGATGGGAGTTGGATTGGTTTCATACAATGT
GAATGAAGCGGGGAGACCAAACATTAAATCATTGATCGTGCGTACTCGGCAAAAATCTTG
ATTTAGATACTTGCCGAGTACGCACGAATAGGCATAAATACGAGTATGAAAACAACTTAT
TCGGATGTATTCGTTTCTTGCAAGCGATTTATTTTTTTCCGATGGATCCAAAGAGTATGT
AATAATATCTCATTTGTCCAAATGGATTCGACAAACAAGAATACTTTAAAGTCTATAGAA
GTTTAACAGGGAGAACCTGTGCAATCATCTTTTCTTCTTTTTTTTTTGCGAGTCAATACA
CATTAAAGAGTCATACGTNNNNNNNNNNNNNNNNNNNNNNNNNNNNNNGTGGTCGTATTC
GTGGACCAATTTTTCGGCGAGTGGTTCAGCGAATTGTTCGCCGATAATCTTCATCGGGCA
TTGTAGCAAAGAAAAAATGTGCCCATATAATCTTCAATATGTCACTGCTTTCAAACTCTA
AAGTCAATACCGTTTATTTAAACATTTTTATGTACATTGAAGCGTCTATTGTCCCCTTTT
CTTTGTGATATGTGAACGAAGTTGCACTTCACTTTTTGAACTCACTTCAAAATATATGCC
AAACTATAATAACCTGTCCATCATAGCAATGGGCTGCTGATTNACTTCACTTTTTGAACT
CACTTCAAAATATATGCCAAACTATAATAACCTGTCCATCATAGCAATGGGCTGCTGATT
GAGTTGAAGCTTCTCCAGGTCTCCCTGGTCGAAGAACTCGTCAGCGACCAGCTTCGCCAC
CTTGTGCTGCACCTCCCAGGGCTTGGCTATCGCCGAAACGTCACAAGCTGTCATCATCAT
GCCGCACAGTACTGGAATTTAATGTTATTTATTAACACACAATTATTTAGAAACAAGACA
GTTTCTAAATAATTGTGTTTTTGATATCGACAATTAAGTTTTAAGCTTTGGGTATCGACA
ATTAAGTTTTAAGAGATTTATTTGGAAGGCCGAAATTATAATTGGTATGTGGTTGTCGGT
CTGTTGTTACCTCATCACATGNGAATTTAATGTTATTTATTAACACACAATTATTTAGAA
ACAAGACAGTTTCTAAATAATTGTGTTTTTGATATCGACAATTAAGTTTTAAGCTTTGGG
TATCGACAATTAAGTTTTAAGAGATTTATTTGGAAGGCCGAAATTATAATTGGTATGTGG
TTGTCGGTCTGTTGTTACCTCATCACATGAAAACATTGAACAGAAT

>scaffold92266|size2402
TACAAAAAAAATAATACGATAAAAAATAAGCGACAATACTGACAGACTTTCCTTTTTCGG
TAATTTTAAAATGACAGTCGCGATTTTTTTCCATTGCGATAATTGAAAACCGAGGACAAC
ACGCAAATTTGTCACTTCAAAATCTGGGAACACAATATACTGAGGTATTATAGCAAAATC
TAAACCGGTGACACTGAAACTTTGTTAAAAAATGGAGTATGAGGAAAATATTGAAAATCA
ATTGGAAACAGAAAACTCAACAGTGGCAAGACTTGCACTTTTATGTCGCCATGGGCCAAA
ATGGGCCCATAGATAATATAATTTATTAAATGGGCCGAGAAATCAGAAGTTCAGAATCAG
TGGCATTGCGACCCCAGCGACATCTAAAATCAATTTAGTGCTTTTATAATTGTACACCTT
ACAAGCACTACCAAACAGAGCCCACAGAGTGCAGCTTTCTAACGCTTGACCCCATTATCC
AGACACTGTTACGTATACCTCACGTCCCACTGTGGTGGTAAATATACTTAAATTGAAAAT
GCCAAGTCTGTATGTTACACAGTCTACGAGCTACAGAGCTATGACAAAGTGAAAGACAGA
TATTGAGTTGCGAATAATGGGGTTCCGTTTAGACCCTTGGGATCTGAAAAATCGATAGTC
ACGCGCATACGTTTCCATATCTACTTCTCCTTAAAAAAGGAGCCAAGTTTATCTGCCGTG
AAAATTAGAGAGATCTACAATACATTAAGTTTACATTGGTTATAAATAGTTGTTTAATAG
TTATAAAACTCCAGTCAATCGCGTGTTTGCGACAAGCGAATCTACAAGCTAGTAAAATTA
TTGTATTACTTTCTGAAAGTCCACATTCAAGTTAGCCGTATAAAAACTATCGGAAAATAA
CATATTTATGGTTTTAGTATGATTAATTAGGGTTTCATATTTAAAAATACAAAAACCCGA
TCCTTATGATGATATATTATAGTTTAATATTGAAAAATTTAAACCAAAAATTGTTTGAGA
AAATCAATATATATTTAATCATATTGTCTATGCATTTCTGTCATCTATGTCGAATCGATA
AAGTCTTGGCGATAAAACTCTATGAAGCTGAACGCAACAAAGTCTATGACGGCAGTTTCT
ACTGCGTCTCGGGAACAAATTTGTTACCCTTGCATAAAGTTGTTTCAATTGCGGATAAAG
TGATAGTAAAATGGTTTGTTAAGAGCAGTATATGGTTATCGTGGAGCAATAATGGTGACG
ATGGATTGATGAGAAGGGGTTGGGTTTCTGCTAATTCCGGGATCATTTTCCAAAGTTGTC
CATAATAGACATCAGCGGTTAATGATACACCGGATCTTAGGAAGCTGTAGTGAATTACAC
TATGAGCGGATCACCAAACACTCACCGTTTTATTGTGGGAAAGCTTCTTTCTAGCGCATT
AGACAAGCGTTTAACTTCGGTTTCGCCATTGCTTTGTTCGCTTGCGATTATCGTAAATAA
TTCACTTTTCATTTTGGTTCAAAATCCATTTACTTCTGTGTCGGTTAATCGACGCAAAGT
AAGGGTCGATGCGTGATCCTCTCTACATATTAGTCATTGCATATGGCTCACAAATTTAGA
GTTTTTTTTTTATTTTATCTTGCCGATTTGGTGCAAAGGGTCCACTTTGTGACTAGATCA
ACATTAAACCATACTGCTAATTCCTTAGTAGTTTGATACGAATCGGCTTCCACCATCGCT
CGTAATTTATCATTATGCACTTTAGTGTTTATTTTACAAGTTCAAATTTCCACTACGAAN
TGAATGTAAAAACATTTGAAAGGCAAAGAACCGAATGACATTATTATTTTAAATTTTGAA
TGCAATGGTTTTATTAAAAAAGTTTCACGTTAGAAACTTACACCATGCATATTAAATTTT
AGTGCAAAATGCCAGTACGTTAAAACGGGCATTTCACACTGAAATCCCTATTGTTCAACT
GTAAGTAAGTTGTATAGTGTGATAAGTTCGATGAAAATTAATATTAGCCTCGGGTAGAGT
GATGAAACAATATGCCAACCAAAATATCACCATATGCTGTTTTTTAATGTTTAAAGTGTT
GCATGGGGCGTCCGATTCCTAACTGATCTCTGCATCTAGCAATCGTCCCGTCTATATATT
GAAGTTGTTCATTGCTTTCATGCAAGTTTGAAAATTTTAGATGAAAATACCAAACTTATA
TGTAGCTAGCATCTGCTCGCAACTTCGCAAAAAAGTATTATTAAGTACAAACGTATGCTT
GCGATAGAACTTTCCTGTATAGAGCAATTTAAGTACATATAGGTAACAAAGGCCTTTGCC
GTTTTATCATCAGCAAATAATGATTTTAATAATCACATAATAAAGATTTTGATGTTAATA
AT

>scaffold92946|size2395
TTCTTGAAAATGTCTATGAATTAGCGCTCTCACTACTAAGCACAACAATTACTGCATATA
CCGCATTAAAAGGGACGCTTTGGGCGGCGTCTGTGAAACAAAATCAGCACCGGATTTTAT
TGAATAGAAAAATGCGTCTGTTGGTTGTGTTCACCTAATACTCTCAATAATTTTAGATGG
TTATTATTGGTCAATCGAAATTCCACAGATGAGGTGCTAAGATCGTGGAGCCGAAAACAA
CGGACGTAAGCAGAGCTCGTAGGCCGCCCATAGAGCACCTACATAACCGCGGTAGGGCTC
GTTGGCTGTTCGTGGATGCTTGAAATAAAAGACCGCGCTATAAACCACCCGTGGATCAGC
CGAGCCTACGAGCNGTGGTTGTACACTAATAGGGACTATACAAAAAAGTGTAAAAATTAA
CTGCGTACGAAAAACCTCTGGAGATCCAACAAACACATGATCCAACGTGCACAATTGCCA
ACGTTAAAAAGATTATACAATATCTGCGAACATCTCACAGGAAGGAGAGACAAAAGATCC
AATCTAGTATGATGACTGAATCAGGAGCCGACGAGGTTTATAAACCCAAGCTTTAGTATT
TATACAGAATTGAAATTCCTGAACGACCAAATAGAAAGTTAGTATCTCACTTTAGACTTA
TATTTATTTACACATATTATTATTTTATTACGTATAANCACTATAATAATATAAATGCTA
AAATTTGTATGTTTGTGGCTCAATCACGGCGGAACAACAACTGATTTCGCTGAAATTTGG
CACAAAGGTAGAAAATATCCTGGAATAAGACAGAAATACTTTTTATCTCGGTAGTTCCCG
CGAGAACAGAATTCCACGCACGCGAAGACGCGGGTGGAAAACTGGTTAATTTAAGAACAT
AATAAATATCATACTTCCAGTTCATTAATTTTCTATTTATTTTACTATCAATTAAGTACA
AACAATTATTTTACAAACAAAAAGCATAATTTAGTAAATATTTTCATTTGACATATTTCA
AATACATTATCCGTTTCAACTAAAGATGAAATGGAAAGCATGGATACTGAATAAAAGACA
GAAAGCGGTAACTGAGGTATTTATACACTGAACTGTAAATTATTCTAAAAGTCCATTTCT
GTTTGTTTATATGTATAACCAATTTATTTAAGATTTTTACAAATTAACCATAGGCCCCTT
CCAGTCGACAGCACCATTGGTGTTGAAATATTTTTCGAAGTCTTCTTGAACACGCTTCAC
ATTGTAAGGAATATTTCTAGACGATAATGATATGATATGAATGATAGGGTAAGATAAATT
ATTCGGGTGAAGCCCTGATTCAATTGTTCCAGACGTCTTGTACACGCACCTGTTATATTG
TGCCTTAGGTAATGATATAGTGCACAGCAAGCCAATACAAAAATAATTATGGGTTCAGGT
TTCATATTTAAAAGGGCACGGAATATTTGGAATCTAGCAGCTAATATTCCAAACGCATTT
TCAATGATTCGCCCTGCTCTGCAAATTCGATAGTTATAAATTCTCTTCGAATTTTCTAGA
TCTCGTTGCGGGAATGATGTTAATAAGCCAGTTCGTAAAGCAAAAGCCTCATCGTCTGTG
TAAACGAAGGGTAACGTTTCTGCCTCTGGGCATGGTTTTTCTGGAGGAGGTATTTTATGA
AATCCTGCGTCTAATCATTTAAAAAATTCGGTATTTCATATTACTCCTCCATCAGAGATC
CGTCCATTATTCCCCACGTCCACGTAAATAAACTCGTAGTTTGCATTAGCAACACTCTGG
AATCCTCTGTATTTATAGTTGTCTGATTTAGCGCCTGTGGGTGGTATGATGGCGATGTGC
TTTCAATCTACCGTACCAGGACAATTTGGAAATTGCCATTTGTTTTTTTAAATCATTTGC
TATTCCTTTGCTCTCCTCTTCCGTGCTAGGGAACTTTAATAAGCAAAATAATTACAAATA
TTTTTAATTTTACGTCCGCCATGAAAAAAATTTATCTCTAAATTATATTTTCTCATTTCT
ATATATATTTTTTAAATAATGGCGCCTTAGTCAGTATCCTCTTTGGGAGTNAGCGAAGAC
ACAAACAAATCAACTGAATGAGAACAGCGAGATCAAATTATGGCAAAAATATAAAAAAAC
TGGGAAATACTAGTGGTGTGATTATTATGTTCGTAATAGATACATATAATAGGTCCAAAC
GAAATTTGTCGTATTATGTTATTTACAAATTAATATAGGTTACGAAGATAATAAAAAGGC
AGGTACGTAGATGATTATTTGCGACGAGGCGCGATGCTCGAAAGCAGTGAACTTAGATAT
TAGTTAAGCTACTATTTTATCTCTCTATGACTATTACCAAAGAGTGGTCGATCAC

>scaffold96067|size2691
TTGACAAAAGACGTTCTGTTTTGTAGGTAGTTTTCGCACCACTTTAGTAATGGTCCCCTT
ATGACATTCTCGTCAATTCTTCTTGTTCAATCCCGGTGATCAAGGGTATCAAACCCCTTC
GAGTAATCAATGAAAAGAGTCATTATATGCTTCTTATCATTGAGATGTTTGTTTACTTCA
TCTGTGAACTTTGAGAGGAGCATAGTTGTGCTTTTCTTTGGTTGGAAGCCATATTGGGTA
TTGGTAAGTATGTTATTATCATGATAGAATTTATGTATTTGTTCACATATGAGTTTTTCA
ANTTGGTATAAATGATTGACTCTCACATTAACTCTGCAAGCAAATAAAGAATTGCAACAA
GATTTGGCATGTGTATAATTTGTGTATCGGAGTAACATATAGGAAAGTTCTCATTAACCT
GTAGTTCCGATCTTCGATTGTCCCCGTGCTCTTATAGTTTCCACGTTCCAATAGCTCCCA
TAGTTCTTGAGGACTTTTTGTTGAGGGCTTCTAAATTTGTCAGAAAATTTAGAAGTCCTC
AACGAAAGGCAAAGCCCATAATTTTGTCACCGATAGATGGCGCGTTGCTGCAATTACATG
CTTGCGCTGCTCCAAATATTTAGTTAGTATTGAGATTACCATAGTTCGTGTGACTGAGTA
ACACACAGGATAGTTTTTATCCCAGATAAATTAAAAGTTCCTTAAAAATCAAAAACCATA
TTTTTGTTACTGATCGAGGACCCACTAATCCCAATTTGATGGTAAGCGTCCAGTGGGTGC
AAAAGTTTCTTTTAAATGAATACATAATTATCAACATGCAATTGATACTGACGGGTGGCA
GAGGGTATGTGGCCAAATTTGATAACTCCGTGAAGCCTCTGCAGCATTTTTATTCTTTTT
GACTTCCACATATCATAACCATAGATTATAAAAAATCAAAAAAGTTCAGCAATTAGTATA
GTTGAGTAAATAATATGACCTCACAGAAATGTCCCTAAAAGACATCAAATTATTTTCTAG
TTTTGCTTTTAAAATATAACTACATAATGTAGCGTTATTTCTACAATATATTTTTTTATT
TTTGCACGACTCAGGTTTCAAAATTAAAATGAGTTTCAACAAAATCAGTGCCAGTTATAT
ACATTATTTTCTTGTGATAAAAAAATTACGAATTCTCTATACAATACAGAAATCCGCTAA
ATCTAATGAAAAAATTGTTTATATAAACACTGCTCATATCCATACAAACATGTTTTCCGC
TCCACAGGGTGGCCTACATGTAATATTGAATTTTCCTCTCTAACATGGCTTCAAGTGGTT
TATTAAAAGTGGTTCATTGATTGCATCACAGAGAAATGCTTGCTGCATGGATATTCACAT
GACAATTTTTGCACTGCTTAATATTTTTTTTTTCATTAATTAAGTAACTTTTTCCAAATA
AATACTTTTATTTTGTTAAATATTGTATTTTCACTGCAGTGAATTTGTTATTTTGTTTTA
CTGGTGCAACAAAAATAATTGTTTTCCTGCTTTCCATTATTAAAATTTCACTGCTTGCCA
CTGCGGTGTACTTAGCAGTTACTCAATTCATATAAATGCCTGAATCAGCCTTACACACAC
ATAAAAATCGCTTATACAATCAAGAACCTATGCAAATGGAGTCTGTGATGTGAATCTGTG
TGCGTCAGGTGCATTTGGTGTTTGTATGAAGTCGAGTTAGCTATTAGTAGACTGTGGTAA
AATTATGACATAATTTAGATAAGTGGGACATGATGTAATACAATATGAAAATGAATAGAG
CATTTTTATGTCACTTTCTAAATATCACAATATTTTTAAACGAGATTTTTTAAACTCAAT
TCAAAGGCTGGTTGGATAAACACCAGCCATTTTTAAAGTCAAGACCTGGCAGTTGACTAT
AACATCTTGACATGTCAGGTTCAACGATTTTAATTTTGTTCTGTATTAAAATTCCAATTT
GTTTTCNTTTTGTTCTGTATTAAAATTCCAATTTGTTTTCTTTTTTATTGAAAGTAACTT
TTTTTTTCTTTTTAATTGCTATTTTTTTATATCAATCACAATCTTTTGGAGTCCGCCACG
AAATTGTTTGTTTAATTTAGTCTGATAAGGTTGGCTGGAAGAGATTGCTCTTGTAGCAAT
AAGTCTGCACTATGCTATTAGCATTAAAGCTTAATAAATATATAAATAAAAGAAATAAAT
AGATGATATCTACTGCAAACGGAACGTATCGCCTGTGGCTATGAGATTCTGAAATGGCAA
AAGTCGAAAGAAAACTCTCAGAATGCAAAAGACAAATTAAATCTTACTAATGAAGCACAA
AGGGTTAAACATCTTGTCAATATNNNNAATGATAGTGAGTTGGAAACTATGCGTTATCAA
TTAACATGCAGTGGTTGTTTTCGTTAAAAAAAACTATATCAATATAAAAAACTCATGCGT
CAGATTTTACCTGACGCATGAGTTATAATTTCGTCACTTTTTTATTATTACTACCGTAAT
AAATTTTATGTTACTTCAATGATGATGCTATTGGTGGAATATAGTGATTGGGCTATACCT
ACGTGAGAGGTCTCATTAACTTGGCTGATAAGAATTCCACAAAAATTTATATTTTGCTAA
CCTAGTTTTTCTTTAAAATTCTTATCTTTTATAGTTCATCAGATATATGTT

>scaffold96075|size2363
ATACTTTATTTGATAAAAAAAAATCCTCGAAATCGAATTCCCCGGTACGAATTTATGCCT
TGTAGAATCAGTTAATAGGTAAAAATTCAGTTGGCGAATAATAATTCTTCCCCTATTTTA
CTACTAGAAGGGGTGGAATTTATTTTCTTAATTATTCAAATTAAAATGAGACCAACTTCA
AAGTATACCCTATCTAATAAAAAAAGAAGTATTGAGATCAGATTACTCTGTAAAAAGTTA
TGCGTGGTCATATATAAAAATATATATATATGCGTCGAATTGAGAACCTCCTCCTTTTTN
NNNNNNNNNNNNNNNNNNNNNNNNNNNNNATACGCGTCGAATTGAGAAACTCCTCCTGTT
TTCATCGGTTAAAAAGATATTAAATGAAAAATAAGAATTGCTCATTAATTAAGTGCCATA
AAATTATTTTAAAATATTTAATAAATTCCTCGTATCATGAACTACAAATACGTTTCTAGT
GATTACAATTAAACAGTCAATTTGTTAACGATTATTACGTTAAAACAAATTGAAAAGTGT
TATTGCTGAGTGTGATTACTGACACCGGAGGTTGTCGTGCCGTTCGCCATCTTAGTTCAG
TTCCTTGTTCTTCCAGTGAAGCTTTTTGAAAATATTTTCTTAAAAAAATGCAGTTTATTT
TCCAAGAAGTGAAATCTAAGGCCTCCCACAAACGAGGCCAGATTCCAGCCAACCCAACTT
TAACATGAAGAATGGCCTTGTATCGCCCAAATTTGTCATGCCCGTAAAAAGGTCTGCTCC
GATATCTATCTCCGAAGGATGACAGAAGCTAGGATCCCGCGGATTAAACACTAACTTGAT
TTTTTACTCTTATTAACACTAATCACTGGTTAAACTGAGCAAAAATCGCATGCATGGTTT
AAATCGCGCATTTATTTTAAAAGTTGTTTAAAGTTATGCAAAATAAACAACTTAAGTTTC
AAACGAAAATAAAAACATAAATCATTTCATTAAATTTTTTTCTTAGGGACATAGGAACTA
GGTCGTTCTCAACTATTCACGAAGTTACCAAAAAACCTAAGAAATGTACTAAAAATTGGT
CATTCTGTAATAAATATAATAAAAAAACCTAGTAGTTACCCGATGCCATTAATATATGTA
TGCCAAACATTTTCCTTTTTGGAATGTGAAAGAGCAATGTAATAAATCATGCGAAACAAT
ACAAACTTAATTTTGTTTTTCTAATTTTTATTGCTATAGGTTTAGGGGTTGAACGAAGGT
GAGACATTTCATCAGGAAGAAAAAAACTTCACTCGCCGGGGTTTCACCTTCACTTTCCAA
TAGACATTGTTTTGGATCCTCGCACACGATGTTTTAAACTATCATGCATATATTCTCTCC
ATTTTAAATAAACAATAAAAAATGGTCTCTATGGAAAGATCTTATGTTAATACCTACGTG
AGATCATGAAGACACAGCGACATAAAAAATACAATAAGCAAGCATCTGCGCACACCTGCA
TCACGTGCTTTACCGACCAACAGGAATTACTCCGAGTGTTCAAATAAAATATTACGAGTA
ACATTTCAATTTTTAGAAAATAATATATTAAGCCAGCCCGTTAGCGGTATAGGGTTGATG
TTGAACATAATATTTAGATACGTAGATATATCGGTATTGGGTAGTTGGTCGTTAATGGTT
GGAACCACGAAACATGCAATATTAGCATTGAAAGGTTGATGTCGGGATTTCAATTTAAAT
CATTCATTAATTTCAAAATGAGATTTTACACATACGTATATAAACATGGCTCGTTTTAAA
TATGGAAGCCCTTATTTTACGAGTATAAATGCCAGCCTCGGTAATGAACGACTACTGGTT
CCCTTGCATAACAATGCTCGCACTTCGATAGCGCTTGTGACTTCCACAATGCAACGGATA
ACAAAACTTGGCTGCAAATTACGGAAGACTTTTTTATTGAAGTTGAGGTTTCATCAACGG
AATATGATATCTCTACAGCCATGTGAGCGCAGTAGACGAAATAGTCTTCGGTTCAGGAAG
ATATAAAGGTAAACTACCTAGATACTAAGATGGTTGCTATTGCAAAATCAGACGTAGCCG
TCCTTCGACCTTGCCACTTAAACAAGAAAGTTTTTTTTTGTTTTTGCTTGCATATTTGAC
AACTTCAATATTTATCTAAGGAGTGTTATGTCTGCTTCAGAAACAATTTGTTGCCAATTA
AAAATATTTCGATTTTTTGTTCGTTGATCATCATCGACATAATCCTGGGACAAAGATATA
AGACCACATACTACTTATAGTTGACACTTAAATGTGAGCCCTCTAAATGGAAAATAGAGA
CTAGAAGCTATTTGAATTTATTT

>scaffold99143|size2334
GTCAACGGTAGCGGAGAGGCTTGCCACCCTCCATATCGTGTTCCAGTAGTGCGGCATTCC
ATCGTCACTGCCTACACTATCTTGATGGGAAGATTGCGTGATGGTATAGAATATAGAATA
GAATAGAATGGTGAATATGTTTACCCCGTACACACAGTACTAACATGCATTTCGCTTACA
AAACTGGTCAAGTGTAAGTTGGACTCGCGTGCCAAAGATCCCAAATATTGGAAATATATG
GTACAAATGTTATAGAAATCCACGATAATTTAATTTCAAAATTACATCACTAAACCCAAT
CTATCATTCTATAGATACTTGTGATATGACTTTGTTTTTTTTCAATTACTCTGTTACGTA
CGTTTCATACGTAAAATTCAATAATTCTTAAAAAAAATAAGAAACGCGGCTTACGCGGGA
TACGCGGCTTAAGGTTGTTTATGACACGTGTGGATACGAAGTCGCGCGGTGAAATACCTA
CCCAATAAATGAAATAAAACTAACAAAAAATTTTTTGAATTGTCATGTAATTAAATAACA
CTTGGCAGTGTGATTCGGTGAATCGACGTAAACCAGTGTAGGCAAATATCTATAAACCTA
CTTTTATAGTTCTATCTATCAATCTATACCTTCACGCCATCTCCCACTCAAGCAGGGTAA
GCAGCAATGGTGGAGCGCCATACTTCTCTATCTTGACATACCACTTTCGCTTCACTCATC
ATGCATGTTCTCTCATGTATGATGAGTGAAAAGCATAATAAAAGAAGATGGAATGCAAAT
CCGACCTCGCACGGTTAGAGTTCCGTACCAGTAGATTATTCAGTAGTACTTTCACATTCT
CGAAGCGTCCCATAGAAGCCGTCGTACGAACAATTCTCATTTGAACGGAGTGTCACATGT
GCCGACTACGACGCCTCACGAAGTAACTGTCTCTAATTTTATTTGTTAGTAGCTTTTTCC
CCGCGGGAAAATATTAACACTGTTACAATACTACAAATCGCAAAATAAAACCCTTGTTGT
TAGCTATCGGTAATGGACTTCTCTTAGACCTTTCTATGGTCAACAATTGGTCTATACATG
ATCTTGATATATCGTTATAGGTTTCGACAGCGNGTCCCTGTTAAGCCGCATATTTAACAA
ATAGTGATAGAAAGACTTCATTACAAAAAAGTGAACATAATTTGTTCATATATACACAAG
TATAGGTATTTTTAAATTCTTTAAATAATACTTTGACAATATTCTATATTCTAATTTGAC
TTAAAAACATATGAAATATATTATATATACGACATAGGCACGAAATAACAACAATATTGC
CATTTCAGCTTTATAGGTCAAATCGATCAAATGTAATGACTGTGTGAGAGAGTGGTAGAT
AGACAGACATACACCCTGAGTTTCCCATAAGGGTTTCCTTATTGACATTTTTAGCTGGAC
CTCTTAAAGCGTCGATTCATCCATCGCGGAATAATAAAATTTCATAGAGACGGAATAGAA
CAAAAAAGTAGTTCCATATGTCCCAAAAATGCAACACGAATGTATTTCTTTAATCCTGCT
CAAGGTTTCGTAAAATAAAAAAATCGAATAATCAAAGCAGATTCAGGAAAATAATCGGAA
AAAAAATTGGTGCTATTTTTAAATTGTATAATTTCAAATTACTACAAAATCCTTTGTGCG
TTCAATACCCCCTTTACAATTTTCTTTATTGTTTAAGGAACTCAGCAAGCAATTGAAAGC
TGGAAAAGGCAAGATATTTGGAAAGAAAAGTGACGTCTCTTCTAGTGAAGATATAACAAA
AGTTTTCGCGTCTATCAACGAACAGTTCGGAGGAATAAACATCCTCGTCAACAACGCTGC
CAGCGTTGTTGACGCTGTTGGTTACAACGGTGGAACACTCACCGGTAAACCAATGTTATC
TTTTCATACGTNGAACACTCACCGGTAAACCAATGTTATCTTTTCATACGTTTCATCTAA
TGCGTTGAGATAGTTTGGCCATGTTAGATATGTAAACAATGAAGCTCTGGCAAAAACGTA
ATATATTTTTATTTGTTTATAAAATTAATTTAAACAATGAACACCTTATTTACTTTAATC
TAATTATACTCATAAATAAGGTCATGTTGTGAAAGACAATATAGAAAACCTCTACGTAAT
CATTATTTAATAACTTATCCATGCAAATAATTGATAAGACGAAACACAAATATCGTACCC
TCAATTAACTTCATTATATTAAATATACACGTTATAGTTTTATAAAAGAAAACACAAAAT
TGGTACCATCAAACAACAATCAAAAATAGAATAAATTTTGTAAAGAAAGAGACA

>scaffold107256|size2260
TTTAAAAATGTATATTGTTTGGCTATAATAAAAGGTAACAAACCGATGGAGATATCGCTA
CGAACACGTATAACGCCAAAACACGTTTTAGCTTACGCTAATTTTTCCCACAAATACATA
TTATTCATCGTCGGTCAGATTCGAGAACGCAATGGAATGTTCCCATATACCTAAATTATT
TTCTTACCCCCTTCCCTTTACAATTACCACAAAAGCTTTCAGACTCCCGCCAACAACTCG
AGTCGCCTCTGATTGGTGGAGAGCTCACCGACGCGCGGGATGTTACAGATAAAAGCACCG
CGAAACGCCTCATCAATCATCAGTCAGTTACTCAGCAGTTACCAGATAGACAACCGGCCA
CATACTGTCATAAGAATACCTCCGACAGGATCCGAAACAGGAATAACTTGTAATGTAATC
TTACTGACCGGCGAATGAGTAATCGAATCGGTCAACCACGGTACGATGAGAGAAGGTTGA
ATAGTATCGAAACGTTTTCACGTGTACACCAATCTTCAAAGACCCACGGCTAACCAACAC
ATCGGCCTATCGATACCACGCACTACTTTGGAGGCATCAGTGGTCAGAAACCACGCAGCG
TCCTCGGCCCTCCAGCACCTTTTGTACCAGATGCGCAGAGCCAACCTNTACCAAATTGTC
ATAGTTATAAAATAATTTACATATTTTCAATACTTTATTTGAACGATCTGTAATTATTTT
TCCATTTTCAATAAATGTTTTTATTAAATACAGTCCGCTTTTCAATTCTCATCTTAAACT
TCGTTTCATCTAGAAACCAATTAGAGGCGGGCTAGAAACTAATTAGGGGGTTAAGTATAT
AAAATCTATATTATAATCATATCTTACGAACTAGTATGTTTTGTAACATTAAAATAGTAT
ATCAATCCTGAAATCTACGAAGTACCAATTTACGAATCTATCTCTATTCTCTCTCATCTA
TCCAAAGTCCTTCCCTTAATATCCTTTAATTTGGTTTTAAAACTGGCCATATTATTTCAA
CTGTCCTTGTTAAGGTTACCGATGGATAATATACGCTTAGACATGAATAACACTCAACAA
ATCATACTCGCGTTTCTCGACTTCAGGAGCGCATTCAACTTCATCGACTTTCATATTCCG
CTAGCTCAGTTGAATTCTTTTAATATATATTTACATTCTTTGGAGTGTTTAGCTGATCTT
TGAACGGTTGCTGATATTTGAGACAGACTGTCAATTCTTCCAATACATATTCCGAAGATT
GGCCTTACAGTTGGTCATTGGACCAAGTGTCAAAGAAAAAAAATTGGACAAAGAGTGTTT
TCTCTACTACTTTTCTCAGTATTAATTAATGATATTCTAAGGAATATTCATAGCAAATAT
TATATTTGCGCTGATGATCTGCAAATATATGCTCACACCGATCCTTATTTTTTATCAACC
ATTATCAACTCTCTTAACTAGGATTTCGCTTCGACCGGTCAGTGGGATCATAAAATGGGT
CTGTTAGTTAACCTGAACAAGTTCCAAGCTTGTAGTCACAGGCTTCTTCAATAAATATAT
CCATCTGATTTATTACAACTAATGCTAAATGGTACAGCAATTCCACATGTGCCAACTGTT
AAGGAACTAGGTCTTCTGATCGATCAACATCTTAGTTGGCAGCCTTAAGTAAATTATATT
TTCAACAGAACATTCAGCAGAAGCGTTTTCAAAATTGTCTGCAAAATCCCACTATTATCA
AATACGGCTGTTAACTCAGCATGACTGCGGAGATATAGGCTATCCATATATCACTGAAGA
GCGTTTAAACAGAAGAGTAGGTCTTAATATTGCATTTGTTGTTAAATTTGTTGTCTAAAA
AAATACGATTATAGCGAGTTGAGATTTCACGGATATGTATTTAAACTATAGATATCCGTA
AAATCTCAACTCGATGCGATTAACTGTTGGTAACTAATCTCCCCTCGTGGGGAGATGATG
GTTTATCATCAGACCCTATACCATCAGACCTCCACCGTATGTAATTTATAGTGCTCATCA
TAACGAAACATATGATCCGAATCACGACGCNATCTATTTGTATCTAAACCATACAAACCT
ATCAGTAAAATTTCAATTCGATAAGATTAACTGTTGAGGAGTTCCCACATGAGGAGACAG
TCCTGGCTGCATAAATAGAACCGGATCACCAGATTATTGTATTGTATCCATATTTATATA
CGTATTAATTTCAGACTTGCAATATTTTACCTAAACATAA

>scaffold107762|size2256
TTTCACGAAATCACTCCCACAGATTGCAGGAAAGCGGGAGGAAAGATGTTACACATCAAT
AAACAATTTGACTTCTGTCACTTAAATGAGCTAAGTATTTCGACACATTACTCTGAATTT
ATCAATATGTTTGATGATCTCCCTATATACGTATGCGTTATTACCTAATGAATCAGAGCT
TTAACCTTATTTCCCTGTAAACTAGTATTTACTTTCTGGCGTATCATTTTTGCACAATGA
CCGATAATTTGGACATCAAGATGGAGTTGCTTCGTTCTTCGGGCGGATCTACCTTTTAAA
TTTCACAACTTCATGAATATCATAATTCTCAACCAAAGGTTTGTCCGCCATGGATTATAT
CTTAAACGAAGTGTCTTTTAGCAATACACCAGTACCCTTAGAAGTTGTGTACTTGCCCCC
AGGAGTATCTTACGATAACCAGTTGGAAGGTCTTATGATAGCTTTTCCATTATACACACA
TTTTGTAATAATGGGTGATTACAACATTGATCCATATAAAAAAAATGCAAAAGCTTTCTT
CGATTTTTCACTTTAAGAGCTACTTTTCTTTCCTCAACCTTACTTTTACATCCTCTCATA
AATACATTATATCCTCTTACAACCAACTCCCTACTACTAGTTTTTCTTATCATGTACTCA
ACCTGCTTTTGTACAAATTACGTAGTTCGAAGGCTTCTCAAATTACTTTCCCACAATTAC
AGCCGCGCTGATACTACATGTTTGCTTGAGGATACCAATTTTCATCATTCGCGTGTAATT
TATATTAATAATTTTTAGGCTATTCAAGAGAAAAACTCAAAGCATCCGTTGGTGACAAAG
TTTCGGAGTTTAATACCCTCATTTTTCGGAGTTTAATAGCTCTACGAAAACACGCATGTC
TAAACGTATTATAATTAATGACTCCATCCGGAACCTTACGGTTAGAAGACATAAAATCAA
GACAAGTTAAAAATCCAACCCGGTCTTTAGCGTTGAGAAACCTTCATAGTGTATAAATAC
AGAGAAAATGAAAATTTTCTATTTTAATTAATCCCCTTTACTAACATTTGGCTATTCCTT
AGTACTCGCCAAAGGCTCGCTAAATCTCGTAAGAATTCCTGTTGCCCGCGTCACGTTGAT
AAACTCAATTAATTTTTCGCCGAGCCTTTCAGCAACAAAATTTGACACTTCGAATATTAT
TATTTTCTCCCCAACTAATTATCGGCTATTTTCAATAGAAGATACTAAAAGAGCTGAATC
AATGCTGAAAATGCTTTTATCGAAAATATTTGAACGTATTTGTCACTCCTAACTGATAAG
TTTTTAGAGTAAAGCCTCTTGAAACTTAGAAGATCTTCGATCCTATTCNTCAATCTGGAT
TATAAACCGGTCACAGCACTACTTTATTTGAGGTCACTTTCCATATACGCTTAGCGATTA
AAGCACTCAGATAACAATTCTAATACTTCTTGACTTTATTAATATTGCATTTAACTCTGT
AAATTTTGACATTATACTACCTAAATTGGAGGCACTAAATATTTCATTANNNNNNNNNNN
NNNNNNNGATACAAATCTTACCTTCAGGACCGTAGACATTGTTAAAACTTCCGATACTTG
TTGCAAGTTGACTTACTTAGTAGCCGGTGTCGTACATTGATGAGGTATGAGTATGTACAC
AGATGACTTACTATACACATACTGATTGTTGAACTTACTACATCTAACATAAAATGAAAC
TGTAAATCGTTTTTTCTCAACTGTTAAAGACTTGTCTAAAGAAGGTCTATTGATCTAAAT
TAAAATGATATACTCAAGTCTACAATTTCTTGAAGCTGTGAAAAAATCAAACTTCTAAAT
TAACGTAACAAAAAGATACGGTTGTTTATGCCGCAAAAAANNNNNNNNNNNNNNNNNNNN
NNNNNNNNNNNNNNNNNNNNNNNNNNNNNNNNNNNNNNNNNNNNNNNNNNNNNNNNNNNN
NNNNNNNNNNNNNNNNNNNNNNNNNNNNNNNNNNNNNNNNNNNNNNNNNNNNNTGGGCGA
CTCCGACTCGCACTTGCCCGGTTTCTTTATTTTGAGTTTTGATTTGCTGCCTTGCGCCGC
ATGGCCTCGAATTACGTTCTGAAAGCCTGACCCTTCATACGTTCTATGAAAAATCATTAA
CAGTATATGTCCTCTAGTTGTGGCATAAATAGCATCCTGACTTACGAAGTGTTGTACTTG
TGAAGTGACCTTCAAAAATCGTCCAAAAAATATTAC

>scaffold108787|size2247
TCAAATAATAATATAATACTTTCTTCAAATAATCGGCATTAGGGGAGTTGTCTGTGGTTA
CGATAAATTGTTTAATACTAACCATAAATAAAAACATCCGTAAATAAACAGAAAAACAAG
TTCACACTTATTTTCACGGTTTTTTCGTTTTTTATTAACGAATGAAACTAAAAAGAGTAT
TTGACATACTGCGAAGCGGCATCACAGATATCTATGTCACCCAGCATTATGACAAATTTG
CACAAAACAAGGCACTCTNNNNNNNNNNNNNNNNNNNNNNNNNNNNNNNNNNNNNNNNNN
NNNNNNNNNNNNNNNNNNNNNNNNNNNNNNNNNNNNNNNNNNNNNNNNNNNNNNNNNNNN
NNNNNCCAATAATGTCAATAATGTCATTAGCCAGGTAGTGTCATTATATTTTGAGTAACA
CAATTAATTTGCCATTGCGACTTGGTGGATCAAGTATTGCTCGCAAGGCCCGCTTTTGCA
ATTCTGATATCCTACGGACATCGGTAGCGTACGTCAGTAGCATACCCAGAAGTGTACGTC
ATACGACATAAGATTGAAAGTACGACTGATGATCATGAACATGAGCTTCTAACTTGTTCA
AAATTCTCGAAAATGAGAATAACGCGAGACTTNCTTTTTCTATTCTGACTATGCCATTTT
GTTAGGATTTATTTCGAACTGTCTCATTTTTAACGATTCTCCGTATGGTTTTCACTTTGT
TGTCTGATATATCTCTCCCTGTGGTGCCTTTTGTTGGCAAACTTTGATGCAAAAAATACA
TTTTTAAAACGACAAAGACTCTTTTTAAACGTTTGCCATACTTATGTTTTTAGATATTTA
CAAAATGTAAGCCTTTGATTGAACTTTTTCTGAAAATATGTAGCTTAAAAATTAAATTCA
ATCACTAACAAGAAAAATTAAAAAGTTCAAGTAACCCCCGATACTAACACCTTCTCATTG
AGACTATTCTTATGNAACACCAACGAAGTTACAGTACACCAAATTTCAAATCAATCGGAT
CTGTGAAAGTTAGTGAGACCCTTTTGGTCAAGTAGGAAACTTGCTGATGACCTTGAAACG
ACTGAACTGATTTTGATATAACATGTAAAAGAACCACCGCTAGAAAACTTGTTTTTAAAT
AAAAAAAAACTCGCATCAAAATCGGTTCACCCGTTTAAGAGCTACGGTGCCACAGACAGA
TACGCATACTCGAAAGACATACAGCACCATAGTGGTTAAACTTATAACACCCCTCTTTTT
GCCTCGGGGGTTAAAAAGAAGACAATTTTCCAAAAAAAAAAACAAAGGAGACCGGTCATT
TTAGTATGACAGTTTGTACAAAGTTGTATAACAAATAAATCTATGTTATTTTAAATATTA
GCTTCTGCGAAAACCATAAATAAAAAAAAACTTTTCCATTCTAATCGGGGTCACAAATTA
TTTGGCATTAAATAGGTAAATNNNNNNNNNNNNNNNNNNNNNNNNNNNNNNNNNNNNNNN
NNNNNNNNNNNNNNNNAAAATAAGTTATGTACACATTCTTCCTAGGTGTTTCATATTCTC
CAATTGTATTCATTTATGTATATAAGGATATATTTTATTGAGTACTTATATAGGTACACA
AGTGTTTCTACGATCATATCAGGTACTAGTTGATGCCAGCACTAGTTTTTTTCAGCAGTG
GAAGTATGTTGATACGTACCTAACGCTCGCGGTATGTGTACAAATGCGAGCAGATACCGT
TTAACCGTTCACAATTTCACGTCTATCTATTTTTATTGTAACTCCGGAACGGCTGTACCC
ATTTGAAAAAAAACTTCTTTTGATAAAGACATATTATTCTTACAGAAATCAGATAGTAGT
TTTTTAGTTAGTGTAATTTTTTATGAAATTTCTCGCTTAACTTTAGAGGGACGCATCGAT
TTGTAGAAGATGTTATCTTGATCGTTCCANNNNNNNNNNNNNNNNNTATCAAGATACGCA
TTGTTTTATATAAAATGGACAGAAACTATTTCTATTATTTCTGTATGTGTAGGCCCAAAA
ATATATTTTATTTATTTTCATTAATTTCCTATTTTATAAAAAACATTATATTTAACTGCA
ATTTACATTTTTCCAGAAGTATAAGAATACAATCAGCTCACTAGCCCTTGGGCGTGTTCT
TGGTTGTGCTGCGTAGGGTGGATCCCAATGTGTACGTGTCAATTACTCAACAACCGTATA
ATTAATTGTTTATAATTTAATGCCAGT

>scaffold109506|size2241
CAAATGCACACTAAATGGATTTGAGGTAATTACCTCAACTTTCAGTAGGTAGCTAGAGTG
GGCGTATAAGGTGGCAATTGGTAGTACCTACCTGTACATGGAAATGAAGCAAAATAATAA
TCTTCTTCTGTACGGAGTATTGTTATAACCGCTAACACTAATGGAATTAGGAAAAAGCGT
TGAATATAAAACTTATAATATTTAAGGTACAAGATACATAAATACGGATTTTCTAATATA
TATTGTCCACATTTGAATGCATGAAGTCTGATTGTGCATGGAAGGTTTTTCAAGATAGTT
ATCAGTAAAAAGTGAGGAAGGGTTGTCCTTAGACCTAATCTTTAATTAACAATTCATTAA
AAATGTATCGTTTGTAATTTCTGTGACATCTGTAAATCACACCATCTTTACGTCTTATAA
CTTGAGAACTGCTGAAGACGCCTTGGATTTGACTTAATATTCTGAAAGATGTTTGCTAAA
AACAGACAAAAAGTGAAGAATCATTTTGATATTAACTTCTGAGTTTACTAAATNNNNNNN
NNNNNNNNNNNNNNNNNNNNNNNNNNCTGTCAAGACGAGTATTATTCAACATTCAACAAT
TTAATCATTGCCATCTATTGAAATCTTTATTATTTGCCACGTGTATTTAGTAATAAGTCA
GCAAGATTGATATTACCTATATCGTAAACATTGAAAGGACATTTTGATACTAACGATTAT
ATTCAAAAGTGAATTTGAGAGTTAAAGAAATAAGGGTATTAGAAACGAAAGTAGAGAAAA
CATGACTAAAAATAAGGAAGGTTTACTTCATGTATATATACTTGATAATATTATAAAGAG
GTGTAGTTTGTGGGCTTGTTTGTTTGTACTGGCTATACTTATCTAGTTTGTACTTATCTA
TTAAACCACTGCAATTATTTAAACTGATCTCTGCCAACAATGATCTTCTCACCAACGTGC
CGCATTGCATTTATTTGTCGAAACGTCACTCCATTATCTTCGTGGAACACAATATGAAGG
GCGAANTATTACGGTATTAACTGTAGTGCTGTGGCGGCTTAACTTATAACGTCAATGTTT
TTTAACACAAATTAAGTAGCACTGAACAGATTTCCTGACTAAGCGAGATTCGATCTCGGA
TCCTTTTTAATTCAAAGATACATGCTTAAACATCGGGCTAGAGTCAATACTTAATCGTTG
GAAAGGTTGCTTTCTCCCAGTCAATTACTGTTATCTTTTTATTTTTCCTATTTTTTAGAA
TTAACAAATATCTAAAAAGCAAAAGTAGCAGTTTATAAAGGTTAACTCGCACCAAAAATT
ATGTGTATTAGTCAAGATTATCTCCTACCAAAAAAATAGTCAATTGAGTGCAAAAGAAAT
GAGATCACTAAGTTATGTTTGCGGGAAGACTTTGCGTGATAGAATAAGAAAAAAATGTAT
TCGACGAGAATGTGATATGGAAGATGACGTGATTTCAAAAGCAAAAAGGGAATGCTAAAA
TGGTTCGTAACATGGCGTCGGACGGTTGAAAGTATGAATAGGGAAATGTTGAAAATATAT
ATGTAGAAAATCTAAGTAAGAAATCTGTCCATACATCTGGCCATCTTCCCACCAAAGTAG
GGTAGGCAGTGATGACGGAATGCCGCTTTGCACTTGCGTGCCGGTATGCTACTCCATCAT
CTCACGAGGGCTCCACTTTTCGTGGAACCCTCCCTAACTCTAACCTCCCCACTACCGTTG
AGACATATCTAATGTGTATTAATTGTAGTTATTTCATGTCCCACTGCGGTAGTAACTGGC
AGTTGTGGGTGGACTTATAATTTCAATGTTACCTTTTTTTAACAGAAATTATGTTGAACT
GAAAAAATCTTTGGTAAAAATCCAGGCGAGATTCGATCCGGTACATCCGTGGTTATCTGC
AACGTACTTAAACACAGCCATTTCCCTGTAGGAAGTGAGTGGAAAAAGGAAGCGTGGGAG
ACCAAGAAATAAATGATTGAATCAGAATAAGAAAATTTTGAAATAAGGCCATGTGATGAG
TTATAAAACAACATATTATGTATGCAGTCAAAATGAGAGTGAAAGAGGCGAAAGAAAAAA
GTCAGGACCTAAGTGTATAGGGCTTCATCATTATTCTCCTTAGGTTGGAAACGGCGTGAA
GGTTTAAATGGATGGATCTTTTTTATTTGATATTGAACAGTGTCCTTCTTATGGCATCCA
GTACTCTGTAACTAAGTCTGA

>scaffold117957|size2173
ATAATCTTGTGTGATATGAGATTTACATTGCATAATTAAGAAGTTGCATATATATTGCAT
AAATAAGAAGATTGGCATAATTAAGAAGTGTACGGACTGAACAAGAATAGTAAAGACAAT
TGATTTGATGTCAAGTTTACAGTACCCATGCTTAAAGCTGACTGACACTCTTTTTACTAC
GTGAAGCAAGGCTAGGTACATACCATTAAACCTCCTTTGTCCGTGTTTTCTTTGTATAGA
TACGTTTTGAAAGTAATTTTTTTTATTTATTCCATTTCTTGGGACAATACAAATCATTTT
AAAACGTCAAGTTTATCAAAAACTGTGGTTAGTGAATAATTAAAACAGAACACCAAGTTA
AAACTAATCACGGTAAGTTTGCTTTTAAATTAAACATATATAAACAAATAACAGACACAT
CATAATAACTAAGTATCAAAATAGGGCACTATGACTGACTGACAGGTCAAATCAGCTTAT
TTTTCATAAATGTCAAAATGGTAGCAAGTATGGAGCTTTGTATGTAATACTTATCTATGA
CGTCACTCCTCAATATGTCAAATAGTACTCTTTATAGTTTCATTCATAAATAAAAATTTA
GTACAGCGTAAAAATAAGTGGGAAAAGTTTTTTTTGTGTATTTATGGATGCTTTTGTTTA
TGGTTAAATAAATATTTTATCTTAATTACAGGCATCTACCCTATTACATCAATCAATATA
TTATATTTGAATTGTCCATTTATATAATAGTACTAGCGGACCCAGTAGGCAGACATTGCA
GACAATATTGAGTGATGCTGGGAGGCTAAAAATTTTGGGATAATATTTTTTTTATGCCAG
AAATCCAAAAAAAGTTGAAAAACGTTGTTCGGAAAATTAAAAAAAAATTCTGGATCTCAA
CAACAGCGCCACCTTTCGGGATCACCTACTGGGTGTAGCTAAGAACCATTAAACTGACCC
CATAAGATAAAAAAAATTCATAAACATCGGTCAAGCGGTTTAAGAGGAAAATTACGAACA
CACGCACACCGGAATTTTATATATATACAGATAAAAAGAAGGCATTTCCACATTAGCAAC
AAGAAACCGACATATTTTGGTTAAAAGGCTTTTGAATTAACCCCTAAACGAATTTTCCCA
AAGGTGAGAGGGACTAGCTAGATCTCATCCCCAAAAACCCCTATTCTGTAAATTTCATCA
AAATCCTTTCGTGAAGTTGTGTATAAACTAACAAAGTTTAGGTATGTATAAACAAACCAA
GGCCTAGTTTTGTATAAACTAACAAGGTGTAGGTATAAATTTGTATTAACTTGTAACAGA
AGAGTTGATTATTTACACATGCGATTCTCTGCAATATGTTGAAATTGTTAAGGAACCAAA
TGATGATTCTCGAACATTTCCGACAAAATGACACTTTTAACAAAAAATAAGGCCCTTCTG
GCATTAGCGGCAAGACACAGGTAGATTTCGTGCATGTTCAGACAACGATACATAATATTT
CGTTAGACCCTTTATACTACTCTTTTTGATAATNGGTGGTGATGGTGGGTTGTGGTGGTG
TTGGAGGGTAAATAGATTAGTAATAAATCCATCAAATATCTGCTAGTGTGGCATTTTATG
GAACATTAAAAGGGTTTAACTCCCCGTCCTTTTGATTGATCTCATTCATATTTGAACTTG
GCCTTTATATTTACGATAGAAATGATTATATTGAAATTTATAGCGTTATATTCCATATAC
AGCTGATATACAGTGATAGTCACGCGGATAGTCATGCGGGCAGCACTTACGTAGCTTGTA
CGGCTACGGTACGTAGCGGGTACGTCGGTACACTGAGGCGCTACACGGACAAATGCAGAC
TGTCAGTGTCGCACTGGCTGCTGCGGAGAGCATATAAAAACATGTACAGTGAATAAAAAA
TAAATAGACACAGAATGTGTCATTAGCGAACTATGCTAAAGACCGATTTTATGGGATCTT
GCAAACAATGCATACAAAAATCTAAATGCTAGATGAAAGCATAGTCAGAAGTATGCTCTG
CAGTTATGCCAGGCTTCATAGCTCAACAGAAAAACATAGGATAAAATTAAGGAAGCAACA
ATTTTATGTTGGCAATATCTTAGTTCACCGATGTCTTCGCCGCCGGGACATCTGGCAATG
CTGATCTAATCAG

>scaffold120566|size2154
CCTTGTTGTGGTTGTTCTGGATCTGGATAAACACTAGTGTCTGGTGCTGCATGTGCTATA
TTGTTACCCTTAGTTAGGTCCAATTCTTCACTTTCGGAGCACTATTCACTCGCGTTTTCA
TCAATAAACTCATCATTCTTAAAATACTAACTAATTTTAGGTAACTTTTAATTTTTTTCT
TCAGTCTCCCTCTTTCTCTTTCGTTTTTCGCNNNNNNNNNNNNNNNNNNNNNNNNNNNNN
NNNNNNNNNNNNNNNNNNNNNNNNNNNNNNNNNNNNNNNNNNNNNNNNNNNNNNNNNNNN
NNNNNNNNNNNNNNNNNNNNNNNNNNNNNNNNNNNNCTTTTTCGCGAAATTTCCTACCGA
ATGCACTAAAATTCATCAAAATTCGCGATAACCATGGGCGTAATAAACAAACAGGGCTGA
GTACTCCTATCAAAATAACGAGCCGAGGGAGATAGCGATGACAGAGGCCGTTTGTCCTTT
TCTTGTAGCGTGTCCATATCCATGCTATATCTGTAGGACCTATACTTTATACTAATGCGA
GTACTAAAAAGCTACCGTTTAGACGTTTCTACTTATGTACAGCCCTCTAGGTTTTNGAAA
AGTATTAAATATTAGTCTTCAATATACGTAACCTATATTGTATTATTCCCCATGCTACGT
TCCTGCCAAATATCAATACTTTTGACACAGCCATTTCAAATATTACTACGGCGGACAGAT
AGACAGACATACAACATTTGTTTATGGTATTTTGGTGTTTACGACAATGTACTAAATATA
TACGTATCCAAATGGACTAGGATAGAAACAATTATTTCGAAATAACAGACATTCATTTGA
TGTATATGTATTGACGGTTAACTAGATAGATGAATTAGAGGATTTTATTGCTGTGCCTGA
AATATATGCGATATTATTATATACCTGTCCATTACATATAGAATGCAATAAAGTATTGAG
GAAATCGTCCATTAGTAAAAAAACATACAATAGTTAATATAAAGTTCTTTATTCGTAATA
TCATTATTAAATGTTGCTAAATAAAATTTTTGTCTTAAACCAATATGATGGACTTTGTTC
TTCAATGTTAGAGTTTTTGCATGGTGAAAAAATCGCAAGTGTAAGTATGAATTTGCTAAA
AGCTTTACTAGATGAACTTCATGCGGTTGCTCACATTGTAGAGATTGCAGTGGGTGTGGT
GGTTGAAATAATTGGTATAATTTGGAGTGAAAAACAGGCATTATGGATATTAACATGTCT
GTTCTAACAATGGCGTTAGTATTGACTATAAATAATTTTTCGCAACGTATGATAAGCTCA
AAGACTAATTTTATAACATACTTAAGGTTTCCCCTATCTATAAACACTGTGGAGGATATA
CATTTTGTTATATTAACAATGCAATTGTGTTCAGAGTGTTGTTTAAGAGAAATTAAGGCG
GCATGACAGTCATTACAGGAAATCATATCAATCAGATTATTCACTAAGTATCCACTGATA
TAATAAAGAATAATTAACTTGCAATCTGAAAGATTATCTGAATCCAAATAAGACATGAGA
ATTTCGCCATTTTCTGAATCTAAGACATCTACAGAATTAATTGGTTCCAATGGTGTCCTT
TTTTGGCTTCAAATTCAAGTATTGGTGTCAATTCAAACGCATCATCGATACAGTTCGCAT
TAACACTTGGCTTTATACTATTACGATAGAGAAGTTTCTTTAAACTCGTATATCTAAATT
GTGCAGCATTTGGGTTATCATTTTCACCACCTTGTGCTGTAATGCAAGAAAAAAACATTT
ACAAATTATCTTGGGACTTTTTGTAGGGCAGAAAATAATTATATTTTTGTCTGTCAACAT
GTCCAAGGCTAGGTTCTGAATACTGAATGTATCGGATCGATTAACCCAAATAACGCCATT
TTCGTCTATGAGATATTATGCAATTAACATCAATTTTCAACTTAATATATATTCTCTACC
TTTTTTTAACACATTACACCAAATTTCCTGCCGCAAAGGGGATTTAAGATATCAAATAGC
CTATCTTTTATACGAATGTACCCTACAGTTGCCTCACAGCCACGAAATTTAATATTTCCA
CTAGAATTTAAAAAATCTAAGTAATTAGCCACTGAAGCACTTAATAACTGGGCT

>scaffold122749|size2137
TAATGATATATGCTTGCCCAAGTAAACGTATATTTCACGTAGTTCAATGGAGTTTGGTTA
CGTAAAATTGTGTTTTCTGCACTGTAAGTCATCGTCTTCATTTTTAAAATATTTAGTTCT
AAGCCGATTGCCTTGCTTGCCGCACTCAAATCGTTTATCAGCTCGCATAGTTGTATTGAT
GATTCTGAAAATAATACTATGTCGTCTGCNTAATTTATATGTTTCGGCCAAATTACACAA
ATATGAATTCAATGGAAACCACTACAAATGTGATATTAAATAACATGTAAAGAGTTTGAT
TACGCAGATAGTGGAATATACGAAGAGAAGAAAATATTTCTGCGCCACCAAAGAAACGAA
ACGGACAAGTCACGCTGGAGACGTCGCAGGGACTTCGCAGGTAACGGACGGGCAGTGCGC
CGCGGACGCTTGCGCTCTGAACAAATGAGCTATACTTATATTATGGAGAATACAATAAAT
ACGGAAAACAGATAAAAAATGGATATCAATCTCAACTACAAAAGTTTGATCGTCAATAAA
CGGCTAAATATATCGAAATTATATAAATACCGAAAACGGGTAAAAACAAATCACACTTCG
AAAGTTCGCGACCGCGTGCGCTTGGACTTATTAGGGCTCTTGTAAACGACCGTTTTTTTA
ACCGGTTAACATTATGCATATTTCTTTCCATGCCGGGAAATTTGCTTGCTTATTTTTGTA
ATCCTCTATAGTCTTATCCCATAGCCCAGGTCCATTTTGAACTAGGCTGATTAACCAATC
GATATCTATGTCATGCTCCATGATTGAATAATAAATTGTACAAAAAATAATTCTAGATTG
AAAAACGTCCGTCGTCGTGAACACACTCGTATGGGCTTGCGTGGTTCACTGCGACGAGCC
GGCGAACGTCGCGCCGAGGGGCGACGGGTGGCGCATCCGGTACGTATTCTCCATACGGCA
CATGTCCGATGCGTGAACAAATATCCATACTTACCTAAAGAATACTGCTCAACGTCGGCC
CGTTGCAAAAAACCGACCGGCGCCCGTTGAAGTTAACAAGCGGCGTTACGGTTACCAAAA
CATAAATAAATAAATAATATATGACAATAGACAACGAGAGCGCAATTTTTAAATTTCCTT
TATTAATAACTTGATCTGCTGAATTCGTAGTGAAATTATTTTTTAATATGATAAAGCTAG
TATGTAAATGGATTTTTAACTTACGCGTTGTGATATGTCAGTTCGAAGTAGCAAGTGTTC
GCTTTCATTTAGGCTGTAATCTCGATTCTTTGCCTGTTCCCTCATAACTGTAAAACCGCT
GGACAAATTTTCATGCGGTTTTTGGTAGATCATTTTTAGATGTAGGTTTGAAAAAGGAAA
CCTTGGTTTTTAGGGTGCTACAGTGGCAATAAATATTTATAAAAAAATCCATTTATTTTG
TAATCGTAGACAATTTTGTATGTTAACAAATTACCGGATTAAATCACTAGTGCCAACAAA
TACCTAANTTTGTAATCGTAGACAATTTTGTATGTTAACAAATTACCGGATTAAATCACT
AGTGCCAACAAATACCTAAAAACAAATAATTTCTTTATTAAATTAATAAATTCTTTATTA
AACTCAGTTTTATGATACCGATTTTAGTAAAGAACAGTGACACGCTGTCGAGCTCTGAAT
ACCTTGTAGAATTACGGTGTGCGCAGCAATGTCTTCATGTCATTGCCTTATAAGAAATGT
ATTGACTTTATTCGCTTTTTATAATCGATGAAATAATTTGATTTTAACAAGTTTTTTAAT
CTATTTTTTATTTTGTGTTTGTGGTTTCTATTATGCATTATGTTTTGTCTATTTTTAATT
TACACTTGCATACGTTACAAATAGCTCCATCCTGTACTTGGAACAATAAAAACTTTAGTC
CAAATTCAAACATTTAATTTTTCTAGCAAGTTATTGACCTTTGAGGTGAACGAGATAACA
TCATGCTGCACTTACACAGAAAAGGTGACATCCTTACTGCCTGAAGGTAACATCCTTACT
ACCGTTGGTGCACGTAATGTCAGTTTTAGTACAGAATGTAGTCTAAAGTTGCTGACATTC
CCTGTATCGGACTGTAATTAGAAATTATGTAACTTTG

>scaffold123444|size2132
TGGTCGTTTAATACGAGAAGAAAGCATGGAAAAAGTCAAGACACAGCATGGCGGATACGC
AAATACTAAGTCTACGAATTCAATTTCAACCATATTTGGACTCAAGCCATTGGATTTACA
TACTAAAAAATGCCGGTAACTTGGAAGAATTGGTATACACAACTGAAGATATATTTACGA
GCTAATAATCTAGAAGATGAAAATGATCAACGNATGATCAACGCAAAGTCGCCATATTGT
TGCATCGTATCGGACCAGACGCTTTGGTGATATTTTATTCATTTTATGTCGATAGACAGA
ATATCGTTCGACGAATTAGCGACAAAATTTAGTCATACCTTCATTCCACAAATCAATATT
ACGATGGAATGTCACAAATTATTCAACAGGAGACAAAATTCAGAAGAAACAATAGATGTG
TTACATATTAGAGATTTAAAAAATATCGGCAGGCAGTGTAATTTCGATACACTCGAAGAT
GACCTAATCAGAGATATATTCAGTTGGAACTTAAATTAAAATAACCAATACATCAAGGAA
AGAATCCTTATACAGAAACCAGAGACACTTGATCAGGCAGTTCAGTTGGCAAAACAAATG
GAAACCACCAGGCAACAAGCAAAAATATTAGAAGAATCTTCATTCCTAGGGGATGTATGG
TCCAGTTCTAATTACAATAGATGTAGGCAGCAAACCAGGACTTCACAAGAGGTAAATATA
CAGTCAAGCCGAAGCAGACAATCACTTAGTTCTGGACAATCAAATCACCAAGCACACAAC
AAATGTGGTAGGTGTATGCAAGCCCATAGATATAAATGTCCAGCCTNAATCATCTTGCTA
TAGCGTGTAAGAATAGAAATGTCAATCTAGTAGAAACAGAAGTTCATATTTCCAAAAATA
ATTCAAATAATGAGTTGCATGTGGGCACAATCCATGTCAATGACGTAAACAAAGAGTCAT
AGCAAGGCAATTTATTAATAAATAGTCATAATGTTACTTTTTTTTAGACACGGGAGCTGA
TACTAATATATTAAATTTAAGAACTGTTCAAAATTTAGATATTATTCCTTATATACTTCC
CTTATATATTATAACAAAGAGTATACATAGATTATCGTCATATAGTGGTGAAATTATGCC
TACAGTAGGTCAATGTACTTAAAAAGTAAATAACAATACACAAAGTTATAACATTCATTT
TCACATTGTAGATCTTAACACTCCAAATGTCTTAGGCAGAGACAGTTGCAGAGTTAAATT
TGATCAAAAGGCTATATAAAGTTAATTTTGTTCCGAGTAATACATATAAAGAAATTTTAG
AGACTCATATAGTGATTTTTTAGAGGATTGGGTTGTCTTAAAAAGTGTGAAATAAAACTA
AAGCCAGATTTTAAGCCGTCTATTGATGTGTGCAGACGAATACCATTTCAATTAAAACAT
AATTGAAAAATAACTGCATGAATAAGAAAATAATGGTGTAATTTGTCGCGTAGAAGAATC
AACTGAGTGGGTTCTTTAACCAACTGAGAAGTTCTTTAGTCTTAACTACCTAAAAATGGT
TCAATAAGGTTATGTTTAGATCCTCGTAAANGTTCATTAAGATTATGTTTAGATCCTCGT
AAACTGAATCAGGCAATTTTAAGGTCTCATTTCCAATTTCCTACAATAGATGAGATAAAA
TCGGATCTTGCAAATGCAAAAAACTTTTCGACTTTGGATGCTAATAAAGGTTACTGGATG
TTGAGTCTCACAGAAGCCACATCTAAGCTTTTTACATTCATAACTCCCTCTGTAAGGTAC
AGATTTACTCGTCTTCCATTTGGTATTAATGCAGCACCTGAAATTTTTCAATGAGAAATG
GTTAAGCGCTTTAGTGGCATAATAATAATAATAAAGCCTTTTATTTCCACTAAATTTACA
TTTCTNNNNNNNNNNNNNNNNNNNNNNNNNNNNNNNNNNNNNNNNNNNNNNNNNNNNNNN
NTTTGACAGAGCACGTGAATAAAACATAAAATTTAATTCGGAAAAGTCATCAATATGTAG
TACAGAAGTCAAGTACTTAGGACATATTTTGGTCAAGTAGGAGTCAAAGTCAATCCTTCT
AAAGTCAAGGCAATTTGTGAAATGCCAACTCC

>scaffold127132|size2105
ATTGATTTAATCAAAGTAATAGCCCATATTGTCTGCATTTCTGCCATATCATAAGAAGAT
CGTTCAAGCCTTTGCGATAGAACTCTGGAGAATTGGACTCAATGAAGTCTATAAAGACAT
TTACTACTGCTGCCCTGGAACAAACTTTTTTCCTTGCGAAAAGTTGTCTAAATTGTTGTA
TAAAATGGTAGTTGATCGGGGCCAGGTCCGATGAGTACTGAGGATGACGGATGGTTTCTA
ACTACAACTCCTGTAGTGGTTCAATGGTTTCTTGAGCAGTACGAGTTCTTGCGTTATCGT
GCAACAATAATGGTGAAGATGAATCGATGAGATGGGTTGTCTTTCTNTAAACATCTGCGG
TTATTGATGCACTGGATCTCAGGAGGATCTAGTAAATAACACCATGAGGGGCCCACAAAC
AGTCACCATTACCTTTCTGTTGATAAGTTTCTTTTAAGGCATTGTTCCAGCATATGACCT
GGGTTGAGTCAATGCGTTGTCCACTTGCGATTATCATAAAGAATTCACTTTTCGATTCAC
TTTTAGAGGTCAGTTGTTCCATTTATGAAGTAAAACTTCTATATTGAGGGTAGTGAGTCA
GAATTAATATTGGTAAGATTATTTATTAAACATAACAGTACTATGTATTAAGGAGAATAA
TGGTAAAACTATGTTGCCTGGCTGGCATTCGGCCTGGTTGATTCACCAGCACTACCTGCC
AGGGCCCTGTTTTCCATGGGCGCTATGGTTACATGCCCAGGGCTCAGCGATCGATGGGGC
CCCCTAGTTCCAGCCAGGTCACCAGTTACATATATTAATAAAATAGTCCCCTAAGGGCCC
CATTATCCTAAAGTGCCCAGGGCCCCAACAGGTTAAAGACGAGCCTGCTACCAACCGGTA
AACCAACCAGGCCTTCGACCAACGAGTATGAGTGGTAAAGTTTATATTTAATATAATGTA
TGAGTAAGTGTAGGCAAAATTTTTTTTGTTTTTGTATCTTTTATTACTGACAAAATCGTG
ATATTTATATTTTTATNGTTACTGTAAATTTGTTACTGAAAAAAACTGCTCTTTATTATT
ACAAATGTATGGAGCCCGTGCCGAATTAAGCCAGCGCGGGCCTGTAGCACATGCTATCAA
GAGACCCTCGGTTTGATTCAGATTATATAATACTCGTAAAATACCACTTTTACAAACAAA
CATTTCTCGATTTATGGTGGATAAATTTGGACATGACAGAAGTCAAATTAATTTATCTAA
GTAAACCACATTCAATGTTCATTAAGGCGAGGTTATATAAACAATATTCAAATTCAGCCA
TATCATCTTCAAGCCAAAGAGAAGTTAAAAGTATAACAAGTCCTCCTGATCTAGCGAAAT
CATCTTCGAGCCAAAGAGAAGTCGAAAGAAATGCACAAGGTTCCGATTTAGGACATCTTC
TACAAGCTAAAAACAAAACCAAAGTAAAATATTCTCCAACGTGATGAATGACCGAGCAAT
TTAAGTGCAACACATGAGCAGTAAGTTTTGGTCTTTATAGAAAACATACGATAAAGGAAA
TGAACCAATATACTGTCAGTTTGTTTTTCCCTAATACACATAAATTAATAAATAAAACTC
ACGTGATTTTAGAGATTGGTTGTGTTATTCAAAAACTAAACCTCAACTTTTCTGTTCTGT
TTCCATAGTTACGGATTCAAGCGGTTTATGCAGGATTAGATGTCTGAAAAAGTGATAATT
TTGCTGTTAGTCTGCAAAAACAAGATACACGTGTCGATCCTCAACTAGTAAACCATTCGA
GACCGAACGAAAGTATTGGTGTACGCTTTTAGAGAATTATGGCATTTTGCGGTAGTAATA
AAGCTGTTGGTTCAACAAAAATTATCAAGCTAATAGCTATGGAACTGCAATTTTATAGAC
TTATAATCGGAATATTCATTAGAGTCGTGTTTCCCAAATATGGAAGAATTCTTACATATT
TATGTCTTTAATGATTACTGCAGTGGGAAGTTTTTTTTTTGTGTTGCTACATAATGATCT
CCAGCCAGCGCTAAAATACAGTACGTTTAAGGACAGTGGGTACAGCGAGGTAGACCGTCA
GATTG

>scaffold129875|size2087
GATCTAATAAAAAAATGCCAGCAAAACCCTGCTTTAAATAATCAATATCAAAATTCGCTA
CTCCGGATCGGAATTCCTCAAGAGCACTCGTGAACAAATTCTGAAAACTTATCAACGTCA
GACTACTTATTGAGAAGTCCTACAACTTTGACACGCCAGTCATTATGTGTTATCGACTAC
AGCTGAAGTGTTTGTCGACTACAGCTACAGCTAGATGTATTTTGNNNNNNNNNNNNNNNN
NNNNNNNNNNNNNNNNNNNNNNNNNNNNNNNNNNNNNNTATTTTGTGAACTACAATTAAG
CATTTGGTTGTGTCAACTGGAACGGTGTAGACTATCCCTAAATAGCCCCAGCACTAAGTT
AGGAGTGCGGAAACCCCAAACCGCACTGCTTCAATAATTAACTTGGGTACAACCTTTTAC
GCAGTATTTTTTCTCTAATTTTTTTTTAAATTTCCATGTAAGGATTGATGAGGGCCTGAT
TTCACAATGGAATAGGTAAAAGAATTCCCAGAGTATGTTTTCATGTGTTAATATCACGGG
ATGTACAATCAACCCTGATAGTAAGTACCTACTGGATGAACTGTATTACATTAATACTGA
AATCCCAATATCGTCTGGAAGATATTTGGGTTTGAGTATTAACTTGTCACGGTCTATTAG
ATATAAGTTATCCAGTTATTATCAGGGCTGGTTTTGCACTTTTTTTTTGATGTTTCACGT
NACAATTTTAGGCTGACTACAAACTGCACTAGAAATTGTAGTCTAGTGGTGGATAGACTT
TAACTTATAATTTAAATATTAAGTTGAAATTATAGATTGTCTTATGACAACAATTTGTTA
GTTGCTATGTGAATTAAACCCTCTTGATTCAAACGTCTTGGTAACGGTTCATTTGGTTAT
ATCACAACCCTGTGATTTGAACAACTCAATAACGGTTCATGTGGTTATATAACTAAGCTA
GATCGCCTACAAATGCAGGGTATATTGTATTAGGGCTCACTGCTCTTTTATTAAGCAACA
TTTTCGACTGTCTTAGAAGTACTTCCCAGATGTAAGAAAAACTCTTAAGATCGGCAGTCC
TAATCACATAGTTTGTTTTTGCGTGACTACACTAAGCAAAGGTGGGTTTTATATTTATCA
GTCTATATACGTATAAATCCTTGTTTTTTGTTCCCAGTCCGATTGCCAAAATTAGTGGAC
AAATACCTCCATCAATTAAGCGTTGATACATTTTAGTTGGAAAATAAAAATTGGTACCTC
AACTAAACAACCATTTCATAAATCACTATCCAACTACTTAAGGAATTGTGTTTAAGTATA
ATGCGCATTTGTTTGCTCCCACGTAACTACTAAACGTTTAACCGATTTTCTTTATTTCGC
CTTCGATNTCATACAATTTCTGAGAAGTCAAAATAGCGGACGTATTTTTATTTGAAAGTT
CAGAAAATTACACATTTTAGAGATCAAGTAAAGACCTTTAAATAGAAAAATAATTAAAAC
AAATGTGATGAAATACTTAAACTATAGGAATAACATCGAAACAAGGTACAAGAAATAGGT
TTGTAGGTAGTTTGTTAATATATCTCTTAATAGATCTAAGAAAAATTCAAGCAAAAAGTC
AGAAATAAAAATAAAGTTTTAAAACTGTAATCTCTGAATGACGTATTGGCAGAAACTAAA
TTCGGCATTAAAATTCAATACACTTTGTTCTTTGAAAGTTGTTTTTAACATTACTTATTA
CATTTTCAGTCTCTGAGAAAACCCTCAATCTACTCCAACTACGTCAAGCGTTTTCTTTTC
TCATTGGCTTCCTCGTTTTAACATTCAATATAAACATTTTACATTTATTTATCTCTTTGT
TTCAAATGGCAAAACCATTTTAAAATTTTCTTCTTGATTTTCACAACCACTTTTCATACA
ATTTTCAAAAATATTCTTGAGTTAGATATATCACATCCTTCCATTCAGTTTAATTACGAG
TACATCTTTTTTGCAATGCTGAGGGTTTTTTTTTAAAATAGTTCGTATTTGTTCCTTAAA
ACTCCTAAATTATAGTGACTGTAGCCTGTAGTCTGTAGCCGCAGTAA

>scaffold129916|size2086
ATTTTACATGTGAAATGTAATCATTTTATTGGCACCGCACGTATATTTTGATGCATCTAA
TGAGACGACTCGTAGTAAATATGCCATAACATTACTTACATCATGAAAATACTCTAAAAA
GCTGGTATAAAACAATTTATTTTTAACATTTTATAACACTGACCAATGCCAATTTACTAA
ATATGATACACAATATGTGTTTCAAATCGTCATTGTAATCACTTAAACTTTGAATATCTA
ACAAATAAACCTGTCATAAAACATTCGTGTCTTGCACGATATATCTATTTCGAAGTAAAT
CTTTTTAGCACGGGTTTGTGCAGAGAATTTGTTTACTGATATGGTTGCCATTCTTTTATG
TTATCTTATGATATTTTTCCCATGGAACTAGCAGGCTGAGCAAGGCTCCCACAACCGGCG
GGGTGCGAGACGTCATAATGTATTGATCTAAGTTTCCTAAGGATTCCATTTCGTCTATGT
TTTCCCCCTGTAGATCCATTTTCAAGGAGTATATTTTACCCGTGTAAATAATTTTCCTTT
GCTTTGAGAGTTTTTTTTCTTGTTTTGCCATTTAACGATCTTAACGTTTGTACCTGCGTA
TCACTGTCAGTCCTATATTATAAAGCCATTGATTCTTGTGTATTTGTGTGATAATTAACA
GTTTTTGAAATGGACTAAATCTATCGTTTTTGTATGCGGGAAAACTATTTTGAATTTATT
TTGAAAATTTATTTAGTGGTTTAAAAACCAGGTTGATTTCTTAATATGATAATGATTTGT
GATTCGTAATAAAGATTTCGTAATTGAATATCTACGTATTTATTATTTTTACTTCAAAAT
GGGACTCATTTAGAACTTGAACTAAAAAGTGACTTATGAATATACGTGAATGCATTACTG
TTAAATATTTGTTGGATACGTTATTGTGCTCATTTCCTAAACATTGAAATTAGATGTACA
AACCCATTTAAATTAAAAAGCATAATCCTTTTCAATAGAAGGCATTACAAATAGAAAATC
TAAATAAGTATTTTGAAGTTATGTTTTAAATGGATTTATCTCCAACAAATTTTTGCCTTC
GGCTTCGCTCGCGTGAAAGTCAGACTTTATACGAGAGCTCCACCTTAATGTTTATAAAGC
GGATACACATATTCTATTCCTAGAGTCTAAGGGCCCAGTATACAGATTTACAATTTCACA
GAAATCACCTTGAATCTTTGTGGATTATGTATGAAAAATACTCTTTTTTTATTGGCATCC
TGTTTTAATGCACGCGGCGCCGGATGAATAGTGGCCTGCCTCTACTAAATCTTATTCATA
ACGAATTGGAGGTGTAAGAGTTTTGACCGAACAGATAGCTAAACAGAAAACTATACTGCA
AATTCTGAATAACGACTTGGTATCGGGTAAAATCCCCACAAAGGAAATCTTATTTTTGTG
CTAGTTCAACGTATAAAAATATTTAAAAATTCATTACGGTATTTTAAAAATTTTGGGATC
TAGAATGTTCATGTACTTTAAGAAATNAAGTTTACAGTTCAAAAATATAATATACTTACG
GTAAGAAATCAAATTTATTTGACGATGAAGTATGAAACGTAAAAGTATTTATAATATTTC
TTCGCGCCGAATAGAGGTCACGACAAAGAAACAAGCTGCTTTAGATTTTTCTAGTCGCGC
GACGACGCGCGAACGACGCGCCCGCAGTTTACACATATTTACACAAAACTACTCATACAC
GCTTCCACGTAATTTAAGTTCCTCGATTGCACAGGTGATTTGAATGGATCTAAGTTTCGA
AAGGCTTCTATTTGTTTCGAAAGGTCAATGACACCTTGATTTAATTTTCGCCAATCCGCG
AGCTGGCTTAACCTGTGGCTACGCCCTCCTCGGCGTAATTGGTAGCGCTCGCGCGCCCGA
CGCCCGTCTGTGACGGCCCTCTCGCTCGAAACGAGCGTCAGCGCAGTGGATCCTATCGAA
GTATAAAAATCACTACGCATCACGTGCAAAAGCTGTTAGTCAATCATCCGTCAGACGTGA
CAACACTGTTCGATTCTACTAGTCAATCTTCAGCCACATCACCGTT

>scaffold130174|size2085
CATAAATGATTAATAACGATTTGTTTTCGTATTTTCTTTACTTCTCTATCCGGTTCAAAT
CATGAAATAAATTTGTAACCTATTTCTTTATCATCCGATCAACTTGAAACTTTCCACCCA
TATGTATTGCCGGTGGCAATATAATATAGTCATGAGCTGATCGTGATAATAGTCTCAATA
TAAGAACTCTCAATATACAGTGCTAGTGACTAGTTTGTGACTGNATGTATTGCCGGTGGC
AATATAATATAATCATGAGCTGATCTTGATAATAGTCTCAATATAAGAACTCTCAATATA
CAGTGCTAGTGACTAGTTTGTGACTGCCCACGGTGACTGGGTTCAATTTACTCACCTCGA
TGAAAAATCTCTTGGTGGTGATATGTTGGTTATGTTTGGAGTAGGAAGATGGGTATCGCT
ATGATTTGGAACTCCTAAACGATTGACCAACGGTGTTTGGATTACTTTAACTTAGCTCGA
CGAGGAGATTCAACACAAGTGCTTTGATGATGGAATCTAAAGGTGTACGCGGTTTGCAGT
GAGTGCATGCTCAAAAAGCTCTTTATGTTAGATTTATTTAATTATAATACTGACACGTCC
ATTGGAACTGCACAAGTAGCGATCAGCGATCGCATGATTAATTATATATTTATTTATTAT
ATAGCTTCAGAAAATTTTGACATTTTTCATTGAGTGAAGCTACATGAATGCACTTTTGGC
ACATTTTACGATTTTAAAATTATGCTTGTTTATTAAAGAATATTGCTAAATTCTACGTTG
TCAAATGCATCACCTATACTATTTATTATTCGATTTTCTTGCAAAGTTTTACCGTTTCAC
AGACTGTAAAATACCTGATAAAGTCTGCGTGCNNNNNNNTCTGCGTGCGCTGTATTTTTA
TTAAAATATACCTATATACCACCGTCGGTATCGGTGGCTCTCAAGATTATAGATATCGAA
CTGCCCTAGTTTATGTTCAGTCTTATTCCTATGTCTTATATTTCATTATGCCGTTTGCAG
AAAAGCTATTTACCGCAGAACTATGGAGTAATGCTTTTGAAATTATTGTACTGTCATCAG
CCGTGCTGACTGAATGGTCAGACTATTTGAGCTATTTGTGTCCACTCACAAACCACACAA
ATATAATGTAAGGCGGCCATACACCTCTCTATGTTTATTCAAAATATAATGTATCTAGGT
TTTATAGTTGAAAAAGCATAAAAGATCGAATAACAAGTGGAAACCCACTAGATTGGGAGC
GAGCGAAGCAAATGCTTGATTTAGAATTTGCTTCACTCGCTCACAATGTAGCGGGAAAGA
AGAAATAAATTTTCTTTAACCGTCACATGGTTAAATGTCAAATCGCAGAATTCCTTGATG
ACATCCAAGATCGGTTCATATTATCCCACGCACAGAGTGCGCTATCGCTGAAACTCGCTC
AATTTTCCTCCAAAACTTTTACAATATCGACATATCGTGAGAACCAGGTGATATGAAACT
ATTGTGTACGTCGCTCAATTCGGATGGAGTTTGTTGGCTTTTCGAGAAAGATCAGTTTCG
GAATAGAAAATGTAGTGAAATTCGATATTTTATCGCTATTATTATTGTACAAAAGTGATT
TACAAAGAAGACAAGTCTTATCAAAACAGTTTCAAATCAATGTGAAGGCGACTGGCGAAA
GGTTAAAAAAATAGCAAGGCATGTGAGGCGAGTGTGGTGTACCCTCACAAGATTAGATNG
TACAAAAGTAATTTACAAAGAAGACAAATCTTATCAAAACAGTTTCAAATCAATGTGAAG
GCGGCTGGCGAAAGGTAAAAAAAATAGCAAGGCATGTGAGGCGAGTGTGGTGTTCCCTCA
CAAGATTAGATAATTAAGTTTTACAGAATATATTTGTATATATATACATATTAATCAGTG
ACTGCAGTGACTGTAGCCTGTTGTGTGCGTAACAGGTGACCACAAGGGTTCAGGTTTGTA
TCTGCCCTGGCTCAGAAATTGTTTCAGTATGTCAAATTTCTGTTACAAAAACTAGCATAT
TTCAATTATAACCAACCACCAGACTAAAGTGATTTCCGCTGTGCG

>scaffold133019|size2065
TGAAGTCGATTATATTTTTACATTCAATTTTATTCAAGTTTCCTAATATAAGTCAACTAA
ACATTCCTTGGTCTCCCACGACTATACTTACGAACTAAACCAACCACAGTATTTCATTTC
ACAACTTCTATTATATGTACGTCGCTATCACGCAGTATATTTCAGCAAATATTCATTAGT
GATCGCATTTCTACTATTTTAAATTGATTTTATACTCCTTTAGCAGTTATAAAGAGTCAC
TCAGTATACAATCGTTAGTAATCATACATAGTTAGTGAGATCAGTCTAGCAAAAAAACGT
CAAAAGCTATCTGGTAAGAAATACGCATTTCATCAATTAAGAAGCCATTCAAGGCTTTAT
GTAATCAATACGTTTCCATAAAAAACACATTTATTACAAAAATGCACGAATGAAACAATA
TTAGCTGACTGTAATTGTATCTCACTTCCTTACAGTTACAGGATAAAAATATCAAGTGCA
ATCTATCCGAAATAAACGTAACTAAAAGTTGTTAATGAATGTTTTGTGTACAAAAATTAT
TCAGCTCTTTTCCAATTAGTTTCTTGAGACAAGCATAATGTAATAACGAAGAGGATATAA
TAAACATTGTTTAGAAAAATATCCAAATGGAATATTCGTTGTCATATGATAGAACGAAAA
AGAAAATTCGTTGTGGTATGACAGAACAAAAAGGACCATTACAAAATCGGCTACGCGGTG
CCAACTTCTATTACATTGTCTCGTCTGCAATTCTTAAACAATGAACACTTTAAAGTGCAG
TATTCTGACGGTATAACGTGCACGAAGAATGCAAATATGTTAACTGTCTGCACGTGCCGA
CTTATTCCGTTCACAAAAATCTTTTAAAATATGGTTTGATTTCTAAATTCATTCCTTCCT
CGCCTCTCCAAGGAATAGACGGAAAATATGTGATATGCAATTTTTGAGAACGAAGCATTT
TTCAGGCTTTAGTTTTAAAATACGCATTCCACAGATACTTTTAATTCCTAACTAGGATTA
ATATGACCTAAATACTTGTTACCTGAAGAACCGCTTAACAGATTTTAAAACAAATGGGTT
TGTATTCGTAAGTTTTATAAAATGCTGCAGTGGGGGTAAGAAGAGGGTGGTGTTTTAAAC
ATCTTCCTTCTCTTTGAACACATCCTGCTTATAACGGCGTAATGCGACATGCGATATATG
GACATACAAATTCGAGGCGATGTAAAAAAAGTTTCACTTTAATGAGTGTCATGTGGGCTA
ATTATCTGTACATAACAAAACCATTAAAATTGATTATTTCCACTTATTATAAAAAGTACA
TCAGATCAGCGCATTCCTTACAGACTGTGACATGGCACTACTCTGCCCCAGTAATTCTAT
GAGATAAACAAAGTACAGTTTCAATAGNTATAGACATAAAAATTCGAGGCGATGTAAAAA
AAGTTTCACTTTAATAACTTAAGAACAACATATTACACGTGGAAATTGTTTTGAATATTT
CTTGAGGAGAAACTTTTTAGTATGACTTGTCTTCTAAAGATCAAGATCTCCGTTCTATGA
AATAAGATTTGTAATAAATGTGACAGTTTTAGATTTTATACAAGTATCGGACATGCGATA
TATAGACATAAAAATTCGAGGCGATGTAAAAAAAGTTTCACTTTAATAACTTAAGAACAA
CATATTACACGTGGAAATTGTTTTGAATATTTCTTGAGGAGAAACTTTTTAGTATGACTT
GTCTTCTAAAGATCAAGATCTCCGTTCTATGAAATAAGATTTGTAATAAATGTGACAGTT
TTACCATTTATACAAGTTTCGTAATAACGAGGTTTTATTATTCTTTAAATTAAAAATGTT
TACCAAATCAGCGAGTAAATGCTACATGTCATCACTTGTAGACATTTTTAAGTCATTCGT
TATTGTATATTGAATAACAAAATACGCCAGACTTAAAGACATCTGTTCAAGAAATTCATG
TGTTTTCGAATAAAATGTATGGAGGTACAAAACATTAATTAAAGATTTTTAGACGTTAAA
TGCAAGCTTGAAGAATCCGTGGATC

>scaffold137663|size2034
CCCACTTCCATTTTAGTTTTTGAGCATGAGTGAGAGCGTCTAATGCTTTTGTCTTGGATC
TTACTATTAGGAGAGTTTAAAGTACATACGAAGCGACGAAGGAAATAATCAACGTTTTAA
TCAACAAAATCTCAAAACTCCCTATATATGAAGTCATGAAAACTTCCAAAATTTAGCTGA
TATAGTAAATAAATATTTATATAAAGAGTACGAATACACAGTGAGTGATAAAGGTGATCT
CTCCGAACGTTCGTCTCAAACTGTTTTACTGTGTGGTCGCTGAGTGCAGCCGCGTAATTG
TGTGATACTGGTAAATCGACCGCNNNNAAAGACCACATTTAAAATAACAAGTGTATATAA
TAACAAAACATAATAACAATCAACAGATAAATATTCAACAGGAATATAAGTATATAATTA
TAACTATGGCACTGGTACTCAACTGTGTACAGAGATGCGTCGTTGCTTGACTTCTATAGA
CTTTGCTCGGACTCCTCGGTGCCGGCCGTTGAGTGCACGGAGTTACCTGGCGTATAGAGT
AAGGTACGGGACTTCTTCACGGACGATGTGAGCTACTCAGTTCTGCTAGCCTGGCGATGC
TGTGGCGATGCGGTACGCGGACTCGTATACGGGGCATCGTGGTCTACGCTGACAGTACTG
TAGCTCGCTGCTGATGGATGCAGTAAAGCTAAATGCTGTGCGGCGACTCGTAATGATGTA
TGTTGCGAATGAATCCCTCACTGTCGATTGACTGTATCGATGCAAATGAATCGCGAATGA
ATGAATGTCGATGAACAATGACTGCCCGATTATGAATGTATCGTTGCGAATGACTGCTAA
CGAATGTCTCGATGCGAATGGATATCGAGTGAATGACTGTTAGCGGAATGGCTCTGAGCA
CTGAATGAATCAATGCGAATGGCTTTCAAATGACTGAACGTTTACTAACGACTGACGGTG
TCCGTCAGTCGTTAGTAAACGTTCAAATGTTCTCGAATGACCGGACGGACCATTTCCCAC
TATCCGGCTCCCAGTTTCTTGGAAAGGTAGATCGAGCGCTTCGTGCTTGCGTTGAAAGTC
GGCTATTTCCAAAGCTTCTTAGAAGGCCCATTGTTGCTGAGCTCTTTGTCTGCTTGTTTC
CTTCACTTCTTAATTAGCCGGCAAATTACTTGGTTGGTTGTTTGTTTGGCAAACTTCCTG
GTCCCTTCCTATTATGAGGCGAATATGCCTTTATGATCCCTTTGTCCAATGCGCAACGCT
ATTGATGGTTGAGTTCGTGTGATTCTTGTGACGAGCTGCCCTTTTGTGTATATACCTTCT
GAGGTAGACACAATACCGCTTTGTATACTGCATTGTATCAACGGAGTTTATACGAGTAAT
TAGTTGACGGAGAATTTGCCGGGTTCCATTGTATACGCGTTTCAAAGGCCAGCAGTTACA
GANNNNNNNNNNNNNNNNATTGTCGCAGTGGCTACGAAGGAGCAGAAGGAGCAGACGGCC
GGGTTACCATATTTCGCTGATTATGTTCAGGTTACATTTCAAGAATGTGTTATCACTTAC
AAAGCCCTTCTTAATGATTATCTCGCTCTGACCAAACCCAGCATTTCTAAGACAAATAAT
AATAATTTCTAAGACTATAAGACCGTTTTTAGATACAACGACATCTTGTTTAAAGGCATT
AGATAATCTTGACATTCAAACAAAAGAATGAAACGCAATAATAATCTTCTTAGTTGTTTC
AAAATTAGACACTGAATCACACAGACAGTGGAAGAATCATGTGAATACAATATGAGAGGA
CCTACCTAAATGGACAAACTTAGAGAAGTTTTTAAAGACGAGATTTAGAAGCCTGGAAAC
GGTCGATACGAGTAAACAACCTGCAAGTGTTAAAATAAATATGCAAAATAAAAGTTCAAA
CCAAGTATTCAAAGCTAGAGCATTTTATTCCGCTGTTAATGTGAACCGCTCTGTGCTGTG
TGACGGGCCACATTACATATATTACTGCAGTCAATTCAAGAAGCAGCCAGTACT

>scaffold241699|size2130
GTCAAACGTGTGATCCTGTCAGTGGCTAAATGTCAAACGTGTGATCCTGTCAGTGGCTAA
ATGACCTGAAATATTTAATCTAGATTTTTTTAAAAATGTTAATTCGATTTCGAGATATAC
AAAATTGATATAACCACAATGGTTGCAATGGCGACCCGATATAATATGTCGAGATTGGTT
TTTTCCATTGTTTCACTCATTTGAGTACCTGCGCTAATGAATCTTATATGATACTAGCCT
TTTCTAACTAGCCTTTTCCCACAGCTTCATATGCACTTTAGCATACACCTTCCATATGGA
TTCTCTTGTTATAGACAAAATTGACCGCTTGCATTCCTTNATACTTGGTATATAGGGACC
AAAAAGCAACCTGTATTATAAAGATAAAAGTGCTATTTGTCAACTACTACCTAATGGATT
GGGATGAAACAAAGTTTTGGACTTTTTCAAAGTACTCATCTTTTTAAATAAGGGAGGTTT
CGGAGAAGGGACACAAGATTTAGGGAGGGAGGAAGGGAAGTAAGGGTATACTAATAAACC
CCACTAGCAGCCAAAAAGCGTTATGTGAAAACTAAAATGCTCTTTTTAAAAGTTAGTTAA
ATAGTTTGTCTGCTTAATAGGATGAAGCCCTATAACTGTGGTTTGGTCCCTTTAGCAGCC
AGAGGTGGGGGCCCATAGTATCTAAAAAATAATATAAAAAGTAAAGATTTGAAATTTCAT
TCTTTTCAAGTTGTCAAAACTAACTTGATGAGCTAAAGATTGTGTCTGTGAATGGTCTGG
TATCTATATTGTATAATTGCATATTGGCAAAACTATCTACCATTATCTATTAAGAAGCTT
TTCAGAAAAAGTCATGAATTAAGGACCAGAACCACCGCAGTAAAAACAGTGAATTCAGAC
TAATTTTGAATTCATCCACATCGCAGAGAGATTAACCTTTCATTTGTGGGACATTTCAAT
AAAATTTTGCTAATAATATAAACAAATTAAATAATAACNCAAAAAGATTATTCGCATATT
TAAAACGATTAACCTAAAATATTACATGCATACAGTAATGATAGTTTCACAATCATTATC
TATGGTGCGAAATGTTTTCACATCAGCTGTTAAATAGTGATTTAGTTTACTATATTTTTA
TTTTTGGTATTTCATAGTTTTTGTAGCAAGGAGTTTTGTTTGATAAATCTCTTAAGTAGT
GAGCGTAATGAATTTTGCAGGTAACGAGAATAGAAATTCCAGAGCGTTACAGAGGTGCCA
ACAATGCATACATAGCAGACATAGCCGTGCTTGTTCTGGAGAGAAGCTTCGTGCTCAGCA
GCTTCATACGACCAGTCTGCATTCGTTTGGATTCAGAGGACAACCTTAATGGGCAATTCG
GAAGGGTTTGTGTTATTTCCTGATTTAACATTACGAGTTCTAGGGACTTTCACAAAATTA
AAGCGAAATAAAGTATTAAACCAAGATATTTAGTAATTTGAGACAGCAATAATACAGAAA
AATGGTTGATTGtatttttcctaatatacttttgcacatagtaaataaaatttaaaccaa
cTTCAAGAAACAAACTGTTAATCTATTACCAATATTATGAAGATTGTGACTTTATTTGAA
ACAGATAATCTCTGGCTCGACAGCTGATTTTGAACATAATTTTTTTCAATAAATAAATTA
AACATTTTGATGGCGATGGTTAAAAAATTCCAAGGTCCCTACTTCAGAAAGTGTGTATTA
ATCAAAAAATCTAATCATGAAAACGATTCCAGATCTAGATTCATTGCGAAAAATCATATT
GGATTAGGTAATACAGAAATGTTTATAAAATGCTCCAATATCTTAAAGTTTGACAAATAA
CTAGTCAGGTCATAAGTTCGGTCACATAATAATACTATTAAATTTTACTAATTTCACCCA
GTGTCTGTTATTCAANNNTACGAAAGAGGTTCCACAAGGTTTTTGAGGACTGTTTTTTGA
TACACAACTGAATTCGTTTTTACACCTTCCTCACAAAATATACCTTAGTTAAGCCTAAAT
ATGAGACTCCCAGCTAAACGTGAGTGATGATGGAAAAAAGACTCGCTGGATACGCGGAAT
GTGACTGCTCGCTTTTTCACTGTTGTGGGC
