# Supplementary material for: The deep conservation of the Lepidoptera Z chromosome suggests a non-canonical origin of the W
Source: Nat Commun. 2017 Nov 14;8:1486. doi: 10.1038/s41467-017-01663-5 (PMC5684275; doi:10.1038/s41467-017-01663-5)
Supplement: Supplementary file 23 — Supplementary Data 20 [file 41467_2017_1663_MOESM23_ESM.txt]

### Supplementary Data 20:  R code used to detect in silico W-candidates. ###

## R code used to detect in silico W-candidates in C. ohridella. ##

#############
# Libraries #
#############

#UM1 = Male 1 (library#44575), UM2 = Male.pool*10 (library#44576), UF1 = Female 1 (library# 44577), UF2 = Female.pool*10 (library#44578)

#####################################
# Set parameter and input file here #
#####################################

mypath= #Absolute path to Supplementary Data
mySupp="SupplementaryData_3” #Name of Supplementary Data
minLen=1000 #Scaffold length cut-off (minimal value)

##############
# Do the job #
##############

#Detect W-candidates based on female and male coverages 
cov <- read.table(paste(mypath,'/',mySupp,sep=''), head=T)
colnames(cov) <- c("ScaffoldName","ScaffoldLength","UM1","UM2","UF1","UF2")

if(minLen!=0){cov<-subset(cov, ScaffoldLength>minLen)}
tabCohriU <- subset(cov, UF1>median(cov$UF1)/4 & UF1<median(cov$UF1) & UF2>median(cov$UF2)/4 & UF2<median(cov$UF2) & UM1<1.1 & UM2<1.1)

#Write table of W-candidates
write.table(tabCohriU,file=paste(mypath,'/Wlist_',mySupp,'_minL',minLen,sep=''),sep="\t",quote=F,col.names=colnames(cov),row.names=F)

----------------------------------------------------------------------------------------------------------------------------------

## R code used to detect in silico W-candidates in N. degeerella. ##

#############
# Libraries #
#############

#UF1 = Female 1 (library# 37850), UF2 = Female.pool*10 (library#37851), UM1 = Male 1 (library#37852), UM2 = Male 1 (library#37853), UM3 = Male.pool*9 (library#52195)

#####################################
# Set parameter and input file here #
#####################################

mypath= #Absolute path to Supplementary Data
mySupp="SupplementaryData_4” #Name of Supplementary Data
minLen=0 #Scaffold length cut-off (minimal value)

##############
# Do the job #
##############

#Detect W-candidates based on female and male coverages 
cov <- read.table(paste(mypath,'/',mySupp,sep=''), head=T)
colnames(cov) <- c("ScaffoldName","ScaffoldLength","UF1","UF2","UM1","UM2","UM3")

if(minLen!=0){cov<-subset(cov, ScaffoldLength>minLen)}
tabNdegU <- subset(cov, UF1>median(cov$UF1)/4 & UF1<median(cov$UF1) & UF2>median(cov$UF2)/4 & UF2<median(cov$UF2) & UM1<1.1 & UM2<1.1 & UM3<1.1)

#Write table of W-candidates
write.table(tabNdegU,file=paste(mypath,'/Wlist_',mySupp,'_minL',minLen,sep=''),sep="\t",quote=F,col.names=colnames(cov),row.names=F)

----------------------------------------------------------------------------------------------------------------------------------

## R code used to detect in silico W-candidates in T. sylvina. ##

#############
# Libraries #
#############

#UM1 = Male 1 (library#44579), UM2 = Male 2 (NCBI), UF1 = Female 1 (library#44580), UF1reseq = Female 1 resequenced (library#44580)

#####################################
# Set parameter and input file here #
#####################################

mypath= #Absolute path to Supplementary Data
mySupp="SupplementaryData_5” #Name of Supplementary Data
minLen=2000 #Scaffold length cut-off (minimal value)

##############
# Do the job #
##############

#Detect W-candidates based on female and male coverages 
cov <- read.table(paste(mypath,'/',mySupp,sep=''), head=T)
colnames(cov) <- c("ScaffoldName","ScaffoldLength","UM1","UF1","UM2","UF1reseq")

if(minLen!=0){cov<-subset(cov, ScaffoldLength>minLen)}
tabTsylU <- subset(cov, UF1>median(cov$UF1)/4 & UF1<median(cov$UF1) & UF1reseq>median(cov$UF1reseq)/4 & UF1reseq<median(cov$UF1reseq) & UM1==0 & UM2==0)

#Write table of W-candidates
write.table(tabTsylU,file=paste(mypath,'/Wlist_',mySupp,'_minL',minLen,sep=''),sep="\t",quote=F,col.names=colnames(cov),row.names=F) 


 
