# Supplementary material for: The deep conservation of the Lepidoptera Z chromosome suggests a non-canonical origin of the W
Source: Nat Commun. 2017 Nov 14;8:1486. doi: 10.1038/s41467-017-01663-5 (PMC5684275; doi:10.1038/s41467-017-01663-5)
Supplement: Supplementary file 24 — Supplementary Data 21 [file 41467_2017_1663_MOESM24_ESM.txt]

"Supplementary Data 21: Scaffold classification in T. sylvina, before adding the publicly available individual."	
						
ScaffoldName	ScaffoldSize	ScaffoldBestLoc	Log2FcovMcov	Class_beforeExtra	CovExtra		
scaffold100054	2325	11	0.171952682789295	autosome	3		
scaffold100060	2325	8	0.340075441597622	autosome	3.5		
scaffold10007	5217	8	-0.0695409332530771	autosome	4.5		
scaffold10014	5216	9	-0.286304185156641	autosome	4.9		
scaffold10019	5215	6	-0.137503523749935	autosome	4.6		
scaffold100255	2323	11	-0.263034405833794	autosome	6.6		
scaffold100390	2322	21	0.249027547839914	autosome	6.4		
scaffold10045	5212	15	0.216811389073148	autosome	3.3		
scaffold100489	2321	13	-0.0984037040609945	autosome	3		
scaffold100495	2321	11	-0.454031630894707	NA	3.8		
scaffold10053	5211	2	0	autosome	4.3		
scaffold100544	2321	25	0.137503523749935	autosome	3.9		
scaffold10066	5208	22	-0.184424571137427	autosome	5.2		
scaffold100672	2320	2	0.135655099357566	autosome	4.5		
scaffold1007	9569	20	-0.0588936890535686	autosome	5.4		
scaffold10072	5208	23	-0.137503523749935	autosome	5.7		
scaffold100726	2319	7	0.153805336079035	autosome	5.4		
scaffold10073	5207	23	-0.241008099503795	autosome	5.4		
scaffold100786	2318	8	-0.514573172829758	NA	4.6		
scaffold10084	6420	18	-0.121015400961366	autosome	5.2		
scaffold100937	3233	19	-0.15200309344505	autosome	4.3		
scaffold10097	5203	18	0	autosome	4.8		
scaffold100977	2317	23	-0.338416217675931	autosome	3.7		
scaffold10108	5201	23	-0.241008099503795	autosome	5.6		
scaffold10109	8312	15	0	autosome	5		
scaffold101160	2315	10	-0.263034405833794	autosome	4.9		
scaffold101260	2314	5	-0.137503523749935	autosome	4.9		
scaffold101364	2313	14	-0.463400520840243	NA	4.8		
scaffold101544	2311	26	0.46948528330122	autosome	3.1		
scaffold101587	2311	8	0.362570079384708	autosome	5.8		
scaffold10161	5190	8	-0.115477217419936	autosome	6.3		
scaffold10163	5190	3	-0.0755510330071767	autosome	4.7		
scaffold101633	2311	1	0.399930606888635	autosome	4.8		
scaffold10165	5190	25	0.084888897586513	autosome	5		
scaffold101671	2310	2	-0.488747185461853	NA	4.5		
scaffold10174	5189	9	-0.54432051622381	NA	4.7		
scaffold101787	2799	18	0.137503523749935	autosome	8.1		
scaffold101835	2308	4	0.149747119504682	autosome	3.5		
scaffold101836	2308	2	0.134301091711591	autosome	4.8		
scaffold101920	2308	24	0.254317188732685	autosome	5.3		
scaffold101923	6588	24	0.137503523749935	autosome	5.8		
scaffold10194	5184	19	-0.263034405833794	autosome	7.4		
scaffold10196	5184	17	-0.347923303420307	autosome	6.2		
scaffold101964	2307	1	-0.514573172829758	NA	5.3		
scaffold10198	5184	4	-0.241008099503795	autosome	4.6		
scaffold101994	2307	21	-0.0384741478146355	autosome	3.5		
scaffold102031	2306	10	-0.389042290745899	autosome	4.6		
scaffold102126	3923	16	0.533432200081074	autosome	4.3		
scaffold10222	5180	12	-0.226770861847022	autosome	5.8		
scaffold102423	2303	25	-0.314510623324879	autosome	4.6		
scaffold102537	2302	10	-0.514573172829758	NA	5.3		
scaffold102537	2302	10	-0.514573172829758	NA	5.3		
scaffold102595	3889	5	-0.263034405833794	autosome	5.9		
scaffold10260	5175	10	-0.184424571137427	autosome	3.8		
scaffold102617	2301	20	0.0861566437497146	autosome	3.1		
scaffold102692	2301	3	-0.263034405833794	autosome	6.4		
scaffold102723	2300	10	0.631612594019978	autosome	1.9		
scaffold10277	9107	8	0.57190634789571	autosome	4.6		
scaffold10306	5167	23	-0.197446064206217	autosome	3.5		
scaffold103082	2297	24	0.771375624952038	autosome	3.2		
scaffold103090	2297	5	-0.285402218862248	autosome	4		
scaffold103137	2984	21	0	autosome	5		
scaffold103156	2297	24	-0.0565835283663674	autosome	2.1		
scaffold103177	2296	19	-0.305626282558262	autosome	4		
scaffold103234	3000	16	0	autosome	5.9		
scaffold103261	2296	4	0.0588936890535686	autosome	3.5		
scaffold103310	2295	12	-0.529370174757839	NA	2		
scaffold1034	10848	9	0	autosome	4.2		
scaffold10356	5160	6	0.606988807051155	autosome	2.2		
scaffold1036	9503	19	0.0291463456595165	autosome	5		
scaffold103618	3806	11	-0.0995356735509144	autosome	4.7		
scaffold103684	2292	9	-0.603109847431416	NA	5.1		
scaffold10373	5157	22	-0.271804615461526	autosome	4.1		
scaffold103866	2290	15	0.0324214776923774	autosome	3.3		
scaffold103891	2290	9	-0.114171019919311	autosome	5.5		
scaffold103899	2290	20	-0.274622380109006	autosome	3.6		
scaffold103931	2290	25	-0.125530882083859	autosome	6.1		
scaffold104	15255	17	0.0144995696951152	autosome	4		
scaffold104072	2650	7	-0.423807708906576	autosome	7		
scaffold104141	2288	11	-0.115477217419936	autosome	3.6		
scaffold104188	2287	5	-0.321928094887362	autosome	3.6		
scaffold104217	2287	8	-0.14359085362885	autosome	5.2		
scaffold104295	2287	17	0.139403056665416	autosome	6.8		
scaffold104296	2287	6	0	autosome	5		
scaffold104303	2286	3	-0.579424317179726	NA	6		
scaffold10434	5146	14	0.355094958822562	autosome	4.1		
scaffold10439	5146	28	-0.263034405833794	autosome	6.5		
scaffold104405	2286	14	-0.0815298854965984	autosome	4.5		
scaffold104458	2285	15	-0.211504105193712	autosome	3.8		
scaffold10448	5144	18	0.199308808223407	autosome	3.5		
scaffold104508	2285	5	-0.241008099503795	autosome	5.3		
scaffold104559	2284	18	-0.137503523749935	autosome	6.4		
scaffold10458	5144	21	-0.241008099503795	autosome	5.6		
scaffold104604	2284	23	0.125530882083859	autosome	8.1		
scaffold104666	2283	22	-0.263034405833794	autosome	6.1		
scaffold1047	9473	22	-0.125530882083859	autosome	5.3		
scaffold104760	2282	25	0	autosome	4		
scaffold10486	6838	5	-0.498805856971442	NA	4.8		
scaffold1049	9471	9	0.160464672193246	autosome	4.5		
scaffold104900	4391	1	-0.666576266274808	sexchrom	5.5		
scaffold104914	2281	21	0.169925001442312	autosome	4.4		
scaffold104920	2281	11	0.415037499278844	autosome	3.9		
scaffold104934	2718	25	-0.308950240889152	autosome	4.2		
scaffold10499	5137	4	0.0740005814437768	autosome	3.4		
scaffold104996	2280	19	0.300866479359533	autosome	6.1		
scaffold105	59829	11	0.584962500721156	autosome	0		
scaffold105	59829	3	0.584962500721156	autosome	0		
scaffold105086	2279	23	-0.687212558969106	sexchrom	5.7		
scaffold105108	2574	11	0.0303736490435187	autosome	5		
scaffold105131	2279	4	-0.286304185156641	autosome	5.2		
scaffold105282	2278	25	0.070389327891398	autosome	3.6		
scaffold10541	5130	11	-0.263034405833794	autosome	5.6		
scaffold105426	2276	7	0.0763508861301148	autosome	5.1		
scaffold1056	9454	21	-0.0439433475875971	autosome	4.6		
scaffold10563	5442	3	-0.321928094887363	autosome	4.9		
scaffold105702	2274	5	0.0892673380970873	autosome	5.1		
scaffold10573	5123	4	-0.0144995696951151	autosome	4.8		
scaffold10578	5122	23	-0.166649869409451	autosome	5.3		
scaffold105822	2273	23	0.227805917522812	autosome	5.4		
scaffold105835	2677	4	-0.184424571137427	autosome	4		
scaffold10586	5121	20	-0.125530882083859	autosome	5.4		
scaffold10590	5121	25	0.321928094887362	autosome	3.4		
scaffold105982	2272	19	0	autosome	5.1		
scaffold106017	2553	21	0.681470481574503	autosome	4		
scaffold106052	3981	4	-0.125530882083859	autosome	4.5		
scaffold106135	2270	3	-0.0874628412503393	autosome	3		
scaffold10614	5117	26	0.079071570991199	autosome	5		
scaffold106159	2270	8	0.137503523749935	autosome	4.8		
scaffold106168	2270	13	0.0813001021018479	autosome	4.6		
scaffold106268	2269	7	-0.125530882083859	autosome	4.9		
scaffold106279	2269	18	-0.747233929620033	sexchrom	5.5		
scaffold10636	5112	11	0.757143476103837	autosome	4.4		
scaffold106498	2267	21	-0.28177096841538	autosome	2.5		
scaffold10652	6072	4	-0.125530882083859	autosome	6		
scaffold106533	4374	20	0.15200309344505	autosome	6		
scaffold106606	3392	17	0.273565073325964	autosome	4.5		
scaffold106633	2266	25	0	autosome	3.1		
scaffold10665	5109	1	-0.535331732996556	NA	4.1		
scaffold106708	2893	6	-0.137503523749935	autosome	5.3		
scaffold10673	5108	22	0.121990524378611	autosome	4.7		
scaffold106744	2265	11	-0.599912842187127	NA	3.6		
scaffold10678	5107	27	-0.241008099503795	autosome	6.3		
scaffold106806	2264	22	0.237039197300849	autosome	2.5		
scaffold106870	2264	6	0.137503523749935	autosome	4.2		
scaffold106910	6342	23	0.125530882083859	autosome	5.1		
scaffold1069294	2141	7	0.552541023028779	autosome	8.3		
scaffold1070	9415	12	-0.347923303420307	autosome	4.5		
scaffold107021	4611	23	0.0144995696951152	autosome	5.5		
scaffold107187	2261	10	-0.0671141958585371	autosome	4.1		
scaffold10724	5100	11	-0.347923303420307	autosome	4.6		
scaffold107296	3199	12	0.137503523749935	autosome	6.6		
scaffold107388	4633	5	0.527247002864869	autosome	4.8		
scaffold10740	6293	14	-0.0614005446641433	autosome	4.5		
scaffold107410	2259	1	-0.577308928177721	NA	3.7		
scaffold10743	5098	4	-0.347923303420307	autosome	4.8		
scaffold107559	2258	5	0.104336659814736	autosome	5.4		
scaffold107662	2257	16	0.0544477840223765	autosome	3.8		
scaffold107673	2257	27	-0.467778961350817	NA	4.4		
scaffold107700	2257	13	-0.137503523749935	autosome	3.4		
scaffold107706	2841	5	-0.0320612092322984	autosome	3		
scaffold107829	2256	5	0.222392421336448	autosome	5.3		
scaffold107847	2255	9	-0.454031630894707	NA	5.5		
scaffold107886	2255	4	-0.874469117916141	sexchrom	3.9		
scaffold107922	2255	10	0.0892673380970873	autosome	5.4		
scaffold107936	2516	28	0	autosome	5.7		
scaffold107957	4996	17	0.137503523749935	autosome	5		
scaffold1080	9388	28	-0.104697378666693	autosome	5.3		
scaffold108027	2254	14	-0.784271308944563	sexchrom	2.6		
scaffold108051	2254	1	-0.617752435838826	NA	3.4		
scaffold10816	11058	23	-0.15200309344505	autosome	4.5		
scaffold108201	2986	2	0	autosome	5.4		
scaffold108222	2252	20	-0.0853914912306447	autosome	6.9		
scaffold10833	5086	12	-0.0163018123291004	autosome	3.3		
scaffold108402	2251	1	-0.347923303420307	autosome	3.6		
scaffold10842	5085	3	-0.192645077942396	autosome	3.8		
scaffold108424	2250	4	-0.736965594166206	sexchrom	5.9		
scaffold108490	2250	19	0.174029399775049	autosome	3		
scaffold10851	5084	13	0.109229069754758	autosome	3.7		
scaffold108566	2249	2	-0.125530882083859	autosome	4.1		
scaffold1086	11056	13	-0.245756414401958	autosome	4.3		
scaffold108784	2247	26	-0.321928094887362	autosome	5.9		
scaffold108844	2247	19	-0.0313641709093353	autosome	4.5		
scaffold108922	2246	22	-0.355094958822562	autosome	5		
scaffold108940	2648	21	0.405256478486258	autosome	5.2		
scaffold10898	10708	10	0.137503523749935	autosome	4		
scaffold109037	3297	20	-0.454031630894707	NA	4.1		
scaffold10907	5077	16	-0.0607540310790961	autosome	3.9		
scaffold109183	2628	8	-0.266074860153845	autosome	3.2		
scaffold1092	9834	17	0.263034405833794	autosome	5.7		
scaffold109318	2243	5	-0.0660891904577725	autosome	3.2		
scaffold109331	3432	24	-0.0439433475875971	autosome	3.6		
scaffold109348	2243	23	-0.15200309344505	autosome	4		
scaffold10941	5071	9	-0.0453239905094901	autosome	4.2		
scaffold109515	2241	15	0.169925001442312	autosome	4.3		
scaffold109556	2241	4	-0.241008099503795	autosome	5.8		
scaffold1096	9351	8	0	autosome	5		
scaffold109662	2240	7	-0.12976787497033	autosome	3.4		
scaffold109697	2240	13	-0.105610187960599	autosome	3.2		
scaffold1097	10150	19	-0.0740005814437769	autosome	4.8		
scaffold109702	2240	13	0.234465253637023	autosome	6.1		
scaffold109787	2239	23	0.169925001442312	autosome	5.6		
scaffold109834	2239	23	0.15200309344505	autosome	4.2		
scaffold109849	3928	13	-0.0400774393753352	autosome	3.9		
scaffold109850	2238	15	-0.125530882083859	autosome	4.1		
scaffold109903	2238	1	-0.923378718397088	sexchrom	4.3		
scaffold109913	2238	25	-0.222392421336448	autosome	6		
scaffold109952	2237	18	-0.310340120612151	autosome	3.9		
scaffold109996	2237	17	-0.517058436219353	NA	5.1		
scaffold110023	2237	11	-0.321928094887362	autosome	4.2		
scaffold110037	2237	19	0.070389327891398	autosome	3.5		
scaffold110060	2236	23	-0.236440195822081	autosome	6.3		
scaffold110129	2236	13	0	autosome	4.5		
scaffold11029	5058	14	0.144389909335175	autosome	4.1		
scaffold110296	3303	18	0	autosome	3.7		
scaffold110325	2510	23	-0.263034405833794	autosome	5.2		
scaffold110361	2234	14	-0.125530882083859	autosome	6		
scaffold110361	2234	14	-0.125530882083859	autosome	6		
scaffold110394	2234	15	0.131244533278252	autosome	4.2		
scaffold110453	2864	9	0.168122758808327	autosome	3.8		
scaffold110472	2233	8	-0.125530882083859	autosome	6		
scaffold11049	5055	4	-0.497499659470817	NA	4.5		
scaffold110532	2233	7	0.667424660913129	autosome	2.9		
scaffold110588	2232	23	-0.156119201917282	autosome	4.8		
scaffold11060	5054	17	0.256339753259786	autosome	3.9		
scaffold11073	5053	14	-0.447458976971221	NA	6.9		
scaffold110735	2231	11	-0.137503523749935	autosome	3.7		
scaffold11079	5051	2	0.321928094887362	autosome	6.8		
scaffold110827	2539	28	0.286304185156641	autosome	3.6		
scaffold11084	5051	6	0.0439433475875972	autosome	5.4		
scaffold110881	3131	24	0	autosome	3.3		
scaffold11090	7113	15	0.352301743930881	autosome	5.7		
scaffold110989	2229	7	-0.289506617194985	autosome	3.7		
scaffold110996	2229	4	-0.485426827170242	NA	4.6		
scaffold111084	2228	24	0.0955776599822312	autosome	3.1		
scaffold111104	2228	23	0.0343515047907768	autosome	4.1		
scaffold11120	5046	20	-0.125530882083859	autosome	4.2		
scaffold11122	5046	17	-0.217591435072627	autosome	4		
scaffold111311	2226	19	0.0181473467102592	autosome	4		
scaffold11138	5044	10	-0.115477217419936	autosome	4.8		
scaffold111394	2226	23	-0.27237227041313	autosome	3.1		
scaffold111410	2226	22	-0.442943495848728	NA	9.1		
scaffold111436	2225	11	0.409644240508625	autosome	5.7		
scaffold111484	2225	25	-0.514573172829758	NA	2.8		
scaffold11163	5041	3	0.0607540310790959	autosome	4.5		
scaffold11166	5040	4	-0.0297473433940522	autosome	4.7		
scaffold11176	5038	27	0.206450877467427	autosome	4.6		
scaffold111806	2222	10	0.222392421336448	autosome	4.5		
scaffold112291	2676	17	0.310929095938105	autosome	4		
scaffold11230	5030	5	-0.155650870460194	autosome	4.1		
scaffold1124	9292	3	-0.125530882083859	autosome	5		
scaffold1125	9285	11	-0.125530882083859	autosome	6.6		
scaffold11252	5026	8	0.137503523749935	autosome	5.6		
scaffold112575	2216	21	-0.0740005814437769	autosome	4.2		
scaffold11259	9802	9	0	autosome	4.3		
scaffold112593	2216	21	-0.12417941122073	autosome	4.3		
scaffold11263	5025	11	-0.321928094887362	autosome	6.9		
scaffold11265	5025	3	0	autosome	5		
scaffold11266	5024	28	0.317190175880699	autosome	4.6		
scaffold112691	2215	7	-0.0280143761695968	autosome	3.6		
scaffold112725	2215	1	0.106915203916512	autosome	4.4		
scaffold112763	2215	25	0.226770861847022	autosome	6.2		
scaffold112831	2214	6	0.367208974188229	autosome	4.2		
scaffold112849	2214	18	-0.241008099503795	autosome	6		
scaffold11285	10340	9	-0.15200309344505	autosome	5.2		
scaffold112889	2214	15	-0.266514974568756	autosome	4.1		
scaffold112895	2214	8	-0.347923303420307	autosome	2.8		
scaffold11290	5021	4	-0.115477217419936	autosome	6.4		
scaffold11290	5021	4	-0.115477217419936	autosome	6.4		
scaffold11294	5021	4	0.289506617194985	autosome	4		
scaffold112973	2213	11	0	autosome	6.6		
scaffold11298	5020	21	0.121561979880914	autosome	4.2		
scaffold113117	2212	23	0.115477217419936	autosome	2.9		
scaffold113180	2211	22	0.631612594019978	autosome	4.3		
scaffold113229	2211	26	-0.601450623509725	NA	5.8		
scaffold11328	5015	12	-0.0439433475875971	autosome	5.3		
scaffold113343	2210	9	-0.226770861847022	autosome	4.4		
scaffold113349	2591	22	0	autosome	4.1		
scaffold11338	5014	22	0.0144995696951152	autosome	5.5		
scaffold113430	2209	28	-0.317740297923929	autosome	2.7		
scaffold113483	2209	16	-0.832543254148437	sexchrom	4.2		
scaffold11350	8302	11	-0.263034405833794	autosome	4.6		
scaffold113533	2209	22	0.62148837674627	autosome	4.2		
scaffold11354	7014	18	-0.0740005814437769	autosome	5.2		
scaffold113550	2581	13	0.346450414021431	autosome	4.2		
scaffold113592	2208	22	-0.125530882083859	autosome	4.5		
scaffold11365	5011	10	-0.574694165267329	NA	5.4		
scaffold113791	2207	26	-0.298341274569746	autosome	4.6		
scaffold113795	2207	21	0.0874628412503394	autosome	5.5		
scaffold113807	3483	15	0.263034405833794	autosome	3.7		
scaffold113827	2206	17	0.167109985835258	autosome	2		
scaffold113907	2206	4	-0.338416217675931	autosome	5.4		
scaffold11400	5007	27	0.115477217419936	autosome	8.9		
scaffold11407	5006	9	-0.68251781014383	sexchrom	5		
scaffold114183	2487	13	-0.0892673380970872	autosome	4.3		
scaffold114234	2844	9	-0.125530882083859	autosome	3.7		
scaffold114333	2202	23	-0.352301743930881	autosome	5.3		
scaffold114350	2202	3	0	autosome	2.9		
scaffold114381	2202	4	-0.25938662881865	autosome	5.8		
scaffold114469	2201	1	-0.767022828022386	sexchrom	5		
scaffold11458	4999	22	0	autosome	5.6		
scaffold114597	2200	25	-0.192645077942396	autosome	3.9		
scaffold11461	4998	22	-0.137503523749935	autosome	5.4		
scaffold114656	2200	17	0.439532061199592	autosome	2.4		
scaffold11469	4997	4	-0.15200309344505	autosome	3.9		
scaffold114701	2199	5	0.0747677684019721	autosome	2.5		
scaffold11484	4996	5	-0.103093492964103	autosome	4.7		
scaffold1149	9245	5	-0.0931094043914815	autosome	4.6		
scaffold114969	2197	20	0.181606806489948	autosome	5.6		
scaffold11505	4992	25	-0.234465253637023	autosome	5.6		
scaffold115123	2196	4	-0.0210616155278297	autosome	3.5		
scaffold115139	2196	26	-0.0951572330403401	autosome	7		
scaffold11515	4991	14	0.239670412768283	autosome	5.2		
scaffold11519	4990	28	-0.0439433475875971	autosome	3.1		
scaffold115228	2195	10	-0.441509710640035	NA	5.2		
scaffold1153	9239	21	0	autosome	4.4		
scaffold115319	2194	11	-0.237039197300849	autosome	4.6		
scaffold1154105	1579	26	0.594007640324163	autosome	2.3		
scaffold11542	4988	12	0	autosome	5.7		
scaffold11544	4988	13	0.199937570508752	autosome	4.1		
scaffold115452	2193	15	0.137503523749935	autosome	5.3		
scaffold115499	2193	11	0.195550809117807	autosome	4.1		
scaffold115536	2193	13	0.0806184602082846	autosome	4.4		
scaffold115566	2192	6	-0.321928094887362	autosome	4.6		
scaffold115583	2192	19	-0.119581615752673	autosome	4.4		
scaffold1156	9485	23	0.389042290745899	autosome	4.6		
scaffold11560	4985	18	0.333737397176996	autosome	4.5		
scaffold115694	3311	22	0.158697746019058	autosome	3.9		
scaffold115714	2191	28	-0.125530882083859	autosome	4.8		
scaffold1158	9230	3	-0.125530882083859	autosome	4.8		
scaffold115809	2191	8	0.138976413148811	autosome	4.3		
scaffold115838	3246	11	0.0439433475875972	autosome	3.7		
scaffold11586	4981	4	-0.120294233717712	autosome	5.8		
scaffold115866	2190	6	-0.168122758808327	autosome	4.4		
scaffold115871	2190	3	-0.174029399775049	autosome	3.9		
scaffold11588	10551	9	-0.115477217419936	autosome	5.3		
scaffold116	15617	22	0.0297473433940522	autosome	4.5		
scaffold116028	2189	26	0.495957494662411	autosome	4.5		
scaffold11603	4979	6	0.0467942114789412	autosome	5.6		
scaffold11607	4978	3	0.200912693925997	autosome	4.3		
scaffold11615	4977	23	-0.0740005814437769	autosome	4.6		
scaffold11623	4976	10	0.0339473319233375	autosome	4.5		
scaffold116305	2187	3	-0.367731784500487	autosome	7.6		
scaffold116319	2187	8	-0.0439433475875971	autosome	4.9		
scaffold116390	2387	23	-0.407657968913246	autosome	6		
scaffold116395	2186	10	-0.321928094887362	autosome	5.5		
scaffold116494	2185	24	-0.437405312307298	NA	3		
scaffold116524	2185	23	-0.188072348152572	autosome	2.7		
scaffold116558	2185	1	-0.70781924850669	sexchrom	5.3		
scaffold11663	4970	12	-0.181446871337532	autosome	4.3		
scaffold116730	2183	10	0.459431618637297	autosome	2.7		
scaffold116760	2183	24	-0.212303603712864	autosome	4.6		
scaffold11679	4967	5	-0.206450877467426	autosome	6.1		
scaffold116878	2182	20	-0.0874628412503393	autosome	4.1		
scaffold116882	2802	17	0.289506617194985	autosome	4.2		
scaffold116997	2181	18	-0.0788554207112397	autosome	5.4		
scaffold1172	11395	14	0.577766999316952	autosome	3.1		
scaffold117272	2179	14	0.225881407416328	autosome	2.8		
scaffold117306	2179	5	0.388270589716058	autosome	4.9		
scaffold117332	2179	20	-0.14359085362885	autosome	4.5		
scaffold1174	9218	9	-0.0144995696951151	autosome	4.9		
scaffold117416	2178	23	-0.273565073325963	autosome	3.6		
scaffold117436	2178	22	0.175086706558091	autosome	4.8		
scaffold11748	4957	5	0	autosome	5.1		
scaffold117501	2177	4	-0.415037499278844	autosome	3.8		
scaffold117529	2177	5	-0.222392421336448	autosome	6.5		
scaffold117547	2177	4	-0.136061549576029	autosome	5.4		
scaffold117839	2174	6	0.146841388329271	autosome	5.7		
scaffold117854	2174	3	-0.125530882083859	autosome	5.7		
scaffold117895	2813	4	0.176156955153827	autosome	4.2		
scaffold117901	2174	28	-0.0213736507925669	autosome	3.3		
scaffold117905	2174	12	-0.761213140412883	sexchrom	5		
scaffold11796	5483	15	0.0291463456595165	autosome	5.3		
scaffold118030	2173	25	0.0660891904577724	autosome	2.9		
scaffold11809	4949	15	-0.120294233717712	autosome	5.2		
scaffold118146	4184	10	0.241008099503795	autosome	4.1		
scaffold11815	4948	6	0.125530882083859	autosome	4.6		
scaffold118225	2171	23	0.067114195858537	autosome	3.9		
scaffold11825	4947	21	-0.180572245641821	autosome	4.7		
scaffold118339	2171	19	0	autosome	6.8		
scaffold118430	2170	13	0.254572827085598	autosome	4.6		
scaffold118488	2169	4	0.389042290745899	autosome	3.9		
scaffold1185	9201	23	-0.137503523749935	autosome	4.9		
scaffold1185	9201	23	-0.137503523749935	autosome	4.9		
scaffold118548	2169	18	-0.497499659470817	NA	4.3		
scaffold118744	2167	3	-0.425305834732671	NA	3.9		
scaffold118784	2167	4	-0.246639967583125	autosome	3.8		
scaffold11880	4940	4	-0.415037499278844	autosome	5.7		
scaffold118889	2166	1	-1.21759143507263	sexchrom	3.4		
scaffold1189	9194	5	0.137503523749935	autosome	5.1		
scaffold118926	2166	24	-0.514573172829758	NA	4.7		
scaffold11894	4939	5	-0.399095955409822	autosome	5		
scaffold118973	2166	13	-0.0204641025597156	autosome	4.1		
scaffold119026	4245	12	0.109624491174498	autosome	3.9		
scaffold119056	4016	16	-0.125530882083859	autosome	5.7		
scaffold11915	4936	1	0.862496476250065	autosome	6.5		
scaffold11918	4936	3	-0.263034405833794	autosome	2.9		
scaffold11920	4936	13	-0.0144995696951151	autosome	4.7		
scaffold119279	2164	23	-0.181446871337532	autosome	4		
scaffold119303	2163	3	-0.115477217419936	autosome	2.9		
scaffold119339	3890	4	-0.502500340529183	NA	5.7		
scaffold11936	4934	25	0	autosome	4.9		
scaffold119364	3208	15	0.181446871337532	autosome	5.2		
scaffold119404	2163	22	0.137503523749935	autosome	4.3		
scaffold1195	11103	9	0.305626282558262	autosome	3.7		
scaffold119519	2162	2	0.270089163367744	autosome	3.3		
scaffold11953	4932	28	0.367731784500487	autosome	6.1		
scaffold11955	4932	15	-0.200912693925997	autosome	4.9		
scaffold1196	9180	28	0.0351894284623002	autosome	4.2		
scaffold119610	2504	18	0.57190634789571	autosome	6.5		
scaffold119611	2161	11	-0.147557188413858	autosome	3.3		
scaffold119627	2619	21	-0.347923303420307	autosome	4.8		
scaffold11968	4930	4	-0.125530882083859	autosome	6.7		
scaffold11973	4930	9	-0.241008099503795	autosome	4.6		
scaffold119869	2159	1	-0.330645311988472	autosome	5.2		
scaffold11989	4928	10	-0.184424571137427	autosome	5		
scaffold119901	2159	19	-0.321928094887363	autosome	3.1		
scaffold119944	2159	24	-0.155278225477911	autosome	6.4		
scaffold119987	2158	19	-0.153623189113212	autosome	3.6		
scaffold12000	6163	27	-0.137503523749935	autosome	4.3		
scaffold120300	2156	8	0.0588936890535686	autosome	5.4		
scaffold120305	2156	5	0.135351852894886	autosome	3.4		
scaffold120339	2430	19	-0.0573331750659516	autosome	4.7		
scaffold120365	3930	6	0	autosome	6.5		
scaffold12073	4917	4	0.1426043954428	autosome	3.7		
scaffold120784	2152	23	0.27237227041313	autosome	6.2		
scaffold1208	9156	12	-0.137503523749935	autosome	5.2		
scaffold120913	2151	25	0.106915203916512	autosome	3.2		
scaffold120929	2151	11	-0.161463422694116	autosome	3.7		
scaffold12100	4914	4	-0.241008099503795	autosome	4.1		
scaffold121004	2150	16	-0.533432200081074	NA	4.7		
scaffold121008	2980	23	0.321928094887362	autosome	3.3		
scaffold121013	2403	12	-0.0168738185643961	autosome	4.3		
scaffold121048	2150	14	0.109229069754758	autosome	5.5		
scaffold121065	2150	20	0	autosome	4.2		
scaffold12120	4910	1	-0.827163403137784	sexchrom	4.7		
scaffold121237	3019	24	0.308122295362332	autosome	3.5		
scaffold12161	8998	18	-0.257797757467647	autosome	4.6		
scaffold121834	2144	10	-0.15200309344505	autosome	5.6		
scaffold121867	2144	22	-0.137503523749935	autosome	6.8		
scaffold12193	4902	27	0.0788554207112395	autosome	4.4		
scaffold121961	2143	6	-0.494109070270043	NA	4.9		
scaffold121975	2143	5	-0.0356239097307212	autosome	3.5		
scaffold122	30474	21	0	autosome	4.2		
scaffold12203	4901	4	-0.137503523749935	autosome	5.9		
scaffold122087	2142	4	0	autosome	5.3		
scaffold12227	5663	9	-0.347923303420307	autosome	4.9		
scaffold122410	2140	1	-1	sexchrom	4.4		
scaffold122462	2140	4	-0.137503523749935	autosome	5.7		
scaffold12250	6042	24	0	autosome	3.7		
scaffold122545	3820	18	-0.0921182019884314	autosome	5		
scaffold122610	2138	28	0.37851162325373	autosome	7.1		
scaffold122629	2138	20	0.0581029545635682	autosome	4.2		
scaffold12263	4894	20	0.0306967972229164	autosome	6.1		
scaffold122634	2138	13	-0.106915203916512	autosome	4.5		
scaffold122669	2138	8	0.0892673380970873	autosome	3.4		
scaffold122739	2137	10	-0.3040061868901	autosome	4.5		
scaffold122796	2137	4	0.467778961350817	autosome	4.3		
scaffold122828	2137	23	-0.125530882083859	autosome	4.5		
scaffold122870	2790	11	0.467778961350817	autosome	4.1		
scaffold122875	2136	13	-0.649502752915867	sexchrom	1.9		
scaffold122937	2136	4	-0.234465253637023	autosome	4.4		
scaffold12298	4889	11	-0.289506617194985	autosome	5.1		
scaffold1230	9124	4	-0.415037499278844	autosome	5.2		
scaffold123071	2135	5	-0.241008099503795	autosome	4.6		
scaffold12323	8812	23	-0.241008099503795	autosome	5.1		
scaffold123352	2133	24	-0.211504105193712	autosome	4.4		
scaffold123359	3648	15	0.717066036728501	autosome	4.6		
scaffold123386	2133	12	-0.168122758808327	autosome	4.4		
scaffold12350	5134	5	-0.423807708906576	autosome	3.6		
scaffold123521	2132	20	-0.137503523749935	autosome	5.5		
scaffold12357	5455	3	0.137503523749935	autosome	5.8		
scaffold123626	2131	19	0.168122758808327	autosome	4.3		
scaffold123638	5073	16	0.241008099503795	autosome	5.2		
scaffold123749	2130	22	-0.431157164642121	NA	4.7		
scaffold123774	2337	4	-0.20163386116965	autosome	5.4		
scaffold1239266	1606	8	0.467778961350817	autosome	2.8		
scaffold123934	2128	21	-0.485426827170242	NA	4.5		
scaffold123980	2593	6	0.533432200081074	autosome	3.7		
scaffold12401	6448	6	0.257797757467647	autosome	4		
scaffold124092	2127	15	-0.130396637255675	autosome	4.5		
scaffold12410	4875	23	0.19033121210415	autosome	4.5		
scaffold12414	7129	8	0.0921182019884314	autosome	3.7		
scaffold1242	9107	3	0.0144995696951152	autosome	3.8		
scaffold124242	2126	3	-0.211504105193712	autosome	4.8		
scaffold124253	2126	19	-0.266280065337448	autosome	2.9		
scaffold124308	2126	9	0.65422516315827	autosome	4.4		
scaffold12432	4872	23	0.741931847059556	autosome	4.5		
scaffold124329	2126	6	0.166649869409451	autosome	4.3		
scaffold124339	2126	19	-0.399095955409822	autosome	4.9		
scaffold124383	2125	9	0.57705730263581	autosome	4.8		
scaffold124398	2125	12	-0.406320282177735	autosome	4.5		
scaffold12454	4869	9	-0.415037499278844	autosome	3.9		
scaffold124566	2124	1	-1.02424754624668	sexchrom	5.9		
scaffold124643	3128	20	-0.115477217419936	autosome	4.5		
scaffold12467	4867	18	0.375509135092206	autosome	4.3		
scaffold124695	2123	5	-0.480625840906421	NA	4.3		
scaffold12478	4866	28	-0.29218075149331	autosome	5.3		
scaffold12482	4865	12	0	autosome	4.6		
scaffold124875	2122	8	0	autosome	6.4		
scaffold124889	2122	6	0	autosome	3.3		
scaffold12496	4863	27	-0.15200309344505	autosome	5		
scaffold124989	2121	25	0.485426827170242	autosome	3.6		
scaffold12507	4862	4	0.171952682789295	autosome	4.8		
scaffold125091	2120	19	0.423807708906576	autosome	3.8		
scaffold12519	4860	25	-0.111645355828909	autosome	3.6		
scaffold125287	2119	16	0.175571564583454	autosome	4.3		
scaffold125303	2119	11	-0.497499659470817	NA	3		
scaffold125308	2119	3	0.137503523749935	autosome	5.6		
scaffold125311	2119	7	0.440572591385981	autosome	7		
scaffold125319	2119	22	0.273565073325964	autosome	5.1		
scaffold125333	2118	19	0.0196288067489326	autosome	5.2		
scaffold12539	4859	5	-0.0620609681322516	autosome	5.5		
scaffold12549	5274	22	-0.306977753421391	autosome	4.7		
scaffold125496	2117	24	0.25964381663302	autosome	2.7		
scaffold125508	2117	14	-0.459431618637297	NA	3.7		
scaffold12554	4857	13	0.069540933253077	autosome	3.6		
scaffold125592	2444	25	-0.554588851677637	NA	4.5		
scaffold125672	3346	16	-0.389042290745899	autosome	6.7		
scaffold125773	2115	4	-0.125530882083859	autosome	5.4		
scaffold125850	2114	7	-0.213403638109193	autosome	4.7		
scaffold12594	4852	13	0	autosome	5.3		
scaffold126136	2112	4	-0.219009781941796	autosome	5.8		
scaffold12615	4850	21	0.0310268956206246	autosome	4.4		
scaffold126171	2112	20	0.330645311988472	autosome	3.5		
scaffold126172	3470	1	-1	sexchrom	5.3		
scaffold126178	2112	15	-0.15200309344505	autosome	5.4		
scaffold126187	2112	21	0.15754127698648	autosome	6.5		
scaffold126309	2111	13	0.273565073325964	autosome	4.7		
scaffold12640	4847	13	-0.0892673380970872	autosome	6.2		
scaffold126478	2110	23	-0.720845928802929	sexchrom	3.5		
scaffold12650	6330	10	-0.222392421336448	autosome	6.1		
scaffold126526	2110	11	0	autosome	6.4		
scaffold126557	2110	20	0	autosome	6.9		
scaffold126805	2108	22	0.415037499278844	autosome	3.8		
scaffold127148	2105	19	0.227410496103073	autosome	5.3		
scaffold127156	2105	16	0.321928094887362	autosome	5.1		
scaffold127239	3508	5	-0.431157164642121	NA	3.7		
scaffold127242	2105	11	0.0300572338561796	autosome	4.4		
scaffold127246	2105	26	0.321928094887362	autosome	3.7		
scaffold12729	4836	3	-0.131244533278253	autosome	3.1		
scaffold127300	2536	24	-0.189477798863713	autosome	3.7		
scaffold127315	2104	9	-0.3040061868901	autosome	6.1		
scaffold1274	10326	10	0.0144995696951152	autosome	3.8		
scaffold12743	4834	13	-0.665580960929441	sexchrom	4.3		
scaffold127461	2103	5	0.242200902416628	autosome	4.9		
scaffold12751	4832	19	0.082462160191973	autosome	4.6		
scaffold12752	4832	11	-0.371968777386958	autosome	4.1		
scaffold127578	2103	17	-0.395928676331139	autosome	4.4		
scaffold12759	6412	12	0	autosome	5.3		
scaffold127678	2102	8	0.494109070270043	autosome	4		
scaffold127721	2102	10	-0.285908872086381	autosome	4.1		
scaffold12781	4828	17	-0.125530882083859	autosome	4		
scaffold127879	2507	23	-0.131244533278253	autosome	2.5		
scaffold127978	2100	23	0	autosome	5		
scaffold12803	4825	15	-0.104697378666693	autosome	4.6		
scaffold128034	2099	18	-0.398549376490275	autosome	4.8		
scaffold1281	10023	26	0	autosome	4.3		
scaffold12813	6797	7	0.321928094887362	autosome	4.6		
scaffold128139	2099	2	-0.125530882083859	autosome	4		
scaffold12815	4824	11	-0.19033121210415	autosome	3.5		
scaffold128195	2098	26	-0.310340120612151	autosome	3.5		
scaffold128215	2098	15	0	autosome	4.1		
scaffold12825	4822	8	-0.0588936890535686	autosome	4.5		
scaffold128427	2097	5	-0.263034405833794	autosome	6.3		
scaffold128432	4377	22	-0.125530882083859	autosome	4.2		
scaffold12846	4819	16	-0.15200309344505	autosome	3.7		
scaffold128549	2096	9	0.0740005814437768	autosome	6.2		
scaffold12874	5867	3	-0.125530882083859	autosome	5		
scaffold128860	2093	18	0	autosome	4.7		
scaffold128904	2093	16	0.122856747785534	autosome	3.4		
scaffold12895	4814	8	-0.179323699444562	autosome	3.6		
scaffold129014	2092	10	-0.257797757467647	autosome	2.9		
scaffold12905	4813	5	0	autosome	4.7		
scaffold1291	9299	23	-0.241008099503795	autosome	5.1		
scaffold129104	2092	7	-0.241008099503795	autosome	7.5		
scaffold12913	4812	15	0.0300572338561796	autosome	3.4		
scaffold12914	4812	6	0.689659879387849	autosome	4.1		
scaffold129178	2091	4	-0.494109070270043	NA	3.6		
scaffold129194	2240	12	-0.338416217675931	autosome	5.3		
scaffold129214	2091	25	-0.246914740470517	autosome	3.9		
scaffold129239	2091	5	0.0780025120012732	autosome	2.8		
scaffold129246	2091	15	-0.758991900496205	sexchrom	5.8		
scaffold129304	2474	27	-0.0246620542342692	autosome	2.1		
scaffold1294	9054	11	0.0892673380970873	autosome	4.8		
scaffold129440	2090	5	0.276840205358824	autosome	4.2		
scaffold129466	2089	16	-0.846194663920965	sexchrom	6.9		
scaffold129508	2089	1	-0.689070904061895	sexchrom	3.7		
scaffold12952	4807	8	0	autosome	4.7		
scaffold129531	2089	26	-0.0220263063299989	autosome	2.3		
scaffold12962	5134	25	0.244418727666447	autosome	4.9		
scaffold129854	2087	21	-0.070389327891398	autosome	4.4		
scaffold129872	2087	23	0.306977753421391	autosome	4.2		
scaffold129876	4326	15	0.3040061868901	autosome	4.5		
scaffold129997	2086	1	-1.15200309344505	sexchrom	4.4		
scaffold129999	2086	20	0.215728691055437	autosome	3.7		
scaffold13018	4801	4	-0.369233809665719	autosome	4.2		
scaffold130182	2085	15	-0.0788554207112397	autosome	5.7		
scaffold130265	2084	11	0.383328639551506	autosome	3.2		
scaffold130323	2395	9	0.338416217675931	autosome	4.4		
scaffold13034	4799	16	0.362570079384708	autosome	3.4		
scaffold13036	8562	22	-0.37851162325373	autosome	4		
scaffold130396	2622	8	0.263034405833794	autosome	4.2		
scaffold130466	4252	5	0	autosome	5		
scaffold13060	4796	28	0	autosome	5.4		
scaffold130673	2081	11	0.38941169160335	autosome	4.5		
scaffold13079	4793	7	0.234465253637023	autosome	5		
scaffold13086	4793	2	0.535331732996556	autosome	4.7		
scaffold130898	2080	1	-0.781359713524659	sexchrom	4		
scaffold13105	4790	11	-0.0465425859370302	autosome	2.5		
scaffold131120	2078	27	0.0285691521967709	autosome	1.8		
scaffold131140	2078	22	0.125530882083859	autosome	4.5		
scaffold13117	4789	17	0.321928094887362	autosome	5		
scaffold13121	4789	4	-0.342105976824993	autosome	3.8		
scaffold131307	2077	23	-0.480625840906421	NA	4.7		
scaffold13132	4788	1	-0.514573172829758	NA	4.2		
scaffold13136	4788	4	-0.115477217419936	autosome	5.6		
scaffold131394	2495	5	-0.105794664022597	autosome	4.5		
scaffold131419	2076	8	0.235628248493142	autosome	3.1		
scaffold131540	2075	7	-0.477578965347557	NA	6		
scaffold131580	2075	21	-0.305626282558262	autosome	4.1		
scaffold13164	4784	25	0.0164881227885691	autosome	4.6		
scaffold131669	2075	3	-0.321928094887362	autosome	6.3		
scaffold131784	2074	26	-0.273018494406416	autosome	3.7		
scaffold131815	2074	12	-0.120294233717712	autosome	5.1		
scaffold131853	2073	16	-0.19854567938208	autosome	2.6		
scaffold13194	4781	20	-0.355094958822562	autosome	4.3		
scaffold13197	6315	9	-0.0297473433940522	autosome	4.9		
scaffold132106	2072	6	0.0679040645018035	autosome	3.7		
scaffold132157	3031	12	-0.337869638756384	autosome	5.5		
scaffold13217	6094	9	0	autosome	4.7		
scaffold13221	4776	3	0.306977753421391	autosome	7.5		
scaffold13228	4776	9	-0.388565287917653	autosome	2.8		
scaffold132300	2319	23	-0.241008099503795	autosome	6.6		
scaffold13231	4775	10	-0.37851162325373	autosome	5.3		
scaffold132318	2070	22	0.0780025120012732	autosome	3.9		
scaffold13232	4775	17	0.263034405833794	autosome	4.4		
scaffold132323	2070	22	0.190521906049426	autosome	5.2		
scaffold13235	4775	15	-0.156969346338399	autosome	4.7		
scaffold132663	2068	27	-0.263034405833794	autosome	5.3		
scaffold1327	9003	4	-0.137503523749935	autosome	5.8		
scaffold132729	2482	6	1.04890960048095	autosome	2.4		
scaffold13274	4771	22	-0.68251781014383	sexchrom	3.1		
scaffold132743	2715	13	-0.395928676331139	autosome	4.2		
scaffold132752	2067	22	-0.0210616155278297	autosome	3.4		
scaffold132815	2067	2	-0.0896372124846765	autosome	4.2		
scaffold132874	2066	16	0.222392421336448	autosome	4.7		
scaffold132893	2830	13	-0.321928094887362	autosome	3.8		
scaffold1329	9003	7	-0.201633861169651	autosome	3.1		
scaffold13290	4769	8	-0.321928094887362	autosome	4.8		
scaffold13290	4769	8	-0.321928094887362	autosome	4.8		
scaffold13300	5082	10	-0.241008099503795	autosome	4.8		
scaffold133256	2064	7	-0.0943273825481531	autosome	3.7		
scaffold13329	6044	20	-0.166649869409451	autosome	6.3		
scaffold13335	4764	10	0.125530882083859	autosome	5.3		
scaffold133378	3936	23	0.067114195858537	autosome	3.2		
scaffold133384	2063	24	-0.0412226627265128	autosome	4.1		
scaffold13345	4763	22	-0.371968777386958	autosome	5.2		
scaffold133511	2604	7	0.31194400631474	autosome	2.7		
scaffold133612	2061	26	-0.3040061868901	autosome	2.6		
scaffold133629	2307	5	-0.241008099503795	autosome	5.4		
scaffold133662	2061	11	-0.355094958822562	autosome	5.8		
scaffold13374	4759	12	-0.263034405833794	autosome	4.5		
scaffold13375	4759	9	0	autosome	4.6		
scaffold134192	2057	10	0.0981803939389033	autosome	3.1		
scaffold134205	2057	3	-0.0763508861301149	autosome	5.2		
scaffold134221	2057	18	-0.46394709975979	NA	4.7		
scaffold134256	2057	15	0.242200902416628	autosome	6.8		
scaffold134344	2056	3	-0.252766070379967	autosome	4		
scaffold134449	2056	23	0.472068444315223	autosome	4.9		
scaffold13458	5258	25	0	autosome	5.3		
scaffold134598	2055	2	-0.321928094887363	autosome	6.1		
scaffold13462	4749	18	-0.241008099503795	autosome	5.2		
scaffold13463	4749	5	-0.15200309344505	autosome	4.7		
scaffold134674	2054	23	0.239465934695389	autosome	3		
scaffold134702	2054	17	-0.036525876025114	autosome	3.9		
scaffold134708	2054	5	-0.0671141958585371	autosome	4.1		
scaffold13473	7604	28	-0.15200309344505	autosome	4.4		
scaffold134936	2052	13	-0.313660478903762	autosome	3.1		
scaffold135	14652	9	0.0740005814437768	autosome	4.8		
scaffold135189	2051	28	0.488747185461853	autosome	3.4		
scaffold135208	2594	21	0.263034405833794	autosome	4.9		
scaffold13537	4741	19	0.0747677684019721	autosome	4.1		
scaffold135383	2049	21	0.898716664162818	autosome	3.5		
scaffold135495	2763	3	0.239465934695389	autosome	4.5		
scaffold135520	2048	8	0.0620609681322517	autosome	6.6		
scaffold135570	2048	11	0.29373120305671	autosome	4.2		
scaffold135590	2771	4	-0.37851162325373	autosome	6		
scaffold135672	2348	6	-0.139162747671625	autosome	3.8		
scaffold1357	8955	8	0.527247002864869	autosome	2.2		
scaffold135702	2047	6	-0.263034405833794	autosome	6.3		
scaffold135736	2047	19	-0.337034987277571	autosome	3.4		
scaffold135864	2046	25	0.225292311842243	autosome	2.9		
scaffold135956	2046	11	-0.306977753421391	autosome	2.8		
scaffold13603	4735	3	-0.0448542357842604	autosome	5.8		
scaffold136037	2045	11	0.459431618637297	autosome	3.3		
scaffold136111	2045	1	-0.785875194647153	sexchrom	3.9		
scaffold136156	2044	24	-0.199308808223407	autosome	5.3		
scaffold136189	2044	10	-0.514573172829758	NA	3.1		
scaffold13625	5755	9	-0.0297473433940522	autosome	4.7		
scaffold136313	2043	8	0.114171019919311	autosome	1.7		
scaffold136326	3998	23	0.277533975528909	autosome	4.5		
scaffold136357	2043	5	0	autosome	4.8		
scaffold136415	2043	18	0.0144995696951152	autosome	4.3		
scaffold13648	4730	22	0.125530882083859	autosome	5.2		
scaffold1366	8944	7	-0.115477217419936	autosome	5.7		
scaffold1366	8944	7	-0.115477217419936	autosome	5.7		
scaffold136680	2477	19	0.125530882083859	autosome	5.5		
scaffold136854	2040	3	0.136061549576029	autosome	3.6		
scaffold13690	5744	12	-0.115477217419936	autosome	6.7		
scaffold136930	2039	17	0.0453239905094903	autosome	4.2		
scaffold137003	2039	13	0.137503523749935	autosome	5.5		
scaffold137006	2565	14	-0.599462070416271	NA	4.6		
scaffold137009	2218	11	0.0892673380970873	autosome	3.9		
scaffold13711	4723	11	-0.514573172829758	NA	5.1		
scaffold137178	2038	11	-0.286304185156641	autosome	2.6		
scaffold137197	2037	19	-0.110182917750423	autosome	3.4		
scaffold137228	2037	7	0.275634442613427	autosome	3.5		
scaffold137244	2037	9	-0.640918906695171	sexchrom	3.4		
scaffold137282	2037	10	-0.812914447399505	sexchrom	5.7		
scaffold13731	4721	6	0.321928094887362	autosome	4.3		
scaffold137312	2037	27	0.393342428179525	autosome	4		
scaffold13769	4716	13	0.125530882083859	autosome	5.8		
scaffold137900	2033	11	-0.137503523749935	autosome	5		
scaffold1380	8924	9	0.104697378666693	autosome	5.4		
scaffold13801	7232	22	-0.289506617194985	autosome	4.5		
scaffold138085	2411	8	-0.306977753421391	autosome	5.6		
scaffold13814	5736	22	-0.125530882083859	autosome	4.8		
scaffold138203	2031	5	0	autosome	5.9		
scaffold13832	5466	19	0.125530882083859	autosome	5.7		
scaffold13832	5466	19	0.125530882083859	autosome	5.7		
scaffold138327	2030	27	-0.161463422694116	autosome	7.5		
scaffold138398	2029	6	-0.306977753421391	autosome	6.2		
scaffold138410	2029	14	0.85982234195174	autosome	3.5		
scaffold138444	2029	3	-0.273565073325963	autosome	5.2		
scaffold13857	4707	6	-0.186413124230882	autosome	4.6		
scaffold138604	2028	1	-0.827163403137784	sexchrom	4.9		
scaffold138720	2027	3	-0.108524456778169	autosome	4.1		
scaffold138894	2026	15	0.0931094043914815	autosome	2.2		
scaffold138919	2026	25	-0.52083216330144	NA	4.7		
scaffold138979	2025	8	-0.793549122532574	sexchrom	3.3		
scaffold139068	2025	28	-0.108059745857453	autosome	4.6		
scaffold1392	8910	11	-0.263034405833794	autosome	6.2		
scaffold139261	3967	23	0.132103536007345	autosome	4.8		
scaffold139282	2024	16	-0.273018494406416	autosome	3.8		
scaffold13930	7190	13	0	autosome	4.8		
scaffold139361	3440	16	-0.137503523749935	autosome	3.9		
scaffold1394	8906	7	-0.0152667566533104	autosome	4.6		
scaffold139535	2022	6	-0.200912693925997	autosome	4.3		
scaffold1396	9435	17	0	autosome	5.5		
scaffold139610	2022	24	-0.321928094887362	autosome	2.9		
scaffold139655	2021	4	0.137503523749935	autosome	5.1		
scaffold139813	2287	26	-0.137503523749935	autosome	6.1		
scaffold13984	4693	12	-0.0152667566533104	autosome	3.4		
scaffold13988	4692	27	-0.0892673380970872	autosome	5.1		
scaffold140048	2019	5	0.0780025120012732	autosome	3.4		
scaffold140112	2018	19	0	autosome	3.6		
scaffold140150	2018	28	0.833350130590549	autosome	4.3		
scaffold140217	2018	18	0.415037499278844	autosome	4.7		
scaffold1404	8897	12	-0.263034405833794	autosome	5.8		
scaffold140537	2016	20	-0.0861566437497146	autosome	4.9		
scaffold140583	2015	15	-0.321928094887362	autosome	7		
scaffold140624	2015	15	0.199308808223407	autosome	3.4		
scaffold14063	4685	23	0.181446871337532	autosome	6.2		
scaffold140644	2789	23	-0.251538766995965	autosome	3.1		
scaffold14076	4684	16	1.02647221136119	autosome	4.3		
scaffold140805	2014	10	0.0901978089715781	autosome	5.1		
scaffold140821	2014	9	0.185866545311334	autosome	3.6		
scaffold140875	3203	9	-0.447458976971221	NA	4.5		
scaffold141132	2012	13	-0.241008099503795	autosome	6.2		
scaffold141174	2012	5	0.437063805608843	autosome	3.2		
scaffold14120	4678	6	-0.485426827170242	NA	4.6		
scaffold141362	2011	13	0.38060400221497	autosome	2		
scaffold1414	8881	21	-0.263034405833794	autosome	4.3		
scaffold141494	2010	24	0.200912693925997	autosome	8		
scaffold14176	6225	8	0	autosome	4.9		
scaffold1418	10635	25	0	autosome	4.1		
scaffold14181	7029	20	-0.0892673380970872	autosome	4.8		
scaffold141815	2638	7	0	autosome	4.4		
scaffold141820	2008	25	-0.289506617194985	autosome	2.6		
scaffold14188	4671	27	0.626541604472556	autosome	5.7		
scaffold14194	4670	10	-0.37851162325373	autosome	4.9		
scaffold14204	4669	12	-0.389042290745899	autosome	3.6		
scaffold142192	2006	2	-0.117039421190219	autosome	3.3		
scaffold142207	2006	1	-1.32192809488736	sexchrom	5.2		
scaffold142221	2005	9	0.277533975528909	autosome	4		
scaffold142275	2005	23	-0.546634382062057	NA	4.6		
scaffold142276	2906	25	0	autosome	4.8		
scaffold14240	5223	8	-0.153623189113212	autosome	3.7		
scaffold14243	4664	23	-0.407657968913246	autosome	4.5		
scaffold142594	2003	15	-0.306977753421391	autosome	4		
scaffold14282	4659	13	-0.222392421336448	autosome	4.3		
scaffold142864	2001	13	-0.263034405833794	autosome	5.1		
scaffold142884	2001	10	-0.630050390249694	sexchrom	4.7		
scaffold14289	4659	9	-0.125530882083859	autosome	4.8		
scaffold143130	2000	15	-0.305626282558262	autosome	5.2		
scaffold143228	3854	8	0.485426827170242	autosome	5.6		
scaffold14324	5940	15	-0.125530882083859	autosome	4.7		
scaffold143251	3326	20	-0.125530882083859	autosome	5.4		
scaffold143268	1999	22	0.0198995574377048	autosome	3.6		
scaffold143283	1999	13	-0.632268215499513	sexchrom	5.7		
scaffold14330	4654	14	0	autosome	7.6		
scaffold14336	4654	9	-0.0291463456595163	autosome	5.3		
scaffold14336	4654	9	-0.0291463456595163	autosome	5.3		
scaffold143440	1998	23	-0.179549420330713	autosome	5.2		
scaffold143442	1998	3	0.28590887208638	autosome	5.3		
scaffold14351	4652	5	-0.243925582886089	autosome	4		
scaffold143562	1997	5	0	autosome	4.7		
scaffold143619	1997	13	0.554588851677637	autosome	5.8		
scaffold143620	1997	23	-0.678071905112638	sexchrom	1.9		
scaffold143651	1997	3	-0.769387071858584	sexchrom	7.5		
scaffold143662	1996	4	0.137503523749935	autosome	5.5		
scaffold143710	1996	12	0.0439433475875972	autosome	5.6		
scaffold143729	1996	20	-0.46394709975979	NA	4.7		
scaffold14379	4650	3	-0.338416217675931	autosome	4.4		
scaffold14388	4649	17	0.0962153152593033	autosome	3.1		
scaffold143913	1995	11	0.461580085215874	autosome	5.1		
scaffold143970	1995	10	0.0494686762642999	autosome	5.8		
scaffold144	14187	23	0.16349873228288	autosome	3.6		
scaffold14410	4646	10	-0.166649869409451	autosome	4.5		
scaffold144163	1993	13	0.253118936968711	autosome	3.8		
scaffold144199	1993	8	0.0453239905094903	autosome	4.5		
scaffold144226	1993	11	-0.0687127500840144	autosome	4.7		
scaffold14424	4644	22	-0.185866545311334	autosome	4.2		
scaffold14425	4644	15	-0.158697746019058	autosome	2.8		
scaffold144398	1992	13	-0.241008099503795	autosome	4		
scaffold1445	17054	9	0.383328639551506	autosome	3.9		
scaffold144541	1991	3	-0.452512204697507	NA	5.3		
scaffold14478	4639	14	0.1426043954428	autosome	4.4		
scaffold14485	4639	25	-0.217591435072627	autosome	2.1		
scaffold14487	4638	27	0	autosome	4.5		
scaffold144970	1988	18	0.164119379761107	autosome	3.2		
scaffold144997	3234	19	-0.0740005814437769	autosome	4.4		
scaffold145038	1988	12	-0.125530882083859	autosome	3.9		
scaffold145046	1988	8	-0.2688167584278	autosome	5.9		
scaffold145132	1987	12	0.804079790024743	autosome	5.9		
scaffold145206	1987	15	0.0204641025597155	autosome	3.7		
scaffold145552	1985	13	-0.389042290745899	autosome	6.7		
scaffold145633	3476	11	0.125530882083859	autosome	5.1		
scaffold14566	4630	4	-0.125530882083859	autosome	6		
scaffold145699	1984	8	-0.17364808748503	autosome	4.4		
scaffold1457	10107	10	0	autosome	5.1		
scaffold145710	1984	12	-0.018859027251316	autosome	4.2		
scaffold14572	4630	12	0.57190634789571	autosome	3.6		
scaffold145753	1983	21	-0.0931094043914815	autosome	5		
scaffold145781	1983	15	0.383328639551506	autosome	4.3		
scaffold1460	8826	10	-0.137503523749935	autosome	5		
scaffold146008	1982	19	0.183711953172388	autosome	5.5		
scaffold146034	1982	1	-0.898716664162818	sexchrom	4.9		
scaffold146093	1981	16	0.35954238668714	autosome	3.2		
scaffold146135	1981	22	-0.483209001920423	NA	6.1		
scaffold146158	1981	25	0.289506617194985	autosome	4.1		
scaffold146170	1981	25	-0.63523570720238	sexchrom	2.6		
scaffold14618	5904	9	0.425763905871902	autosome	3.9		
scaffold146190	3673	10	-0.106915203916512	autosome	6.6		
scaffold146237	2451	16	0.57190634789571	autosome	10		
scaffold1463	8819	12	-0.321928094887362	autosome	6.3		
scaffold146335	1980	21	-0.0191088229477045	autosome	3.5		
scaffold146419	1979	23	-0.115477217419936	autosome	4.2		
scaffold146427	1979	10	0.230297619421794	autosome	4.1		
scaffold146497	1979	5	-0.17218097538268	autosome	4.6		
scaffold146552	1979	23	-0.338416217675931	autosome	6.1		
scaffold14657	5796	21	-0.125530882083859	autosome	5.9		
scaffold146576	3533	13	0.34617564113404	autosome	4.5		
scaffold146654	1978	4	-0.241008099503795	autosome	4.7		
scaffold14666	5415	15	0.888968687611256	autosome	3.5		
scaffold14668	4620	21	0.121561979880914	autosome	5.2		
scaffold146706	1978	8	-0.389042290745899	autosome	4		
scaffold146738	2402	19	-0.0144995696951151	autosome	4.2		
scaffold14678	4619	14	-0.215012890970851	autosome	2.8		
scaffold1468	8814	3	0	autosome	5.6		
scaffold146804	1977	10	0	autosome	5.9		
scaffold146949	1976	16	0.244418727666447	autosome	4		
scaffold14701	4617	27	-0.0313641709093353	autosome	4.8		
scaffold147081	1975	4	-0.697437229979569	sexchrom	5.1		
scaffold14710	4616	15	-0.241008099503795	autosome	4.3		
scaffold147136	1975	20	0.600904044590178	autosome	2.8		
scaffold147180	2268	20	0.160464672193246	autosome	1.2		
scaffold14719	4615	11	-0.226770861847022	autosome	5		
scaffold1472	9200	7	-0.367731784500487	autosome	4.9		
scaffold14724	4614	22	-0.137503523749935	autosome	4.6		
scaffold14727	4614	9	0.321928094887362	autosome	5.3		
scaffold147332	2736	5	0	autosome	5.6		
scaffold147539	1973	16	-0.567040592723894	NA	3.6		
scaffold14755	4613	26	-0.263034405833794	autosome	5.1		
scaffold147557	2450	3	0.0861566437497146	autosome	3.6		
scaffold147558	1973	1	-0.888968687611256	sexchrom	4.4		
scaffold147567	1972	1	-0.919381539791715	sexchrom	4.4		
scaffold14763	4612	19	-0.241008099503795	autosome	6		
scaffold14767	4612	8	-0.168122758808327	autosome	4.9		
scaffold14770	4612	11	-0.119581615752673	autosome	3.1		
scaffold14774	4611	24	-0.447458976971221	NA	6.9		
scaffold147745	3263	23	-0.347923303420307	autosome	5.8		
scaffold147752	3156	10	0.0297473433940522	autosome	4.2		
scaffold147796	1971	11	0.514573172829758	autosome	2.8		
scaffold14783	11306	24	-0.166649869409451	autosome	4.5		
scaffold14786	4611	27	-0.420108488826266	autosome	3.7		
scaffold14787	4611	11	-0.125530882083859	autosome	4.6		
scaffold147898	1971	23	0.0320612092322983	autosome	4		
scaffold14790	4610	23	0.0892673380970873	autosome	3.8		
scaffold147921	1970	24	-0.0896372124846765	autosome	4		
scaffold148004	1970	11	-0.142019004872428	autosome	3.3		
scaffold148023	1970	4	-0.0740005814437769	autosome	5		
scaffold14810	4609	17	-0.226770861847022	autosome	4.5		
scaffold148160	2205	18	0.0581029545635682	autosome	6.1		
scaffold148255	1968	23	0.431157164642121	autosome	4.7		
scaffold148279	1968	17	-0.122856747785534	autosome	3.6		
scaffold148281	1968	23	0.125530882083859	autosome	5.5		
scaffold148356	1968	4	-0.395928676331139	autosome	4.4		
scaffold148470	4249	5	0.137503523749935	autosome	4.1		
scaffold148528	4173	8	0	autosome	4.4		
scaffold14861	4605	24	0.249359468936717	autosome	3		
scaffold148650	1966	28	-0.274859841230584	autosome	5.5		
scaffold148679	1966	10	-0.29218075149331	autosome	3		
scaffold148904	1965	5	-0.0159415438690215	autosome	3		
scaffold148936	2227	28	0.37851162325373	autosome	5.2		
scaffold149083	1964	11	-0.678071905112638	sexchrom	4.6		
scaffold149084	1964	21	0	autosome	12		
scaffold149086	1964	28	-0.241008099503795	autosome	4.2		
scaffold14909	4599	6	0.108059745857453	autosome	4.5		
scaffold14910	4599	7	-0.137503523749935	autosome	6.4		
scaffold149112	2725	6	0.0439433475875972	autosome	4.8		
scaffold149138	1963	11	-0.273018494406416	autosome	2.9		
scaffold149148	1963	27	-0.0962153152593032	autosome	2.8		
scaffold14917	4599	1	-1.17897014104532	sexchrom	3.6		
scaffold149190	1963	8	0.137503523749935	autosome	4.5		
scaffold149283	1963	22	-0.236440195822081	autosome	4.4		
scaffold149362	1962	11	-0.517399216908522	NA	2.6		
scaffold14948	4596	4	-0.137503523749935	autosome	6.1		
scaffold149514	2698	12	0.0494686762642999	autosome	2.8		
scaffold149583	1961	5	0.127111917903339	autosome	5		
scaffold149642	1960	25	0	autosome	5.2		
scaffold149684	4199	27	-0.423807708906576	autosome	2.6		
scaffold14973	4793	10	-0.222392421336448	autosome	6.4		
scaffold149745	1960	17	-0.104697378666693	autosome	5.4		
scaffold14995	4921	12	-0.241008099503795	autosome	5.6		
scaffold15001	4591	9	-0.0439433475875971	autosome	4.6		
scaffold15008	4806	7	0.0588936890535686	autosome	5.3		
scaffold150377	2300	24	-0.226770861847022	autosome	6.3		
scaffold15043	4930	11	0.241008099503795	autosome	6.9		
scaffold150523	1955	21	-0.0439433475875971	autosome	6.5		
scaffold150671	2375	17	-0.185214872466908	autosome	3.9		
scaffold150800	1953	9	0.299560281858908	autosome	3.5		
scaffold15093	4581	11	-0.241008099503795	autosome	5.4		
scaffold150951	1953	15	-0.0730634621897232	autosome	5.2		
scaffold151	14475	12	-0.125530882083859	autosome	4.4		
scaffold151017	1952	21	0.383328639551506	autosome	5.1		
scaffold151134	1952	28	0.109624491174498	autosome	4.9		
scaffold151171	1951	10	-0.165586065717975	autosome	4		
scaffold151223	1951	7	0.115477217419936	autosome	5.1		
scaffold151229	1951	8	0.0324214776923774	autosome	5.7		
scaffold151240	1951	5	0.156969346338399	autosome	6.1		
scaffold151345	1950	21	-0.112474729258412	autosome	3.7		
scaffold151512	1950	4	-0.0164881227885693	autosome	5.8		
scaffold151517	1950	4	0.226770861847022	autosome	4.1		
scaffold15159	4575	17	-0.156969346338399	autosome	4.1		
scaffold15164	4575	23	-1.30485458152842	sexchrom	4.6		
scaffold151664	1949	1	-0.756728848987636	sexchrom	4.1		
scaffold151781	1948	14	-0.305626282558262	autosome	9.5		
scaffold151805	2166	4	0.459431618637297	autosome	4.8		
scaffold151852	1948	11	-0.69389687227432	sexchrom	4.5		
scaffold151881	1948	22	-0.305626282558262	autosome	5.4		
scaffold151941	1947	15	0.277533975528909	autosome	3.6		
scaffold151995	2867	13	0.190521906049426	autosome	5.3		
scaffold15207	4956	4	0	autosome	6.3		
scaffold152297	1945	27	0.0155968550510186	autosome	3.6		
scaffold1524	8726	25	-0.37851162325373	autosome	5.3		
scaffold152414	3561	5	0.0921182019884314	autosome	5.2		
scaffold15259	12385	9	0	autosome	5.7		
scaffold1527	8725	20	-0.125530882083859	autosome	4.6		
scaffold152753	1942	12	0	autosome	5.6		
scaffold152761	1942	18	0.631612594019978	autosome	6.1		
scaffold152877	5848	6	0	autosome	4.9		
scaffold1530	8721	1	-0.136061549576029	autosome	3.8		
scaffold153008	1941	23	0.275634442613427	autosome	4		
scaffold153015	1941	28	-0.0500406824995956	autosome	2.7		
scaffold153053	3342	6	-0.0152667566533104	autosome	4.2		
scaffold15308	4561	23	-0.257797757467647	autosome	4.1		
scaffold1531	8721	21	-0.125530882083859	autosome	5.7		
scaffold15311	5026	1	-0.915935735211525	sexchrom	4.7		
scaffold153213	1940	15	0.139403056665416	autosome	4.2		
scaffold153228	1940	23	0.43389652653016	autosome	3.3		
scaffold153364	1939	16	0	autosome	5.7		
scaffold153410	1938	21	-0.234465253637023	autosome	4.8		
scaffold153449	1938	10	-0.500073603134643	NA	5.2		
scaffold153464	1938	6	0.185214872466908	autosome	4.4		
scaffold153573	1937	25	-0.36476429279762	autosome	3.5		
scaffold153634	1937	26	-0.355094958822562	autosome	5.5		
scaffold1537	8713	9	-0.306977753421391	autosome	5.4		
scaffold153916	1936	4	-0.125530882083859	autosome	5.1		
scaffold154082	1934	27	-0.200697350237129	autosome	4.5		
scaffold154117	6155	24	-0.111645355828909	autosome	4.8		
scaffold154298	1933	19	-0.125530882083859	autosome	3.4		
scaffold154315	1933	19	-0.298341274569746	autosome	2.8		
scaffold154324	1933	1	-0.0703893278913979	autosome	3.8		
scaffold15434	4550	15	0.0788554207112395	autosome	4.3		
scaffold154450	1933	8	0	autosome	4.9		
scaffold154476	1932	4	-0.182203331220749	autosome	3.1		
scaffold154579	1932	12	-0.232660756790275	autosome	3.2		
scaffold15475	6689	23	-0.0614005446641434	autosome	5		
scaffold155092	1929	15	-0.0181473467102594	autosome	3.3		
scaffold155240	1928	19	0.689659879387849	autosome	3.1		
scaffold155292	1928	1	-0.362570079384708	autosome	4.5		
scaffold15530	4541	17	-0.0291463456595163	autosome	3.3		
scaffold15541	4540	6	0.128733314122203	autosome	4.2		
scaffold155417	1927	12	0.216317906926764	autosome	5		
scaffold155418	1927	4	-0.166649869409451	autosome	3.6		
scaffold15549	4539	22	-0.125530882083859	autosome	5.5		
scaffold155507	1927	21	0.0163018123291003	autosome	3.9		
scaffold155526	1927	4	-0.214124805352847	autosome	2.7		
scaffold155568	1927	11	-0.242200902416628	autosome	4.2		
scaffold15565	4538	18	-0.321928094887362	autosome	5		
scaffold155651	3584	16	0	autosome	6.2		
scaffold15572	4536	10	-0.0620609681322516	autosome	6.3		
scaffold155888	3105	15	0	autosome	3.2		
scaffold156070	1924	4	-0.321928094887363	autosome	5.5		
scaffold156148	2526	26	-0.196397212803503	autosome	6.3		
scaffold15624	4532	12	-0.241008099503795	autosome	6.1		
scaffold15625	4532	17	-0.422454970841327	autosome	5.3		
scaffold156259	1923	12	-0.352301743930881	autosome	4		
scaffold156332	1922	25	-0.0588936890535686	autosome	5.1		
scaffold156344	2793	2	0.0911478880581954	autosome	5.2		
scaffold15637	5305	4	-0.222392421336448	autosome	6.1		
scaffold15649	4529	18	-0.340075441597622	autosome	4		
scaffold15653	4529	11	0	autosome	4.5		
scaffold156562	1921	22	0.0480942882010449	autosome	3.7		
scaffold156734	1920	20	-0.125530882083859	autosome	5		
scaffold15674	4527	7	-0.184424571137427	autosome	4.4		
scaffold156900	1919	3	-0.115477217419936	autosome	5		
scaffold156973	2337	25	-0.637429920615292	sexchrom	4.2		
scaffold157000	1919	10	-0.347923303420307	autosome	4.4		
scaffold15707	4524	13	-0.415037499278844	autosome	6.9		
scaffold1571	8676	5	-0.137503523749935	autosome	4.3		
scaffold157125	1918	15	0.0424352663203967	autosome	2.3		
scaffold157146	1918	2	0.243925582886089	autosome	3.4		
scaffold157175	1918	19	0.46948528330122	autosome	3.7		
scaffold157215	1918	26	-0.225881407416328	autosome	3.3		
scaffold15722	4523	15	-0.211504105193712	autosome	5		
scaffold157320	1917	15	-0.0443941193584532	autosome	4.2		
scaffold157446	1916	8	-0.514573172829758	NA	5.6		
scaffold157517	1916	18	-0.658963082164933	sexchrom	5.6		
scaffold15755	4521	22	-0.130396637255675	autosome	5.7		
scaffold157683	1915	16	-0.494764691749578	NA	8.1		
scaffold15773	4519	11	0.120294233717712	autosome	4.2		
scaffold1578	9407	4	0	autosome	4.3		
scaffold15785	4517	21	-0.0294437778924821	autosome	4.8		
scaffold158015	1913	3	0.133266530863464	autosome	3.9		
scaffold158016	1913	20	-0.166649869409451	autosome	7.2		
scaffold158038	2459	10	-0.177538185552187	autosome	4.2		
scaffold15819	4513	17	-0.305626282558262	autosome	4.8		
scaffold158364	1912	18	0.0995356735509144	autosome	3		
scaffold158386	1912	28	0.299560281858908	autosome	3.5		
scaffold158420	1911	8	0.923378718397088	autosome	6.3		
scaffold158462	1911	26	-0.415037499278844	autosome	5		
scaffold158495	1911	25	-0.0747677684019722	autosome	5.6		
scaffold1586	8658	8	-0.166649869409451	autosome	4		
scaffold158693	1910	25	-0.464962724610526	NA	3.2		
scaffold1587	10325	12	0	autosome	4.7		
scaffold158726	1910	12	0.459431618637297	autosome	3.4		
scaffold158747	1910	15	0.0379678501990204	autosome	3.2		
scaffold158787	1909	7	0.556393348524385	autosome	2.8		
scaffold15894	4507	17	0	autosome	5.4		
scaffold158991	1908	8	-0.485426827170242	NA	4.5		
scaffold1590	8654	14	-0.241008099503795	autosome	4.9		
scaffold159074	1908	27	-0.321928094887363	autosome	3.6		
scaffold159105	3728	13	0.514573172829758	autosome	1.9		
scaffold15914	7030	25	0	autosome	5.4		
scaffold15917	5132	5	-0.137503523749935	autosome	4.3		
scaffold15921	4503	26	0	autosome	5.3		
scaffold159356	1906	10	-0.270089163367744	autosome	6.6		
scaffold159406	1906	15	-0.757143476103836	sexchrom	4.9		
scaffold159408	1906	12	-0.289506617194985	autosome	3.9		
scaffold159469	1906	19	0.0797271924707342	autosome	5.4		
scaffold15953	4500	26	0	autosome	4		
scaffold15976	6315	14	-0.137503523749935	autosome	5		
scaffold15978	4498	8	-0.120294233717712	autosome	4.5		
scaffold159947	1903	4	0.226770861847022	autosome	5.3		
scaffold15998	4495	11	-0.14359085362885	autosome	3.1		
scaffold160	23040	12	-0.137503523749935	autosome	5.1		
scaffold16011	8482	22	0.0151068923902084	autosome	3.8		
scaffold16018	4494	9	-0.14048122354983	autosome	5.3		
scaffold1602	12562	17	-0.125530882083859	autosome	4.4		
scaffold160257	2981	10	0.106915203916512	autosome	6.3		
scaffold1604	8634	9	-0.321928094887362	autosome	4.5		
scaffold160417	1900	1	-0.473931188332412	NA	5.8		
scaffold160459	1900	16	-0.197446064206217	autosome	3.3		
scaffold160486	2966	3	-0.12832409697554	autosome	6.4		
scaffold160575	1899	3	-0.0815298854965984	autosome	3.5		
scaffold16061	4489	13	-0.0634253801416337	autosome	5.4		
scaffold16069	4488	8	-0.277533975528909	autosome	6.3		
scaffold16077	4488	18	0.19033121210415	autosome	4.7		
scaffold16085	4487	27	-0.0506260730699678	autosome	2.6		
scaffold1609	11449	5	0	autosome	5.6		
scaffold16110	4485	22	-0.241008099503795	autosome	5.5		
scaffold161102	1896	8	-0.0815298854965984	autosome	4.8		
scaffold161163	1896	24	-0.355094958822562	autosome	3.9		
scaffold16121	5699	7	-0.137503523749935	autosome	5.2		
scaffold16134	4482	4	0.184424571137427	autosome	4.9		
scaffold161366	1895	5	0.0439433475875972	autosome	3.6		
scaffold16138	4482	6	0.0193653248669309	autosome	2.6		
scaffold1615	10224	5	-0.125530882083859	autosome	4.3		
scaffold161512	1894	17	-0.12691211248222	autosome	4.6		
scaffold16155	4480	20	0.0164881227885691	autosome	3.7		
scaffold161591	1894	6	-0.07716786052246	autosome	5.4		
scaffold161598	1894	4	-0.241008099503795	autosome	5.8		
scaffold1616	8904	10	-0.306977753421391	autosome	5.2		
scaffold161768	1893	3	0.257157839497125	autosome	4.6		
scaffold16188	4478	4	-0.115477217419936	autosome	7.8		
scaffold161908	2275	15	0.406320282177735	autosome	4.5		
scaffold16209	4476	1	-0.630050390249694	sexchrom	6.6		
scaffold16216	4476	21	-0.0331668639351995	autosome	4.4		
scaffold162188	1890	25	0.321928094887362	autosome	4.7		
scaffold16224	4475	17	-0.263034405833794	autosome	4.1		
scaffold16225	4475	3	-0.232660756790275	autosome	6.4		
scaffold162277	1890	21	-0.528378972354789	NA	2.7		
scaffold162295	1890	1	-0.57550217147209	NA	4.4		
scaffold16245	4474	16	0.15200309344505	autosome	4.7		
scaffold162521	1889	14	-0.590124205836935	NA	5.9		
scaffold162528	1889	13	0.137503523749935	autosome	3.4		
scaffold162599	1888	20	-0.255257055242075	autosome	3.6		
scaffold162843	1887	24	0.30610312772568	autosome	4.3		
scaffold16286	4470	12	-0.181446871337532	autosome	5.2		
scaffold162898	1887	19	0.178337241258512	autosome	4.4		
scaffold163011	1886	8	-0.0147970019280807	autosome	4.6		
scaffold16311	4468	7	-0.125530882083859	autosome	5.2		
scaffold16314	4467	9	-0.0671141958585369	autosome	4.4		
scaffold16316	4467	25	0.289506617194985	autosome	4.3		
scaffold1632	8608	4	-0.226770861847022	autosome	5.1		
scaffold163229	2220	16	-0.321928094887362	autosome	4.9		
scaffold163293	1885	15	-0.371968777386958	autosome	5.2		
scaffold1633	8608	8	-0.115477217419936	autosome	5		
scaffold16347	4465	27	-0.222392421336448	autosome	5.1		
scaffold163486	1884	21	0.698619282516724	autosome	5.3		
scaffold16349	4784	9	0.137503523749935	autosome	4.8		
scaffold163496	1884	24	-0.254572827085598	autosome	4.2		
scaffold163543	1883	3	-0.104697378666693	autosome	3.4		
scaffold16358	4464	9	0	autosome	5		
scaffold163636	1883	9	0.0588936890535686	autosome	6.1		
scaffold163638	1883	2	-0.0453239905094901	autosome	6.3		
scaffold163669	1883	6	-0.0412226627265128	autosome	3.9		
scaffold1637	8833	17	0	autosome	5.2		
scaffold163702	1883	23	0.0291463456595165	autosome	3.8		
scaffold163762	2373	1	-0.212544635380101	autosome	5.9		
scaffold163905	1882	4	-0.62148837674627	NA	4.7		
scaffold163920	1882	23	0.200912693925997	autosome	4.6		
scaffold163932	1881	6	-0.355094958822562	autosome	4.2		
scaffold163972	1881	17	-0.452512204697507	NA	6.2		
scaffold163975	1881	22	0.371968777386958	autosome	3		
scaffold16401	4460	11	0	autosome	4		
scaffold164044	1881	12	-0.257797757467647	autosome	2.8		
scaffold164101	1881	12	0.495527417139212	autosome	3.7		
scaffold16411	4459	23	-0.0790715709911988	autosome	3.6		
scaffold164332	1879	23	0.383328639551506	autosome	3.5		
scaffold164407	1879	6	-0.443606651475615	NA	2.9		
scaffold16470	4452	24	0.217591435072627	autosome	3.9		
scaffold16500	4450	12	-0.166649869409451	autosome	4.3		
scaffold165124	1875	17	-0.408805545567329	autosome	2.8		
scaffold165243	1874	25	0.136061549576029	autosome	5.9		
scaffold165412	1873	19	0.383328639551506	autosome	1.9		
scaffold165525	1873	23	-0.299560281858908	autosome	5.9		
scaffold165657	1872	10	-0.37851162325373	autosome	4.8		
scaffold165883	3214	4	-0.257797757467647	autosome	4.1		
scaffold166037	1870	3	-0.149747119504682	autosome	3.3		
scaffold1661	16814	27	0	autosome	3.9		
scaffold166117	2954	11	-0.37851162325373	autosome	5.3		
scaffold16613	4439	18	-0.137503523749935	autosome	4.1		
scaffold166167	3459	22	0.389946518316013	autosome	2.8		
scaffold166230	1869	22	-0.263034405833794	autosome	4		
scaffold16626	4438	22	0	autosome	5.7		
scaffold166313	1869	6	-0.115477217419936	autosome	5		
scaffold166318	1869	20	0.143364175171177	autosome	3.4		
scaffold166359	1869	14	-0.640104054913617	sexchrom	6		
scaffold166526	1868	13	-0.153805336079035	autosome	3.8		
scaffold166607	1867	24	-0.84799690655495	sexchrom	1.5		
scaffold166634	1867	27	0.514573172829758	autosome	4.8		
scaffold16668	4434	6	-0.150242635580613	autosome	3.2		
scaffold1667	10039	3	-0.321928094887363	autosome	4.1		
scaffold166769	1866	23	0.166649869409451	autosome	4.8		
scaffold16679	4434	14	0	autosome	4.5		
scaffold16688	4433	17	-0.37851162325373	autosome	4.9		
scaffold16689	8344	14	-0.181446871337532	autosome	4.3		
scaffold16691	4433	15	-0.277533975528909	autosome	6		
scaffold166948	1866	17	-0.355094958822562	autosome	5.5		
scaffold167131	1865	5	0.631612594019978	autosome	6.6		
scaffold167174	1865	1	-0.65651576174619	sexchrom	4		
scaffold167224	1864	2	0.125530882083859	autosome	6.2		
scaffold16730	4429	5	-0.125530882083859	autosome	4.9		
scaffold167567	1863	8	-0.62148837674627	NA	4.7		
scaffold16772	6291	6	-0.0740005814437769	autosome	4.7		
scaffold167756	1862	11	0.222392421336448	autosome	6.3		
scaffold16776	4426	10	0.181446871337532	autosome	3.6		
scaffold167779	1862	18	0.211504105193712	autosome	3.2		
scaffold1678	8542	18	-0.337034987277571	autosome	5.1		
scaffold167996	1861	12	0.306977753421391	autosome	4.1		
scaffold168026	2146	5	0.180572245641821	autosome	6.4		
scaffold168041	1860	15	-0.274622380109006	autosome	2.5		
scaffold168154	3588	4	0.422454970841327	autosome	6		
scaffold16838	4420	17	-0.0941221773645501	autosome	5.5		
scaffold168384	1859	16	-0.241008099503795	autosome	2.8		
scaffold16851	4419	12	-0.321928094887363	autosome	5.2		
scaffold168564	1858	22	-0.394278939112046	autosome	5.2		
scaffold168568	1858	13	0.135655099357566	autosome	3		
scaffold1686	8535	22	-0.242200902416628	autosome	5		
scaffold16863	4418	4	-0.389042290745899	autosome	5.1		
scaffold16871	5597	25	0.113956189297086	autosome	3.6		
scaffold168712	2168	6	0.27237227041313	autosome	4		
scaffold168790	2254	16	-0.338416217675931	autosome	5.7		
scaffold168916	1856	19	0.535331732996556	autosome	5.8		
scaffold168973	1855	5	-0.0892673380970872	autosome	3.9		
scaffold169181	1854	16	-0.36476429279762	autosome	3.9		
scaffold169218	3127	10	-0.115477217419936	autosome	5.2		
scaffold169293	1854	10	-0.0874628412503394	autosome	2.5		
scaffold169309	1854	2	0.31685710533994	autosome	3		
scaffold169318	1854	11	-0.222392421336448	autosome	3.5		
scaffold169343	1854	8	-0.371968777386958	autosome	4.4		
scaffold169351	1854	28	-0.445799753049531	NA	4.4		
scaffold16940	4412	15	-0.0144995696951151	autosome	3.4		
scaffold169445	1853	6	0.0327899351176697	autosome	7.3		
scaffold169487	2634	23	0.479609500574928	autosome	1.9		
scaffold169753	1852	24	-0.309684499132615	autosome	4.6		
scaffold169758	1852	2	-0.39231742277876	autosome	2.9		
scaffold16989	4407	5	0	autosome	4.6		
scaffold169960	1851	12	0.289506617194985	autosome	4		
scaffold169965	1850	16	-0.296393002780225	autosome	3		
scaffold16997	4407	1	-0.643856189774725	sexchrom	4		
scaffold17004	4406	3	-0.347923303420307	autosome	5		
scaffold170284	1849	13	-0.108059745857453	autosome	4.1		
scaffold170388	2403	1	-0.666576266274808	sexchrom	4		
scaffold1704	8517	12	-0.166649869409451	autosome	4.9		
scaffold170437	1848	17	0.222392421336448	autosome	2.7		
scaffold170581	1847	3	0.0558532347335174	autosome	4.8		
scaffold17064	4839	7	0.137503523749935	autosome	5.2		
scaffold17066	4400	10	0.130396637255675	autosome	2.8		
scaffold1710	18263	6	0.32716474325351	autosome	3.9		
scaffold171053	1845	8	-0.219313028404476	autosome	3.1		
scaffold171061	1845	4	0.070389327891398	autosome	2.6		
scaffold17107	6962	16	0.0614005446641433	autosome	3.4		
scaffold171127	1845	25	-0.424885285235191	autosome	4		
scaffold171182	1845	14	-0.302028537449657	autosome	4.7		
scaffold171227	1844	3	0.251538766995964	autosome	4.6		
scaffold17124	4395	3	-0.441509710640035	NA	4.7		
scaffold171403	2158	4	-0.355094958822562	autosome	5		
scaffold171512	1843	16	0.147557188413858	autosome	5		
scaffold17157	4392	5	0.263034405833794	autosome	6		
scaffold1716	8500	5	-0.241008099503795	autosome	5.4		
scaffold17180	4390	12	-0.241008099503795	autosome	5.7		
scaffold17181	4390	14	0.389042290745899	autosome	4.8		
scaffold171831	1841	5	-0.698619282516723	sexchrom	3.8		
scaffold17192	4389	4	0.358047520694014	autosome	3.4		
scaffold171961	1841	16	-0.217591435072627	autosome	5.5		
scaffold17200	4633	8	-0.125530882083859	autosome	6.6		
scaffold17219	4668	17	-0.549338590990435	NA	5.2		
scaffold172199	2368	4	-0.207804885113402	autosome	3.3		
scaffold17223	4387	11	0.239670412768283	autosome	3.5		
scaffold172251	1839	1	-0.326500824677187	autosome	3.9		
scaffold17244	4385	8	-0.125530882083859	autosome	6.2		
scaffold172448	1838	23	-0.0453239905094901	autosome	7.6		
scaffold172549	1838	4	-0.125530882083859	autosome	4		
scaffold172857	1836	13	0.115477217419936	autosome	2.5		
scaffold17289	4381	26	0.377069649079823	autosome	5.7		
scaffold172977	1836	15	-0.340075441597622	autosome	4.6		
scaffold17305	4717	14	-0.321928094887362	autosome	5.4		
scaffold17306	4379	26	0.360175564244325	autosome	3.7		
scaffold17312	4379	7	0	autosome	5.2		
scaffold17318	4379	12	0.0335525597110264	autosome	4.5		
scaffold17321	4379	27	0.280107919192735	autosome	3.2		
scaffold173214	1835	18	0.2688167584278	autosome	4.5		
scaffold17341	4377	17	-0.125530882083859	autosome	5.2		
scaffold173591	1833	1	-0.647698256069119	sexchrom	3.5		
scaffold173605	2771	8	0.0565835283663675	autosome	4.8		
scaffold173709	1832	9	0.182203331220749	autosome	2.6		
scaffold17371	4375	15	-0.0164881227885693	autosome	6.2		
scaffold173844	1832	5	0.0246620542342693	autosome	2.1		
scaffold173895	1831	8	-0.257797757467647	autosome	1.7		
scaffold173927	1831	10	-0.37851162325373	autosome	6.5		
scaffold173951	2218	9	0.0453239905094903	autosome	3		
scaffold1742	8467	4	-0.0892673380970872	autosome	4.7		
scaffold174254	1830	20	-0.0306967972229164	autosome	4.2		
scaffold174389	1829	14	0.241008099503795	autosome	6.1		
scaffold174455	1829	17	-0.415037499278844	autosome	7.1		
scaffold174574	1828	20	0.388270589716058	autosome	3.5		
scaffold174630	2354	25	0.321928094887362	autosome	6.2		
scaffold17474	4366	15	0.388270589716058	autosome	4.1		
scaffold174819	1827	15	-0.742202242532353	sexchrom	5		
scaffold174850	1827	25	-0.291231297664446	autosome	3.8		
scaffold174867	1827	23	0.202492863898743	autosome	6.7		
scaffold174874	1827	28	0	autosome	3.9		
scaffold17492	4364	20	0.0740005814437768	autosome	6		
scaffold174923	3644	13	-0.263034405833794	autosome	4.7		
scaffold17494	4364	11	-0.281181752544053	autosome	4.3		
scaffold175122	1826	1	-1.03899413161586	sexchrom	4.7		
scaffold175295	1825	11	0.0537712564409804	autosome	3.9		
scaffold175420	1824	7	-0.273760812426852	autosome	3.8		
scaffold175537	1824	17	0.0480942882010449	autosome	3.2		
scaffold175568	1823	23	-0.549338590990435	NA	4.4		
scaffold1756	8447	13	0	autosome	6.6		
scaffold17561	4358	16	0.180572245641821	autosome	3.7		
scaffold175792	1822	3	-0.3040061868901	autosome	4		
scaffold17591	4355	17	0.232660756790275	autosome	4		
scaffold176166	2092	9	0.606988807051155	autosome	4.8		
scaffold17617	6829	5	0.0601209924375709	autosome	5.1		
scaffold176195	1820	4	0	autosome	4		
scaffold176226	1820	16	-0.956278622570682	sexchrom	4.4		
scaffold176309	1820	18	0.125530882083859	autosome	5.8		
scaffold176345	1820	12	0	autosome	6.1		
scaffold176372	1819	17	-0.129283016944966	autosome	3.7		
scaffold176454	4033	7	0.376854305390956	autosome	3.3		
scaffold176457	1819	5	0	autosome	3.1		
scaffold176462	1819	7	0.134301091711591	autosome	6		
scaffold176489	1819	7	0.0424352663203967	autosome	3.9		
scaffold176536	1819	11	0.130396637255675	autosome	6.6		
scaffold17654	4350	15	-0.257797757467647	autosome	4.7		
scaffold17659	4723	2	-0.241008099503795	autosome	3.8		
scaffold176665	1818	11	-0.263034405833794	autosome	3.8		
scaffold17677	8216	25	0.0740005814437768	autosome	4.5		
scaffold176829	2157	20	0.396890152568584	autosome	4		
scaffold17685	4348	18	-0.0144995696951151	autosome	3.5		
scaffold17691	4348	23	-0.115477217419936	autosome	4.6		
scaffold17696	4348	19	-0.227805917522812	autosome	3.7		
scaffold17703	6465	16	0.0588936890535686	autosome	3.1		
scaffold17706	4347	19	-0.0648511443499681	autosome	4.4		
scaffold177106	2039	21	0.406320282177735	autosome	4.4		
scaffold177139	1816	25	0.362570079384708	autosome	4.3		
scaffold177207	1816	12	-0.137503523749935	autosome	4.7		
scaffold177231	1816	6	0.111892880070897	autosome	2.4		
scaffold177351	1815	11	-0.0310268956206247	autosome	3.1		
scaffold177368	3029	19	-0.184424571137427	autosome	5.1		
scaffold17748	4343	21	0	autosome	5		
scaffold17748	4343	21	0	autosome	5		
scaffold177620	1814	22	0	autosome	4.2		
scaffold177773	1813	19	0.125530882083859	autosome	5.9		
scaffold177778	2208	23	-0.291231297664446	autosome	3.9		
scaffold17791	4340	18	-0.115477217419936	autosome	5.1		
scaffold17793	4340	12	-0.473931188332412	NA	5.5		
scaffold178031	1812	2	-0.285402218862248	autosome	2.3		
scaffold17804	8845	22	0.0159415438690215	autosome	4.5		
scaffold1781	8415	8	-0.137503523749935	autosome	4.7		
scaffold17810	4337	9	0	autosome	4.2		
scaffold178135	1812	7	-0.218180170049533	autosome	3.5		
scaffold1782	8413	22	-0.241008099503795	autosome	5.4		
scaffold178212	1811	21	0.620151929183456	autosome	2.3		
scaffold178221	1811	5	-0.0671141958585371	autosome	4.5		
scaffold17830	4335	12	-0.347923303420307	autosome	5.5		
scaffold178330	2017	15	-0.330148601692331	autosome	4.4		
scaffold178481	1810	17	-0.976153258045632	sexchrom	5.6		
scaffold178501	2518	4	0.289506617194985	autosome	2.8		
scaffold178563	1810	4	0.199308808223407	autosome	4.3		
scaffold178603	2954	15	0.0369942074822016	autosome	2.7		
scaffold178634	1809	18	0.267480310864986	autosome	2.9		
scaffold17864	4333	19	-0.263034405833794	autosome	5.9		
scaffold178766	1808	14	-0.031708859727338	autosome	6.2		
scaffold178779	1808	23	0.0453239905094903	autosome	3.2		
scaffold178964	2963	8	0.349584437790228	autosome	5.5		
scaffold178986	3137	10	0.0740005814437768	autosome	3.5		
scaffold1790	8404	10	-0.200912693925997	autosome	4		
scaffold17907	6111	4	-0.321928094887362	autosome	6.7		
scaffold17917	4328	18	0.273565073325964	autosome	5.3		
scaffold179195	1806	9	-0.495527417139212	NA	4.1		
scaffold179258	2065	9	-0.263034405833794	autosome	6.3		
scaffold179267	2357	24	0.0379678501990204	autosome	3.3		
scaffold179275	1806	11	-0.166649869409451	autosome	5.5		
scaffold179294	1806	7	0.29176612437711	autosome	3.4		
scaffold179329	1806	9	-0.37851162325373	autosome	5.5		
scaffold179433	1805	12	-1.24392558288609	sexchrom	7		
scaffold179576	1804	17	0.0573331750659516	autosome	7.5		
scaffold1796	8398	17	-0.431157164642121	NA	4.7		
scaffold179708	1804	26	-0.211504105193712	autosome	4.6		
scaffold17976	4322	15	-0.242200902416628	autosome	5.4		
scaffold17978	4322	8	0	autosome	4.6		
scaffold180024	1803	1	0.0907654639231822	autosome	4.1		
scaffold180123	3268	11	-0.337034987277571	autosome	5.7		
scaffold18018	4319	5	-0.662965012722429	NA	9		
scaffold180221	1801	17	-0.196397212803503	autosome	4.3		
scaffold180260	1801	25	-0.0892673380970872	autosome	6.4		
scaffold18027	4318	15	0	autosome	8.6		
scaffold180506	1800	12	-0.251538766995964	autosome	4.5		
scaffold180590	1800	7	0.562936194391157	autosome	5.6		
scaffold18080	4314	6	0	autosome	5.6		
scaffold180859	1798	3	0.366782330671623	autosome	3.6		
scaffold180957	2222	4	-0.273760812426852	autosome	3.3		
scaffold180973	1798	2	-1.13972476366661	sexchrom	2.6		
scaffold180981	1798	11	-0.17364808748503	autosome	4.4		
scaffold181034	1798	19	-0.415037499278844	autosome	8.2		
scaffold18105	4312	4	-0.257797757467647	autosome	4.1		
scaffold181362	1796	17	0.127755547198373	autosome	2.7		
scaffold181388	1796	11	-0.258734268400168	autosome	4.7		
scaffold181412	1796	1	-0.629631550054884	sexchrom	4.5		
scaffold181460	1796	20	-0.406320282177735	autosome	5.2		
scaffold181473	1796	6	-0.234465253637023	autosome	2.6		
scaffold18150	4309	13	-0.257797757467647	autosome	5.5		
scaffold181583	3352	12	0.397759507847009	autosome	3.8		
scaffold1816	10859	23	0	autosome	4.1		
scaffold18167	4308	22	0	autosome	5.2		
scaffold181809	1794	4	1	autosome	2.8		
scaffold181878	1794	11	-0.626541604472556	sexchrom	4.4		
scaffold181983	1793	13	0.0159415438690215	autosome	5.1		
scaffold18202	4306	7	-0.125530882083859	autosome	5.2		
scaffold182089	1793	4	-0.415037499278844	autosome	4.5		
scaffold18218	4304	1	-1.04182017569463	sexchrom	6.2		
scaffold182218	1792	3	0.321928094887362	autosome	3.8		
scaffold18225	4304	21	-0.115477217419936	autosome	4.7		
scaffold1824	10412	21	-0.106915203916512	autosome	5.9		
scaffold182503	1791	18	0.184424571137427	autosome	5.3		
scaffold18253	4302	9	-0.347923303420307	autosome	5		
scaffold182597	1790	15	0.108524456778169	autosome	3.4		
scaffold182811	1790	13	-0.399930606888635	autosome	5		
scaffold182901	1789	20	-0.710493382805015	NA	10		
scaffold182926	1789	5	0.241008099503795	autosome	4.4		
scaffold182979	1789	15	-0.703018262242869	sexchrom	3.7		
scaffold183	13914	23	-0.241008099503795	autosome	4.9		
scaffold1830	8356	20	-0.196397212803503	autosome	3.9		
scaffold183069	1788	5	0.137503523749935	autosome	5		
scaffold18314	5011	9	-0.125530882083859	autosome	6.4		
scaffold18320	4719	3	-0.211504105193712	autosome	6		
scaffold183208	1788	3	0.211504105193712	autosome	5.9		
scaffold183239	1787	18	0.135883428081773	autosome	3.3		
scaffold183561	1786	5	0	autosome	5		
scaffold18368	7375	14	-0.241008099503795	autosome	6.1		
scaffold183792	2667	15	0.196397212803504	autosome	7		
scaffold183906	1784	4	0.270089163367744	autosome	3.3		
scaffold183941	1784	24	0.263034405833794	autosome	5.6		
scaffold184070	2275	14	0.115477217419936	autosome	6.4		
scaffold18416	5723	8	0.234465253637023	autosome	5		
scaffold18433	5451	17	0.338416217675931	autosome	3.7		
scaffold184359	1782	1	-0.742202242532353	sexchrom	3.7		
scaffold184542	3204	9	-0.310340120612151	autosome	4.3		
scaffold184573	1781	4	-0.0943273825481531	autosome	2.3		
scaffold184737	1781	22	-0.171952682789295	autosome	3.3		
scaffold184772	2151	19	0	autosome	4.6		
scaffold18485	4285	8	0.186413124230881	autosome	4		
scaffold184903	2925	19	-0.203091865377512	autosome	4.6		
scaffold184914	2401	1	-0.0565835283663674	autosome	5.6		
scaffold185074	1779	11	-0.37851162325373	autosome	4.3		
scaffold18517	5161	10	-0.241008099503795	autosome	4.3		
scaffold1852	8335	4	0	autosome	6.3		
scaffold185202	1918	18	0.166009951438929	autosome	2.6		
scaffold18521	4282	23	-0.37851162325373	autosome	5.8		
scaffold185301	1778	7	-0.123735368422245	autosome	4.8		
scaffold185304	1778	24	-0.115477217419936	autosome	6.5		
scaffold185311	1778	1	-0.225881407416328	autosome	5.7		
scaffold185313	1778	11	-0.696607856550065	sexchrom	4.2		
scaffold185413	1777	3	-0.0356239097307212	autosome	4		
scaffold185535	2355	13	-0.115477217419936	autosome	5.5		
scaffold18554	4280	18	0.120294233717712	autosome	4.1		
scaffold18557	4279	16	-0.0473057147783568	autosome	4.4		
scaffold18572	4278	10	-0.222392421336448	autosome	5.5		
scaffold18576	4277	5	-0.0291463456595163	autosome	3.4		
scaffold1858	8330	1	-0.658963082164933	sexchrom	6.3		
scaffold186015	1775	3	-0.447458976971221	NA	5		
scaffold18611	4275	25	0	autosome	6.1		
scaffold18614	4275	4	0.0159415438690215	autosome	5.1		
scaffold186169	1774	17	0.0759488532332984	autosome	3.3		
scaffold186214	1774	15	0.0191088229477044	autosome	6.4		
scaffold186331	1774	13	0.343954401217361	autosome	5		
scaffold186535	1773	11	-0.125530882083859	autosome	3.1		
scaffold18661	4270	1	-0.929610672108602	sexchrom	4.6		
scaffold186620	1772	25	-0.0755510330071767	autosome	5.4		
scaffold186620	1772	25	-0.0755510330071767	autosome	5.4		
scaffold186660	4381	11	0	autosome	5.1		
scaffold186734	1772	4	0.244418727666447	autosome	4.1		
scaffold186816	1771	22	0.215728691055437	autosome	4.3		
scaffold187030	1770	1	-1.6020360140801	sexchrom	6.5		
scaffold18710	4266	5	-0.37851162325373	autosome	6.1		
scaffold187133	2636	17	0.123988717275454	autosome	4.8		
scaffold18715	6552	8	0.227410496103073	autosome	3.7		
scaffold187190	1770	1	-1.35230174393088	sexchrom	4.8		
scaffold18721	4265	15	-0.125530882083859	autosome	4.2		
scaffold187235	1770	26	0.0458036896131247	autosome	4		
scaffold18746	4264	23	0	autosome	4.9		
scaffold187664	1768	11	-0.096861539252589	autosome	4.9		
scaffold187723	1767	7	-0.321928094887362	autosome	3.8		
scaffold18783	4260	19	-0.329705445479082	autosome	3.9		
scaffold187854	1767	5	-0.230005605446323	autosome	3.6		
scaffold188073	1766	22	-0.0984037040609945	autosome	3.2		
scaffold18812	4258	10	-0.242200902416628	autosome	4.6		
scaffold188135	1765	10	0.155650870460194	autosome	3.4		
scaffold1882	8303	19	-0.125530882083859	autosome	6.2		
scaffold188247	2698	16	-0.630050390249694	sexchrom	5.3		
scaffold18833	4256	5	-0.115477217419936	autosome	5.9		
scaffold188372	1764	14	0.499571009490512	autosome	4.2		
scaffold1884	9181	9	-0.241008099503795	autosome	5.3		
scaffold188473	1764	22	-0.700439718141092	sexchrom	3.6		
scaffold188534	1764	1	0.104969559601542	autosome	6.3		
scaffold18855	4255	11	-0.169925001442312	autosome	4.9		
scaffold188643	2177	7	0	autosome	6.6		
scaffold188708	1763	1	-0.273018494406416	autosome	3.2		
scaffold188763	1763	6	0.355094958822562	autosome	5.2		
scaffold18884	4253	10	0.137503523749935	autosome	5.4		
scaffold188863	1762	28	0.274622380109006	autosome	5.9		
scaffold188922	1762	10	-0.181446871337532	autosome	5.7		
scaffold189052	1761	17	-0.125530882083859	autosome	7.6		
scaffold189175	1761	23	-0.371968777386958	autosome	4.6		
scaffold189217	1761	3	-0.115477217419936	autosome	2.7		
scaffold189315	1760	18	0.711874613203376	autosome	5		
scaffold189520	1759	19	-0.287802310982736	autosome	3.9		
scaffold189546	1759	25	0	autosome	3.7		
scaffold1896	8286	14	-0.234465253637023	autosome	4.4		
scaffold18968	4246	13	0	autosome	7		
scaffold189746	1758	26	-0.37851162325373	autosome	4.8		
scaffold18977	4245	22	0	autosome	4.7		
scaffold18995	4244	10	-0.222392421336448	autosome	6.6		
scaffold18998	4244	22	-0.125530882083859	autosome	4.5		
scaffold19004	5613	23	-0.111645355828909	autosome	4.9		
scaffold190060	1757	20	0.167109985835258	autosome	3.5		
scaffold190147	1757	22	0.470890734012361	autosome	2.9		
scaffold19019	5848	19	0.0291463456595165	autosome	3.5		
scaffold190193	1757	11	-0.0291463456595163	autosome	2.7		
scaffold190449	1755	23	-0.0154300405696059	autosome	4.7		
scaffold190596	1755	13	-0.137503523749935	autosome	5.1		
scaffold19061	4238	8	-0.241008099503795	autosome	5.8		
scaffold190651	1755	15	-0.37851162325373	autosome	3.8		
scaffold19066	4238	3	-0.166649869409451	autosome	7		
scaffold190698	1754	16	0.703018262242868	autosome	4.4		
scaffold190803	1754	12	0.380272081118167	autosome	6.1		
scaffold190812	2345	2	0.62148837674627	autosome	4.4		
scaffold191	13549	17	-0.125530882083859	autosome	4.9		
scaffold191005	1753	23	0	autosome	4.5		
scaffold191014	1753	10	0.281412935148649	autosome	5.6		
scaffold191086	1753	11	-0.483209001920423	NA	5.9		
scaffold19111	4792	12	-0.321928094887362	autosome	5.2		
scaffold191300	1752	11	-0.225881407416328	autosome	3.4		
scaffold19145	4232	17	-0.168122758808327	autosome	4.8		
scaffold19147	4514	5	-0.241008099503795	autosome	6		
scaffold191531	1751	16	0.106915203916512	autosome	5.6		
scaffold191539	1751	4	0.277533975528909	autosome	5.9		
scaffold191577	1751	18	0	autosome	6.8		
scaffold19164	4492	10	0.57190634789571	autosome	3.6		
scaffold191648	1750	4	0	autosome	5.6		
scaffold191679	1750	23	0.687212558969106	autosome	4.4		
scaffold191712	1750	6	-0.169925001442312	autosome	4.2		
scaffold19184	9915	17	0.273565073325964	autosome	4.4		
scaffold19186	4229	17	-0.206450877467426	autosome	5.3		
scaffold191999	3281	11	-0.0892673380970872	autosome	4.3		
scaffold192	13540	10	0	autosome	5.4		
scaffold192058	3230	4	0.29218075149331	autosome	4.5		
scaffold192166	1748	25	-0.329705445479082	autosome	3.7		
scaffold19219	4227	9	0.197446064206217	autosome	4.8		
scaffold1922	9003	25	-0.0740005814437769	autosome	4.9		
scaffold19227	4227	17	0.115477217419936	autosome	5.4		
scaffold192271	1748	18	0.225066555634773	autosome	5.6		
scaffold1923	8265	17	-0.115477217419936	autosome	6.4		
scaffold1923	8265	17	-0.115477217419936	autosome	6.4		
scaffold192345	2382	4	0.403355694231208	autosome	2.7		
scaffold192548	1746	21	-0.104336659814736	autosome	5.6		
scaffold192702	1746	1	-0.671377252538629	sexchrom	5		
scaffold192750	3134	24	0.242200902416628	autosome	4.8		
scaffold192838	3092	25	-0.217591435072627	autosome	5		
scaffold19284	4222	7	-0.0740005814437769	autosome	4.8		
scaffold19288	4221	16	0.263034405833794	autosome	4		
scaffold193	13529	12	-1	NA	7.5		
scaffold193037	2652	9	-0.241008099503795	autosome	4.1		
scaffold1931	8257	11	-0.0588936890535686	autosome	3.2		
scaffold193126	1744	20	0.0614005446641433	autosome	5.1		
scaffold193281	2594	14	0.185866545311334	autosome	3.7		
scaffold19338	4217	9	0.436099114806673	autosome	3.8		
scaffold193389	1743	8	0.0395283641866376	autosome	2.9		
scaffold19340	4217	6	-0.0648511443499681	autosome	5.9		
scaffold19348	8343	13	0.0144995696951152	autosome	4.8		
scaffold193530	1742	7	0.176877762084079	autosome	2.1		
scaffold193596	1742	22	-0.0294437778924821	autosome	3.1		
scaffold193630	3549	8	-0.242200902416628	autosome	4.5		
scaffold19369	5216	21	-0.241008099503795	autosome	4.6		
scaffold19378	4214	3	-0.355094958822562	autosome	4.2		
scaffold193824	1741	1	-0.393342428179525	autosome	4		
scaffold1941	9168	7	0.273565073325964	autosome	4.2		
scaffold194109	1740	20	0.101879614019214	autosome	6.3		
scaffold194207	1739	11	0.263034405833794	autosome	4.3		
scaffold194292	2464	4	0.125530882083859	autosome	4.9		
scaffold1943	9247	11	0.0310268956206246	autosome	4.5		
scaffold194432	1739	8	-0.459431618637297	NA	4.4		
scaffold19444	4209	3	-0.125530882083859	autosome	4.7		
scaffold19479	4207	8	-0.211504105193712	autosome	5.7		
scaffold19483	4207	25	-0.477578965347557	NA	5.5		
scaffold194845	1737	1	-1	sexchrom	4.5		
scaffold19500	5239	17	0.125530882083859	autosome	4.8		
scaffold19502	4205	5	0.350907161859128	autosome	5.5		
scaffold195204	1735	16	-0.189033824390017	autosome	2.4		
scaffold195425	1734	13	0	autosome	6		
scaffold195545	1734	15	0.132103536007345	autosome	2.5		
scaffold195615	1733	15	0.219009781941796	autosome	3.4		
scaffold195617	2161	25	0	autosome	4.4		
scaffold195649	1733	11	-0.366782330671623	autosome	2.1		
scaffold19579	5749	9	-0.273565073325963	autosome	5.3		
scaffold195855	2302	5	-0.12417941122073	autosome	5.4		
scaffold195879	1732	8	0.349334252228014	autosome	2.9		
scaffold195897	1732	23	-0.226770861847022	autosome	7.8		
scaffold195988	2376	16	0.241008099503795	autosome	5.8		
scaffold196041	1731	12	-0.337869638756384	autosome	6.1		
scaffold19619	4196	7	-0.257797757467647	autosome	5.6		
scaffold196497	1730	18	-0.611434712082347	NA	2.7		
scaffold19651	4195	10	0.09412217736455	autosome	3.9		
scaffold196625	1729	17	0	autosome	4.5		
scaffold196657	1729	6	0.181446871337532	autosome	5.1		
scaffold196733	1729	12	-0.168122758808327	autosome	6.1		
scaffold196975	1728	11	-0.394859617341213	autosome	3.2		
scaffold19700	4191	9	0.14048122354983	autosome	4.8		
scaffold19701	4191	10	-0.0291463456595163	autosome	4.4		
scaffold197022	1727	4	-0.108934371553164	autosome	3		
scaffold197047	1727	28	-0.179323699444562	autosome	4.6		
scaffold197064	1727	11	0.593679717822265	autosome	5.1		
scaffold19733	4190	14	0.464962724610526	autosome	3.8		
scaffold1974	8211	17	-0.0144995696951151	autosome	5.5		
scaffold197466	1726	27	0.923378718397088	autosome	5.9		
scaffold197562	3544	10	0.137503523749935	autosome	3.7		
scaffold197628	1725	25	-0.532221038649183	NA	4.3		
scaffold197877	1724	7	-0.1426043954428	autosome	3.1		
scaffold197903	1724	12	-0.652076696579693	sexchrom	5.6		
scaffold197931	1724	22	-0.215012890970851	autosome	2.2		
scaffold19795	4185	16	0.125530882083859	autosome	3.6		
scaffold198	13493	23	0.0159415438690215	autosome	3.9		
scaffold1981	9321	7	0.321928094887362	autosome	4.9		
scaffold198167	1723	17	0	autosome	4.6		
scaffold19819	4183	17	-0.980891177052296	sexchrom	5.9		
scaffold19830	4183	15	0	autosome	5.2		
scaffold198323	1722	6	-0.415037499278844	autosome	4.2		
scaffold19841	4182	18	-0.125530882083859	autosome	4.2		
scaffold19843	4182	18	0.0174874267288414	autosome	4.3		
scaffold198476	1721	12	-0.104697378666693	autosome	3.6		
scaffold19866	4180	23	-0.263034405833794	autosome	4.6		
scaffold198679	1720	13	-0.57190634789571	NA	4		
scaffold19874	4179	17	-0.263034405833794	autosome	5.8		
scaffold19880	4179	9	-0.125530882083859	autosome	5.3		
scaffold198959	1719	15	-0.321928094887363	autosome	3		
scaffold19898	4178	11	0.516790998079577	autosome	2.3		
scaffold199100	1719	7	0.31315788525963	autosome	3.1		
scaffold199108	1719	15	0.167456745851563	autosome	3.5		
scaffold199144	1718	1	-0.594361198723406	NA	5.9		
scaffold19917	5362	9	-0.115477217419936	autosome	5.3		
scaffold199193	1718	8	0	autosome	4.6		
scaffold199211	1718	17	-0.167944637314072	autosome	5.9		
scaffold19922	4176	4	-0.245112497836531	autosome	4.6		
scaffold199221	1718	22	-1.82102985895468	sexchrom	1.8		
scaffold19926	4176	2	0.254572827085598	autosome	2		
scaffold199294	1967	15	0.0151068923902084	autosome	4		
scaffold19931	5318	9	0.0395283641866376	autosome	3.8		
scaffold19936	4388	22	-0.0595010117486618	autosome	4.8		
scaffold199373	1717	10	-0.631612594019978	sexchrom	4.1		
scaffold199445	1717	9	0.0144995696951152	autosome	3.4		
scaffold199458	1717	22	-0.495957494662411	NA	4.2		
scaffold199488	1717	2	0.270089163367744	autosome	4.9		
scaffold199534	1717	2	-0.428843298803874	NA	2.2		
scaffold19958	4174	9	0.0588936890535686	autosome	3.2		
scaffold19979	4173	5	0.0155968550510186	autosome	4.1		
scaffold199821	1715	5	0.415037499278844	autosome	3.8		
scaffold199859	1941	25	0.131244533278253	autosome	4.5		
scaffold19993	4171	13	0.0462936522739352	autosome	6.4		
scaffold20	23736	26	0.263034405833794	autosome	4.6		
scaffold200073	1714	9	0.375039431346925	autosome	2.3		
scaffold200078	1714	11	-0.0343515047907769	autosome	3.3		
scaffold2001	8184	22	-0.166649869409451	autosome	5.9		
scaffold200217	1714	15	-0.241008099503795	autosome	7		
scaffold200407	1713	12	0.485426827170242	autosome	2.9		
scaffold20050	4430	24	0.125530882083859	autosome	5.1		
scaffold20051	4168	13	-0.201633861169651	autosome	3.2		
scaffold200560	1712	5	-0.531851164261594	NA	5.5		
scaffold200587	1712	4	0.017702001733459	autosome	3.7		
scaffold20067	4167	3	-0.307181509518176	autosome	3.9		
scaffold200685	1712	6	-0.514573172829758	NA	3.5		
scaffold201025	1710	23	-0.137503523749935	autosome	4		
scaffold201131	1710	22	0.368387405980022	autosome	4.2		
scaffold20131	4163	12	-0.347923303420307	autosome	5.4		
scaffold201626	1708	7	-0.321928094887362	autosome	5.1		
scaffold201811	1973	18	0.155650870460194	autosome	3.1		
scaffold201848	1707	10	-0.222392421336448	autosome	5.7		
scaffold201881	2002	2	-0.158697746019058	autosome	5.9		
scaffold20192	4159	11	-0.137503523749935	autosome	4.1		
scaffold201968	1707	26	-0.347923303420307	autosome	4.9		
scaffold20212	4158	11	-0.222392421336448	autosome	5.9		
scaffold202189	1706	9	-0.108252890652023	autosome	3.7		
scaffold202337	1705	21	0.137503523749935	autosome	5.2		
scaffold202363	1705	17	-0.383328639551506	autosome	5.5		
scaffold202443	1705	18	-0.103093492964103	autosome	3.8		
scaffold202501	1705	11	0.245756414401958	autosome	4.3		
scaffold202506	1705	26	0	autosome	3.7		
scaffold202532	1705	1	-0.258734268400168	autosome	5.2		
scaffold20255	4155	8	-0.0506260730699678	autosome	2.6		
scaffold202646	1704	10	-0.287802310982736	autosome	4.1		
scaffold2027	8151	27	0.0740005814437768	autosome	4.5		
scaffold20279	4154	10	0.321928094887362	autosome	4.4		
scaffold202888	1703	5	-0.055141554192461	autosome	3.4		
scaffold2029	8148	9	0.125530882083859	autosome	5.5		
scaffold202905	1703	1	-0.54252723440076	NA	3.1		
scaffold20291	4153	18	-0.0806184602082846	autosome	4.5		
scaffold203121	1702	25	0.239465934695389	autosome	5.5		
scaffold20317	4151	22	0	autosome	5		
scaffold20319	4150	11	0.219965683941908	autosome	4.3		
scaffold203231	1702	23	-0.25964381663302	autosome	4.1		
scaffold20337	4149	16	0.358453970912476	autosome	4.8		
scaffold203547	1701	19	-0.0351894284623002	autosome	4.7		
scaffold20364	4147	11	-0.145197915539936	autosome	6.3		
scaffold203661	1700	4	-0.653549585978568	sexchrom	3		
scaffold203676	1700	6	-1.42146376843828	sexchrom	5.5		
scaffold203808	1700	27	-0.0518389315196182	autosome	5.5		
scaffold203867	1699	12	0.09515723304034	autosome	3.2		
scaffold203889	1699	1	-0.241008099503795	autosome	1.5		
scaffold2039	8138	5	0	autosome	5.7		
scaffold204039	1699	15	-0.609210046967833	NA	3		
scaffold204040	2456	24	0	autosome	5.2		
scaffold20414	5283	4	-0.242200902416628	autosome	4.2		
scaffold204186	1698	10	-0.101879614019214	autosome	3.9		
scaffold204233	1698	2	-0.227410496103073	autosome	4.1		
scaffold20431	4142	3	-0.115477217419936	autosome	5.5		
scaffold204393	1697	15	0.0259952085329444	autosome	2.9		
scaffold204419	1697	5	0.862496476250065	autosome	5.6		
scaffold204438	1697	13	-0.0951572330403401	autosome	3.3		
scaffold204545	1697	25	-0.231325546106456	autosome	4.4		
scaffold204859	1696	15	-0.217591435072627	autosome	4.1		
scaffold205021	1695	14	-0.422454970841327	autosome	5.9		
scaffold205086	1695	3	-0.0238467419543676	autosome	4.6		
scaffold205371	2401	13	0.405256478486258	autosome	4.6		
scaffold20546	4498	21	-0.263034405833794	autosome	5		
scaffold205549	1904	18	0.377069649079823	autosome	5		
scaffold205594	1693	10	0.225559700415131	autosome	1.2		
scaffold2056	12635	4	-0.241008099503795	autosome	5.1		
scaffold205652	1692	11	-0.0174874267288413	autosome	4		
scaffold205653	1692	20	-0.686339521096238	sexchrom	7.8		
scaffold205696	1692	21	0.137503523749935	autosome	6.1		
scaffold205745	1692	25	-0.310340120612151	autosome	5.8		
scaffold205835	1692	13	0.156119201917282	autosome	3		
scaffold205841	1692	1	-0.763932641766475	sexchrom	4.2		
scaffold206	17639	27	-0.206450877467426	autosome	6.5		
scaffold20610	4131	8	0.196397212803504	autosome	4.4		
scaffold206306	1690	5	-0.719892080807265	sexchrom	5		
scaffold20632	4130	5	-0.222392421336448	autosome	2.9		
scaffold20649	4129	12	-0.306977753421391	autosome	3.8		
scaffold20653	4129	22	-0.242200902416628	autosome	3.7		
scaffold20666	4127	23	-0.208586621811418	autosome	1.9		
scaffold20674	5183	13	-0.277533975528909	autosome	5.6		
scaffold206778	1688	23	-0.321928094887363	autosome	4.2		
scaffold206929	1687	23	0.514573172829758	autosome	5.5		
scaffold20711	4124	26	-0.37851162325373	autosome	5.2		
scaffold207169	1686	11	-0.431339311607944	NA	3.1		
scaffold207250	1686	27	-0.321928094887363	autosome	6		
scaffold207269	1686	7	0.196397212803504	autosome	4.6		
scaffold207283	1845	7	-0.37851162325373	autosome	5.4		
scaffold207407	1685	6	-0.399270183420527	autosome	3.6		
scaffold207412	2524	12	-0.437405312307298	NA	4		
scaffold20755	4121	8	-0.222392421336448	autosome	5.7		
scaffold20759	4121	4	0	autosome	5.6		
scaffold20781	4120	3	0.305626282558262	autosome	4.2		
scaffold20788	5708	22	-0.347923303420307	autosome	3.8		
scaffold20791	4119	21	-0.257797757467647	autosome	5.1		
scaffold207918	1683	1	-0.29176612437711	autosome	2.9		
scaffold20792	4119	3	-0.263034405833794	autosome	5		
scaffold20796	4118	4	-0.14048122354983	autosome	5.5		
scaffold208227	1682	5	-0.514573172829758	NA	4.2		
scaffold20823	4117	24	-0.388565287917653	autosome	4		
scaffold208344	1682	22	-0.533432200081074	NA	5.4		
scaffold208364	1681	10	0.136061549576029	autosome	4.3		
scaffold20844	5352	15	-0.115477217419936	autosome	5.7		
scaffold2085	8099	25	-0.196397212803503	autosome	4.4		
scaffold20875	4113	15	0.37851162325373	autosome	6.4		
scaffold208989	1679	15	0	autosome	6.7		
scaffold209	13327	10	-0.0951572330403401	autosome	4.3		
scaffold209270	1678	22	-0.0763508861301149	autosome	4.6		
scaffold20928	4109	17	0.0151068923902084	autosome	5.1		
scaffold209291	1678	16	-0.819427754358179	sexchrom	5.4		
scaffold20930	4109	10	0.14359085362885	autosome	4.7		
scaffold209396	1677	26	0.238786859587117	autosome	2.7		
scaffold209690	1676	10	-0.546282032557096	NA	4.1		
scaffold20975	4106	22	0.115477217419936	autosome	5.8		
scaffold209778	1676	27	0.333737397176996	autosome	4.4		
scaffold20982	4105	4	-0.210566985939658	autosome	3.7		
scaffold209852	1676	24	0.528694281074411	autosome	3.9		
scaffold2099	8087	9	0.0170735133589414	autosome	3.6		
scaffold209948	2606	14	0.459431618637297	autosome	7.5		
scaffold209950	1675	1	-0.405256478486259	autosome	4.3		
scaffold21	23552	21	-0.241008099503795	autosome	5		
scaffold210	13317	23	-0.137503523749935	autosome	5.3		
scaffold210298	1674	24	-0.584962500721156	NA	6.1		
scaffold210345	1894	27	-0.159198594849254	autosome	5		
scaffold21036	4102	22	-0.125530882083859	autosome	5.5		
scaffold21037	4502	4	-0.0995356735509144	autosome	7		
scaffold21039	4101	25	0.137503523749935	autosome	4.5		
scaffold210409	1673	8	0.397759507847009	autosome	4.1		
scaffold210411	1673	5	-0.819427754358179	sexchrom	5.4		
scaffold21059	4101	19	0.342105976824993	autosome	5.8		
scaffold21066	4100	12	0.0740005814437768	autosome	3.8		
scaffold2107	8079	5	-0.467778961350817	NA	4.6		
scaffold210734	2284	3	-0.206450877467426	autosome	5.1		
scaffold210827	1672	12	-0.133855746734791	autosome	4.7		
scaffold21086	4099	5	0	autosome	4.4		
scaffold210943	1671	11	0.387023123109247	autosome	2.2		
scaffold21113	4096	13	-0.137503523749935	autosome	6.4		
scaffold211154	1670	13	-0.57650092197296	NA	3.8		
scaffold21117	4096	25	-0.533432200081074	NA	4		
scaffold211345	1670	13	-0.639118270768062	sexchrom	2.5		
scaffold211571	1669	14	-0.577766999316952	NA	3.7		
scaffold21158	4094	7	0	autosome	4.2		
scaffold211663	1668	1	-0.545968369105293	NA	3.9		
scaffold21180	10635	10	0.125530882083859	autosome	5		
scaffold21185	4092	16	-0.289506617194985	autosome	4.4		
scaffold211917	1667	5	-0.0186156781673469	autosome	4.2		
scaffold211974	1667	18	-0.14359085362885	autosome	3.2		
scaffold211987	2612	17	0	autosome	5		
scaffold211987	2612	17	0	autosome	5		
scaffold212136	1666	26	-0.46394709975979	NA	3.7		
scaffold2122	8066	22	-0.347923303420307	autosome	5.1		
scaffold212301	1666	24	0.38565369249775	autosome	2.7		
scaffold212306	1666	25	-0.0766212816029125	autosome	2.3		
scaffold21231	4089	15	-0.0144995696951151	autosome	4.2		
scaffold212373	1666	14	-0.547487795302493	NA	4.4		
scaffold21242	4088	6	-0.0439433475875971	autosome	4.9		
scaffold212507	1665	20	0.121990524378611	autosome	3.7		
scaffold2126	8882	3	-0.137503523749935	autosome	5.4		
scaffold21260	4087	8	0	autosome	5.4		
scaffold212689	1664	15	-0.678071905112638	NA	5.3		
scaffold21272	4086	26	-0.355094958822562	autosome	4.1		
scaffold21273	5865	12	-0.0695409332530771	autosome	3.3		
scaffold212765	2932	2	-0.202816882999687	autosome	2.7		
scaffold212802	3093	8	0.241008099503795	autosome	6		
scaffold212884	1664	11	0.253756592245783	autosome	4.2		
scaffold2129	8061	10	-0.137503523749935	autosome	5		
scaffold213045	1663	10	-0.222392421336448	autosome	5.6		
scaffold213054	1663	28	0.579424317179726	autosome	6.1		
scaffold213085	1964	16	0.577766999316952	autosome	4.5		
scaffold21309	4084	22	-0.0740005814437769	autosome	5.7		
scaffold213154	1663	15	0.415037499278844	autosome	6.3		
scaffold21318	4232	25	0.184424571137427	autosome	4.7		
scaffold21329	4083	8	-0.165586065717975	autosome	4		
scaffold213303	1662	8	-0.132103536007345	autosome	4		
scaffold213348	1662	20	0	autosome	4.4		
scaffold21350	4081	28	0.271804615461526	autosome	4		
scaffold213664	1661	12	0.17218097538268	autosome	4.3		
scaffold21380	4078	23	-0.251538766995964	autosome	4.1		
scaffold213812	2473	25	-0.263034405833794	autosome	6		
scaffold213914	1660	27	-0.263034405833794	autosome	4.7		
scaffold2140	8056	21	0.555518722828674	autosome	3.2		
scaffold214004	1659	27	0.340075441597622	autosome	4.4		
scaffold214162	1659	8	-0.125530882083859	autosome	4.5		
scaffold214440	1658	22	-0.137503523749935	autosome	4.8		
scaffold214481	1658	28	0.311201688294304	autosome	3.9		
scaffold214515	2077	2	0.186413124230881	autosome	4.5		
scaffold21457	4074	1	-1.17508670655809	sexchrom	4.1		
scaffold214571	1657	19	-0.263034405833794	autosome	5.3		
scaffold214634	1657	13	-0.688055993685259	sexchrom	3.2		
scaffold21465	4073	8	-0.37851162325373	autosome	6.6		
scaffold21466	4073	6	-0.37851162325373	autosome	6.3		
scaffold214660	1657	20	0	autosome	4.6		
scaffold214785	1657	15	-0.0489096004809466	autosome	4.4		
scaffold214953	3926	4	0.385891153619328	autosome	4.6		
scaffold21504	8650	10	-0.273565073325963	autosome	4.2		
scaffold215247	1655	19	-0.0144995696951151	autosome	4.8		
scaffold21540	4069	27	-0.0941221773645501	autosome	5.7		
scaffold215409	1654	10	-0.166649869409451	autosome	4		
scaffold2155	8036	22	-0.263034405833794	autosome	6.5		
scaffold215630	1653	15	-0.104697378666693	autosome	4.9		
scaffold215721	1653	8	-0.303069067636047	autosome	2.7		
scaffold21575	4067	11	0.137503523749935	autosome	5.9		
scaffold215758	1653	23	0.0465425859370302	autosome	2.9		
scaffold215762	1653	4	0.12832409697554	autosome	3.8		
scaffold215764	1653	7	-0.166649869409451	autosome	4.6		
scaffold21580	4067	9	0.169925001442312	autosome	4.4		
scaffold21598	4065	10	-0.217591435072627	autosome	3.5		
scaffold216185	1893	19	-0.0327899351176697	autosome	3.8		
scaffold21630	4064	12	-0.415037499278844	autosome	5.2		
scaffold216370	1650	24	-0.337869638756384	autosome	3.8		
scaffold216460	1650	1	-1.19993757050875	sexchrom	5.4		
scaffold2165	8031	21	-0.15200309344505	autosome	4.4		
scaffold216544	1650	11	-0.300866479359533	autosome	1.5		
scaffold2166	8030	17	-0.0941221773645501	autosome	4.3		
scaffold216633	1649	21	0.0524674198941358	autosome	3.6		
scaffold216746	1649	25	-0.321928094887362	autosome	3.7		
scaffold216749	1649	8	-0.137503523749935	autosome	3.9		
scaffold216763	1649	18	-0.0489096004809466	autosome	6.1		
scaffold216880	1648	7	0.819427754358179	autosome	4.4		
scaffold216894	1648	11	-0.0439433475875971	autosome	3.3		
scaffold2169	8024	12	0	autosome	5.5		
scaffold216935	1648	10	0.263034405833794	autosome	1.9		
scaffold217264	1647	13	0.0489096004809465	autosome	3.6		
scaffold217293	1647	26	0.0303736490435187	autosome	3.2		
scaffold217301	1647	27	-0.289506617194985	autosome	1.7		
scaffold217308	1647	15	0.0193653248669309	autosome	3		
scaffold217452	1646	15	0.781819829950467	autosome	3.9		
scaffold21750	7360	23	-0.115477217419936	autosome	5.3		
scaffold217520	2164	7	0.0655883416275769	autosome	6.2		
scaffold2176	8301	8	-0.106915203916512	autosome	6.7		
scaffold2176	8301	8	-0.106915203916512	autosome	6.7		
scaffold217639	1645	15	0.678071905112637	autosome	4.1		
scaffold217755	1645	5	-0.464668267003444	NA	4.6		
scaffold21778	4055	5	0.0186156781673468	autosome	5.4		
scaffold217973	1644	22	0.263034405833794	autosome	4.7		
scaffold217986	1644	16	-0.222392421336448	autosome	3.8		
scaffold218009	1644	6	-0.929610672108602	sexchrom	4.9		
scaffold218354	1643	26	0.0681715026415792	autosome	4.1		
scaffold21841	4285	10	-0.485426827170242	NA	5.6		
scaffold21850	4050	23	0	autosome	5.9		
scaffold218606	1642	5	-0.241008099503795	autosome	4.8		
scaffold218699	1641	16	0.277984747299765	autosome	5.2		
scaffold218786	2935	10	-0.263034405833794	autosome	6.5		
scaffold2188	8010	15	-0.15200309344505	autosome	4.5		
scaffold21886	4048	21	0.495957494662411	autosome	4.5		
scaffold218988	2144	23	-0.108524456778169	autosome	4.5		
scaffold219	14128	17	-0.15200309344505	autosome	4.9		
scaffold2191	8006	22	-0.305626282558262	autosome	4.6		
scaffold219142	1640	12	-0.514573172829758	NA	4		
scaffold219190	1640	11	0.241008099503795	autosome	6		
scaffold219204	2959	15	0.577545029158673	autosome	4.1		
scaffold219269	1639	6	-0.0931094043914815	autosome	2.5		
scaffold219271	1639	7	-0.078002512001273	autosome	4.8		
scaffold219439	1639	5	-0.289506617194985	autosome	5.2		
scaffold21949	7043	19	-0.0588936890535686	autosome	4.5		
scaffold219575	1638	6	0	autosome	6.4		
scaffold219645	1638	3	-0.28177096841538	autosome	2.2		
scaffold21965	4044	17	-0.07716786052246	autosome	4.5		
scaffold219686	1638	15	0.0264722113611909	autosome	2.5		
scaffold219768	1638	11	0.227805917522812	autosome	5.8		
scaffold21979	4043	17	-0.371968777386958	autosome	6.3		
scaffold219908	3460	12	-0.652076696579693	sexchrom	5		
scaffold220387	1635	23	-0.0995356735509144	autosome	5.1		
scaffold220394	1635	2	-0.654864513951313	sexchrom	2.7		
scaffold220733	1634	1	-0.251538766995964	autosome	4.3		
scaffold220751	1634	4	0.409875794163065	autosome	3.4		
scaffold220880	1634	27	-0.0834160081876375	autosome	3.8		
scaffold22092	4406	25	-0.263034405833794	autosome	4.9		
scaffold221200	1632	15	-0.241008099503795	autosome	3.8		
scaffold22125	4035	2	0.131244533278252	autosome	4.5		
scaffold221304	2288	6	0.0730634621897234	autosome	5.4		
scaffold22142	4034	10	-0.452512204697507	NA	6.3		
scaffold22143	4377	15	-0.206450877467426	autosome	7.1		
scaffold221520	1631	13	-0.383328639551506	autosome	6.4		
scaffold221567	2610	4	0.331843563752445	autosome	3.5		
scaffold221755	1630	11	-0.0931094043914815	autosome	4.2		
scaffold221895	1837	22	0.257157839497125	autosome	4.7		
scaffold221921	1630	24	-0.15200309344505	autosome	3.8		
scaffold22196	4031	24	0.0163018123291003	autosome	5.3		
scaffold221985	1630	17	-0.29218075149331	autosome	2.2		
scaffold222043	3203	9	0.251538766995964	autosome	5.9		
scaffold222144	1629	15	0.431157164642121	autosome	4.5		
scaffold22216	4363	9	0.150025444004607	autosome	3.1		
scaffold22217	4029	5	-0.120294233717712	autosome	4.3		
scaffold222208	1629	13	-0.502500340529183	NA	1.7		
scaffold22235	4028	4	-0.289506617194985	autosome	5		
scaffold222512	1628	2	-0.840801405150746	sexchrom	2.9		
scaffold222525	1628	7	0.301169534720565	autosome	3.6		
scaffold22257	10283	13	0.120294233717712	autosome	4.2		
scaffold222609	1627	22	-1.25779775746765	sexchrom	4.3		
scaffold222642	1627	16	-0.208586621811418	autosome	4.1		
scaffold222717	1627	15	-0.347923303420307	autosome	3.4		
scaffold222841	1627	4	0.552541023028779	autosome	5.6		
scaffold222852	1626	17	-0.263034405833794	autosome	3.5		
scaffold22306	4023	4	-0.137503523749935	autosome	4.3		
scaffold2232	7967	12	-0.338416217675931	autosome	5		
scaffold223360	1625	1	-0.976153258045632	sexchrom	5.1		
scaffold223363	1625	14	-0.242856523896163	autosome	3.8		
scaffold22347	4021	8	-0.0755510330071767	autosome	4.6		
scaffold223507	1624	5	-0.531851164261594	NA	5.2		
scaffold22360	4020	11	-0.161751069996612	autosome	4.8		
scaffold223615	1624	6	-0.168122758808327	autosome	3.9		
scaffold223639	1624	12	0	autosome	3.9		
scaffold223687	1624	11	-0.310929095938105	autosome	2.9		
scaffold223757	1623	23	-0.356143810225275	autosome	4.4		
scaffold22380	6339	15	0.146841388329271	autosome	4		
scaffold223852	1623	5	-0.160464672193246	autosome	4.1		
scaffold22388	4018	26	0.0648511443499679	autosome	4.4		
scaffold223943	1806	11	0.330645311988472	autosome	3.5		
scaffold22395	4017	25	0.125530882083859	autosome	5.8		
scaffold22402	4017	26	-0.0518389315196182	autosome	3.9		
scaffold224054	1622	10	-0.0227200765000837	autosome	3.8		
scaffold224072	1622	24	0.0515303006400821	autosome	3.7		
scaffold224085	1622	14	0.0631938264871939	autosome	3.3		
scaffold22431	5182	8	0.263034405833794	autosome	4.1		
scaffold22435	4015	2	0.10383581098454	autosome	4.3		
scaffold224364	1621	3	-0.305626282558262	autosome	5.1		
scaffold224385	1621	11	-0.122856747785534	autosome	5.5		
scaffold22452	4014	4	0.369233809665719	autosome	5.3		
scaffold224568	1620	26	0.251538766995964	autosome	4.8		
scaffold224605	1620	15	-0.652076696579693	sexchrom	1.9		
scaffold224672	1620	20	-0.661583782324069	sexchrom	4.5		
scaffold22473	4279	26	-0.251538766995964	autosome	4.1		
scaffold22481	4012	5	-0.115477217419936	autosome	5.1		
scaffold22491	6793	7	0.658963082164933	autosome	3.9		
scaffold225011	1619	27	-0.0614005446641433	autosome	3.2		
scaffold22503	4481	21	0.217591435072627	autosome	4.6		
scaffold225099	1618	23	0.546634382062057	autosome	4.7		
scaffold225292	2319	6	0	autosome	4.6		
scaffold22548	4007	17	-0.0149503414659714	autosome	4.4		
scaffold22553	4007	13	-0.371968777386958	autosome	4.5		
scaffold225579	1617	13	-0.62148837674627	NA	6.8		
scaffold22566	4006	13	-0.596103058326357	NA	5.7		
scaffold22585	4005	8	-0.242200902416628	autosome	5.9		
scaffold22587	5798	5	-0.0558532347335176	autosome	4.6		
scaffold226046	3725	10	-0.0506260730699678	autosome	3.9		
scaffold226053	1615	6	0.38565369249775	autosome	4.8		
scaffold226119	1615	9	-0.275634442613427	autosome	5.2		
scaffold2262	7940	22	-0.305626282558262	autosome	4.3		
scaffold22626	4003	22	-0.0500406824995956	autosome	5.4		
scaffold22645	4002	3	0.12417941122073	autosome	5.1		
scaffold226477	1613	6	-0.321928094887362	autosome	3.1		
scaffold226485	2360	5	-0.106915203916512	autosome	6.5		
scaffold2265	8666	4	-0.0144995696951151	autosome	3.8		
scaffold226570	1613	2	-0.31685710533994	autosome	3.5		
scaffold226620	2463	19	-0.15200309344505	autosome	5.7		
scaffold226668	1613	15	-0.245112497836531	autosome	3.5		
scaffold22677	4334	5	0.184424571137427	autosome	4.4		
scaffold22684	3999	13	-0.0984037040609945	autosome	3.7		
scaffold227016	1611	13	0	autosome	5.1		
scaffold2273	7931	12	-0.241008099503795	autosome	3.9		
scaffold227319	1610	8	-0.0531113364595626	autosome	3.2		
scaffold227408	1610	11	-0.757799097583372	sexchrom	3.7		
scaffold22744	3995	23	-0.211504105193712	autosome	5.2		
scaffold227504	1609	3	-0.630050390249694	sexchrom	5.7		
scaffold22752	3995	21	0.0144995696951152	autosome	5		
scaffold227712	1609	15	-0.3040061868901	autosome	3.4		
scaffold227760	1609	15	-0.420108488826266	autosome	3.6		
scaffold227788	1608	8	-0.770518153877233	sexchrom	2.8		
scaffold227888	3382	18	0.222392421336448	autosome	6.4		
scaffold227888	3382	18	0.222392421336448	autosome	6.4		
scaffold227894	1608	20	-0.274859841230584	autosome	5.4		
scaffold227897	1608	23	-0.376854305390956	autosome	2		
scaffold227906	1608	13	0.514573172829758	autosome	4.2		
scaffold228064	1607	4	-0.592342031086754	NA	3.9		
scaffold228072	1607	6	0.461904104316818	autosome	3.6		
scaffold22816	3992	4	-0.168122758808327	autosome	5.2		
scaffold228259	1607	1	-1.15200309344505	sexchrom	3.1		
scaffold2283	7922	23	-0.137503523749935	autosome	5.4		
scaffold228618	1605	25	0.0588936890535686	autosome	5		
scaffold228721	2063	3	0.222392421336448	autosome	5.7		
scaffold228997	1604	11	-0.0443941193584536	autosome	5.1		
scaffold229131	1965	10	-0.242200902416628	autosome	5.5		
scaffold229264	1603	5	0.141355849245542	autosome	4.2		
scaffold229316	1603	18	-0.296393002780225	autosome	4.5		
scaffold22933	3985	17	0.393011192948845	autosome	6.4		
scaffold22943	6699	19	-0.159478214007197	autosome	4.4		
scaffold229546	2115	20	-1.01936532486693	sexchrom	5.9		
scaffold229551	1602	20	-0.251538766995964	autosome	3.9		
scaffold229730	1601	16	0.976153258045632	autosome	5.4		
scaffold229902	1601	26	0.226770861847022	autosome	4.9		
scaffold230066	1600	23	0.146220740851044	autosome	5.3		
scaffold23021	3980	9	0.371968777386958	autosome	4.3		
scaffold23026	7077	23	0.0313641709093353	autosome	5.7		
scaffold230265	1599	15	0.115477217419936	autosome	5.1		
scaffold23030	3980	22	-0.125530882083859	autosome	5.7		
scaffold230371	1599	24	0.371968777386958	autosome	4.9		
scaffold230387	1940	22	0.610053481683986	autosome	6.1		
scaffold2304	7902	8	0.389042290745899	autosome	4.3		
scaffold23052	6549	11	-0.137503523749935	autosome	5		
scaffold23057	3978	26	-0.0853914912306447	autosome	3.6		
scaffold230609	1598	2	-0.383328639551506	autosome	3.7		
scaffold23063	3977	14	-0.0291463456595163	autosome	4.3		
scaffold23066	3977	22	-0.211504105193712	autosome	4.9		
scaffold23069	3977	15	0.362570079384708	autosome	4.4		
scaffold230701	1598	9	-0.0458036896131248	autosome	2.8		
scaffold23077	5489	20	-0.137503523749935	autosome	4.8		
scaffold230778	2324	9	0.263034405833794	autosome	5.9		
scaffold23078	3976	7	-0.0144995696951151	autosome	6.8		
scaffold23087	3976	17	-0.137503523749935	autosome	5.1		
scaffold23088	3976	16	0.196397212803504	autosome	5.7		
scaffold230952	1597	28	-0.757143476103836	sexchrom	6.5		
scaffold23098	3975	13	-0.0892673380970872	autosome	4.1		
scaffold2310	7898	12	-0.177538185552187	autosome	4		
scaffold231056	1597	12	0.082462160191973	autosome	5.9		
scaffold231134	1597	11	-0.135883428081773	autosome	3.4		
scaffold23116	3974	28	0.355094958822562	autosome	3.9		
scaffold2312	7896	15	-0.347923303420307	autosome	3.8		
scaffold23123	9885	25	-0.383328639551506	autosome	5.3		
scaffold23136	6207	28	-0.0740005814437769	autosome	5.4		
scaffold23137	3974	12	0.181838322985813	autosome	3.6		
scaffold231421	1596	4	-0.0605415419350507	autosome	4.2		
scaffold231449	1855	19	0.148098638989134	autosome	4.6		
scaffold23146	3973	13	0.211504105193712	autosome	6		
scaffold231529	1595	13	-0.0995356735509144	autosome	7.6		
scaffold231574	1595	1	-0.644905041177438	sexchrom	3.5		
scaffold231585	1889	9	0.599462070416271	autosome	3.5		
scaffold2316	7895	5	-0.125530882083859	autosome	4.6		
scaffold231605	1595	6	0.0400774393753351	autosome	4.8		
scaffold231725	3405	6	-0.383328639551506	autosome	5		
scaffold231728	1595	2	-0.46394709975979	NA	3.7		
scaffold2319	7891	11	-0.125530882083859	autosome	5.5		
scaffold232296	1593	25	-0.736965594166206	sexchrom	4.3		
scaffold23239	3969	15	-0.241008099503795	autosome	6		
scaffold23258	3968	8	-0.184424571137427	autosome	3.9		
scaffold23259	3968	13	-0.29218075149331	autosome	5.4		
scaffold232639	1591	10	0.2844533894687	autosome	3.3		
scaffold23274	6448	21	-0.0931094043914815	autosome	6.9		
scaffold232779	1591	10	0.0437213774293181	autosome	3.2		
scaffold232817	1591	17	0.400537929583729	autosome	7.8		
scaffold232910	1591	23	-0.266514974568756	autosome	2.5		
scaffold233086	1590	7	-0.423807708906576	autosome	5		
scaffold233098	1590	17	-0.0840642647884745	autosome	2.8		
scaffold233110	1590	7	0	autosome	4.8		
scaffold233111	1590	22	0.137503523749935	autosome	4.1		
scaffold233173	1590	3	-0.355094958822562	autosome	5.6		
scaffold233466	1589	20	0.441509710640035	autosome	5.2		
scaffold2335	7879	8	-0.137503523749935	autosome	6.6		
scaffold233811	1588	24	-0.355094958822562	autosome	3.9		
scaffold233896	1587	4	-0.241008099503795	autosome	5.4		
scaffold233950	1587	21	0	autosome	4.3		
scaffold233965	2468	20	-0.245756414401958	autosome	2.9		
scaffold23401	3960	12	-0.21978120787991	autosome	2.8		
scaffold234357	1586	11	-0.0995356735509146	autosome	3.9		
scaffold2344	10612	21	-0.263034405833794	autosome	5.1		
scaffold234486	1585	25	-0.666576266274808	sexchrom	3.1		
scaffold23472	3957	7	-0.289506617194985	autosome	3.2		
scaffold234746	1584	11	0	autosome	4.5		
scaffold234856	1584	12	-1.02236781302845	sexchrom	2.8		
scaffold235084	2851	15	0	autosome	4.9		
scaffold235179	1583	21	0.260062839302503	autosome	4.4		
scaffold235261	2564	10	-0.0443941193584536	autosome	4.7		
scaffold235425	1582	9	0.456857674973471	autosome	1.8		
scaffold23544	3953	9	0	autosome	5.2		
scaffold235495	1582	22	-0.380272081118167	autosome	6.3		
scaffold23567	4734	16	0.283792966000591	autosome	4.1		
scaffold235872	1581	15	-0.893084796083488	sexchrom	3		
scaffold23590	3950	5	0	autosome	5.5		
scaffold235904	1581	2	-0.102361717629678	autosome	4.2		
scaffold235937	3667	6	-0.115477217419936	autosome	5.6		
scaffold235939	2510	20	0.736965594166206	autosome	2.6		
scaffold236	12993	16	-0.0439433475875971	autosome	5.3		
scaffold23641	3947	12	-0.305626282558262	autosome	5.7		
scaffold236453	1579	15	1.02424754624668	autosome	3.2		
scaffold236725	1578	25	-0.096861539252589	autosome	3.8		
scaffold236801	2659	28	0.351472370501378	autosome	3.6		
scaffold23683	3944	8	0.115477217419936	autosome	4.2		
scaffold237020	1577	22	-0.466567799918926	NA	3.9		
scaffold23709	3943	4	-0.377069649079823	autosome	4.8		
scaffold2372	13438	20	0.137503523749935	autosome	4		
scaffold2373	7837	7	-0.125530882083859	autosome	6		
scaffold23731	7293	13	0.230612928141416	autosome	4.6		
scaffold23740	6665	24	-0.125530882083859	autosome	5.2		
scaffold237429	1575	2	-0.135351852894886	autosome	6.2		
scaffold237486	1895	15	-0.241008099503795	autosome	6.2		
scaffold237885	1574	24	0.439285045525521	autosome	2.2		
scaffold23792	3938	25	0.185555653156076	autosome	3.5		
scaffold237979	1574	17	0.160464672193246	autosome	4.6		
scaffold238064	1573	4	0.125530882083859	autosome	5.2		
scaffold238112	1573	17	0.245112497836531	autosome	2.8		
scaffold238207	1573	10	-0.371968777386958	autosome	5.1		
scaffold23839	3935	23	-0.540568381362703	NA	6.1		
scaffold238474	2881	20	-0.125530882083859	autosome	4.1		
scaffold23861	3934	13	0.09515723304034	autosome	5		
scaffold238864	4354	10	0.57190634789571	autosome	5.1		
scaffold238897	1571	4	-0.0250909809628303	autosome	4.1		
scaffold238916	1570	15	0.454031630894707	autosome	5.3		
scaffold238954	1570	26	0.280107919192735	autosome	3.4		
scaffold238988	1570	13	0.643856189774725	autosome	4.3		
scaffold23918	4182	6	-0.106915203916512	autosome	6.3		
scaffold239202	1570	16	-0.0181473467102594	autosome	4.6		
scaffold239364	1569	20	-0.0951572330403401	autosome	3.2		
scaffold2394	7826	23	0.263034405833794	autosome	3.5		
scaffold239429	1569	1	-0.15200309344505	autosome	6.3		
scaffold239546	3406	1	-0.512206158285842	NA	4.5		
scaffold23958	3928	15	0	autosome	6.8		
scaffold23961	3928	4	-0.181446871337532	autosome	4.9		
scaffold23981	3927	3	-0.347923303420307	autosome	3.8		
scaffold2399	7820	4	-0.338416217675931	autosome	4.7		
scaffold2400	10025	15	0	autosome	5		
scaffold240239	1566	4	0.15200309344505	autosome	6.1		
scaffold24043	3924	21	-0.422454970841327	autosome	3.9		
scaffold24045	3924	15	0.383328639551506	autosome	2.8		
scaffold24053	3923	11	-0.137503523749935	autosome	4.6		
scaffold24062	3923	3	-0.197036847059554	autosome	3.9		
scaffold240682	1564	7	-0.218180170049533	autosome	2.4		
scaffold240788	1564	6	-0.0607540310790961	autosome	3.3		
scaffold24085	4582	10	-0.241008099503795	autosome	5		
scaffold240927	1564	18	-0.495957494662411	NA	4.2		
scaffold240932	1564	4	0	autosome	4.1		
scaffold240954	1842	8	-0.15200309344505	autosome	3.8		
scaffold240978	1563	9	0.266514974568756	autosome	4.1		
scaffold241	12969	4	0.2688167584278	autosome	4.8		
scaffold241019	1563	10	-0.136061549576029	autosome	3.7		
scaffold241168	1563	17	0.249027547839914	autosome	5		
scaffold2412	7809	9	0.136061549576029	autosome	4.3		
scaffold241248	1562	3	0.211504105193712	autosome	4.5		
scaffold241331	2067	1	-0.696607856550065	sexchrom	5.4		
scaffold24142	3918	4	-0.347923303420307	autosome	5.4		
scaffold241424	1562	3	0.250808103500534	autosome	5.7		
scaffold241507	1562	8	-0.113956189297086	autosome	3.6		
scaffold24160	3917	23	-0.242200902416628	autosome	5.6		
scaffold241679	1561	18	0.125530882083859	autosome	3.5		
scaffold2419	11927	24	0	autosome	5.2		
scaffold241977	1560	13	0.185866545311334	autosome	3.2		
scaffold24198	3915	3	-0.144389909335175	autosome	4.2		
scaffold24199	3915	12	0.245112497836531	autosome	5.2		
scaffold24205	8178	12	0.137503523749935	autosome	4.4		
scaffold24212	3914	5	0	autosome	4.5		
scaffold24213	3914	14	-0.377069649079823	autosome	4.9		
scaffold24218	3913	4	-0.137503523749935	autosome	4.5		
scaffold24221	3913	15	-0.0801703486839833	autosome	2.6		
scaffold242286	1559	12	-0.385891153619327	autosome	5.4		
scaffold242309	1559	25	0.403355694231208	autosome	4.6		
scaffold242377	1559	5	-0.321928094887363	autosome	5.6		
scaffold242399	1559	7	-0.263034405833794	autosome	4.7		
scaffold242436	1559	4	-0.304854581528421	autosome	4.1		
scaffold24247	4668	2	0	autosome	5		
scaffold242494	1887	22	-0.273565073325963	autosome	7.3		
scaffold242538	1558	7	0.457206953522783	autosome	3.5		
scaffold24268	4088	12	0	autosome	5.4		
scaffold24273	3910	13	-0.137503523749935	autosome	4.8		
scaffold242753	1558	8	0.263034405833794	autosome	2.7		
scaffold242764	3289	5	-0.070389327891398	autosome	4.6		
scaffold2428	7796	22	-0.125530882083859	autosome	5		
scaffold243164	1556	8	0.192645077942396	autosome	3.1		
scaffold243188	2192	7	-0.535331732996556	NA	5.3		
scaffold24322	3907	9	0.234465253637023	autosome	3.3		
scaffold243289	1556	4	-0.649092838140872	sexchrom	2.1		
scaffold243407	1939	15	0.337034987277571	autosome	6.8		
scaffold243427	1555	25	-0.483209001920423	NA	4.4		
scaffold243488	2100	8	0.137503523749935	autosome	1.8		
scaffold243524	1555	6	0.497499659470817	autosome	4.2		
scaffold243593	1555	22	-0.185866545311334	autosome	2.4		
scaffold243604	1555	17	0.0246620542342693	autosome	1.6		
scaffold24374	3904	11	-0.447458976971221	NA	6.2		
scaffold243754	1554	12	-0.347923303420307	autosome	5.9		
scaffold24385	4191	8	-0.230005605446323	autosome	4		
scaffold24390	3904	28	0.222392421336448	autosome	4.9		
scaffold2441	7785	22	-0.15200309344505	autosome	5.1		
scaffold244117	1553	22	-0.196397212803503	autosome	4.4		
scaffold24416	3903	23	0	autosome	6.4		
scaffold2444	8005	25	-0.263034405833794	autosome	4.7		
scaffold244440	1552	7	0	autosome	3.7		
scaffold244564	1552	19	-0.330645311988472	autosome	3.1		
scaffold244639	1551	28	-0.142019004872428	autosome	2.8		
scaffold24466	3900	21	-0.37851162325373	autosome	5.3		
scaffold244720	2998	1	-0.713118852211838	sexchrom	4.5		
scaffold24475	3899	9	-0.584962500721156	NA	6.1		
scaffold244787	1551	4	-0.166009951438929	autosome	3.9		
scaffold24489	3898	22	0.216811389073148	autosome	4.5		
scaffold24492	5577	14	0.0331668639351994	autosome	4.3		
scaffold244934	1550	7	-0.254572827085598	autosome	4.7		
scaffold24499	3898	10	-0.206450877467426	autosome	5.9		
scaffold24531	3896	19	0.0663424948286961	autosome	5.4		
scaffold24539	3896	16	0	autosome	3.4		
scaffold245473	1549	1	-0.60768257722124	NA	4.8		
scaffold245525	3099	13	0.241008099503795	autosome	5.8		
scaffold245688	1548	15	0.082462160191973	autosome	2.9		
scaffold24569	4978	8	0	autosome	5.4		
scaffold245733	1852	28	0.340075441597622	autosome	5.4		
scaffold24579	3894	21	0.263034405833794	autosome	3.6		
scaffold245825	1548	3	-0.901819606061097	sexchrom	1		
scaffold245894	1547	15	0.432959407276106	autosome	2.7		
scaffold24591	3893	22	0.222392421336448	autosome	5.4		
scaffold24596	3893	5	-0.0198995574377048	autosome	3.3		
scaffold246083	1978	24	-0.0848888975865131	autosome	3.2		
scaffold246511	2400	20	0.184424571137427	autosome	5.1		
scaffold246582	1545	4	0.485426827170242	autosome	7.3		
scaffold246583	1545	25	0.0780025120012732	autosome	5.2		
scaffold246593	1545	13	0.430634354329862	autosome	3.2		
scaffold2466	7773	11	0	autosome	5.2		
scaffold24661	3889	20	0.242200902416628	autosome	5.6		
scaffold246638	1545	18	-0.106915203916512	autosome	6.9		
scaffold24705	3887	21	-0.120294233717712	autosome	6.4		
scaffold247159	1543	21	-0.136061549576029	autosome	6.9		
scaffold24717	3886	5	-0.0291463456595163	autosome	4.7		
scaffold24726	5217	18	0	autosome	3.6		
scaffold247368	3288	5	-0.347923303420307	autosome	4		
scaffold247586	2949	10	0.773229138152978	autosome	1.8		
scaffold24763	3883	7	0	autosome	4.9		
scaffold247657	2298	4	-0.415037499278844	autosome	3.5		
scaffold247819	1541	5	-0.166649869409451	autosome	4.9		
scaffold247976	2515	11	-0.355094958822562	autosome	5.8		
scaffold248235	1540	4	-0.389042290745899	autosome	3.8		
scaffold24837	3880	22	0	autosome	3.4		
scaffold248693	1539	18	-0.452512204697507	NA	4.2		
scaffold24880	3878	15	0.242570303274078	autosome	3.4		
scaffold248832	2277	25	0	autosome	2.6		
scaffold24889	3878	13	0.0853914912306447	autosome	5.4		
scaffold2490	13244	10	-0.115477217419936	autosome	6.6		
scaffold249018	1537	13	-0.19854567938208	autosome	4.1		
scaffold249103	1537	23	-0.483209001920423	NA	3.8		
scaffold249303	1537	22	0.291231297664446	autosome	5		
scaffold249325	1537	2	0.0916304754655683	autosome	1.7		
scaffold2495	9310	5	-0.0144995696951151	autosome	5.5		
scaffold249509	1536	16	-0.17176634826648	autosome	3.5		
scaffold249565	2609	10	0.352301743930881	autosome	4.4		
scaffold2497	8360	23	-0.263034405833794	autosome	6.1		
scaffold249852	1535	15	0.259087221317131	autosome	4		
scaffold249862	1535	3	-0.115477217419936	autosome	6		
scaffold250162	1534	14	-0.270647589943669	autosome	4.1		
scaffold25023	4125	11	-0.447458976971221	NA	5.7		
scaffold250374	1533	26	0.13245029602365	autosome	3.3		
scaffold2504	7743	8	0.106915203916512	autosome	6.7		
scaffold250451	1533	13	-0.164386817900882	autosome	2		
scaffold2505	7743	14	0.137503523749935	autosome	5.2		
scaffold25050	3869	16	0.0443941193584534	autosome	4.1		
scaffold250537	1533	9	-0.461580085215874	NA	3.1		
scaffold25064	3869	4	-0.254317188732685	autosome	3.1		
scaffold25066	3869	23	0	autosome	3.6		
scaffold250704	1532	2	-0.388565287917653	autosome	3.9		
scaffold250810	1532	15	-0.241008099503795	autosome	3.9		
scaffold250851	1532	11	-0.0238467419543676	autosome	1.6		
scaffold25087	3868	11	-0.0210616155278297	autosome	3.4		
scaffold2510	7741	15	-0.0439433475875971	autosome	4.9		
scaffold251074	1531	25	-0.362570079384708	autosome	3.9		
scaffold25110	3866	11	0.273565073325964	autosome	3.6		
scaffold251129	2810	17	0.15200309344505	autosome	6.7		
scaffold251130	1531	6	0.341036917835067	autosome	3.8		
scaffold251265	2032	26	-0.0962153152593033	autosome	5.5		
scaffold25149	3864	9	0.217591435072627	autosome	5.3		
scaffold251733	1529	22	-0.289506617194985	autosome	4.3		
scaffold251858	1839	19	-0.082462160191973	autosome	3.7		
scaffold25197	3861	20	-0.125530882083859	autosome	3.1		
scaffold252182	3354	21	-0.137503523749935	autosome	4.4		
scaffold252239	1528	10	-0.188072348152572	autosome	3.7		
scaffold252331	1527	28	-1.66985139830767	sexchrom	4.6		
scaffold25234	3860	7	0.171952682789295	autosome	3.5		
scaffold25271	3858	20	-0.463400520840243	NA	4.2		
scaffold252770	1526	6	0.461904104316818	autosome	3.2		
scaffold252895	1526	21	-0.127379306476228	autosome	3.6		
scaffold25296	4913	23	0.381870635343644	autosome	3.8		
scaffold25316	3856	5	-0.125530882083859	autosome	6		
scaffold2532	7726	9	0.731511164074098	autosome	3.6		
scaffold25321	3855	23	-0.263034405833794	autosome	5.3		
scaffold25359	3854	13	0	autosome	7.1		
scaffold25370	3853	26	0.185214872466908	autosome	5.8		
scaffold253702	1523	14	0.296981737757131	autosome	4.4		
scaffold253786	1780	26	0.15200309344505	autosome	3.6		
scaffold253950	1523	6	0.104697378666693	autosome	4.6		
scaffold254	12840	10	0.0439433475875972	autosome	5.2		
scaffold254131	1522	15	-0.318175960026255	autosome	3.4		
scaffold254185	1522	22	-1.06273575534796	sexchrom	2.8		
scaffold254312	1521	12	0	autosome	5.4		
scaffold25435	3850	5	0.0379678501990204	autosome	4.5		
scaffold254503	1521	28	-0.591535154644643	NA	2.6		
scaffold254504	1915	23	0.631612594019978	autosome	3.8		
scaffold25459	3849	4	-0.0537712564409807	autosome	4.7		
scaffold254669	1877	19	0.317970081318679	autosome	3.1		
scaffold25469	4140	15	0.599462070416271	autosome	5.9		
scaffold254725	2691	3	0.0439433475875972	autosome	5.7		
scaffold254755	1520	1	-0.951090399519053	sexchrom	3.7		
scaffold254824	1520	6	0.167109985835258	autosome	2.6		
scaffold25521	7484	22	0.234465253637023	autosome	3.1		
scaffold255236	1519	23	-0.104697378666693	autosome	5.3		
scaffold255252	1519	23	-0.181606806489948	autosome	5.3		
scaffold2553	7709	12	0.302028537449658	autosome	3.6		
scaffold2554	7709	8	-0.125530882083859	autosome	4.2		
scaffold255549	1518	23	0.841935153767749	autosome	4.5		
scaffold255747	1802	3	-0.0759488532332985	autosome	3.9		
scaffold25581	6927	8	-0.242200902416628	autosome	5.4		
scaffold255931	1516	3	0.159198594849254	autosome	3.9		
scaffold25601	4279	23	-0.351985328743542	autosome	4		
scaffold25601	4279	23	-0.351985328743542	autosome	4		
scaffold256030	1516	23	-0.14017765804826	autosome	3.2		
scaffold256182	3159	12	0.371968777386958	autosome	4.9		
scaffold256358	1515	14	-0.388565287917653	autosome	1.8		
scaffold256433	1515	15	0.811238356544832	autosome	3.9		
scaffold256449	1515	24	0.454031630894707	autosome	5.5		
scaffold256849	1514	3	-0.862496476250065	NA	6.8		
scaffold2569	15883	3	-0.0147970019280807	autosome	3.9		
scaffold25698	3835	12	-0.3040061868901	autosome	5.4		
scaffold257073	2041	10	0.226770861847022	autosome	6.8		
scaffold257122	1513	4	-0.338168735894573	autosome	3.4		
scaffold257282	1512	5	-0.179323699444562	autosome	3.1		
scaffold257530	2112	24	0.584962500721156	autosome	3.9		
scaffold257531	1512	18	-0.0473057147783568	autosome	4.7		
scaffold257536	1512	11	-0.0360692547075216	autosome	2		
scaffold257755	1511	11	0.312590230308026	autosome	5.7		
scaffold257869	1511	25	0.0331668639351994	autosome	3.1		
scaffold25793	3830	10	0.277533975528909	autosome	4		
scaffold257992	1510	3	0.340075441597622	autosome	5.3		
scaffold258	13678	4	-0.289506617194985	autosome	4.2		
scaffold25815	3829	25	-0.925037942318778	sexchrom	3.1		
scaffold258155	1510	26	-0.163498732282879	autosome	2.6		
scaffold25817	3829	14	-0.208946890271496	autosome	3.8		
scaffold25826	8588	28	-0.222392421336448	autosome	7.1		
scaffold25830	3828	10	0.125530882083859	autosome	5.5		
scaffold25835	3828	3	0.736965594166206	autosome	3		
scaffold258574	1508	14	-0.771375624952037	sexchrom	2.5		
scaffold258592	1508	4	0.307181509518176	autosome	4.1		
scaffold258620	1508	27	-0.253756592245783	autosome	4		
scaffold2587	10441	4	-0.0310268956206247	autosome	4.7		
scaffold258944	1507	5	0.402098443571346	autosome	2.8		
scaffold25900	3824	1	-0.441705449740924	NA	5.4		
scaffold259064	2302	11	0.263034405833794	autosome	5.2		
scaffold25947	3821	6	-0.241008099503795	autosome	6		
scaffold259706	1698	11	-0.447458976971221	NA	4.9		
scaffold259739	1505	25	0.125530882083859	autosome	1.9		
scaffold25984	3819	18	-0.241008099503795	autosome	6		
scaffold259897	1505	13	0.115477217419936	autosome	5.3		
scaffold25995	3819	10	-0.514573172829758	NA	4.6		
scaffold259967	1504	26	0.540568381362703	autosome	2.3		
scaffold260191	1504	8	0.0242475462466772	autosome	6.4		
scaffold260206	1504	4	-0.166649869409451	autosome	3.3		
scaffold260231	1504	23	0.129283016944966	autosome	4.1		
scaffold26024	3817	25	0.12976787497033	autosome	5.4		
scaffold26026	3817	20	0.0291463456595165	autosome	4.4		
scaffold260312	2717	21	-0.0740005814437769	autosome	3.2		
scaffold260321	1503	15	-0.125530882083859	autosome	4.1		
scaffold26047	4067	20	-0.347923303420307	autosome	4.9		
scaffold26048	3816	12	0.159478214007197	autosome	4.2		
scaffold260710	1502	17	0.117039421190219	autosome	3.9		
scaffold260731	1502	7	-0.166649869409451	autosome	5.6		
scaffold26080	3814	4	0	autosome	4.2		
scaffold26081	3814	22	-0.181446871337532	autosome	5.1		
scaffold260836	2504	4	0.137503523749935	autosome	3.8		
scaffold2610	7668	22	-0.137503523749935	autosome	5.2		
scaffold261233	1500	8	0.111892880070897	autosome	4.8		
scaffold261261	1500	25	-0.102361717629678	autosome	6		
scaffold261306	1500	21	-0.0369942074822016	autosome	5.2		
scaffold261328	1500	9	0.0995356735509144	autosome	1.8		
scaffold26133	3812	22	-0.590124205836935	NA	4.3		
scaffold26149	3811	27	-0.628031222613042	NA	10		
scaffold2616	7663	4	-0.241008099503795	autosome	6.3		
scaffold26183	3809	4	-0.431157164642121	NA	6.2		
scaffold261910	2380	5	-0.230612928141417	autosome	5.1		
scaffold262	12977	13	-0.125530882083859	autosome	4.9		
scaffold2620	8023	9	-0.153623189113212	autosome	4.3		
scaffold262230	2513	27	0.442943495848728	autosome	4.7		
scaffold26231	3806	1	-0.478047296804644	NA	3.8		
scaffold262527	1916	5	0.0801703486839834	autosome	3.6		
scaffold2635	43981	17	0.20163386116965	autosome	1		
scaffold263553	1892	15	0.263034405833794	autosome	7.2		
scaffold26391	3798	20	0.17364808748503	autosome	3.6		
scaffold264056	1769	16	0.0360692547075217	autosome	3		
scaffold26406	4796	14	0	autosome	5		
scaffold264345	2225	18	-0.188445089413111	autosome	3.6		
scaffold26435	3796	25	-0.333737397176996	autosome	4.8		
scaffold2645	12563	22	0	autosome	4.4		
scaffold265124	1863	15	-0.371968777386958	autosome	6.2		
scaffold265159	2322	8	0.400537929583729	autosome	3.9		
scaffold26518	3792	4	0	autosome	6		
scaffold26519	3792	20	0	autosome	2.9		
scaffold26556	3791	4	0.137503523749935	autosome	5.2		
scaffold26559	3791	13	-0.137503523749935	autosome	4.7		
scaffold2656	7628	22	-0.29218075149331	autosome	5		
scaffold26583	3789	23	-0.37851162325373	autosome	5.3		
scaffold265871	2055	24	-0.415037499278844	autosome	5.5		
scaffold266	12704	18	0.0327899351176697	autosome	4.4		
scaffold2660	7622	3	-0.540568381362703	NA	5.5		
scaffold26616	4459	28	0.0389941316158638	autosome	4.2		
scaffold26618	5655	22	-0.195256291398934	autosome	3.9		
scaffold26624	3787	6	-0.387023123109247	autosome	6.1		
scaffold2663	7620	5	-0.263034405833794	autosome	5.3		
scaffold2663	7620	27	-0.263034405833794	autosome	5.3		
scaffold26635	3787	12	-0.115477217419936	autosome	5.4		
scaffold26637	3787	6	0.125530882083859	autosome	4.8		
scaffold26644	3786	27	-0.125530882083859	autosome	6.7		
scaffold266760	3122	22	-0.257797757467647	autosome	4.6		
scaffold26686	7504	9	0.137503523749935	autosome	5.4		
scaffold266889	2462	10	0.362570079384708	autosome	5.8		
scaffold26715	3783	5	-0.181446871337532	autosome	5.6		
scaffold26722	3783	5	-0.137503523749935	autosome	5		
scaffold26742	3782	12	-0.125530882083859	autosome	5		
scaffold26749	3782	25	-0.196397212803503	autosome	4.9		
scaffold26753	4067	11	0	autosome	4.5		
scaffold267560	3288	4	-0.0588936890535686	autosome	3.7		
scaffold26780	3780	16	-0.158697746019058	autosome	6.5		
scaffold2683	7605	3	-0.263034405833794	autosome	5.6		
scaffold26862	3776	26	-0.15200309344505	autosome	4.4		
scaffold268957	2650	23	0.204013892021593	autosome	3.9		
scaffold26947	4098	19	-0.485426827170242	NA	6.5		
scaffold269545	2030	15	-0.0291463456595163	autosome	5.7		
scaffold269664	1981	7	0.38941169160335	autosome	3.3		
scaffold26998	3770	5	-0.347923303420307	autosome	3.8		
scaffold2700	7591	21	-0.263034405833794	autosome	6.2		
scaffold270283	1834	5	-0.467778961350817	NA	5.3		
scaffold2709	8067	15	0.17364808748503	autosome	3.9		
scaffold2710	8357	15	-0.263034405833794	autosome	4.5		
scaffold27104	3765	16	-0.07716786052246	autosome	6.5		
scaffold271489	2153	24	-0.17364808748503	autosome	4.9		
scaffold27187	3761	11	0.222392421336448	autosome	6.5		
scaffold27190	3761	25	-0.117039421190219	autosome	5		
scaffold27250	4075	9	0	autosome	5.9		
scaffold27258	3758	25	-0.347923303420307	autosome	4.8		
scaffold27311	3755	4	0.139162747671625	autosome	4.1		
scaffold273561	2748	4	0.217591435072627	autosome	5.6		
scaffold27387	3752	16	0.125530882083859	autosome	5.4		
scaffold27403	4363	11	-0.321928094887362	autosome	5		
scaffold274095	1671	16	0.125530882083859	autosome	5.9		
scaffold27419	5027	4	-0.115477217419936	autosome	5.2		
scaffold27459	3749	15	-0.377069649079823	autosome	4.5		
scaffold274602	1635	3	-0.217591435072627	autosome	5.7		
scaffold27473	7945	17	0.277984747299765	autosome	5.1		
scaffold275	12611	9	0.2844533894687	autosome	4.4		
scaffold27512	3746	8	-0.134301091711591	autosome	3.2		
scaffold27515	3746	13	-0.389042290745899	autosome	5.4		
scaffold2755	7554	25	0	autosome	5.2		
scaffold27559	3744	16	0.976153258045632	autosome	3.3		
scaffold27588	4075	23	0.200912693925997	autosome	4		
scaffold27591	5933	6	0.289506617194985	autosome	3.7		
scaffold27595	3742	10	0.0458036896131247	autosome	4.6		
scaffold2761	7550	13	-0.306977753421391	autosome	4.2		
scaffold276287	1864	18	0.104697378666693	autosome	5.9		
scaffold27632	3740	10	-0.263034405833794	autosome	4.4		
scaffold27649	4065	11	-0.337034987277571	autosome	5.1		
scaffold27659	3739	23	-0.0806184602082846	autosome	4.7		
scaffold27669	3739	19	-0.188072348152572	autosome	3.6		
scaffold27682	3738	18	0	autosome	5.4		
scaffold27687	3738	14	0	autosome	5.7		
scaffold27688	4181	23	0.137503523749935	autosome	4.3		
scaffold27698	3737	28	0	autosome	4.1		
scaffold2770	7544	25	0.289506617194985	autosome	4.4		
scaffold277062	1915	1	-0.364996816779249	autosome	4		
scaffold27709	8027	22	-0.122856747785534	autosome	4.7		
scaffold27718	3737	18	0	autosome	5.5		
scaffold27725	3737	15	0.337869638756384	autosome	4.5		
scaffold2773	7542	7	-0.347923303420307	autosome	6.8		
scaffold27752	3735	19	-0.0439433475875971	autosome	5.4		
scaffold27754	3735	4	-0.719892080807265	sexchrom	4.6		
scaffold27767	6730	27	0.447458976971221	autosome	6.1		
scaffold27770	4554	7	-0.0297473433940522	autosome	3.7		
scaffold27789	3734	8	0.175086706558091	autosome	2.9		
scaffold278	17258	7	0.652076696579693	autosome	4.6		
scaffold27843	4892	24	-0.181446871337532	autosome	4.6		
scaffold27870	3730	5	-0.226770861847022	autosome	4.7		
scaffold27899	3729	26	-0.974004791467056	sexchrom	5.3		
scaffold27900	3729	17	-0.347923303420307	autosome	5.2		
scaffold27908	6325	3	0.104697378666693	autosome	4.3		
scaffold27932	3727	4	0.0931094043914815	autosome	5.2		
scaffold279503	1827	3	0.0157673158583166	autosome	4		
scaffold27962	3725	11	-0.115477217419936	autosome	6.3		
scaffold27983	3724	5	0.0995356735509144	autosome	3.7		
scaffold27993	3724	12	-0.226770861847022	autosome	3.7		
scaffold27999	3723	22	-0.352301743930881	autosome	9.4		
scaffold28000	3723	16	-0.658963082164933	sexchrom	3.1		
scaffold2801	7521	15	0.230005605446323	autosome	3.1		
scaffold28063	7992	10	-0.217591435072627	autosome	4.1		
scaffold281349	2001	15	-0.305808429524085	autosome	3.3		
scaffold2814	7513	21	0	autosome	6.2		
scaffold281406	2379	10	-0.226770861847022	autosome	4.9		
scaffold28147	3716	18	-0.495957494662411	NA	4.3		
scaffold28160	5802	2	0.514573172829758	autosome	4.8		
scaffold28187	3714	12	0.298341274569746	autosome	2.5		
scaffold28208	4807	24	0.289506617194985	autosome	5.6		
scaffold282128	3104	18	-0.584962500721156	NA	6.1		
scaffold2822	7506	5	-0.0892673380970872	autosome	5.1		
scaffold28237	9054	16	0.21978120787991	autosome	5		
scaffold28243	3712	17	-0.0230836131130412	autosome	4.8		
scaffold28255	5762	21	-0.0687127500840144	autosome	4.1		
scaffold28262	4117	23	-0.125530882083859	autosome	4.8		
scaffold28286	3710	5	-0.153623189113212	autosome	5.5		
scaffold28311	3709	25	-0.0144995696951151	autosome	5.6		
scaffold28335	3708	10	-0.393011192948845	autosome	5		
scaffold28354	3707	12	0.0747677684019721	autosome	3.3		
scaffold28383	3705	6	0.273565073325964	autosome	4.1		
scaffold28461	3701	21	0.430634354329862	autosome	4.5		
scaffold284728	2269	20	0.115477217419936	autosome	6.7		
scaffold28492	4333	27	0.344648171387446	autosome	3.3		
scaffold28498	3700	11	-0.120294233717712	autosome	3.4		
scaffold28506	3700	15	0.347923303420307	autosome	2.6		
scaffold28517	3699	2	0.0679040645018035	autosome	5.5		
scaffold28542	3698	5	0	autosome	5.6		
scaffold28558	4245	11	0	autosome	5		
scaffold2856	7478	25	0	autosome	5.8		
scaffold2857	7478	16	0.120294233717712	autosome	3.9		
scaffold285739	1904	25	0.347923303420307	autosome	5.2		
scaffold28598	3695	15	0.305626282558262	autosome	5		
scaffold286	14652	17	0.29218075149331	autosome	4.7		
scaffold28600	3695	17	0	autosome	7.4		
scaffold28672	3692	9	-0.187085552600495	autosome	3.9		
scaffold2873	7467	19	0.38565369249775	autosome	3.9		
scaffold2887	7456	5	0	autosome	4.5		
scaffold28900	3682	12	0.108524456778169	autosome	3.3		
scaffold289198	1747	15	-0.120294233717712	autosome	5.6		
scaffold289372	1736	13	0.115477217419936	autosome	6.4		
scaffold28946	3680	22	-0.0462936522739351	autosome	4.3		
scaffold2898	8794	21	-0.0607540310790961	autosome	4.6		
scaffold29	21015	10	0.125530882083859	autosome	4.7		
scaffold29062	3675	5	-0.415037499278844	autosome	6.7		
scaffold29111	3673	26	-0.29218075149331	autosome	4.2		
scaffold29122	5478	9	0.352301743930881	autosome	4.1		
scaffold29124	3672	10	-0.0588936890535686	autosome	6		
scaffold2913	8182	5	0.321928094887362	autosome	5		
scaffold291399	2008	10	0.0588936890535686	autosome	3.7		
scaffold29145	3671	26	0.166009951438929	autosome	5.4		
scaffold2917	7440	22	0	autosome	5.6		
scaffold29173	3670	12	-0.298341274569746	autosome	4.1		
scaffold29195	3669	24	0.474908955256242	autosome	2.8		
scaffold29225	3668	13	0.125530882083859	autosome	6.3		
scaffold29255	3666	25	-0.200912693925997	autosome	5.5		
scaffold29306	3664	12	-0.181446871337532	autosome	6.7		
scaffold293452	2744	11	-0.0500406824995956	autosome	4.8		
scaffold29350	3662	5	-0.0797271924707341	autosome	4.8		
scaffold29377	3661	27	-0.347923303420307	autosome	3.1		
scaffold29390	3660	1	-1.10893437155316	sexchrom	3.5		
scaffold29409	3660	3	-0.584962500721156	NA	3.6		
scaffold29410	3659	17	0.0749620576812222	autosome	4.5		
scaffold2944	7422	12	-0.0144995696951151	autosome	4.7		
scaffold29443	3658	10	-0.125530882083859	autosome	4.6		
scaffold29462	3658	28	0	autosome	5.1		
scaffold29479	3657	13	-0.0291463456595163	autosome	5.6		
scaffold29483	3657	8	-0.431157164642121	NA	4.2		
scaffold29500	3656	8	-0.119581615752673	autosome	4.7		
scaffold29534	3654	17	0.915935735211525	autosome	3.3		
scaffold29541	3654	7	0.477578965347557	autosome	4.7		
scaffold29552	3654	8	0	autosome	4.8		
scaffold29589	3652	26	-0.175571564583454	autosome	4.7		
scaffold2969	7406	20	0.115477217419936	autosome	3.8		
scaffold296928	3520	17	0.464962724610526	autosome	4.5		
scaffold2970	8090	12	0	autosome	4.8		
scaffold297144	2090	15	-0.306661338234052	autosome	2.6		
scaffold297231	1616	21	-0.247927513443586	autosome	3.4		
scaffold29748	3646	20	-0.226770861847022	autosome	5.2		
scaffold29751	3646	1	-0.948469699359918	sexchrom	4.2		
scaffold2976	7401	10	0	autosome	4.8		
scaffold2978	7401	3	-0.415037499278844	autosome	4.1		
scaffold29787	3644	11	0.3040061868901	autosome	4.9		
scaffold29793	3644	15	-0.383328639551506	autosome	4.3		
scaffold29864	3889	4	0.0188590272513161	autosome	2.4		
scaffold29894	3640	15	-0.166649869409451	autosome	6		
scaffold29905	3639	15	-0.0614005446641434	autosome	5.1		
scaffold2992	7389	14	-0.192645077942396	autosome	4.1		
scaffold29956	3637	28	0.38414349133306	autosome	3.6		
scaffold29965	3636	25	0.0291463456595165	autosome	4.5		
scaffold29965	3636	25	0.0291463456595165	autosome	4.5		
scaffold29988	3636	2	-0.399095955409822	autosome	4		
scaffold3003	7380	15	0.125530882083859	autosome	5.5		
scaffold30069	3632	15	0.387023123109247	autosome	4.6		
scaffold30094	4406	17	0	autosome	5		
scaffold30153	3628	12	-0.263034405833794	autosome	5.7		
scaffold3017	10580	13	-0.0144995696951151	autosome	4.1		
scaffold301728	2972	23	0.459431618637297	autosome	2.1		
scaffold3021	13579	12	-0.15200309344505	autosome	3.7		
scaffold3022	7370	4	-0.415037499278844	autosome	4		
scaffold30222	3625	1	-0.603109847431416	NA	6.8		
scaffold30232	4625	27	0	autosome	6.5		
scaffold302428	2700	23	0	autosome	5		
scaffold30243	3953	24	0.456857674973471	autosome	3.5		
scaffold30274	3623	21	0.131244533278252	autosome	6		
scaffold30282	3622	16	0.0962153152593033	autosome	4.9		
scaffold302862	2711	23	0.222392421336448	autosome	3.3		
scaffold30302	3622	15	0.635588573791124	autosome	2.9		
scaffold30407	5930	22	0.253756592245783	autosome	4.9		
scaffold304239	2197	20	-0.540568381362703	NA	5.8		
scaffold3050	9894	22	0.0155968550510186	autosome	4.5		
scaffold30506	3613	10	-0.299560281858908	autosome	3.9		
scaffold305196	1803	28	-0.182203331220749	autosome	1.8		
scaffold305251	2475	11	0	autosome	9.8		
scaffold30526	6952	20	0	autosome	3.2		
scaffold30541	3612	25	0	autosome	4.4		
scaffold30567	3611	11	-0.344648171387446	autosome	2.5		
scaffold30580	6277	24	-0.0467942114789413	autosome	4.5		
scaffold305886	1622	5	0	autosome	10		
scaffold3059	7347	5	0.125530882083859	autosome	4.7		
scaffold306444	4284	1	-0.518873310263384	NA	5.1		
scaffold30673	3607	2	-0.563267429621837	NA	3.7		
scaffold30690	3816	20	-0.29218075149331	autosome	6		
scaffold3077	7336	12	-0.383328639551506	autosome	4.4		
scaffold307710	1550	24	-0.452512204697507	NA	3.6		
scaffold30786	8841	5	-0.125530882083859	autosome	5.7		
scaffold30803	3601	17	0	autosome	3.9		
scaffold308278	2360	23	0.358453970912476	autosome	4.6		
scaffold30842	3600	15	-0.257797757467647	autosome	3.8		
scaffold30844	3600	25	-0.127379306476228	autosome	2.7		
scaffold30857	3600	5	-0.0518389315196182	autosome	4.8		
scaffold30859	3600	5	-0.195256291398934	autosome	4.1		
scaffold30864	3599	2	0.694373717441738	autosome	3.1		
scaffold308883	1835	19	0.125530882083859	autosome	4.2		
scaffold30934	3597	8	0.15200309344505	autosome	3.6		
scaffold3094	7330	4	-0.196397212803503	autosome	4.6		
scaffold309746	2500	19	-0.125530882083859	autosome	4.4		
scaffold3098	7327	5	0.263034405833794	autosome	5.7		
scaffold310	12941	5	0	autosome	5.2		
scaffold31037	3593	18	0.263034405833794	autosome	5.3		
scaffold31066	3591	23	0.0500406824995956	autosome	4.6		
scaffold31099	3590	23	-0.115477217419936	autosome	4.7		
scaffold3110	7321	1	-0.226770861847022	autosome	4.3		
scaffold31105	3589	23	0.0763508861301148	autosome	5.1		
scaffold31120	3589	11	-1	NA	3.3		
scaffold31143	4046	4	-0.241008099503795	autosome	5.6		
scaffold3116	7317	13	-0.226770861847022	autosome	4.9		
scaffold31161	3587	15	-0.257797757467647	autosome	6		
scaffold31178	3587	20	0.427421223734676	autosome	4.9		
scaffold31205	3586	23	0.0303736490435187	autosome	4.6		
scaffold3123	7313	17	-0.247927513443585	autosome	3.6		
scaffold312403	2007	13	0.367208974188229	autosome	6.2		
scaffold3125	7313	8	0	autosome	3.5		
scaffold3126	7313	17	0	autosome	4.7		
scaffold31263	3584	16	-0.15200309344505	autosome	6		
scaffold31307	3582	24	0	autosome	6.1		
scaffold313085	1907	4	0	autosome	5.2		
scaffold31315	3581	19	-0.137503523749935	autosome	5.2		
scaffold31350	3580	14	-0.118181426348314	autosome	4		
scaffold3136	7309	16	0.0294437778924822	autosome	6.1		
scaffold31404	3578	4	-0.166649869409451	autosome	5.1		
scaffold31411	3578	23	0.137503523749935	autosome	4.8		
scaffold31418	3578	8	-0.352301743930881	autosome	5.6		
scaffold3142	7306	17	-0.137503523749935	autosome	5.1		
scaffold31420	3850	4	-0.467778961350817	NA	5.3		
scaffold314421	3223	9	0.0740005814437768	autosome	5.2		
scaffold314616	2754	21	0.313660478903762	autosome	5.2		
scaffold3150	7301	15	0	autosome	5.8		
scaffold315327	2260	11	-0.0291463456595163	autosome	3		
scaffold315406	1813	8	0.0188590272513161	autosome	3.9		
scaffold31608	3571	27	-0.0769619818148842	autosome	4.5		
scaffold3165	15373	9	-0.115477217419936	autosome	5.1		
scaffold31657	3569	5	0	autosome	4.9		
scaffold31674	4432	3	0.192645077942396	autosome	4.6		
scaffold31700	3568	18	0	autosome	4.5		
scaffold31726	3567	12	-0.125530882083859	autosome	5.4		
scaffold31728	3567	5	-0.217230716220669	autosome	5.6		
scaffold317323	1648	16	0.106915203916512	autosome	7.2		
scaffold31734	3567	8	0.473931188332412	autosome	4.3		
scaffold317383	1769	11	0.200697350237129	autosome	3.3		
scaffold317452	2697	16	0.0320612092322983	autosome	5.8		
scaffold317857	2077	23	0.781819829950467	autosome	5.5		
scaffold31789	3565	17	0.235378062930929	autosome	4.4		
scaffold31806	3564	6	0.338416217675931	autosome	3.8		
scaffold31812	3564	3	0	autosome	4.3		
scaffold31815	3985	8	0	autosome	5		
scaffold318331	1632	5	-0.0648511443499681	autosome	4.8		
scaffold31857	3562	4	0.137503523749935	autosome	4		
scaffold31911	3560	3	0.29373120305671	autosome	3		
scaffold31933	3559	22	0.183711953172388	autosome	4.5		
scaffold31934	3559	21	-0.211504105193712	autosome	5.1		
scaffold31935	3559	23	-0.137503523749935	autosome	5.5		
scaffold31978	3557	26	-0.692571474807753	NA	6.7		
scaffold3199	7269	18	0.162271428898877	autosome	3.8		
scaffold32000	3556	24	0.166649869409451	autosome	4.2		
scaffold32007	3556	3	-0.217591435072627	autosome	6		
scaffold32011	3556	3	0.388270589716058	autosome	5.1		
scaffold32018	3882	19	0.423807708906576	autosome	5.1		
scaffold32022	3779	21	-0.106915203916512	autosome	6.3		
scaffold32026	3555	12	-0.122484006524995	autosome	3.8		
scaffold3206	7263	19	-0.106915203916512	autosome	5.2		
scaffold32071	3553	2	-0.514573172829758	NA	5.7		
scaffold32079	3553	13	-0.251538766995964	autosome	4.8		
scaffold320896	1628	19	-0.306977753421391	autosome	3.7		
scaffold321008	3368	15	-0.15200309344505	autosome	4.4		
scaffold32105	3552	10	-0.62148837674627	NA	5.4		
scaffold32130	3551	13	0.0962153152593033	autosome	6.3		
scaffold32147	3551	3	0.125530882083859	autosome	5.9		
scaffold32150	4583	17	-0.289506617194985	autosome	4.2		
scaffold3219	7257	14	-0.125530882083859	autosome	4.7		
scaffold322	12264	12	-0.137503523749935	autosome	4.4		
scaffold32210	3548	4	0.552541023028779	autosome	5.3		
scaffold32221	3548	17	-0.263034405833794	autosome	7.2		
scaffold32235	4091	13	-0.263034405833794	autosome	4.5		
scaffold32263	3854	18	0	autosome	5.4		
scaffold32291	3545	17	0.377069649079823	autosome	4.6		
scaffold322974	1844	24	-0.643856189774725	NA	5.4		
scaffold32306	7664	13	0.337034987277571	autosome	5.8		
scaffold32310	3995	23	0.370837695368309	autosome	4.2		
scaffold323182	3062	14	0.602036014080098	autosome	3.7		
scaffold32319	3544	14	0.160464672193246	autosome	2.9		
scaffold323250	2292	19	0.0788554207112395	autosome	4.8		
scaffold32341	3543	12	0.234465253637023	autosome	3.8		
scaffold32363	3542	16	-0.136061549576029	autosome	3.7		
scaffold32382	3541	5	-0.393011192948845	autosome	5.4		
scaffold323963	1613	3	0	autosome	6.3		
scaffold323977	2707	18	-0.131244533278253	autosome	3.8		
scaffold324095	1852	25	0.579424317179726	autosome	5		
scaffold32418	3539	3	-0.658963082164933	NA	6.4		
scaffold32430	3539	4	0.136061549576029	autosome	5.7		
scaffold32436	5368	12	-0.125530882083859	autosome	4.3		
scaffold3244	8966	10	-0.125530882083859	autosome	6.1		
scaffold324434	2131	20	-0.496425826119499	NA	4.3		
scaffold32472	3537	16	0.15200309344505	autosome	5.1		
scaffold32477	3537	6	-0.343954401217361	autosome	3.5		
scaffold32481	3537	28	-0.15200309344505	autosome	4.6		
scaffold32524	5792	16	0.277533975528909	autosome	4.6		
scaffold32543	3535	3	0.082462160191973	autosome	3.3		
scaffold32595	3533	6	0.321928094887362	autosome	5.3		
scaffold326415	2528	9	0.125530882083859	autosome	3		
scaffold32670	3530	16	-0.31748218985617	autosome	3.5		
scaffold326712	1661	9	-0.0921182019884314	autosome	2.6		
scaffold32681	3530	1	-0.713118852211838	sexchrom	5		
scaffold3270	7231	3	-0.125530882083859	autosome	4.5		
scaffold327245	1704	22	-0.0347654181606768	autosome	1.9		
scaffold32734	3528	12	-0.377069649079823	autosome	5.6		
scaffold32735	5722	12	0	autosome	5.8		
scaffold32741	3528	13	-0.422454970841327	autosome	4.2		
scaffold3275	7228	13	0.120294233717712	autosome	3.9		
scaffold32760	3527	15	0.0331668639351994	autosome	5.8		
scaffold328	12197	14	0.263034405833794	autosome	4.6		
scaffold32814	3526	15	-0.134301091711591	autosome	3.9		
scaffold32816	3526	15	0.0439433475875972	autosome	3.9		
scaffold32823	3525	10	0	autosome	5.9		
scaffold32824	3525	10	-0.0303736490435187	autosome	5.2		
scaffold32838	3525	18	0	autosome	5.2		
scaffold32855	4658	22	0.125530882083859	autosome	6.3		
scaffold3286	7221	7	0.567040592723894	autosome	4.5		
scaffold32893	3523	4	0.14048122354983	autosome	4.9		
scaffold32905	3523	27	0.120294233717712	autosome	5.5		
scaffold329097	2030	8	0.0759488532332984	autosome	4.2		
scaffold3291	14762	17	-0.125530882083859	autosome	5.4		
scaffold329435	2489	15	0.359895945086383	autosome	2.9		
scaffold329468	1720	3	-0.111645355828909	autosome	5.6		
scaffold329475	1727	11	0.461331151552779	autosome	5.3		
scaffold32949	3521	9	0.263034405833794	autosome	4.6		
scaffold33071	3517	5	-0.277533975528909	autosome	4.7		
scaffold330785	2127	15	0	autosome	4.7		
scaffold33128	5461	16	0.0146467759644013	autosome	5.1		
scaffold33152	3514	26	-0.296132094010025	autosome	5.2		
scaffold33154	3514	5	0.514573172829758	autosome	5.4		
scaffold33155	4410	9	0	autosome	3.8		
scaffold33195	3512	12	0.136061549576029	autosome	3.6		
scaffold3321	13971	4	-0.106915203916512	autosome	5.7		
scaffold33275	3509	1	-0.55140994101013	NA	3.8		
scaffold33279	3509	25	0.517399216908522	autosome	4		
scaffold333119	1534	26	0.352301743930881	autosome	3.8		
scaffold33355	3506	6	-0.512206158285842	NA	4		
scaffold33371	3506	22	-0.415037499278844	autosome	5.1		
scaffold33373	3506	28	-0.254317188732685	autosome	3.6		
scaffold333769	3254	8	0.136061549576029	autosome	3.9		
scaffold3339	7180	8	-0.383328639551506	autosome	4.9		
scaffold333942	1796	2	0.652076696579693	autosome	4.4		
scaffold33413	4501	8	0.347923303420307	autosome	6.2		
scaffold33427	3504	21	-0.217591435072627	autosome	5.1		
scaffold334542	2521	1	-0.956278622570682	sexchrom	5.1		
scaffold33467	3503	13	0.425305834732671	autosome	5.5		
scaffold3347	7177	4	-0.125530882083859	autosome	5		
scaffold33479	3840	25	-0.0962153152593033	autosome	3.7		
scaffold33480	3503	8	-0.37851162325373	autosome	4.7		
scaffold334873	1733	21	0.399095955409822	autosome	5.6		
scaffold3349	7174	12	0	autosome	4.3		
scaffold3350	7173	26	-0.241008099503795	autosome	5.2		
scaffold33546	3500	11	0.0641303374197159	autosome	3.3		
scaffold335690	1794	3	-0.447458976971221	NA	6		
scaffold33575	3920	24	0.521537120579523	autosome	3.8		
scaffold33604	3498	3	-0.68251781014383	sexchrom	4.7		
scaffold33622	3497	9	-0.567040592723894	NA	5.1		
scaffold33643	3497	18	-0.422454970841327	autosome	5.6		
scaffold33695	3495	23	0.37851162325373	autosome	3.3		
scaffold337223	1754	8	-0.390789953032167	autosome	2.9		
scaffold33780	3492	5	-0.277533975528909	autosome	6.3		
scaffold33788	3492	14	-0.181446871337532	autosome	5.1		
scaffold33807	3491	17	-0.121561979880913	autosome	5.7		
scaffold338139	2553	21	0.130396637255675	autosome	4.9		
scaffold3384	7155	9	0.0588936890535686	autosome	4.9		
scaffold33893	3488	19	-0.306977753421391	autosome	4		
scaffold338974	3137	16	0.804079790024743	autosome	4.8		
scaffold33941	3486	4	-0.305626282558262	autosome	4.1		
scaffold33951	4754	15	-0.168122758808327	autosome	4.2		
scaffold33959	6311	25	0	autosome	4.5		
scaffold33965	3486	16	0.211504105193712	autosome	4.8		
scaffold3397	7331	22	0.321928094887362	autosome	3.9		
scaffold34006	3484	5	-0.0168738185643961	autosome	3.7		
scaffold34044	3483	21	0.137503523749935	autosome	4.5		
scaffold3405	7139	13	0	autosome	5.3		
scaffold3406	7138	26	0	autosome	5.8		
scaffold34076	3482	24	-0.166649869409451	autosome	4		
scaffold34088	3482	19	-0.11681366498275	autosome	4.9		
scaffold34112	3481	11	0.17176634826648	autosome	4.1		
scaffold3412	7134	23	0.125530882083859	autosome	5.9		
scaffold34127	3480	26	-0.166649869409451	autosome	4.7		
scaffold3415	8385	9	-0.125530882083859	autosome	4.9		
scaffold34169	3759	11	-0.222392421336448	autosome	6.1		
scaffold34172	3479	10	-0.115477217419936	autosome	5.3		
scaffold34205	3477	20	-0.289506617194985	autosome	4.8		
scaffold34216	3477	25	0.321928094887362	autosome	4.8		
scaffold34220	3477	8	0.314510623324879	autosome	5.4		
scaffold34223	3476	5	-0.560300446486887	NA	4.1		
scaffold34260	6807	15	0	autosome	4.9		
scaffold3427	7128	26	-0.241008099503795	autosome	6.7		
scaffold34277	4144	15	0.200912693925997	autosome	4.3		
scaffold3433	9662	19	0.137503523749935	autosome	3.9		
scaffold34345	3472	10	-0.166649869409451	autosome	5.5		
scaffold344	12093	9	-0.263034405833794	autosome	5		
scaffold3441	7123	16	0.441509710640035	autosome	4.3		
scaffold344186	1783	26	0.0220263063299989	autosome	4.5		
scaffold344308	1823	10	0.742503777707636	autosome	1.8		
scaffold344320	1989	12	-0.755581272333553	sexchrom	6.4		
scaffold34452	3468	13	0	autosome	5.5		
scaffold34468	3467	12	-0.115477217419936	autosome	5.5		
scaffold34475	3467	12	-0.514573172829758	NA	4.7		
scaffold3448	8168	8	0	autosome	4.4		
scaffold34500	3466	27	0.155650870460194	autosome	3.6		
scaffold34535	3465	15	0.0159415438690215	autosome	5.8		
scaffold345883	2078	11	1.05343925896146	autosome	3.5		
scaffold34613	3462	10	-0.11042398969365	autosome	5.3		
scaffold3462	7110	25	0.15200309344505	autosome	4.6		
scaffold34656	3460	25	0.192645077942396	autosome	3.6		
scaffold34657	3460	27	0.0418201756946272	autosome	4.3		
scaffold3467	7108	10	0.0147970019280808	autosome	4.7		
scaffold34675	3459	7	-0.137503523749935	autosome	3.4		
scaffold34703	3458	10	-0.168122758808327	autosome	4.6		
scaffold34715	3458	23	-0.166649869409451	autosome	5.3		
scaffold34734	3457	4	-0.352301743930881	autosome	4.5		
scaffold34748	3456	3	-0.137503523749935	autosome	4.3		
scaffold34784	3455	20	-0.166649869409451	autosome	4.9		
scaffold34791	4655	8	0	autosome	5.1		
scaffold348	12051	21	0	autosome	5.4		
scaffold34838	3452	16	0.57190634789571	autosome	4.1		
scaffold34849	3452	14	0.228268987673117	autosome	4.1		
scaffold34864	4845	19	-0.0439433475875971	autosome	4.5		
scaffold34870	3451	2	0	autosome	4.9		
scaffold34871	4788	20	-0.0634253801416337	autosome	3.9		
scaffold3490	8124	8	-0.234465253637023	autosome	4.4		
scaffold3492	7094	5	-0.160464672193246	autosome	2.9		
scaffold34935	3450	20	-0.15200309344505	autosome	3.1		
scaffold349780	2507	6	0.338416217675931	autosome	4.3		
scaffold349996	2416	26	-0.0712586831698219	autosome	2.4		
scaffold350133	3509	10	0.263034405833794	autosome	5.9		
scaffold35028	3446	10	-0.137503523749935	autosome	5.5		
scaffold3503	7089	1	-0.850622375961773	sexchrom	4.5		
scaffold35043	3743	16	0	autosome	5.7		
scaffold351251	1989	21	-0.241008099503795	autosome	4		
scaffold35126	3443	15	-0.3040061868901	autosome	4.8		
scaffold3515	7085	26	0.0384741478146356	autosome	3.7		
scaffold3517	7083	12	-0.321928094887362	autosome	5.9		
scaffold35176	3441	28	0	autosome	5.5		
scaffold35190	3723	3	-0.0892673380970872	autosome	1.7		
scaffold3522	7258	27	-0.125530882083859	autosome	5.3		
scaffold352276	1707	13	0.197446064206217	autosome	4		
scaffold35290	3436	19	-0.0763508861301149	autosome	4.8		
scaffold35369	3433	25	-0.358453970912476	autosome	5.1		
scaffold35377	3433	12	-0.106915203916512	autosome	5.2		
scaffold353940	2171	25	0.155278225477911	autosome	5.5		
scaffold35397	3433	7	0.169925001442312	autosome	4.2		
scaffold354040	1700	25	0.286304185156641	autosome	2.7		
scaffold35448	3431	5	0.125530882083859	autosome	4.4		
scaffold35492	3430	8	0.0747677684019721	autosome	5.4		
scaffold355380	1644	19	0.558490289359965	autosome	4.1		
scaffold35567	3427	27	-0.502500340529183	NA	7.2		
scaffold35571	3427	19	0.480625840906421	autosome	4.7		
scaffold35585	4326	5	-0.343301745679929	autosome	3.1		
scaffold356	19839	3	0	autosome	5.2		
scaffold35646	3425	17	-0.347923303420307	autosome	4.9		
scaffold356526	1780	24	-0.0901978089715781	autosome	1.6		
scaffold356612	1804	19	0.131244533278252	autosome	3.4		
scaffold356789	2562	4	0	autosome	6		
scaffold357	12442	17	0.0601209924375709	autosome	5		
scaffold35714	3422	22	-0.142019004872428	autosome	3.8		
scaffold35717	3422	24	-0.0448542357842604	autosome	3.5		
scaffold3572	7056	9	-0.352301743930881	autosome	4		
scaffold35758	3421	9	-0.125530882083859	autosome	6		
scaffold35771	3420	14	-0.321928094887363	autosome	4.3		
scaffold35772	3688	9	-0.669851398307669	sexchrom	6.2		
scaffold3578	7706	12	0.0439433475875972	autosome	4.1		
scaffold35805	3419	11	-0.0712586831698219	autosome	4.8		
scaffold35816	3419	1	-0.321928094887362	autosome	6.2		
scaffold35842	3418	10	0.196397212803504	autosome	4.6		
scaffold35845	3418	7	-0.289506617194985	autosome	4.3		
scaffold35848	3418	26	-0.422454970841327	autosome	5.3		
scaffold358885	1768	21	0.125530882083859	autosome	5.1		
scaffold35889	3417	18	-0.115477217419936	autosome	7.6		
scaffold359	12003	19	-0.137503523749935	autosome	4.9		
scaffold359279	2088	5	0.182203331220749	autosome	3.4		
scaffold3594	7044	13	0.340075441597622	autosome	5.2		
scaffold35944	3415	17	0.243925582886089	autosome	4.2		
scaffold35963	3415	15	-0.485426827170242	NA	6.2		
scaffold359749	2460	11	0.196397212803504	autosome	6.3		
scaffold35975	3414	4	0.382469636822413	autosome	5.7		
scaffold35996	3413	12	0.383328639551506	autosome	4.8		
scaffold36028	3412	19	-0.0747677684019722	autosome	6.1		
scaffold36054	3411	12	0.186413124230881	autosome	4.8		
scaffold36095	3410	19	-0.514573172829758	NA	4.7		
scaffold36138	3409	3	-0.0439433475875971	autosome	4.9		
scaffold361956	2250	8	0.0679040645018035	autosome	5.3		
scaffold3621	7029	14	-0.241008099503795	autosome	5.8		
scaffold3627	9546	10	-0.115477217419936	autosome	5.6		
scaffold3630	10804	9	-0.226770861847022	autosome	4.5		
scaffold36302	3792	13	0.713118852211838	autosome	3.9		
scaffold36312	3403	18	-0.115477217419936	autosome	4.1		
scaffold3632	7022	10	0.183711953172388	autosome	3.3		
scaffold3634	7021	18	0	autosome	6.1		
scaffold36349	5761	12	-0.241008099503795	autosome	4.9		
scaffold3636	10813	8	0.168122758808327	autosome	4.1		
scaffold363632	1583	9	0.136061549576029	autosome	5.2		
scaffold363858	1798	2	0.225881407416328	autosome	5.2		
scaffold36388	3400	21	-0.477578965347557	NA	3.3		
scaffold36426	3399	21	0.2688167584278	autosome	4.3		
scaffold36434	3399	10	-0.206450877467426	autosome	5.9		
scaffold3647	7417	19	-0.37851162325373	autosome	6.5		
scaffold36473	3398	20	0	autosome	5.2		
scaffold365030	2670	10	-0.431157164642121	NA	5.4		
scaffold36514	3397	23	0.0439433475875972	autosome	5.6		
scaffold365543	2394	15	-0.115477217419936	autosome	5.5		
scaffold3658	7012	26	-0.0614005446641434	autosome	4.1		
scaffold36639	3393	20	-0.299560281858908	autosome	6		
scaffold36659	3881	14	0.321928094887362	autosome	5.5		
scaffold36678	3392	1	-0.736965594166206	sexchrom	4.8		
scaffold36710	3391	6	-0.254317188732685	autosome	4.8		
scaffold36724	3390	27	0.305808429524085	autosome	4.7		
scaffold367465	2432	8	-0.196397212803503	autosome	7		
scaffold3675	7003	24	0.495957494662411	autosome	2.9		
scaffold368340	2137	25	0	autosome	3.8		
scaffold36870	3944	8	-0.251538766995964	autosome	4.2		
scaffold36886	3385	25	-0.321928094887362	autosome	6.2		
scaffold36894	3384	2	-0.192645077942396	autosome	2.1		
scaffold36922	3383	7	-0.166649869409451	autosome	4.9		
scaffold369248	3138	11	-0.222392421336448	autosome	7.2		
scaffold36932	3383	25	0.0631938264871939	autosome	3		
scaffold36959	3382	10	-0.15200309344505	autosome	5.1		
scaffold369716	2239	24	-0.241008099503795	autosome	5.7		
scaffold36988	3381	26	-0.137503523749935	autosome	6.3		
scaffold37003	3380	21	-0.241008099503795	autosome	5.5		
scaffold370208	1745	5	0.259087221317131	autosome	3.2		
scaffold3703	6987	1	0.399095955409822	autosome	4.7		
scaffold37053	3649	15	-0.736965594166206	sexchrom	2.8		
scaffold37071	3378	10	-0.289506617194985	autosome	4.7		
scaffold37079	4100	17	0.137503523749935	autosome	4		
scaffold37095	6045	20	-0.263034405833794	autosome	3.5		
scaffold3710	6983	28	0.0984037040609945	autosome	3.9		
scaffold37109	3377	12	0.125530882083859	autosome	3.9		
scaffold37127	3377	22	-0.222392421336448	autosome	4.6		
scaffold37150	3376	9	0.0788554207112395	autosome	5.1		
scaffold37267	3372	9	-0.263034405833794	autosome	6.1		
scaffold37277	3372	9	0.338416217675931	autosome	4.3		
scaffold372992	1878	12	-0.180572245641821	autosome	3.9		
scaffold37303	3371	8	0.200912693925997	autosome	4.6		
scaffold37307	3370	15	0	autosome	4.4		
scaffold37333	3370	5	-0.137503523749935	autosome	3.4		
scaffold37352	3369	25	0.119581615752673	autosome	4.6		
scaffold373590	2712	19	0.123988717275454	autosome	3.7		
scaffold374	11837	5	-0.0901978089715781	autosome	4.9		
scaffold3741	7424	9	-0.241008099503795	autosome	4.3		
scaffold374242	1591	24	-0.347923303420307	autosome	5.3		
scaffold37471	4435	18	-0.133266530863464	autosome	4.6		
scaffold37493	3364	6	0.17176634826648	autosome	2.7		
scaffold3750	6966	15	-0.241008099503795	autosome	4.5		
scaffold37523	6066	10	0	autosome	5		
scaffold37559	3362	8	-0.263034405833794	autosome	5.1		
scaffold3758	6961	16	0.464962724610526	autosome	4.7		
scaffold37585	3875	12	0.249978253008348	autosome	5.4		
scaffold3760	6960	11	-0.242200902416628	autosome	5.6		
scaffold3760	6960	11	-0.242200902416628	autosome	5.6		
scaffold37627	4428	2	-0.200912693925997	autosome	5		
scaffold37649	3360	12	0.137503523749935	autosome	4.4		
scaffold37659	3359	13	-0.246914740470517	autosome	5.3		
scaffold37667	3359	23	-0.257797757467647	autosome	5		
scaffold377	15319	9	-0.15200309344505	autosome	4.1		
scaffold37743	3357	10	-0.423807708906576	autosome	5.4		
scaffold3777	10734	22	0.29218075149331	autosome	4.4		
scaffold37779	3355	11	-0.280107919192735	autosome	6.9		
scaffold37795	3355	7	0.391190757324476	autosome	3.8		
scaffold378	11782	19	-0.321928094887362	autosome	6.7		
scaffold37892	3352	27	-0.155278225477911	autosome	6.9		
scaffold37895	3351	1	-0.649502752915867	sexchrom	2.9		
scaffold37900	6016	12	-0.383328639551506	autosome	4.7		
scaffold37953	3350	22	0.184424571137427	autosome	6.2		
scaffold37966	7270	5	0.104336659814736	autosome	4.3		
scaffold37990	3349	5	-0.137503523749935	autosome	5.5		
scaffold380046	1583	6	-0.257797757467647	autosome	3.8		
scaffold38027	3689	18	-0.0157673158583165	autosome	5.2		
scaffold38036	3348	5	0.0172779914318354	autosome	4.1		
scaffold38049	3347	12	0.0740005814437768	autosome	4.4		
scaffold38061	3347	11	-0.514573172829758	NA	6.1		
scaffold3807	6931	7	-0.222392421336448	autosome	5.1		
scaffold38075	3347	10	-0.212303603712864	autosome	4.7		
scaffold38085	3346	4	0	autosome	4.9		
scaffold3809	6929	4	-0.115477217419936	autosome	6		
scaffold38110	3345	1	-0.610053481683986	NA	5.7		
scaffold381281	1580	21	0.106915203916512	autosome	3.4		
scaffold381453	1720	17	-0.241008099503795	autosome	3.8		
scaffold38151	3344	17	-0.169925001442312	autosome	3.6		
scaffold38157	3344	7	-0.0605415419350507	autosome	4.1		
scaffold38217	3342	25	0.37851162325373	autosome	1.8		
scaffold38239	4035	12	0.125530882083859	autosome	6.7		
scaffold38270	3340	17	-0.316027493447678	autosome	3.5		
scaffold38281	3340	9	0	autosome	6.2		
scaffold383111	1858	25	0.507794640198696	autosome	5.2		
scaffold38327	6218	3	-0.424885285235191	autosome	3.9		
scaffold38342	3337	3	0.241008099503795	autosome	5.2		
scaffold38348	3337	10	-0.53605290024021	NA	4.5		
scaffold38359	3336	24	0	autosome	5		
scaffold383833	1874	15	0.352301743930881	autosome	4.2		
scaffold383880	2215	3	-0.206450877467426	autosome	5.8		
scaffold38460	6042	9	-0.137503523749935	autosome	4.9		
scaffold38496	3332	12	-0.302562770020431	autosome	3.8		
scaffold38502	3332	13	0	autosome	5.8		
scaffold38521	3332	21	-0.115477217419936	autosome	4.9		
scaffold3853	6900	12	0	autosome	6.2		
scaffold38534	3483	15	-0.289506617194985	autosome	4.5		
scaffold3855	6899	17	-0.125530882083859	autosome	5		
scaffold38559	3331	24	-0.125530882083859	autosome	4.4		
scaffold385657	1938	15	0.434402824145775	autosome	4		
scaffold3861	6895	5	0.120294233717712	autosome	4.5		
scaffold38730	3325	10	-0.305626282558262	autosome	5.3		
scaffold3878	8989	25	0.287802310982736	autosome	3.7		
scaffold38780	3323	17	-0.241008099503795	autosome	5.5		
scaffold38782	3323	12	0.273565073325964	autosome	4.1		
scaffold38803	3323	1	-0.893084796083488	sexchrom	7.3		
scaffold3884	11764	14	0.09412217736455	autosome	4.6		
scaffold38888	3678	6	-0.289506617194985	autosome	5.1		
scaffold38892	3321	21	0.273565073325964	autosome	5.9		
scaffold3894	6882	19	0.115477217419936	autosome	5.8		
scaffold3898	6880	12	-0.125530882083859	autosome	5.1		
scaffold39	18993	15	0	autosome	8.3		
scaffold39029	3316	15	-0.0752881273042373	autosome	1.8		
scaffold390621	1603	13	-0.0595010117486618	autosome	3.6		
scaffold39103	3314	20	-0.67283525674649	sexchrom	4.6		
scaffold391176	3368	4	0.0995356735509144	autosome	5		
scaffold391347	2254	28	-1.63742992061529	sexchrom	2.2		
scaffold39143	3313	9	-0.257797757467647	autosome	5.4		
scaffold392	11703	4	-0.0740005814437769	autosome	4.5		
scaffold39214	3311	8	0	autosome	5.5		
scaffold392190	1599	11	0.0663424948286961	autosome	6.2		
scaffold3926	6866	12	-0.447458976971221	NA	5.3		
scaffold39270	5249	4	0	autosome	5.5		
scaffold39280	3308	11	-0.15200309344505	autosome	4.4		
scaffold39294	3308	4	0	autosome	6.1		
scaffold39295	3308	19	-0.145430439521564	autosome	4		
scaffold3930	6864	13	-0.0146467759644013	autosome	4		
scaffold393090	1830	13	-0.299560281858908	autosome	5.1		
scaffold3935	11219	28	0.0663424948286961	autosome	4.4		
scaffold39415	3305	13	-0.347923303420307	autosome	5		
scaffold39419	3560	14	0.0715532610250338	autosome	1.4		
scaffold39497	3303	1	-0.297680548640685	autosome	6.8		
scaffold39519	3815	13	-0.321928094887362	autosome	6.1		
scaffold39547	4041	20	-0.459431618637297	NA	5.5		
scaffold39567	5412	13	-0.137503523749935	autosome	5		
scaffold39593	3300	23	-0.225292311842243	autosome	4.6		
scaffold39616	3589	12	-0.200912693925997	autosome	5.5		
scaffold39665	3298	14	-0.321928094887362	autosome	4.7		
scaffold39685	3298	5	-0.226770861847022	autosome	4.9		
scaffold39698	3966	16	0.459431618637297	autosome	3.5		
scaffold397	11665	19	0.356143810225275	autosome	5.3		
scaffold3970	6847	9	0.125530882083859	autosome	5.9		
scaffold39721	3297	19	-0.29218075149331	autosome	5.8		
scaffold3973	14597	4	-0.137503523749935	autosome	5		
scaffold39752	3296	9	-0.305626282558262	autosome	3.6		
scaffold39760	3296	5	0	autosome	4.1		
scaffold39766	3295	20	0.925037942318778	autosome	4.6		
scaffold39812	3294	16	0.226770861847022	autosome	4.5		
scaffold39819	3294	18	0.375509135092206	autosome	4.5		
scaffold398282	1703	19	0.273760812426852	autosome	4.9		
scaffold3995	6836	10	-0.241008099503795	autosome	5		
scaffold39950	3290	26	0.0146467759644013	autosome	3.1		
scaffold39959	3290	13	0	autosome	6.7		
scaffold3999	6834	23	0.0467942114789412	autosome	4.1		
scaffold400	11657	23	0.0310268956206246	autosome	4.7		
scaffold40013	5302	1	-0.289506617194985	autosome	2.3		
scaffold40022	4687	17	0.340075441597622	autosome	4.3		
scaffold40042	5010	10	-0.196397212803503	autosome	4.5		
scaffold400447	2311	3	-0.226770861847022	autosome	5.5		
scaffold40183	3283	7	-0.106915203916512	autosome	6		
scaffold40195	3283	2	0.201633861169651	autosome	5		
scaffold40207	3283	5	0.125530882083859	autosome	5.9		
scaffold40266	3280	21	-0.166649869409451	autosome	4.9		
scaffold40276	3280	18	-0.29218075149331	autosome	5.9		
scaffold40292	3558	10	-0.321928094887363	autosome	4.9		
scaffold40307	4518	15	0.517399216908522	autosome	4.4		
scaffold40322	3278	11	0.137503523749935	autosome	4.3		
scaffold40370	3277	11	-0.137503523749935	autosome	5.2		
scaffold40410	3276	11	-0.222392421336448	autosome	6		
scaffold404248	4395	13	-0.15200309344505	autosome	4.8		
scaffold40427	3888	3	0	autosome	5.4		
scaffold40453	4382	25	0.106915203916512	autosome	5.1		
scaffold4052	6805	11	0	autosome	4		
scaffold40522	3272	12	-0.0144995696951151	autosome	4.5		
scaffold40542	3271	7	-0.407657968913246	autosome	4.3		
scaffold4056	6802	15	-0.115477217419936	autosome	5.7		
scaffold40566	3271	13	-0.212303603712864	autosome	4.5		
scaffold4061	8715	17	-0.125530882083859	autosome	4.7		
scaffold40622	3270	10	-0.321928094887363	autosome	6.4		
scaffold4063	7432	20	-0.15200309344505	autosome	4.9		
scaffold4064	9746	6	-0.136061549576029	autosome	4.7		
scaffold40649	5443	13	0.125530882083859	autosome	5.2		
scaffold40654	3268	6	-0.257797757467647	autosome	3.7		
scaffold40657	3268	25	-0.137503523749935	autosome	5.5		
scaffold40662	3268	17	-0.241008099503795	autosome	5.1		
scaffold40679	3268	1	-1	sexchrom	5.4		
scaffold4068	6797	6	-0.247927513443585	autosome	3.5		
scaffold40709	3267	10	0.807354922057604	autosome	2		
scaffold40753	3266	4	-0.188072348152572	autosome	4.6		
scaffold40787	3264	24	0.0483630215613988	autosome	3.9		
scaffold40820	3468	10	-0.251538766995964	autosome	3		
scaffold40822	3263	12	-0.0931094043914815	autosome	5.4		
scaffold40852	3263	8	-0.263034405833794	autosome	5.8		
scaffold40900	3261	10	-0.0911478880581956	autosome	4.3		
scaffold40943	3260	13	-0.0147970019280807	autosome	4.8		
scaffold40964	3259	23	0.137503523749935	autosome	4.4		
scaffold40966	3259	5	-0.166649869409451	autosome	5		
scaffold40968	4694	13	-0.137503523749935	autosome	4.5		
scaffold41024	3257	13	0.415037499278844	autosome	2.7		
scaffold41036	4456	24	-0.15200309344505	autosome	5.3		
scaffold410911	1745	22	-0.137503523749935	autosome	5.9		
scaffold41128	3255	5	-0.125530882083859	autosome	4.3		
scaffold41175	3253	15	-0.0843921872903724	autosome	3.6		
scaffold4118	6769	19	0.0537712564409804	autosome	5.4		
scaffold41201	3252	23	0.358453970912476	autosome	4.3		
scaffold41231	3252	15	-0.0740005814437769	autosome	4.6		
scaffold41279	3250	4	-0.217591435072627	autosome	5.5		
scaffold41289	3250	3	-0.0331668639351995	autosome	4.3		
scaffold413282	1564	15	0.45747276559924	autosome	2.1		
scaffold41363	3248	19	-0.485426827170242	NA	6.3		
scaffold41399	3247	11	-0.0448542357842604	autosome	5.9		
scaffold414226	1857	15	0.799087306074003	autosome	3.8		
scaffold41478	5717	15	0.137503523749935	autosome	3.2		
scaffold41481	3907	5	0.0512253233551729	autosome	2.9		
scaffold41489	3245	1	0	autosome	4		
scaffold41498	3244	4	0.509013647487858	autosome	3.9		
scaffold415	11572	23	-0.115477217419936	autosome	6.3		
scaffold41528	3244	25	0.305626282558262	autosome	4.9		
scaffold41540	3243	21	0	autosome	5.6		
scaffold41560	3243	23	0	autosome	4.3		
scaffold41571	4174	13	0.0430687218918859	autosome	4.1		
scaffold41572	3243	20	-0.125530882083859	autosome	5.2		
scaffold4163	8233	12	-0.181446871337532	autosome	5.2		
scaffold41640	3241	27	-0.137503523749935	autosome	4.6		
scaffold41686	3240	6	-0.367208974188229	autosome	4.1		
scaffold41698	3239	8	-0.592824618494126	NA	2.2		
scaffold4171	7880	19	-0.166649869409451	autosome	5.2		
scaffold41713	3239	10	0.0627357553479627	autosome	5.9		
scaffold4172	6745	9	-0.196397212803503	autosome	4.8		
scaffold41752	3238	8	0.206450877467427	autosome	4.4		
scaffold41770	3237	5	0.2688167584278	autosome	4.3		
scaffold41792	3237	3	-0.36476429279762	autosome	4.5		
scaffold41793	6110	25	-0.115477217419936	autosome	5.6		
scaffold417991	1850	8	0.266280065337448	autosome	6.1		
scaffold41807	3236	23	-0.366782330671623	autosome	4.7		
scaffold4182	6738	4	-0.321928094887362	autosome	6.6		
scaffold41827	3236	22	0.736965594166206	autosome	3.1		
scaffold41863	3235	9	-0.206450877467426	autosome	4.1		
scaffold419	11532	28	-0.263034405833794	autosome	5.4		
scaffold419334	1811	23	-0.229481846122767	autosome	5.2		
scaffold41947	3233	19	-0.263034405833794	autosome	5.4		
scaffold420	17627	13	0.0588936890535686	autosome	4.1		
scaffold42012	5999	15	-0.125530882083859	autosome	4.8		
scaffold42127	3228	8	-0.242570303274078	autosome	6.4		
scaffold4217	6722	15	-0.196397212803503	autosome	4.9		
scaffold42192	3226	6	0.263034405833794	autosome	5.7		
scaffold42277	3223	20	0.204013892021593	autosome	4.2		
scaffold42280	3223	10	-0.031708859727338	autosome	4.4		
scaffold42325	3222	22	0.237039197300849	autosome	2.5		
scaffold42362	3222	23	-0.277533975528909	autosome	6.8		
scaffold42382	3221	14	-0.0320612092322984	autosome	4.9		
scaffold42468	3218	26	0	autosome	5		
scaffold42502	3217	12	-0.347923303420307	autosome	3.4		
scaffold42529	3216	18	0.021373650792567	autosome	3.3		
scaffold425297	1622	15	0.263034405833794	autosome	5.3		
scaffold4254	7126	9	0.241008099503795	autosome	5.7		
scaffold4255	9011	9	0	autosome	5.2		
scaffold426	13709	17	0.0641303374197153	autosome	4.1		
scaffold4265	6705	9	-0.125530882083859	autosome	5.9		
scaffold42651	3213	8	-0.205318907977507	autosome	4.7		
scaffold42670	3213	20	-0.362570079384708	autosome	5		
scaffold42681	3212	26	-0.20945336562895	autosome	3.7		
scaffold42727	3211	1	-1.05343925896146	sexchrom	4.1		
scaffold42768	3210	5	-0.286304185156641	autosome	5		
scaffold4278	6699	12	-0.125530882083859	autosome	4.8		
scaffold42793	3209	4	0.263034405833794	autosome	6.3		
scaffold427996	1511	12	0.111031312388744	autosome	2.9		
scaffold42826	4008	5	0.224873410840203	autosome	4.8		
scaffold428492	2829	3	0.275634442613427	autosome	2.5		
scaffold42861	3207	7	-0.206450877467426	autosome	6.2		
scaffold42869	3207	17	-0.0892673380970872	autosome	7.5		
scaffold429	11447	3	-0.15200309344505	autosome	4.3		
scaffold42914	3206	9	-0.459431618637297	NA	4.2		
scaffold4298	11649	17	0.125530882083859	autosome	4.6		
scaffold42994	3204	12	-0.241008099503795	autosome	5.7		
scaffold430247	1606	4	0.0565835283663675	autosome	3.2		
scaffold4305	6679	17	0.12832409697554	autosome	4.1		
scaffold43052	3203	4	-0.241008099503795	autosome	5		
scaffold43053	3203	3	-0.15200309344505	autosome	4.6		
scaffold43074	3202	3	-0.0874628412503393	autosome	3.9		
scaffold43094	3201	12	-0.0815298854965984	autosome	6.2		
scaffold43127	3200	25	0.110182917750423	autosome	4.7		
scaffold43128	3200	3	-0.437405312307298	NA	6.1		
scaffold4313	6677	6	-0.0588936890535686	autosome	6.1		
scaffold43139	3200	21	0.0500406824995956	autosome	4.4		
scaffold43173	3199	12	0.402098443571346	autosome	3.1		
scaffold43191	3198	25	-0.0144995696951151	autosome	5.4		
scaffold43195	3198	14	-0.257797757467647	autosome	4.8		
scaffold43198	3198	11	-0.347923303420307	autosome	4.7		
scaffold43211	3198	22	-0.125530882083859	autosome	3.9		
scaffold43252	3197	25	-0.167456745851563	autosome	4.7		
scaffold43262	3197	5	0.125530882083859	autosome	4.2		
scaffold432987	2189	10	0.169925001442312	autosome	4		
scaffold43358	5466	14	0.145197915539936	autosome	3.8		
scaffold43380	3193	5	0	autosome	5.6		
scaffold4340	6670	10	0.125530882083859	autosome	4.8		
scaffold43453	3191	16	-0.105794664022597	autosome	4.7		
scaffold43456	5341	24	0.286304185156641	autosome	3.4		
scaffold43459	3191	5	-0.29218075149331	autosome	5.4		
scaffold43465	3191	17	-0.155278225477911	autosome	5.6		
scaffold4347	6668	4	-0.263034405833794	autosome	4.4		
scaffold4351	6667	4	-0.389042290745899	autosome	5.3		
scaffold43542	6436	8	-0.257797757467647	autosome	4.4		
scaffold43579	3187	16	0	autosome	3.6		
scaffold4359	6664	12	0	autosome	5		
scaffold435932	1536	16	-0.018859027251316	autosome	1.5		
scaffold436	12641	22	-0.15200309344505	autosome	4.9		
scaffold4360	6664	25	-0.0151068923902083	autosome	4.8		
scaffold43638	3186	12	0.216317906926764	autosome	4		
scaffold43654	3186	15	-0.222392421336448	autosome	7.9		
scaffold4366	6663	20	0.271804615461526	autosome	4		
scaffold4367	7280	5	0.533432200081074	autosome	4.3		
scaffold4372	6659	12	-0.347923303420307	autosome	4.7		
scaffold437540	1521	23	-0.119581615752673	autosome	5.9		
scaffold43765	3183	5	0.115477217419936	autosome	5.8		
scaffold4381	6655	3	-0.431157164642121	NA	3.8		
scaffold43813	3182	23	0.0931094043914815	autosome	4		
scaffold43818	3182	17	0.137503523749935	autosome	4.8		
scaffold43876	3180	3	-0.584962500721156	NA	4.8		
scaffold43882	3180	23	-0.37851162325373	autosome	6		
scaffold43883	3180	11	-0.125530882083859	autosome	5.3		
scaffold43914	3179	21	-0.447458976971221	NA	5.4		
scaffold439157	1684	21	-0.159478214007197	autosome	4.3		
scaffold43937	3179	27	-0.115477217419936	autosome	5		
scaffold43939	3864	4	-0.499926396865357	NA	5.6		
scaffold43943	3178	23	-0.0164881227885693	autosome	4.3		
scaffold439825	1567	10	0.125530882083859	autosome	3.5		
scaffold44083	3175	13	-0.137503523749935	autosome	4.5		
scaffold44084	3775	24	-0.118181426348314	autosome	3.4		
scaffold4409	6639	10	0	autosome	5.3		
scaffold44116	3174	12	-0.211504105193712	autosome	6		
scaffold44127	3174	24	-0.137503523749935	autosome	5.8		
scaffold44129	3834	18	0.233490130219778	autosome	4		
scaffold4415	6636	3	-0.692571474807753	NA	5.3		
scaffold441587	1708	5	0.306977753421391	autosome	5.2		
scaffold44161	3173	25	0	autosome	6.4		
scaffold44190	3172	25	-0.106915203916512	autosome	5.7		
scaffold44190	3172	4	-0.106915203916512	autosome	5.7		
scaffold442061	1936	10	0.447458976971221	autosome	5		
scaffold44213	3171	3	-0.169925001442312	autosome	3.6		
scaffold44251	3171	15	-0.207804885113402	autosome	4.7		
scaffold4430	6628	10	0.0663424948286961	autosome	4.6		
scaffold44323	3168	3	-0.207595419408367	autosome	5		
scaffold44331	3168	3	-0.241008099503795	autosome	7.2		
scaffold44340	3168	21	0.125530882083859	autosome	4.9		
scaffold44346	3168	14	-0.153805336079035	autosome	4.2		
scaffold443576	1650	16	0.214124805352847	autosome	3.3		
scaffold44369	3167	16	0.137503523749935	autosome	7.1		
scaffold44381	3167	24	-0.273565073325963	autosome	5.1		
scaffold44386	3166	11	0.177787119215283	autosome	5.5		
scaffold44404	3166	22	-0.0506260730699678	autosome	3.5		
scaffold44413	3166	28	0.371968777386958	autosome	2.2		
scaffold44417	3165	12	-0.137503523749935	autosome	4.9		
scaffold44423	3165	10	-0.106915203916512	autosome	7.1		
scaffold4444	6621	27	0.485426827170242	autosome	2.3		
scaffold44522	3163	5	-0.495957494662411	NA	4		
scaffold44559	3499	10	0.480625840906421	autosome	4.9		
scaffold44596	3161	13	-0.383328639551506	autosome	4.9		
scaffold44602	3161	16	-0.574694165267329	NA	6.1		
scaffold44613	3161	15	-0.266280065337448	autosome	4.5		
scaffold44614	3161	13	-0.0892673380970872	autosome	6.4		
scaffold446303	1566	10	0.415037499278844	autosome	4.1		
scaffold446498	2072	22	0.125530882083859	autosome	20		
scaffold44657	5224	15	0.862496476250065	autosome	4.9		
scaffold44688	3159	3	0.021695071099319	autosome	4.2		
scaffold44702	3863	17	0.181446871337532	autosome	5.1		
scaffold44708	3885	5	0.226770861847022	autosome	5.7		
scaffold44721	3816	21	-0.337034987277571	autosome	4.5		
scaffold44729	3158	13	-0.549338590990435	NA	5		
scaffold44780	3157	26	-0.263034405833794	autosome	6.3		
scaffold447837	1909	3	-0.0634253801416337	autosome	3.2		
scaffold448	12169	17	-0.241008099503795	autosome	5.9		
scaffold4483	8027	15	0	autosome	6.3		
scaffold44885	3154	16	0	autosome	6.1		
scaffold44966	3152	26	0.423807708906576	autosome	4.4		
scaffold45017	3151	23	-0.115477217419936	autosome	6.1		
scaffold45018	5697	23	0.222392421336448	autosome	4.3		
scaffold45101	3149	10	-0.136061549576029	autosome	4.7		
scaffold45120	3149	1	-0.69389687227432	sexchrom	5.7		
scaffold451388	2685	4	1.10893437155316	autosome	2.4		
scaffold4516	6596	10	-0.0901978089715781	autosome	3.2		
scaffold45165	3148	25	-0.347923303420307	autosome	5		
scaffold4521	6593	6	-0.153623189113212	autosome	4.9		
scaffold45234	3145	8	-0.125530882083859	autosome	3.3		
scaffold45240	3145	7	-0.754243585598042	sexchrom	5		
scaffold453373	2292	10	0.125530882083859	autosome	5.1		
scaffold4534	6590	4	-0.238159737194764	autosome	3.7		
scaffold453676	1553	13	0.0356239097307212	autosome	4.1		
scaffold4538	8254	1	-0.825502268767863	sexchrom	5.9		
scaffold454139	1532	17	0.244418727666447	autosome	5.1		
scaffold454724	1937	15	-0.485426827170242	NA	7.2		
scaffold45499	3138	12	0	autosome	6.5		
scaffold45521	3138	25	0.321928094887362	autosome	4.9		
scaffold455231	2268	25	0.175571564583454	autosome	4.6		
scaffold45551	3137	11	-0.257797757467647	autosome	5.4		
scaffold45553	3137	22	0	autosome	6.2		
scaffold45607	3136	21	0.251538766995964	autosome	4.9		
scaffold45643	3135	4	-0.304854581528421	autosome	3.9		
scaffold45653	3135	15	0.289506617194985	autosome	5.3		
scaffold456649	1745	28	0.0534392589614604	autosome	2.2		
scaffold457405	2113	27	-0.299560281858908	autosome	3.7		
scaffold45866	4329	3	-0.200912693925997	autosome	5.3		
scaffold45874	3130	1	-1.15200309344505	sexchrom	4.2		
scaffold45901	3129	10	-0.125530882083859	autosome	5.3		
scaffold45914	3129	9	0.464668267003444	autosome	3.6		
scaffold4593	6570	4	0.137503523749935	autosome	4.7		
scaffold45998	3126	24	-0.0166787411466303	autosome	4.5		
scaffold46013	3760	3	0.148522524710088	autosome	4.3		
scaffold46018	3126	23	-0.263034405833794	autosome	3.5		
scaffold4603	6567	4	-0.337034987277571	autosome	4.6		
scaffold46046	3296	17	-0.0230836131130412	autosome	2.3		
scaffold46101	4631	24	0.213403638109193	autosome	4.4		
scaffold46119	3123	12	0.3536369546147	autosome	4.4		
scaffold4616	10120	5	0	autosome	4.9		
scaffold461646	1699	26	0.355094958822562	autosome	6		
scaffold46188	3122	5	-0.222392421336448	autosome	4.4		
scaffold46212	3121	4	0.355094958822562	autosome	5.8		
scaffold46223	3121	11	-0.0588936890535686	autosome	5.2		
scaffold46252	3121	1	-0.761213140412883	sexchrom	4.8		
scaffold46294	3120	18	-0.338416217675931	autosome	5.3		
scaffold462962	1891	11	-0.377069649079823	autosome	5		
scaffold46314	3119	7	0.0356239097307212	autosome	4.2		
scaffold4632	6552	13	0.2688167584278	autosome	4.7		
scaffold46344	3119	24	0.305626282558262	autosome	4.7		
scaffold4635	6552	6	0.495957494662411	autosome	4.7		
scaffold464	11253	9	-0.263034405833794	autosome	5.2		
scaffold4642	6551	4	-0.29373120305671	autosome	3.6		
scaffold4645	7624	23	0.46394709975979	autosome	3.4		
scaffold46469	3115	16	0.015430040569606	autosome	3.9		
scaffold46519	3114	5	0.234465253637023	autosome	4.5		
scaffold46546	3114	12	0	autosome	6.4		
scaffold46551	3114	25	-0.241008099503795	autosome	6.5		
scaffold46574	3113	23	-0.125530882083859	autosome	5.9		
scaffold4658	6913	19	-0.125530882083859	autosome	3.5		
scaffold46611	5506	5	-0.0144995696951151	autosome	4.5		
scaffold4666	12710	10	-0.0144995696951151	autosome	3.3		
scaffold46689	3110	18	-0.0216950710993191	autosome	4.2		
scaffold467211	1742	23	0.186413124230881	autosome	5.2		
scaffold46725	3110	24	0.250543461650597	autosome	4.2		
scaffold46734	3109	8	0.0641303374197153	autosome	3.9		
scaffold4674	6534	21	-0.29218075149331	autosome	4.8		
scaffold46755	3109	12	-0.305626282558262	autosome	3.1		
scaffold4676	6533	3	-0.0740005814437769	autosome	4.5		
scaffold46777	3969	19	-0.197036847059554	autosome	4.3		
scaffold4681	6532	10	-0.521537120579523	NA	5.8		
scaffold46823	3107	10	0.250808103500534	autosome	6.1		
scaffold46852	3107	5	-0.125530882083859	autosome	5.4		
scaffold4691	6529	15	0.125530882083859	autosome	4.8		
scaffold469406	1502	13	-0.181446871337532	autosome	4.1		
scaffold46965	3104	22	-0.0614005446641434	autosome	4.5		
scaffold46986	3103	28	0.0634253801416338	autosome	3.7		
scaffold46994	3402	27	-0.289506617194985	autosome	3.4		
scaffold47075	3101	25	0.434937056716548	autosome	3.1		
scaffold471	11214	16	0	autosome	5.2		
scaffold471	11214	16	0	autosome	5.2		
scaffold4710	10757	4	0.241008099503795	autosome	4.4		
scaffold47138	3443	17	-0.0921182019884314	autosome	4.5		
scaffold47184	3098	15	-0.321928094887362	autosome	4		
scaffold4724	6514	3	-0.263034405833794	autosome	4.5		
scaffold47268	3096	9	-0.0740005814437769	autosome	4.2		
scaffold47283	3096	22	-0.115477217419936	autosome	6.7		
scaffold473118	1529	11	0.195550809117807	autosome	2.2		
scaffold47340	3094	28	0	autosome	6.2		
scaffold4738	6509	23	-0.321928094887362	autosome	5.4		
scaffold473985	2270	11	0.184424571137427	autosome	2.8		
scaffold47406	3712	28	-0.0931094043914815	autosome	3		
scaffold47421	3093	3	-0.162271428898877	autosome	4.4		
scaffold47436	3092	5	-0.222392421336448	autosome	3.8		
scaffold47509	3091	15	-0.222392421336448	autosome	4.6		
scaffold47541	3090	23	-0.454031630894707	NA	5		
scaffold475848	1929	25	0	autosome	5.4		
scaffold47597	3088	10	-0.307428525192247	autosome	4.1		
scaffold47602	3088	25	-0.0815298854965984	autosome	3		
scaffold4763	10008	23	-0.137503523749935	autosome	5.3		
scaffold4765	6499	8	0.289506617194985	autosome	4.6		
scaffold47657	3467	5	-0.0327899351176697	autosome	4.5		
scaffold47681	3086	4	-0.393011192948845	autosome	4.3		
scaffold4769	6497	12	-0.207595419408367	autosome	3.5		
scaffold47724	3085	20	0.0551415541924609	autosome	3.1		
scaffold47754	3084	3	0.0186156781673468	autosome	4.3		
scaffold47812	7809	25	0.12417941122073	autosome	5.1		
scaffold47907	3081	26	0.68251781014383	autosome	3.9		
scaffold47972	4237	18	-0.263034405833794	autosome	5.6		
scaffold47978	3079	22	-0.0462936522739351	autosome	3.9		
scaffold47979	3079	5	-0.251538766995964	autosome	6		
scaffold480579	2631	22	-0.3040061868901	autosome	4.1		
scaffold48064	3077	28	-0.549338590990435	NA	8.7		
scaffold4815	6485	6	0.207595419408367	autosome	4.2		
scaffold4817	6484	4	-0.241008099503795	autosome	5.6		
scaffold48179	3074	5	-0.136061549576029	autosome	5.9		
scaffold48191	3074	14	0.237691557719331	autosome	3.4		
scaffold48255	3072	13	0.32716474325351	autosome	3.2		
scaffold4826	6480	4	0.633872101202103	autosome	3		
scaffold48269	3072	5	0.0588936890535686	autosome	3.7		
scaffold4829	6479	4	-0.188445089413111	autosome	3.4		
scaffold48334	3071	13	-0.213403638109193	autosome	5		
scaffold4835	6477	21	0.0291463456595165	autosome	5.5		
scaffold483980	1727	23	0.222392421336448	autosome	7.4		
scaffold48420	3069	4	-0.174029399775049	autosome	4.9		
scaffold48438	3068	11	-0.0607540310790961	autosome	5.5		
scaffold48439	3068	8	0.0648511443499679	autosome	2.4		
scaffold4851	6473	23	-0.263034405833794	autosome	5.6		
scaffold48512	3543	3	0.371968777386958	autosome	4.4		
scaffold48554	3065	15	0.0506260730699678	autosome	5.2		
scaffold48561	4676	9	-0.263034405833794	autosome	5.3		
scaffold48606	3064	2	0.263034405833794	autosome	5.6		
scaffold48627	3422	4	0	autosome	6		
scaffold48635	3063	3	0.178337241258512	autosome	3.8		
scaffold48689	5185	9	0	autosome	5.5		
scaffold48717	3061	13	0.321928094887362	autosome	2.9		
scaffold48743	3061	4	-0.0984037040609945	autosome	3.9		
scaffold48749	3518	25	-0.125530882083859	autosome	4.3		
scaffold487768	1539	4	-0.120294233717712	autosome	3.5		
scaffold487877	2580	11	0.305808429524085	autosome	5.4		
scaffold48810	3059	10	-0.242200902416628	autosome	4		
scaffold4884	6460	10	-0.299560281858908	autosome	6.2		
scaffold48840	3058	1	0.497499659470817	autosome	2.7		
scaffold4886	6460	17	0.18844508941311	autosome	3.8		
scaffold48868	4514	14	0.0327899351176697	autosome	3.6		
scaffold4890	6458	9	-0.125530882083859	autosome	5.7		
scaffold48933	3056	11	0.0230836131130412	autosome	2.5		
scaffold489448	2055	11	-0.146220740851044	autosome	4.7		
scaffold49025	3054	21	-0.371968777386958	autosome	4.9		
scaffold49067	3053	13	-0.20945336562895	autosome	3.6		
scaffold49079	5710	24	0.836501267717121	autosome	3.5		
scaffold49139	3052	17	-0.153623189113212	autosome	3.2		
scaffold4914	6768	10	-0.104336659814736	autosome	4.2		
scaffold49160	3411	18	-0.263034405833794	autosome	6.6		
scaffold49170	3051	8	-0.350907161859128	autosome	3.5		
scaffold49185	3050	11	-0.425763905871902	NA	4.8		
scaffold4920	8396	8	0	autosome	4		
scaffold49210	3050	12	-0.115477217419936	autosome	5		
scaffold4923	6445	13	0.125530882083859	autosome	3.7		
scaffold49232	3049	4	-0.104697378666693	autosome	5.3		
scaffold49294	3048	10	-0.321928094887362	autosome	3.1		
scaffold4930	6444	25	0.155278225477911	autosome	4.7		
scaffold49321	3047	5	0.273565073325964	autosome	6.1		
scaffold49326	3047	3	-0.0740005814437769	autosome	4.3		
scaffold49356	3046	9	-0.415037499278844	autosome	4.1		
scaffold4941	11087	5	-0.0306967972229164	autosome	5.2		
scaffold49426	3045	3	-0.816288046827612	sexchrom	5.2		
scaffold49427	3045	12	0.544996093403512	autosome	2.6		
scaffold49455	7612	23	-0.289506617194985	autosome	4.4		
scaffold49505	5561	17	0.123382415505282	autosome	3.4		
scaffold49507	3044	16	-0.196397212803503	autosome	3.6		
scaffold49513	3043	6	0.127111917903339	autosome	4.4		
scaffold49527	3043	17	0.120294233717712	autosome	5.4		
scaffold49538	3043	21	0	autosome	5		
scaffold4960	6436	21	-0.321928094887362	autosome	5.5		
scaffold4961	6436	17	0.082462160191973	autosome	6.1		
scaffold49615	3041	28	-0.383328639551506	autosome	4.3		
scaffold4966	6434	28	0	autosome	4.5		
scaffold49675	3040	6	-0.483209001920423	NA	5.9		
scaffold49683	3039	3	-0.0324214776923773	autosome	4.5		
scaffold49782	3037	16	-0.206450877467426	autosome	6.8		
scaffold49786	3037	20	-0.0888092669578561	autosome	2.9		
scaffold49788	3037	24	-0.441509710640035	NA	4.8		
scaffold49829	3036	23	-0.37851162325373	autosome	6.2		
scaffold499	14221	22	-0.118181426348314	autosome	3.6		
scaffold499889	1667	16	-0.599462070416271	NA	3.3		
scaffold49993	3033	6	0.0303736490435187	autosome	3.6		
scaffold501	11047	7	-0.115477217419936	autosome	7.5		
scaffold50182	3029	24	0.452512204697507	autosome	5.1		
scaffold5022	6415	4	0	autosome	5.6		
scaffold50241	3028	18	0	autosome	5.7		
scaffold50243	3028	17	0.241008099503795	autosome	6		
scaffold50297	5214	25	-0.106915203916512	autosome	5.2		
scaffold50316	3027	7	0.0622842782543427	autosome	4		
scaffold50340	3026	25	-0.137503523749935	autosome	4.2		
scaffold503408	1843	23	0	autosome	4.5		
scaffold50394	3025	12	-0.459431618637297	NA	5		
scaffold5052	6404	9	0.125530882083859	autosome	4.6		
scaffold505214	2746	16	0.612976876890753	autosome	6		
scaffold50544	3022	1	-0.976153258045632	sexchrom	5.2		
scaffold5061	6401	13	0	autosome	5.5		
scaffold50613	3020	9	-0.305626282558262	autosome	5.3		
scaffold5074	7642	13	-0.125530882083859	autosome	5.4		
scaffold50766	3224	5	0.497499659470817	autosome	4.9		
scaffold50807	3016	13	-0.480625840906421	NA	5.8		
scaffold5085	6390	16	0.137503523749935	autosome	4.7		
scaffold5087	6388	27	0.0788554207112395	autosome	4.9		
scaffold50887	3014	26	0.415037499278844	autosome	2.9		
scaffold50903	3014	4	-0.125530882083859	autosome	6.3		
scaffold50977	3013	26	0.668378508908794	autosome	4.2		
scaffold5101	6384	6	-0.242200902416628	autosome	4.6		
scaffold51011	3940	23	-0.0797271924707341	autosome	4.5		
scaffold51026	3011	27	0.277984747299765	autosome	4.1		
scaffold51048	3011	23	-0.12711191790334	autosome	4.4		
scaffold51094	3010	10	-0.447458976971221	NA	5.8		
scaffold51134	3009	15	-0.15200309344505	autosome	7		
scaffold51159	3008	26	0.633872101202103	autosome	4.9		
scaffold51161	3008	12	-0.498453507466481	NA	4.2		
scaffold51167	3008	18	-0.736965594166206	sexchrom	4.4		
scaffold5118	15374	5	0.591535154644642	autosome	6.2		
scaffold5123	6377	10	0	autosome	5.7		
scaffold51235	3615	17	0	autosome	4.6		
scaffold51243	3006	6	-0.263034405833794	autosome	4.3		
scaffold51301	3005	9	-0.241008099503795	autosome	6.1		
scaffold51314	3005	12	-0.166649869409451	autosome	4.4		
scaffold51360	3004	18	-0.591535154644643	NA	5.9		
scaffold51366	3004	5	0.491853096329675	autosome	3.3		
scaffold51379	3004	3	-0.13897641314881	autosome	5.4		
scaffold51393	6283	10	0.263034405833794	autosome	6		
scaffold5142	6372	4	0	autosome	4		
scaffold51424	3003	19	0.217230716220669	autosome	5.4		
scaffold51431	3003	6	-0.125530882083859	autosome	4.3		
scaffold51444	3002	22	-0.321928094887362	autosome	6.4		
scaffold51455	3256	28	-0.3040061868901	autosome	3.8		
scaffold51465	4745	19	-0.241008099503795	autosome	2.5		
scaffold51499	3001	11	-0.674229838818243	NA	3.6		
scaffold51509	3001	11	-0.495957494662411	NA	5.8		
scaffold51554	3380	25	0	autosome	4.4		
scaffold51632	2998	17	-0.125530882083859	autosome	5.2		
scaffold51659	2998	9	-0.371968777386958	autosome	4.9		
scaffold516771	1528	22	-0.251538766995964	autosome	4.8		
scaffold51681	2997	23	-0.115477217419936	autosome	5.8		
scaffold51687	2997	10	-0.195550809117807	autosome	3.5		
scaffold51709	2997	13	-0.0790715709911988	autosome	3.7		
scaffold51712	2997	2	-0.309684499132615	autosome	3.9		
scaffold5174	6359	7	-0.0892673380970872	autosome	4.9		
scaffold51866	2994	9	-0.263034405833794	autosome	5.4		
scaffold519	10955	10	-0.263034405833794	autosome	5.3		
scaffold519042	1553	13	-0.345135486048688	autosome	3.7		
scaffold51951	2992	17	-0.0607540310790961	autosome	2.6		
scaffold5199	6350	10	-0.211504105193712	autosome	4.8		
scaffold51999	3749	23	-0.115477217419936	autosome	5.9		
scaffold52	17875	22	-0.196397212803503	autosome	4.1		
scaffold52	17875	22	-0.196397212803503	autosome	4.1		
scaffold520433	1857	7	-0.37851162325373	autosome	2.6		
scaffold52047	3526	15	-0.338416217675931	autosome	4.8		
scaffold521797	1652	15	0.53051471669878	autosome	3.2		
scaffold52185	3393	20	0.219313028404476	autosome	4		
scaffold52188	2986	16	0.631612594019978	autosome	4.6		
scaffold52237	2985	11	0.415037499278844	autosome	3.1		
scaffold52271	2985	22	-0.228268987673117	autosome	4.7		
scaffold52276	4089	5	0.266074860153845	autosome	4.4		
scaffold52307	3776	16	-0.166649869409451	autosome	5.2		
scaffold52332	2983	23	0.241008099503795	autosome	3		
scaffold52363	2983	13	-0.389946518316013	autosome	2.7		
scaffold52367	3602	19	0.489038080722621	autosome	4.1		
scaffold52392	3354	12	0.0430687218918859	autosome	4.3		
scaffold52433	2982	20	-0.305626282558262	autosome	5.3		
scaffold52483	2981	7	-0.100928908850781	autosome	3.7		
scaffold52513	2980	18	0.125530882083859	autosome	4		
scaffold525134	1589	4	0.201633861169651	autosome	1.9		
scaffold52594	2979	8	0	autosome	3.5		
scaffold526058	1587	19	-0.423807708906576	autosome	3.3		
scaffold52607	2978	23	-0.21978120787991	autosome	4.4		
scaffold5263	6332	20	0.120294233717712	autosome	3.7		
scaffold52647	2978	8	-0.161463422694116	autosome	3.9		
scaffold52745	2975	22	0.836501267717121	autosome	2.2		
scaffold52752	2975	14	-0.109229069754758	autosome	5.5		
scaffold52806	2974	24	-0.0196288067489327	autosome	4.4		
scaffold5288	8909	27	0.78135971352466	autosome	3.8		
scaffold52938	2971	22	-0.0740005814437769	autosome	5.2		
scaffold52996	4160	23	0.0144995696951152	autosome	4.5		
scaffold53	27833	13	-0.125530882083859	autosome	5		
scaffold53004	2970	6	-0.256775415362111	autosome	5.8		
scaffold53011	2969	13	0.0901978089715781	autosome	4.2		
scaffold53021	4310	1	0.146841388329271	autosome	4.7		
scaffold53024	2969	10	0	autosome	7.7		
scaffold53040	2969	3	-0.46394709975979	NA	3.8		
scaffold530444	1706	12	0.0170735133589414	autosome	3.3		
scaffold53108	2968	14	-0.182203331220749	autosome	3		
scaffold53158	2966	14	0.377069649079823	autosome	2.5		
scaffold5318	6765	23	0.242200902416628	autosome	5		
scaffold53193	2965	8	-0.275634442613427	autosome	4.2		
scaffold53206	2965	9	0.229481846122767	autosome	4.4		
scaffold53242	2964	8	0.0437213774293181	autosome	2.8		
scaffold53263	2964	11	0.0255350921071378	autosome	3.2		
scaffold53272	6081	19	0.137503523749935	autosome	5.1		
scaffold5328	7801	17	-0.106915203916512	autosome	4.5		
scaffold53283	2963	9	0.0780025120012732	autosome	3.2		
scaffold533094	1554	25	-0.15200309344505	autosome	2		
scaffold53326	2962	16	-0.37851162325373	autosome	2.8		
scaffold5333	6982	9	-0.125530882083859	autosome	4.3		
scaffold53357	2962	11	-0.263034405833794	autosome	3.5		
scaffold5337	6311	24	-0.241008099503795	autosome	4.3		
scaffold53372	3238	4	-0.305626282558262	autosome	4.1		
scaffold53401	2961	9	-0.0874628412503394	autosome	4.6		
scaffold53423	2960	9	-0.277533975528909	autosome	5.7		
scaffold53521	2958	14	-0.082462160191973	autosome	6.5		
scaffold53530	2958	15	0.599462070416271	autosome	4.2		
scaffold53578	2957	5	0.314510623324879	autosome	6		
scaffold5364	9263	12	-0.136061549576029	autosome	4.9		
scaffold53671	2955	22	0.137503523749935	autosome	4.8		
scaffold53703	2954	24	-0.0892673380970872	autosome	5.4		
scaffold53780	3736	13	-0.480625840906421	NA	5.2		
scaffold53817	2952	17	-0.137503523749935	autosome	4.4		
scaffold5391	6288	5	-0.115477217419936	autosome	5.6		
scaffold53920	2950	22	-0.165586065717975	autosome	5.1		
scaffold54092	5860	15	0.415037499278844	autosome	4.7		
scaffold54144	2946	3	0.611929548321425	autosome	5		
scaffold54194	3937	3	0.285402218862248	autosome	4.7		
scaffold542	10878	19	-0.137503523749935	autosome	4.9		
scaffold54213	2944	4	-0.383328639551506	autosome	5.2		
scaffold54249	2944	7	-0.168122758808327	autosome	4.3		
scaffold5426	6276	12	0.257797757467647	autosome	5.1		
scaffold54317	2942	4	-0.120294233717712	autosome	4.3		
scaffold543181	1703	15	0.226770861847022	autosome	6.8		
scaffold54320	2942	15	-0.184424571137427	autosome	4.9		
scaffold544	10871	9	-0.115477217419936	autosome	4.7		
scaffold545258	1773	8	0.175571564583454	autosome	2.9		
scaffold545492	1515	22	0.642843416801656	autosome	3.7		
scaffold54604	2937	8	0.197036847059554	autosome	5		
scaffold54609	2936	16	-0.444784842672896	NA	3.9		
scaffold54619	2936	17	-0.125530882083859	autosome	5.4		
scaffold54625	2936	4	-0.125530882083859	autosome	4.6		
scaffold547	11138	3	-0.206450877467426	autosome	6.7		
scaffold54708	2935	12	-0.182864057149811	autosome	4.9		
scaffold54740	2934	25	-0.0512253233551729	autosome	4.1		
scaffold54746	2934	11	-0.402759169500407	autosome	3.4		
scaffold54760	2934	15	0.0740005814437768	autosome	2.6		
scaffold54762	2934	23	-0.125530882083859	autosome	4.8		
scaffold54767	2934	27	-0.447458976971221	NA	4.8		
scaffold54768	2934	10	0.21978120787991	autosome	4.8		
scaffold54772	2934	21	-0.477578965347557	NA	4.3		
scaffold54829	6134	26	0.115477217419936	autosome	5.4		
scaffold54855	2932	4	0.247927513443585	autosome	3.1		
scaffold5486	6260	25	0.713118852211838	autosome	3.8		
scaffold5498	9286	21	0	autosome	6.6		
scaffold55017	2929	7	-0.286304185156641	autosome	3.4		
scaffold5502	11612	11	-0.0740005814437769	autosome	6.3		
scaffold55023	2929	4	-0.415037499278844	autosome	6.1		
scaffold55046	3127	3	-0.0154300405696059	autosome	4		
scaffold55046	3127	3	-0.0154300405696059	autosome	4		
scaffold55057	2928	7	-0.2688167584278	autosome	6.4		
scaffold55067	2928	5	-0.579424317179726	NA	4		
scaffold550875	1793	11	-0.338801913451759	autosome	5.4		
scaffold55090	2927	12	0.0853914912306447	autosome	5.7		
scaffold55094	2927	20	-0.46394709975979	NA	4		
scaffold55095	2927	13	-0.0848888975865131	autosome	3.4		
scaffold551	12281	20	0.406320282177735	autosome	4.6		
scaffold5514	6252	21	0.277533975528909	autosome	4.1		
scaffold55172	2926	4	-0.306977753421391	autosome	5.3		
scaffold5524	6248	20	-0.106915203916512	autosome	6.1		
scaffold55263	2924	13	-0.100928908850781	autosome	1.4		
scaffold55270	2924	7	0.406320282177735	autosome	4.8		
scaffold55346	2922	14	0.0655883416275769	autosome	3.8		
scaffold55347	2922	16	-0.108059745857453	autosome	4.4		
scaffold553588	1674	19	-0.584962500721156	NA	2.6		
scaffold554	10832	19	0	autosome	5.2		
scaffold55441	2920	8	-0.0544477840223763	autosome	3.6		
scaffold55447	2920	17	0.415037499278844	autosome	2.7		
scaffold5550	6239	22	-0.125530882083859	autosome	4.3		
scaffold5554	6237	4	-0.137503523749935	autosome	5.7		
scaffold55560	2918	20	-0.0389941316158637	autosome	5.1		
scaffold55565	2918	25	-0.235628248493142	autosome	3		
scaffold555659	1778	8	-0.211504105193712	autosome	4.1		
scaffold5559	6425	25	-0.263034405833794	autosome	5.6		
scaffold55595	2917	9	0.125530882083859	autosome	5.4		
scaffold556169	1552	5	-0.263034405833794	autosome	5.2		
scaffold55659	2916	7	-0.120294233717712	autosome	5.6		
scaffold556637	1666	20	0.249027547839914	autosome	4.1		
scaffold55699	2915	4	0.125530882083859	autosome	5.6		
scaffold55791	5103	5	0.137503523749935	autosome	3.7		
scaffold55808	2913	16	-0.640104054913617	sexchrom	6.2		
scaffold55837	2912	17	-0.063193826487194	autosome	5.1		
scaffold5584	6226	10	-0.29218075149331	autosome	6		
scaffold5588	7592	8	0.125530882083859	autosome	4.7		
scaffold55957	2910	23	-0.263034405833794	autosome	6.4		
scaffold5597	6223	10	-0.263034405833794	autosome	5.4		
scaffold55973	2910	20	-0.242360837569044	autosome	7		
scaffold5600	6825	5	0.0892673380970873	autosome	3.6		
scaffold56008	2909	4	0.232660756790275	autosome	4.6		
scaffold56049	2909	10	-0.347923303420307	autosome	4.7		
scaffold56097	2907	26	0.0955776599822312	autosome	4.5		
scaffold5613	6217	25	-0.351985328743542	autosome	5.4		
scaffold5614	6217	19	-0.614108846380672	NA	6.4		
scaffold56155	2906	19	-0.115477217419936	autosome	4.9		
scaffold56177	2906	26	-0.137503523749935	autosome	5.6		
scaffold5620	6216	28	0.234465253637023	autosome	4.6		
scaffold5630	7493	15	-0.347923303420307	autosome	4.8		
scaffold56301	2904	18	-0.241008099503795	autosome	6.2		
scaffold5632	6212	11	-0.263034405833794	autosome	6		
scaffold5635	6212	12	-0.0671141958585369	autosome	4.3		
scaffold56419	2902	4	0.115477217419936	autosome	6.5		
scaffold5649	6207	21	0.256339753259786	autosome	4.7		
scaffold56529	2900	24	-0.498805856971442	NA	6		
scaffold5656	6701	3	-0.211504105193712	autosome	5.7		
scaffold5661	6556	6	-0.125530882083859	autosome	4.5		
scaffold56667	2897	1	-0.689659879387849	sexchrom	3.9		
scaffold566950	1622	4	-0.0815298854965984	autosome	2.9		
scaffold56775	2895	21	0	autosome	4.9		
scaffold56779	2895	10	-0.137503523749935	autosome	2.3		
scaffold56804	3257	3	0	autosome	4		
scaffold56809	2894	4	-0.241008099503795	autosome	5.1		
scaffold56849	2894	16	-0.321928094887363	autosome	5.4		
scaffold569014	1829	10	-0.321928094887362	autosome	7		
scaffold56921	2892	19	-0.678071905112638	sexchrom	3.9		
scaffold56938	2892	22	-0.184424571137427	autosome	4.2		
scaffold56976	2891	18	-0.321928094887362	autosome	5.6		
scaffold5698	6192	15	-0.0620609681322516	autosome	4.9		
scaffold57019	2890	22	0.584962500721156	autosome	4.4		
scaffold57048	2889	16	0.447458976971221	autosome	5		
scaffold57057	3449	21	-0.286304185156641	autosome	4.1		
scaffold57161	2887	23	-0.758991900496205	sexchrom	4.3		
scaffold57185	3148	7	0.479167836698559	autosome	5.7		
scaffold572209	1942	9	0.0297473433940522	autosome	3.6		
scaffold5724	6733	4	0	autosome	4.3		
scaffold57251	3141	10	0.144389909335175	autosome	3.4		
scaffold5729	6183	10	0.0144995696951152	autosome	4.6		
scaffold5731	6181	5	-0.222392421336448	autosome	5.5		
scaffold57344	2883	21	0.0166787411466304	autosome	6		
scaffold5735	6553	15	0.20163386116965	autosome	4.3		
scaffold573607	1696	8	0.473931188332412	autosome	2.7		
scaffold57381	2883	21	-0.143364175171177	autosome	3.8		
scaffold5748	8131	14	-0.125530882083859	autosome	4.4		
scaffold5749	6178	5	0.0183785293148548	autosome	3.6		
scaffold57503	2881	27	0.15200309344505	autosome	4.8		
scaffold57523	4201	13	-0.196397212803503	autosome	5		
scaffold57563	2880	11	0.0437213774293181	autosome	2.8		
scaffold57646	3196	20	0.445799753049531	autosome	2.9		
scaffold577	10955	22	-0.273565073325963	autosome	5		
scaffold57705	2877	13	-0.0157673158583165	autosome	3.7		
scaffold57745	2877	10	-0.137503523749935	autosome	5.1		
scaffold57765	2876	13	-0.137503523749935	autosome	5.4		
scaffold57784	2876	7	-0.37851162325373	autosome	6.2		
scaffold57816	6131	10	0.491853096329675	autosome	3		
scaffold57896	2874	4	0	autosome	5.2		
scaffold57998	2872	27	-1.22239242133645	sexchrom	6.4		
scaffold57998	2872	27	-1.22239242133645	sexchrom	6.4		
scaffold58049	2871	24	-0.678071905112638	NA	5.8		
scaffold58126	2869	8	0.260062839302503	autosome	3.7		
scaffold58182	4086	10	-0.106915203916512	autosome	5.8		
scaffold58220	2868	23	-0.0747677684019722	autosome	4.4		
scaffold5823	6149	4	-0.306977753421391	autosome	4.6		
scaffold5827	6148	26	-0.241008099503795	autosome	5.1		
scaffold58274	2867	23	-0.321928094887362	autosome	5		
scaffold58300	4266	16	-0.300866479359533	autosome	3.2		
scaffold58311	2866	11	-0.241008099503795	autosome	4.5		
scaffold58392	2864	22	0.115477217419936	autosome	5.9		
scaffold5847	6142	22	-0.241008099503795	autosome	5.6		
scaffold5849	6141	23	-0.125530882083859	autosome	5.8		
scaffold58495	2862	5	0.497499659470817	autosome	5		
scaffold5851	6140	9	0.423807708906576	autosome	5.6		
scaffold5854	6139	10	0.137503523749935	autosome	5.2		
scaffold58546	2862	6	0.16349873228288	autosome	4.7		
scaffold58572	2861	10	-0.474908955256242	NA	3.6		
scaffold58606	5878	8	-0.263034405833794	autosome	5.1		
scaffold5864	13820	8	0.321928094887362	autosome	4.4		
scaffold58665	2859	22	-0.347923303420307	autosome	6.1		
scaffold58684	2859	19	0.125530882083859	autosome	5.5		
scaffold5872	6135	4	-0.115477217419936	autosome	5.4		
scaffold58788	2857	4	0.285402218862248	autosome	4.8		
scaffold588414	1635	8	-0.395928676331139	autosome	2.1		
scaffold588450	1936	1	-0.0864147518174732	autosome	4.9		
scaffold5890	6128	23	0	autosome	4.8		
scaffold58938	2854	19	-0.204819791888498	autosome	2.6		
scaffold58988	2854	7	0.0183785293148548	autosome	5.1		
scaffold5902	6125	11	0	autosome	5		
scaffold5907	6124	5	-0.415037499278844	autosome	8.7		
scaffold5914	6121	19	0	autosome	6.2		
scaffold59177	2850	22	-0.415037499278844	autosome	4.4		
scaffold5918	6120	4	0.0144995696951152	autosome	5		
scaffold5918	6120	4	0.0144995696951152	autosome	5		
scaffold59420	2846	20	-0.115477217419936	autosome	6.6		
scaffold59433	2846	6	0.131244533278252	autosome	5		
scaffold59454	2845	16	-0.166649869409451	autosome	5.8		
scaffold5951	11444	28	-0.0453239905094901	autosome	5.1		
scaffold59524	5921	6	-0.46394709975979	NA	5		
scaffold595884	1743	19	0.758991900496205	autosome	5.1		
scaffold5959	6107	27	0.15200309344505	autosome	3.3		
scaffold59592	2842	22	-0.286304185156641	autosome	4		
scaffold59630	2842	10	0	autosome	8.2		
scaffold59653	3344	13	-0.0634253801416337	autosome	3.8		
scaffold59653	3344	13	-0.0634253801416337	autosome	3.8		
scaffold59697	3106	10	-0.321928094887363	autosome	4.6		
scaffold598	10937	3	0.358453970912476	autosome	4.9		
scaffold59828	2839	3	0.415037499278844	autosome	6.2		
scaffold59856	2838	13	-0.0494686762642999	autosome	2.5		
scaffold59867	2838	22	-0.321928094887362	autosome	3.8		
scaffold59882	4077	16	0.135351852894886	autosome	3.6		
scaffold59908	3202	27	-0.070389327891398	autosome	4.4		
scaffold59916	2837	1	-0.681470481574503	sexchrom	3.7		
scaffold5992	6096	15	-0.07716786052246	autosome	4.8		
scaffold59947	2836	15	-0.495957494662411	NA	4.4		
scaffold5998	8376	22	-0.329705445479082	autosome	3.3		
scaffold6002	6094	28	-0.125530882083859	autosome	5.4		
scaffold60042	2834	11	0.0448542357842605	autosome	5.4		
scaffold60093	2833	1	-0.929610672108602	sexchrom	7		
scaffold60170	2832	19	-0.567040592723894	NA	4.2		
scaffold60248	3204	6	-0.289506617194985	autosome	4.2		
scaffold60380	3008	5	0.447458976971221	autosome	4.2		
scaffold60394	5275	4	-0.29218075149331	autosome	5.5		
scaffold60410	2828	17	0.125530882083859	autosome	6.9		
scaffold60539	2825	20	-0.137503523749935	autosome	6.6		
scaffold6058	6492	6	0.15200309344505	autosome	5.3		
scaffold6060	6074	3	-0.15200309344505	autosome	4.4		
scaffold60618	2824	9	-0.399095955409822	autosome	5.4		
scaffold606252	1747	19	-0.321928094887362	autosome	5.5		
scaffold60643	2824	15	-0.406320282177735	autosome	6		
scaffold6068	6072	5	-0.125530882083859	autosome	5.7		
scaffold6072	6071	5	-0.125530882083859	autosome	5.2		
scaffold60744	2822	22	-0.125530882083859	autosome	6.2		
scaffold60801	3246	5	-0.104697378666693	autosome	5.3		
scaffold60826	2821	24	-0.266280065337448	autosome	3.1		
scaffold60836	2820	5	-0.125530882083859	autosome	6.7		
scaffold6098	6065	26	0	autosome	4.1		
scaffold61016	2817	16	-0.483209001920423	NA	6.9		
scaffold61022	2817	28	-0.0157673158583165	autosome	3.8		
scaffold61028	2817	4	-0.156969346338399	autosome	4		
scaffold61032	4408	25	-0.137503523749935	autosome	4.3		
scaffold61038	2817	21	0.57190634789571	autosome	5.7		
scaffold61106	2816	1	-0.919829651316017	sexchrom	4.1		
scaffold61138	2815	11	0.0291463456595165	autosome	4.1		
scaffold6125	6059	24	-0.241008099503795	autosome	4.8		
scaffold6128	10526	16	0	autosome	5		
scaffold6134	6309	3	-0.447458976971221	NA	4.7		
scaffold6143	6054	13	-0.0291463456595163	autosome	4.4		
scaffold61430	2811	16	0.120294233717712	autosome	4.6		
scaffold61434	2810	22	-0.184424571137427	autosome	5.4		
scaffold614576	1522	10	0	autosome	5.8		
scaffold6149	6053	10	-0.257797757467647	autosome	3.7		
scaffold61496	2809	11	-0.137503523749935	autosome	3.1		
scaffold61498	2809	4	0.228268987673117	autosome	3.8		
scaffold61511	2809	15	0.0524674198941358	autosome	3.7		
scaffold61515	2809	9	0.293196376344046	autosome	4.9		
scaffold61564	2808	10	0.0238467419543677	autosome	2.3		
scaffold61592	2808	23	0.0614005446641433	autosome	3.9		
scaffold61728	2805	22	0	autosome	5.9		
scaffold61746	4278	5	-0.125530882083859	autosome	6.2		
scaffold617946	1902	22	0.762500686273344	autosome	4.3		
scaffold61829	2804	26	0.0931094043914815	autosome	4.8		
scaffold61863	3233	12	-0.137503523749935	autosome	5.5		
scaffold61930	2802	3	-0.241008099503795	autosome	4.5		
scaffold6194	6636	9	-0.347923303420307	autosome	6.4		
scaffold619713	1626	12	0.254317188732685	autosome	4.3		
scaffold61991	2801	3	-0.125530882083859	autosome	4.2		
scaffold62	16737	9	-0.101879614019214	autosome	3.8		
scaffold62	16737	9	-0.101879614019214	autosome	3.8		
scaffold6201	6365	13	0	autosome	5.9		
scaffold62035	2800	6	-0.094636874138075	autosome	4.1		
scaffold62038	4223	5	-0.0780025120012732	autosome	4.3		
scaffold62071	2800	18	-0.3040061868901	autosome	5.4		
scaffold62079	2800	5	-0.454031630894707	NA	4.4		
scaffold62088	2800	14	0.184424571137428	autosome	2.9		
scaffold621	14810	16	0.155650870460194	autosome	4.8		
scaffold62129	2799	9	-0.450165722682445	NA	4		
scaffold62213	2798	16	-0.192645077942396	autosome	5.1		
scaffold62234	2797	3	-0.104336659814736	autosome	4.5		
scaffold62238	2797	17	-0.0588936890535686	autosome	7		
scaffold62258	2797	22	-0.37851162325373	autosome	5.4		
scaffold62323	2796	23	0.447458976971221	autosome	4.5		
scaffold6234	7390	17	-0.347923303420307	autosome	5.1		
scaffold6234	7390	17	-0.347923303420307	autosome	5.1		
scaffold623414	1661	5	-0.181446871337532	autosome	4.2		
scaffold62413	2795	15	0.15200309344505	autosome	4.6		
scaffold62441	2794	11	-0.533432200081074	NA	3.8		
scaffold62488	2793	15	0.333423733725192	autosome	2.8		
scaffold62513	2793	16	0	autosome	4.3		
scaffold62690	2790	11	0.183446141095931	autosome	4.4		
scaffold6275	6016	15	-0.0896372124846765	autosome	3.3		
scaffold627706	1662	19	-0.0384741478146355	autosome	6.2		
scaffold62789	2789	28	-0.483209001920423	NA	3.5		
scaffold62861	2788	1	-1.04508788952854	sexchrom	4.3		
scaffold6287	6012	17	0.0853914912306447	autosome	4.9		
scaffold62902	2993	21	0	autosome	5		
scaffold62933	2786	2	-0.14086253583985	autosome	3.5		
scaffold62943	2786	14	-0.0995356735509146	autosome	4.5		
scaffold62956	2786	2	-0.366782330671623	autosome	3.6		
scaffold62990	2785	20	-0.355094958822562	autosome	3.2		
scaffold63010	6430	12	0.125530882083859	autosome	4.6		
scaffold63016	2785	25	0.082462160191973	autosome	4.7		
scaffold63050	2784	22	0.358453970912476	autosome	3.6		
scaffold63054	2784	14	-0.201633861169651	autosome	4		
scaffold63061	3893	11	-0.125530882083859	autosome	5.8		
scaffold63167	2783	25	-0.0896372124846765	autosome	3.9		
scaffold63358	2780	15	0.148098638989134	autosome	3.6		
scaffold6337	6001	13	0.166649869409451	autosome	5.1		
scaffold63392	2779	3	0.395928676331139	autosome	2.9		
scaffold63443	2778	1	-0.495957494662411	NA	3.9		
scaffold63486	5787	3	-0.125530882083859	autosome	5.2		
scaffold63486	5787	3	-0.125530882083859	autosome	5.2		
scaffold63566	3534	12	-0.415037499278844	autosome	5.1		
scaffold6362	5993	10	-0.07716786052246	autosome	3.2		
scaffold63621	2775	4	0.0588936890535686	autosome	5.1		
scaffold63673	2775	3	0.166009951438929	autosome	3.7		
scaffold63690	5357	18	-0.132755208851771	autosome	4.2		
scaffold63707	2774	23	0.0749620576812222	autosome	3.5		
scaffold637773	1748	6	0.156969346338399	autosome	6.7		
scaffold638	11294	19	0.0453239905094903	autosome	4.9		
scaffold6384	6286	18	-0.137503523749935	autosome	4.9		
scaffold63867	2772	13	-0.137503523749935	autosome	4.8		
scaffold63884	2771	2	0.652076696579693	autosome	3.4		
scaffold639	10865	12	-0.211504105193712	autosome	4.2		
scaffold63904	4080	5	-0.0864147518174732	autosome	2.4		
scaffold63907	2771	16	0.137503523749935	autosome	3.4		
scaffold63914	2771	9	-0.11042398969365	autosome	3.9		
scaffold63935	2770	10	0.104697378666693	autosome	4.6		
scaffold63954	2770	8	-0.114171019919311	autosome	3.7		
scaffold64	18228	5	-0.0291463456595163	autosome	4.8		
scaffold64021	3226	5	0.441509710640035	autosome	4.7		
scaffold64024	2769	22	0.231325546106456	autosome	4.7		
scaffold64139	2767	1	-0.415037499278844	autosome	2.4		
scaffold64153	2766	17	-0.37851162325373	autosome	6.8		
scaffold64345	2764	22	0.0995356735509144	autosome	4.1		
scaffold6435	5972	17	-0.125530882083859	autosome	5.2		
scaffold643851	1532	16	0	autosome	4.5		
scaffold644	10525	24	0.406320282177735	autosome	5		
scaffold6440	7688	7	-0.241008099503795	autosome	6.1		
scaffold64412	2763	19	0	autosome	3.8		
scaffold64443	2762	18	0.0300572338561796	autosome	4.2		
scaffold6447	5969	23	0.125530882083859	autosome	5.2		
scaffold64470	2762	7	-0.441509710640035	NA	4.5		
scaffold6453	5967	3	0	autosome	4.6		
scaffold6461	5965	25	0	autosome	4.4		
scaffold6465	5964	9	0	autosome	5.2		
scaffold64675	2758	12	-0.137503523749935	autosome	4.7		
scaffold6468	5963	12	0.115477217419936	autosome	5.9		
scaffold64731	2757	5	0.0921182019884314	autosome	4.2		
scaffold6482	10831	4	0.125530882083859	autosome	5.8		
scaffold6487	5956	26	0.0740005814437768	autosome	4.7		
scaffold6488	5956	18	-0.137503523749935	autosome	6.5		
scaffold6489	5956	17	-0.125530882083859	autosome	5.2		
scaffold64895	3055	10	-0.217591435072627	autosome	4.2		
scaffold64897	2984	3	0.276517635197416	autosome	3.5		
scaffold64905	2755	1	-0.690671941892271	sexchrom	5.6		
scaffold64925	2754	18	0.0163018123291003	autosome	5.3		
scaffold6493	5954	10	-0.273565073325963	autosome	4.9		
scaffold64947	2754	13	0.15754127698648	autosome	3.2		
scaffold64949	2754	19	-0.0679040645018033	autosome	4		
scaffold64994	2753	15	-0.321928094887362	autosome	4.6		
scaffold65039	2752	25	0.162729500038108	autosome	2.9		
scaffold6505	5950	4	0.137503523749935	autosome	5.4		
scaffold65071	2752	12	0.0901978089715781	autosome	3.1		
scaffold651	12383	19	0.137503523749935	autosome	4.9		
scaffold65143	2751	13	0.0379678501990204	autosome	4.3		
scaffold6520	5947	8	0	autosome	5.9		
scaffold652249	1954	28	-0.241008099503795	autosome	6.3		
scaffold65267	2749	8	0.367208974188229	autosome	3.2		
scaffold65288	2748	23	0	autosome	5.3		
scaffold65292	2748	17	0.355094958822562	autosome	4.7		
scaffold65310	2748	23	-0.222392421336448	autosome	4.5		
scaffold65310	2748	23	-0.222392421336448	autosome	4.5		
scaffold65331	2748	26	-0.430634354329862	NA	2.9		
scaffold6542	5942	22	-0.115477217419936	autosome	4.8		
scaffold6552	5939	10	-0.197036847059554	autosome	4.9		
scaffold65523	2745	6	0.0892673380970873	autosome	5.4		
scaffold65580	3181	10	-0.125530882083859	autosome	4.4		
scaffold6572	5932	12	-0.222392421336448	autosome	6.2		
scaffold65741	2741	27	0.102361717629678	autosome	4.6		
scaffold65764	2741	16	-0.181446871337532	autosome	5.2		
scaffold658	10452	25	-0.211504105193712	autosome	5.6		
scaffold66	30564	12	-0.106915203916512	autosome	6.2		
scaffold6601	5924	23	0.137503523749935	autosome	5.8		
scaffold66088	2735	6	0	autosome	3.6		
scaffold66117	2735	19	0.338168735894573	autosome	4.7		
scaffold66123	2735	11	-0.495957494662411	NA	4.1		
scaffold66156	2734	9	0.12691211248222	autosome	3.3		
scaffold66251	4383	4	0.0418201756946272	autosome	4.1		
scaffold66275	2732	24	1.11042398969365	autosome	20		
scaffold66318	2731	9	-0.247927513443586	autosome	4.4		
scaffold66321	2731	22	0.0418201756946272	autosome	3.5		
scaffold66326	2731	25	0.0497530351970997	autosome	4.8		
scaffold66333	2731	4	0.135883428081773	autosome	2.9		
scaffold66361	2731	15	0.145197915539936	autosome	3.5		
scaffold66382	3549	8	0	autosome	4.4		
scaffold664	10442	4	-0.263034405833794	autosome	4.6		
scaffold664036	1714	23	0.347923303420307	autosome	2.8		
scaffold6646	5916	19	0.137503523749935	autosome	5.7		
scaffold664718	1570	2	0.222392421336448	autosome	4.4		
scaffold6653	5914	18	-0.263034405833794	autosome	4.9		
scaffold66556	2727	5	-0.222392421336448	autosome	5.1		
scaffold66599	2727	21	-0.125530882083859	autosome	5.1		
scaffold66634	2726	11	-0.423807708906576	autosome	5.3		
scaffold66641	2726	28	0.0641303374197159	autosome	3.7		
scaffold66643	2726	16	-0.15200309344505	autosome	3.7		
scaffold66659	2726	28	0.0400774393753351	autosome	3.2		
scaffold66702	2897	21	0.0297473433940522	autosome	5.1		
scaffold66719	2725	11	-0.447458976971221	NA	5.1		
scaffold66720	2725	21	0.0681715026415792	autosome	2.9		
scaffold6675	5909	12	0.184424571137427	autosome	4.9		
scaffold66782	2725	26	-0.125530882083859	autosome	5.1		
scaffold66784	2724	13	-0.246914740470517	autosome	2.7		
scaffold66894	3126	7	0.652076696579693	autosome	3.6		
scaffold66941	2722	28	-0.477321777533187	NA	3.5		
scaffold66954	2722	18	0.137503523749935	autosome	2.8		
scaffold66960	2722	7	0.127379306476227	autosome	4.8		
scaffold67044	2721	28	-0.237039197300849	autosome	3.3		
scaffold67051	2721	24	-0.814133454688666	sexchrom	6.5		
scaffold67223	2718	15	0.243925582886089	autosome	4.4		
scaffold67224	3154	19	0.125530882083859	autosome	2.9		
scaffold67231	2944	26	0.556393348524385	autosome	4.9		
scaffold67243	2718	18	0	autosome	4.4		
scaffold67262	2718	2	-0.376563351464208	autosome	3.6		
scaffold6727	7098	8	-0.241008099503795	autosome	5.1		
scaffold67287	4303	10	-0.355094958822562	autosome	5.5		
scaffold67301	2717	14	-0.182864057149811	autosome	3.9		
scaffold67326	2717	20	0.252387161634285	autosome	3.8		
scaffold67347	2717	11	-0.125530882083859	autosome	3.7		
scaffold674780	1784	5	0.0291463456595165	autosome	4.1		
scaffold67519	3580	10	-0.591535154644643	NA	5.6		
scaffold67543	2714	15	0.470890734012361	autosome	2.1		
scaffold67546	5635	14	0.898716664162818	autosome	3.5		
scaffold6759	5887	28	-0.321928094887362	autosome	4.6		
scaffold6765	5886	22	0.289506617194985	autosome	3.8		
scaffold67661	2712	28	-0.362570079384708	autosome	5.6		
scaffold6769	5885	15	-0.431157164642121	NA	5.6		
scaffold6772	5884	23	-0.125530882083859	autosome	5.1		
scaffold678002	1790	17	0	autosome	5.5		
scaffold67807	2710	22	-0.226770861847022	autosome	5.1		
scaffold6782	5879	20	0.584962500721156	autosome	5.1		
scaffold67824	2710	20	-0.277533975528909	autosome	5.4		
scaffold67830	2710	20	0.171952682789295	autosome	5.7		
scaffold67876	2709	12	-0.166649869409451	autosome	4.9		
scaffold67907	3801	24	0.263034405833794	autosome	4.4		
scaffold6793	6758	23	0	autosome	5		
scaffold6800	6952	5	-0.181446871337532	autosome	5.5		
scaffold68100	2706	13	0.11042398969365	autosome	4.5		
scaffold68192	2704	23	0	autosome	5.9		
scaffold68243	2704	8	-0.352301743930881	autosome	5.1		
scaffold6830	5863	21	-0.407657968913246	autosome	5.2		
scaffold68355	2702	11	-0.234465253637023	autosome	5.4		
scaffold68408	2701	18	-0.0157673158583165	autosome	5.4		
scaffold68458	2700	12	-0.37851162325373	autosome	5.6		
scaffold68525	2699	4	0	autosome	3.2		
scaffold6854	5856	22	-0.241008099503795	autosome	5.1		
scaffold68555	2699	18	0	autosome	5.2		
scaffold68557	2699	23	0	autosome	4.7		
scaffold68571	2698	1	-0.442943495848728	NA	5.3		
scaffold68600	2698	13	-0.19033121210415	autosome	3.5		
scaffold68631	2697	7	-0.37851162325373	autosome	3.5		
scaffold68653	2697	15	-0.0159415438690215	autosome	3.3		
scaffold6866	5854	1	0.016119665363277	autosome	4.2		
scaffold68663	3400	12	0.35267161831847	autosome	3.4		
scaffold6872	5852	26	-0.377069649079823	autosome	3.8		
scaffold68730	2696	25	0.62148837674627	autosome	3.1		
scaffold68753	3991	15	0.125530882083859	autosome	5.2		
scaffold68892	2693	1	-0.827163403137784	sexchrom	3.9		
scaffold68914	2693	11	0.226770861847022	autosome	4.8		
scaffold68922	2693	11	0.12832409697554	autosome	5.2		
scaffold68956	4930	14	0	autosome	3.6		
scaffold68984	2692	6	-0.0740005814437769	autosome	3.3		
scaffold6899	5845	23	-0.653549585978568	sexchrom	5.9		
scaffold69018	2691	25	0.434402824145775	autosome	4		
scaffold69097	2690	23	0.271804615461526	autosome	5.4		
scaffold69111	2690	5	-0.0439433475875971	autosome	4		
scaffold69153	2689	23	-0.29218075149331	autosome	6		
scaffold6917	9320	3	0.137503523749935	autosome	4.7		
scaffold69185	2689	16	0.14086253583985	autosome	4.1		
scaffold69193	2689	10	-0.205318907977507	autosome	5.8		
scaffold69196	2689	15	0.167944637314072	autosome	3.6		
scaffold69225	2688	22	-0.906890595608518	sexchrom	4.6		
scaffold69289	2687	15	-0.337034987277571	autosome	4.2		
scaffold69293	2687	5	-0.0152667566533104	autosome	3.4		
scaffold69318	4562	21	0.296132094010025	autosome	3.1		
scaffold69345	3996	12	-0.125530882083859	autosome	5		
scaffold69351	2687	8	-0.637429920615292	sexchrom	4.8		
scaffold6938	5832	6	-0.187627003175771	autosome	5		
scaffold69389	3187	21	0	autosome	5.2		
scaffold69449	2685	19	0	autosome	5.3		
scaffold69519	2684	25	0.0901978089715781	autosome	2.6		
scaffold69522	2684	18	-0.347923303420307	autosome	6.1		
scaffold69534	2683	7	-0.115477217419936	autosome	2.9		
scaffold69542	3144	13	0	autosome	5.4		
scaffold69562	2683	1	-0.205114429904613	autosome	3.6		
scaffold69595	2683	25	0.0588936890535686	autosome	3.7		
scaffold6961	6077	25	0.125530882083859	autosome	3.7		
scaffold69629	2682	1	0.127755547198373	autosome	3		
scaffold6964	6550	20	-0.15200309344505	autosome	4.1		
scaffold6965	6587	11	0	autosome	4.3		
scaffold69673	2681	10	-0.467778961350817	NA	5.9		
scaffold6968	5823	6	-0.321928094887362	autosome	4.9		
scaffold69732	2681	15	0.0995356735509144	autosome	4.5		
scaffold69737	2681	4	-0.177538185552187	autosome	5.2		
scaffold6979	5820	2	0.123988717275454	autosome	2.3		
scaffold6983	5819	25	0	autosome	5.6		
scaffold6987	5817	10	-0.125530882083859	autosome	5.2		
scaffold69893	3209	22	0.736965594166206	autosome	12		
scaffold69897	2678	13	0	autosome	4		
scaffold6996	5816	22	-0.181446871337532	autosome	5.3		
scaffold69961	4337	8	0	autosome	4.5		
scaffold69974	3101	7	-0.251538766995964	autosome	5.6		
scaffold70000	3408	13	-0.263034405833794	autosome	4.9		
scaffold70119	2675	27	0.133266530863464	autosome	2.9		
scaffold70135	2675	26	-0.747812976403199	sexchrom	3.8		
scaffold701771	1847	26	-0.491853096329675	NA	3.9		
scaffold70216	2673	1	-0.111031312388744	autosome	4.5		
scaffold7028	6183	22	0.0478285250906149	autosome	3.8		
scaffold703	10341	15	-0.263034405833794	autosome	4.2		
scaffold70306	2672	9	0.0186156781673468	autosome	4.3		
scaffold70396	2671	18	-0.114171019919311	autosome	3.7		
scaffold704	10340	19	-0.226770861847022	autosome	4.5		
scaffold7040	6522	15	-0.266074860153845	autosome	4		
scaffold70404	3672	3	-0.146220740851044	autosome	5.2		
scaffold70477	2670	1	-0.633872101202103	sexchrom	3.7		
scaffold70553	2669	15	-0.0186156781673469	autosome	4		
scaffold70654	2667	12	-0.257797757467647	autosome	4.3		
scaffold7066	5796	21	0.15200309344505	autosome	3.4		
scaffold7068	5795	13	0.125530882083859	autosome	5.2		
scaffold70689	2667	5	0.257797757467647	autosome	4.6		
scaffold707	10309	8	0	autosome	4.9		
scaffold70733	2666	22	-0.156969346338399	autosome	4.7		
scaffold70736	2666	3	0.355094958822562	autosome	5		
scaffold707764	1762	20	0.415037499278844	autosome	4.8		
scaffold70914	2663	12	-0.200912693925997	autosome	5.7		
scaffold7095	5788	15	0.09515723304034	autosome	5.4		
scaffold70984	4344	25	-0.185214872466908	autosome	5.4		
scaffold70995	3216	19	0.672835256746491	autosome	3.2		
scaffold71	22182	12	-0.125530882083859	autosome	5.8		
scaffold71016	2662	5	0.217591435072627	autosome	21		
scaffold71049	2662	5	0.187085552600495	autosome	6		
scaffold7106	6004	11	-0.459431618637297	NA	4.5		
scaffold7108	8962	5	0	autosome	5.9		
scaffold711103	1993	4	-0.31748218985617	autosome	3.8		
scaffold71117	3914	25	0.225066555634773	autosome	4.9		
scaffold71204	2660	17	0.325986311461716	autosome	4.3		
scaffold71242	2659	1	0.467126010427298	autosome	3.8		
scaffold71291	2658	13	0.110182917750423	autosome	3.8		
scaffold7133	5780	10	-0.200912693925997	autosome	4.8		
scaffold7139	6873	5	0	autosome	4.7		
scaffold71435	2656	8	0.647118976783726	autosome	4.7		
scaffold71439	2656	15	0.0291463456595165	autosome	5.2		
scaffold71496	2656	24	0.133855746734791	autosome	3.4		
scaffold714967	2538	14	0.242360837569044	autosome	3.8		
scaffold7150	5776	24	0	autosome	5.1		
scaffold71518	2655	19	-0.514573172829758	NA	2		
scaffold7170	5772	18	-0.15200309344505	autosome	7.4		
scaffold7170	5772	18	-0.15200309344505	autosome	7.4		
scaffold71730	2652	15	0.263034405833794	autosome	4.8		
scaffold7176	5771	12	0.125530882083859	autosome	4.8		
scaffold71782	5150	5	-0.137503523749935	autosome	4.7		
scaffold71893	2650	8	0.21978120787991	autosome	3.9		
scaffold71992	3156	13	-0.125530882083859	autosome	4.8		
scaffold72068	2648	8	0.242200902416628	autosome	3.9		
scaffold72123	2647	28	0.526068811667588	autosome	4		
scaffold7218	5764	8	-0.393011192948845	autosome	5.1		
scaffold72208	5097	9	0.137503523749935	autosome	3.4		
scaffold72244	2645	4	0.15200309344505	autosome	4.1		
scaffold72347	2644	8	0	autosome	4.1		
scaffold72397	2643	9	0.242570303274078	autosome	3.4		
scaffold72408	2643	6	-0.0747677684019722	autosome	4.2		
scaffold72422	2643	3	-0.389042290745899	autosome	5.2		
scaffold72458	2642	12	0.082462160191973	autosome	3.2		
scaffold72468	2642	19	-0.485426827170242	NA	5.1		
scaffold72506	2641	1	-0.407657968913246	autosome	5.2		
scaffold72528	2641	4	0.125530882083859	autosome	6.9		
scaffold72541	2641	10	0.0473057147783568	autosome	3.3		
scaffold72565	2641	14	-0.337034987277571	autosome	4.1		
scaffold7257	5754	28	-0.371968777386958	autosome	5.1		
scaffold72592	2640	7	0.176877762084079	autosome	4.9		
scaffold72593	5026	16	0.399095955409822	autosome	3.7		
scaffold726	10522	5	0.200912693925997	autosome	4.6		
scaffold72684	4251	21	0.189824558880017	autosome	3		
scaffold72687	2639	11	-0.431339311607944	NA	6.2		
scaffold727	10261	5	-0.263034405833794	autosome	5.3		
scaffold72715	2638	12	-0.263034405833794	autosome	4.7		
scaffold72741	2638	6	0.115477217419936	autosome	6.1		
scaffold7276	5750	24	-0.184424571137427	autosome	4.5		
scaffold72781	2638	10	-0.115477217419936	autosome	6.7		
scaffold7282	5748	10	-0.14086253583985	autosome	4.5		
scaffold7284	6239	9	0	autosome	6.2		
scaffold72841	2637	11	0	autosome	5.5		
scaffold72933	2635	3	0.0163018123291003	autosome	3.1		
scaffold7299	5744	4	-0.036525876025114	autosome	3.8		
scaffold7304	5743	23	-0.196397212803503	autosome	4.8		
scaffold7323	7043	15	0.736965594166206	autosome	4.8		
scaffold73241	2631	1	-0.845025340023659	sexchrom	2.7		
scaffold73300	2630	4	-0.241008099503795	autosome	4.9		
scaffold73328	4890	5	0.273565073325964	autosome	5.5		
scaffold73340	2630	18	-0.273565073325963	autosome	6.1		
scaffold734	12275	5	0	autosome	5.1		
scaffold73431	2628	10	-0.105610187960599	autosome	3.2		
scaffold73449	2628	23	-0.125530882083859	autosome	3.9		
scaffold73478	2628	16	-0.514573172829758	NA	6.5		
scaffold73488	2627	13	0.0806184602082846	autosome	4.5		
scaffold73498	2627	23	-0.189477798863713	autosome	3.2		
scaffold7352	5732	12	-0.181446871337532	autosome	5		
scaffold73534	4212	20	0.0300572338561796	autosome	4.5		
scaffold7358	5731	26	0.166649869409451	autosome	4.2		
scaffold7374	7060	21	-0.125530882083859	autosome	5.9		
scaffold738	10226	16	-0.257797757467647	autosome	5.5		
scaffold7380	5727	3	0.0439433475875972	autosome	4.2		
scaffold7380	5727	24	0.0439433475875972	autosome	4.2		
scaffold73914	2621	13	0.263034405833794	autosome	5.5		
scaffold73964	2621	5	-0.273565073325963	autosome	5.4		
scaffold74014	2620	17	-0.46948528330122	NA	5.8		
scaffold74018	2887	19	0.31034012061215	autosome	3.7		
scaffold74083	2619	5	-0.0174874267288413	autosome	4.6		
scaffold74106	2619	17	0.132755208851771	autosome	4.8		
scaffold74107	2619	4	0	autosome	5.4		
scaffold74157	2618	10	0.207595419408367	autosome	4.3		
scaffold74178	2618	27	-0.0759488532332985	autosome	5.2		
scaffold7419	5718	27	0.121561979880914	autosome	3.6		
scaffold74209	2617	2	-0.494764691749578	NA	3		
scaffold7421	5717	14	0	autosome	6.6		
scaffold74213	2617	17	-0.231325546106456	autosome	3		
scaffold74245	2617	23	-0.0962153152593033	autosome	4.1		
scaffold74266	2617	21	-0.120294233717712	autosome	4.9		
scaffold74291	2616	5	-0.3040061868901	autosome	5.2		
scaffold74350	2800	18	0.204013892021593	autosome	3.1		
scaffold743577	1543	20	0.463400520840243	autosome	3.4		
scaffold7440	5712	7	0.293196376344046	autosome	4.8		
scaffold74406	2615	10	-0.289506617194985	autosome	4.9		
scaffold74467	2614	8	-0.0183785293148547	autosome	2.9		
scaffold74609	2612	16	0.383328639551506	autosome	5.8		
scaffold74731	2611	10	-0.241008099503795	autosome	5.3		
scaffold74760	2610	19	-0.217591435072627	autosome	5.1		
scaffold74771	5069	10	0	autosome	3.7		
scaffold74829	2609	15	0	autosome	5.4		
scaffold74852	4244	22	0.337034987277571	autosome	6		
scaffold74858	4531	22	-0.273565073325963	autosome	3.9		
scaffold7488	6563	25	0.0607540310790959	autosome	4.1		
scaffold7491	5696	5	-0.15200309344505	autosome	4.6		
scaffold74930	3906	1	-0.37851162325373	autosome	4.2		
scaffold7494	5695	9	-0.106915203916512	autosome	6.3		
scaffold74942	2608	9	-0.423807708906576	autosome	5		
scaffold7508	5693	15	-0.0424352663203966	autosome	3.2		
scaffold75130	2605	10	-0.115477217419936	autosome	7.7		
scaffold75151	6328	9	0	autosome	7		
scaffold7523	5690	22	0.125530882083859	autosome	6.1		
scaffold75243	5126	3	0	autosome	5		
scaffold75258	2603	12	-0.352301743930881	autosome	5.3		
scaffold75300	2603	3	-0.314510623324879	autosome	4.4		
scaffold75301	2603	23	-0.325770161181757	autosome	2.5		
scaffold7548	10602	17	0.166649869409451	autosome	4.7		
scaffold75503	3423	14	0.409644240508625	autosome	4.9		
scaffold75568	5451	7	0	autosome	4.9		
scaffold75592	2599	15	0.070389327891398	autosome	3.3		
scaffold75640	2598	17	0.242200902416628	autosome	3.1		
scaffold7565	5679	25	0.0365258760251142	autosome	3.3		
scaffold7570	5678	15	0	autosome	7		
scaffold75715	2597	13	0.280107919192735	autosome	3.5		
scaffold757303	1590	23	0.263034405833794	autosome	5.1		
scaffold7579	6862	8	-0.0588936890535686	autosome	5.9		
scaffold75830	2595	20	0.280107919192735	autosome	2.8		
scaffold75864	2595	18	-0.0331668639351995	autosome	5.3		
scaffold75900	2594	7	0.168122758808327	autosome	3.4		
scaffold75907	2594	1	-0.450661409009565	NA	4		
scaffold75908	2594	15	0.343954401217361	autosome	3.1		
scaffold75918	3901	5	-0.12832409697554	autosome	5.5		
scaffold7594	5673	5	-0.355094958822562	autosome	1.3		
scaffold7606	5671	15	0.015430040569606	autosome	4.7		
scaffold76102	2591	18	0.757799097583372	autosome	3.1		
scaffold76120	3186	14	0.591535154644642	autosome	4.6		
scaffold7620	5669	15	-0.166649869409451	autosome	4.9		
scaffold76235	2590	14	-0.0412226627265128	autosome	3.2		
scaffold76279	2589	13	-0.192645077942396	autosome	4.1		
scaffold76290	3331	2	1.05343925896146	autosome	3.7		
scaffold7632	5668	10	0	autosome	4.9		
scaffold76323	2588	16	-0.0324214776923773	autosome	4		
scaffold76375	2588	10	-0.0740005814437769	autosome	5.1		
scaffold763908	2053	6	0.232173442129033	autosome	3.7		
scaffold764	11003	10	0	autosome	4.8		
scaffold76421	2587	13	0	autosome	5.1		
scaffold76478	2586	16	0.286304185156641	autosome	5.6		
scaffold76563	2586	12	-0.0955776599822311	autosome	3.1		
scaffold76571	2585	11	0.17176634826648	autosome	5		
scaffold76613	2585	11	0.196397212803504	autosome	5.1		
scaffold76786	2583	25	-0.241008099503795	autosome	4.6		
scaffold76868	2581	2	-0.20163386116965	autosome	3.7		
scaffold76940	2580	10	-0.196397212803503	autosome	4.4		
scaffold76963	2580	27	0.0834160081876375	autosome	3.8		
scaffold77	16035	15	-0.15200309344505	autosome	4.8		
scaffold77	16035	23	-0.15200309344505	autosome	4.8		
scaffold77099	2872	13	0.406320282177735	autosome	5.4		
scaffold77136	2578	15	0.276517635197416	autosome	6.6		
scaffold77144	2577	1	-0.239670412768283	autosome	5		
scaffold77161	2577	23	-0.109229069754758	autosome	5.2		
scaffold7719	8082	9	-0.263034405833794	autosome	7.1		
scaffold77380	2575	8	0.338168735894573	autosome	2.5		
scaffold7741	5641	21	-0.263034405833794	autosome	4.6		
scaffold77446	2574	24	0.409112665321738	autosome	3.5		
scaffold77668	2571	6	-0.383328639551506	autosome	5.1		
scaffold77774	2569	23	0.774440299584869	autosome	6.2		
scaffold77819	2569	5	-0.410088283307111	autosome	2.8		
scaffold77839	2569	15	0	autosome	4.5		
scaffold77876	2870	19	-0.306977753421391	autosome	4.4		
scaffold77895	2568	18	-0.0439433475875971	autosome	5.7		
scaffold77981	2567	15	-0.736965594166206	sexchrom	4.5		
scaffold7801	6019	25	0	autosome	5.2		
scaffold780180	1826	25	0.337034987277571	autosome	4.8		
scaffold7803	8692	14	0.082462160191973	autosome	4		
scaffold78061	2565	11	0	autosome	7.1		
scaffold78069	2565	22	-0.0152667566533104	autosome	2.8		
scaffold78149	2564	11	-0.423807708906576	autosome	6.4		
scaffold78161	2564	9	-0.0170735133589414	autosome	4.5		
scaffold78227	2563	5	-0.0911478880581956	autosome	6.3		
scaffold7823	9539	13	0.0892673380970873	autosome	3.9		
scaffold78244	2563	23	0	autosome	6.6		
scaffold78252	5045	20	-0.125530882083859	autosome	4		
scaffold78253	2563	7	0.165059246270497	autosome	2.7		
scaffold78371	2561	26	-0.369233809665719	autosome	4		
scaffold78405	2561	11	0.166009951438929	autosome	3.4		
scaffold7842	5623	21	-0.45747276559924	NA	3.2		
scaffold78441	2560	26	0	autosome	3.7		
scaffold78465	4338	3	-0.305626282558262	autosome	4.3		
scaffold78487	2560	7	0.253756592245783	autosome	3.5		
scaffold78529	2559	8	-0.263034405833794	autosome	5.1		
scaffold78661	2558	2	0	autosome	3.4		
scaffold78665	2558	18	0.273565073325964	autosome	3.9		
scaffold78705	2557	1	-1.04890960048095	sexchrom	5.5		
scaffold78706	2557	23	0.153805336079035	autosome	4		
scaffold78759	2557	14	-0.263034405833794	autosome	4.6		
scaffold7880	5614	13	-0.371968777386958	autosome	5.6		
scaffold78833	2556	28	-0.106915203916512	autosome	4.5		
scaffold78991	2553	1	0	autosome	4.3		
scaffold79064	2553	27	-0.321928094887362	autosome	3.5		
scaffold7915	9094	25	0.125530882083859	autosome	4.9		
scaffold79266	2550	13	-0.755581272333553	sexchrom	6		
scaffold79338	2549	16	0.385891153619328	autosome	2.3		
scaffold79396	2549	19	0.316473664795254	autosome	4.3		
scaffold79409	2931	19	-0.125530882083859	autosome	3		
scaffold794497	1675	25	-0.263034405833794	autosome	3.9		
scaffold79474	2548	21	0.273018494406416	autosome	3.6		
scaffold79478	2548	20	0.184424571137427	autosome	1.9		
scaffold79511	4065	25	0.485426827170242	autosome	5.3		
scaffold79579	4625	22	-0.321928094887363	autosome	3.7		
scaffold79602	2975	3	0.230005605446323	autosome	4.1		
scaffold79613	2546	23	0.610053481683986	autosome	2.7		
scaffold79616	5283	8	0.242200902416628	autosome	4.3		
scaffold79646	2546	4	-0.0227200765000837	autosome	5		
scaffold7966	5596	23	0.514573172829758	autosome	4.9		
scaffold79678	2545	13	-0.305626282558262	autosome	4.6		
scaffold79701	2545	17	-0.254572827085598	autosome	2.8		
scaffold79768	2544	22	-0.439285045525521	NA	4.5		
scaffold79802	2544	20	-0.599462070416271	NA	6.5		
scaffold79818	2543	6	-0.282399730700725	autosome	2.9		
scaffold79842	6885	7	0.0727563424353141	autosome	3		
scaffold799	10065	4	0.211504105193712	autosome	5.2		
scaffold79914	2542	16	-1.0703893278914	NA	8.8		
scaffold79921	2542	21	0.102361717629678	autosome	3.2		
scaffold79936	2542	2	0.139724763666613	autosome	4.7		
scaffold79953	2542	24	-1.17897014104532	sexchrom	5.5		
scaffold7996	5591	21	-0.0291463456595163	autosome	4		
scaffold79988	2541	24	-0.0152667566533104	autosome	4.7		
scaffold79995	2541	21	-0.147557188413858	autosome	4.6		
scaffold80015	5599	11	-0.239670412768283	autosome	4		
scaffold80069	2540	17	0	autosome	3.5		
scaffold80144	2540	24	0.477578965347557	autosome	4.3		
scaffold8015	5904	10	-0.321928094887363	autosome	3.7		
scaffold80179	2539	16	-0.14048122354983	autosome	4.7		
scaffold802	10062	22	-0.125530882083859	autosome	4.2		
scaffold8024	6373	20	-0.347923303420307	autosome	5.4		
scaffold80265	2538	18	-0.0356239097307212	autosome	4.1		
scaffold80360	2537	28	-0.0379678501990205	autosome	3.1		
scaffold8041	5582	8	0.131244533278252	autosome	5.6		
scaffold80502	2535	23	-0.395137941841139	autosome	7.1		
scaffold8052	5580	4	-0.0439433475875971	autosome	6.6		
scaffold80524	2535	19	0.111031312388744	autosome	4.4		
scaffold8055	5580	14	-0.263034405833794	autosome	4.2		
scaffold80560	2535	23	0.238159737194765	autosome	5.7		
scaffold80576	2534	18	0.196397212803504	autosome	4.1		
scaffold8064	5578	15	-0.355094958822562	autosome	4.6		
scaffold8072	5576	13	-0.321928094887362	autosome	5.6		
scaffold8083	5574	11	-0.125530882083859	autosome	3.7		
scaffold80923	2530	26	-0.0246620542342692	autosome	2.2		
scaffold81049	2827	24	0.305808429524085	autosome	2.7		
scaffold8108	8700	11	0	autosome	6.3		
scaffold81153	2527	6	0.552541023028779	autosome	4		
scaffold81183	2863	1	-0.819427754358179	sexchrom	5.1		
scaffold81183	2863	1	-0.819427754358179	sexchrom	5.1		
scaffold81222	2527	10	0.137503523749935	autosome	4.2		
scaffold8125	5564	19	0	autosome	5.6		
scaffold81257	3111	5	-0.263034405833794	autosome	5.2		
scaffold81283	4242	3	0.0306967972229164	autosome	3.6		
scaffold81303	2710	4	-0.37851162325373	autosome	5.1		
scaffold8132	5563	11	-0.273565073325963	autosome	4.7		
scaffold81359	2525	5	-0.703018262242869	sexchrom	5.6		
scaffold81374	2962	8	-0.166649869409451	autosome	5.4		
scaffold814	10019	23	-0.0439433475875971	autosome	5.7		
scaffold81477	4209	22	-0.424885285235191	autosome	4.7		
scaffold81634	2521	8	-0.142019004872428	autosome	4.5		
scaffold8165	5557	18	0.32716474325351	autosome	3.9		
scaffold8173	5555	21	-0.225066555634773	autosome	5		
scaffold81747	2520	10	0.454031630894707	autosome	4.5		
scaffold81772	2520	1	-0.640104054913617	sexchrom	6.1		
scaffold81845	2519	16	-0.29176612437711	autosome	2.8		
scaffold81886	8504	10	0.352301743930881	autosome	4.6		
scaffold81958	3727	5	0.136061549576029	autosome	5.2		
scaffold8197	5549	6	-0.106915203916512	autosome	6.1		
scaffold82005	2517	12	-0.222392421336448	autosome	5.7		
scaffold82086	2516	12	-0.407657968913246	autosome	6.8		
scaffold82167	2515	21	0.137503523749935	autosome	5.7		
scaffold8228	5541	5	-0.125530882083859	autosome	5.8		
scaffold823	9996	13	0.395928676331139	autosome	4.5		
scaffold82327	2513	15	0	autosome	4.3		
scaffold8234	5540	11	0	autosome	5.1		
scaffold82386	2513	23	-0.286304185156641	autosome	4.5		
scaffold82428	3001	4	0.106915203916512	autosome	3.7		
scaffold82440	2512	9	0.524661990453342	autosome	2.6		
scaffold82453	2512	4	-0.399930606888635	autosome	4.5		
scaffold82517	2511	10	0.167727445738066	autosome	4.8		
scaffold82667	2509	11	-0.137503523749935	autosome	4.8		
scaffold82748	2508	4	0.321928094887362	autosome	3.5		
scaffold82834	2507	3	0.0320612092322983	autosome	4.8		
scaffold8299	5526	17	-0.54432051622381	NA	5.1		
scaffold83020	2505	13	-0.11681366498275	autosome	3.4		
scaffold83040	2505	15	0	autosome	4		
scaffold8306	5525	16	0.166649869409451	autosome	5.8		
scaffold83083	3367	10	0.803602787196497	autosome	3.9		
scaffold83097	3043	22	-0.400537929583729	autosome	4.3		
scaffold83116	2504	14	0.321928094887362	autosome	5		
scaffold83298	2982	25	0	autosome	4.9		
scaffold83312	2502	19	-0.0374747054186629	autosome	4.5		
scaffold8337	5519	5	-0.423807708906576	autosome	4.8		
scaffold83396	2501	4	-0.447458976971221	NA	4.9		
scaffold83425	2500	5	-0.807354922057604	sexchrom	3.3		
scaffold83461	2500	5	-0.652076696579693	sexchrom	5.4		
scaffold83516	4530	14	0.956056652412403	autosome	3.9		
scaffold83549	2499	19	-0.242200902416628	autosome	5.4		
scaffold8357	5516	15	-0.241008099503795	autosome	4.6		
scaffold8359	5515	10	0.591535154644642	autosome	4.3		
scaffold83623	2498	11	-0.500073603134643	NA	4.4		
scaffold83676	2497	20	0.286304185156641	autosome	5.3		
scaffold83694	2497	10	-0.281412935148649	autosome	2.8		
scaffold83726	2497	17	0	autosome	3.8		
scaffold83729	3530	14	0.137503523749935	autosome	5.8		
scaffold83783	2813	17	-0.115477217419936	autosome	5.9		
scaffold8379	6546	12	0.125530882083859	autosome	5.5		
scaffold83878	2495	3	0.273565073325964	autosome	3.6		
scaffold8389	6439	7	0.0155968550510186	autosome	4.4		
scaffold8407	5505	1	-0.756728848987636	sexchrom	4.4		
scaffold84132	2492	5	-0.135883428081773	autosome	3.2		
scaffold84156	2492	13	0.127111917903339	autosome	3.8		
scaffold8418	5503	5	0.377069649079823	autosome	4		
scaffold84193	2492	18	0.0489096004809465	autosome	3.7		
scaffold84211	4175	15	0.239465934695389	autosome	5.4		
scaffold84237	2491	6	-0.342392197447078	autosome	2.4		
scaffold84316	2490	23	0.176156955153827	autosome	5.7		
scaffold8433	5500	24	0.263034405833794	autosome	5.7		
scaffold84402	2489	11	0.298341274569746	autosome	2.7		
scaffold84530	3579	17	0.0607540310790959	autosome	5.3		
scaffold84597	4724	8	-0.0588936890535686	autosome	5.1		
scaffold84617	2486	15	-0.216811389073148	autosome	5.3		
scaffold8467	5495	27	0.0483630215613988	autosome	3.5		
scaffold84689	2788	15	-0.0588936890535686	autosome	4.9		
scaffold84705	2485	19	-0.321928094887362	autosome	5.1		
scaffold84761	2485	26	0	autosome	5.5		
scaffold84761	2485	26	0	autosome	5.5		
scaffold84789	2484	9	-0.199308808223407	autosome	3.3		
scaffold8481	5490	8	-0.0518389315196182	autosome	4.4		
scaffold84817	2484	13	0.131244533278252	autosome	4.1		
scaffold84958	2482	25	-0.0335525597110265	autosome	3.6		
scaffold85010	2482	17	-0.307181509518176	autosome	2.8		
scaffold85109	3225	5	-0.15200309344505	autosome	5.4		
scaffold85140	2480	1	-0.774933444365227	sexchrom	5.3		
scaffold8515	5483	4	-0.125530882083859	autosome	4.7		
scaffold85181	2480	2	-1.05585323473352	sexchrom	2.5		
scaffold85199	2480	20	0.652076696579693	autosome	3.1		
scaffold8529	5477	22	-0.241008099503795	autosome	6.2		
scaffold8529	5477	22	-0.241008099503795	autosome	6.2		
scaffold853	9919	18	0	autosome	5.6		
scaffold85392	2477	11	-0.125530882083859	autosome	4.4		
scaffold8554	5469	10	-0.347923303420307	autosome	4.9		
scaffold8554	5469	10	-0.347923303420307	autosome	4.9		
scaffold85545	2475	14	0	autosome	4.3		
scaffold85639	5629	14	0.3040061868901	autosome	3.9		
scaffold85693	2474	11	0.0174874267288414	autosome	3.9		
scaffold85734	2473	3	0.104336659814736	autosome	2.8		
scaffold8575	5465	23	-0.242200902416628	autosome	5.4		
scaffold858	12582	12	-0.277533975528909	autosome	4.1		
scaffold8583	5464	9	0	autosome	4.7		
scaffold85865	2472	26	-0.467778961350817	NA	5.6		
scaffold85898	2928	23	-0.68117781598046	sexchrom	4.3		
scaffold85942	2471	13	0.375509135092206	autosome	4.4		
scaffold8599	5460	15	-0.263034405833794	autosome	5.1		
scaffold86049	2470	12	-0.226770861847022	autosome	4.2		
scaffold8606	5459	8	-0.0921182019884314	autosome	5		
scaffold86178	2468	1	-0.799087306074003	sexchrom	2.3		
scaffold8621	6089	8	0	autosome	4.5		
scaffold8622	5456	9	0.145197915539936	autosome	5.3		
scaffold8626	5455	15	-0.299560281858908	autosome	7		
scaffold86362	4194	9	0.106915203916512	autosome	6.2		
scaffold86408	2466	9	0.185866545311334	autosome	3.5		
scaffold86458	3318	6	0.0780025120012732	autosome	5.6		
scaffold865	9896	21	-0.37851162325373	autosome	4		
scaffold8650	5451	28	0.28590887208638	autosome	3.5		
scaffold8654	5451	10	-0.181446871337532	autosome	5.4		
scaffold86540	2465	10	0.0512253233551729	autosome	4.6		
scaffold86612	2464	12	-0.289506617194985	autosome	6.1		
scaffold86638	2464	1	-0.678071905112638	sexchrom	5.7		
scaffold86653	4062	26	0.143364175171177	autosome	3		
scaffold86684	2897	23	-0.346450414021431	autosome	3.9		
scaffold86699	2463	4	0.305808429524085	autosome	3.4		
scaffold86918	2460	6	0.0663424948286961	autosome	4.1		
scaffold870	9883	8	-0.0892673380970872	autosome	5.4		
scaffold87029	2459	25	0.0297473433940522	autosome	4.3		
scaffold87081	2459	26	0.415037499278844	autosome	3.3		
scaffold87104	2458	14	0.434937056716548	autosome	2.8		
scaffold87105	2458	10	-0.125530882083859	autosome	6		
scaffold87147	2458	7	-0.104697378666693	autosome	6.4		
scaffold87188	2457	11	0.628031222613042	autosome	3.2		
scaffold87232	2457	23	0.181838322985813	autosome	3.7		
scaffold8725	5436	15	0.415037499278844	autosome	5.1		
scaffold87282	2456	21	-0.452512204697507	NA	5		
scaffold8731	5435	23	0.137503523749935	autosome	5.3		
scaffold87362	2912	25	0.559427408614019	autosome	3.6		
scaffold87369	2455	19	-0.467778961350817	NA	4.4		
scaffold87409	3896	14	-0.125530882083859	autosome	4.8		
scaffold87417	4990	23	0.241008099503795	autosome	6		
scaffold87420	2455	9	0.195015982405143	autosome	5.5		
scaffold8745	5433	16	-0.347923303420307	autosome	5.1		
scaffold87475	4265	3	0.273565073325964	autosome	3.4		
scaffold87485	2454	18	0.78135971352466	autosome	5.5		
scaffold87512	2454	9	-0.137503523749935	autosome	4		
scaffold87564	2453	25	-0.289506617194985	autosome	4.2		
scaffold87586	2453	14	-0.415037499278844	autosome	6.1		
scaffold87610	2453	8	-0.609210046967833	NA	3.9		
scaffold87611	2453	10	-0.125530882083859	autosome	5.9		
scaffold87719	2452	16	-0.222392421336448	autosome	5.4		
scaffold8775	5429	8	-0.321928094887362	autosome	3.9		
scaffold8779	5429	18	0.0149503414659716	autosome	4.6		
scaffold878	19892	13	0	autosome	4.9		
scaffold87804	3728	12	-0.125530882083859	autosome	6.6		
scaffold87844	2450	4	-0.0159415438690215	autosome	4.3		
scaffold8790	5427	7	0.263034405833794	autosome	6.3		
scaffold87905	2718	12	-0.0144995696951151	autosome	4.1		
scaffold8796	8850	13	0.07716786052246	autosome	4.4		
scaffold8796	8850	13	0.07716786052246	autosome	4.4		
scaffold87965	2449	8	0.115477217419936	autosome	4.3		
scaffold8803	5425	21	0.273565073325964	autosome	4.8		
scaffold88125	2447	16	-0.0174874267288413	autosome	4.2		
scaffold88267	2445	1	-0.804079790024743	sexchrom	5.3		
scaffold883305	1919	8	-0.798366138830349	sexchrom	5.9		
scaffold8837	5418	12	-0.104697378666693	autosome	5.9		
scaffold88370	2983	4	0	autosome	5.2		
scaffold88379	3966	26	0.0147970019280808	autosome	5		
scaffold88386	2444	13	0	autosome	5		
scaffold8845	5417	22	-0.347923303420307	autosome	5.1		
scaffold88525	2443	12	0.43389652653016	autosome	3.4		
scaffold88534	3101	7	0.241008099503795	autosome	5.5		
scaffold8860	5413	4	-0.407657968913246	autosome	5.4		
scaffold88623	2442	19	-0.241008099503795	autosome	5.8		
scaffold88721	2440	23	-0.46948528330122	NA	3.9		
scaffold88744	2440	12	0.358453970912476	autosome	2.6		
scaffold8878	7096	4	0.137503523749935	autosome	5.7		
scaffold8883	5409	25	-0.29218075149331	autosome	5.6		
scaffold88835	2439	15	-0.222392421336448	autosome	5.6		
scaffold88919	2438	14	0.362570079384708	autosome	4		
scaffold889859	1529	4	-0.263034405833794	autosome	4.6		
scaffold89058	3079	17	0.697437229979569	autosome	3.8		
scaffold8906	5403	6	0	autosome	4.1		
scaffold89291	2434	15	-0.180572245641821	autosome	4.5		
scaffold8934	5398	5	-0.206450877467426	autosome	6.2		
scaffold8939	5397	21	-0.37851162325373	autosome	5.2		
scaffold89434	2432	13	-1.02914634565952	sexchrom	4		
scaffold89449	3718	9	-0.15200309344505	autosome	3.8		
scaffold8946	5394	12	-0.137503523749935	autosome	4.8		
scaffold89494	2431	12	-0.0730634621897232	autosome	3.2		
scaffold8951	5394	10	0.338416217675931	autosome	4.2		
scaffold89563	2430	23	-0.137503523749935	autosome	5		
scaffold89577	2430	25	-0.165586065717975	autosome	3.5		
scaffold89587	2430	28	0.160464672193246	autosome	2.9		
scaffold8966	5392	23	0	autosome	4.7		
scaffold89663	2822	23	-0.422454970841327	autosome	4.3		
scaffold89688	2429	22	-0.168122758808327	autosome	5.1		
scaffold89718	2429	1	-0.696607856550065	sexchrom	4.9		
scaffold89723	2429	3	0.3040061868901	autosome	4		
scaffold898	9801	13	0.312590230308026	autosome	4.4		
scaffold89892	2427	4	-0.338416217675931	autosome	5.7		
scaffold89898	4789	22	-0.263034405833794	autosome	6.4		
scaffold89929	2427	24	-0.123382415505282	autosome	1.7		
scaffold89969	2426	22	-0.181446871337532	autosome	4.8		
scaffold89983	2426	6	-0.125530882083859	autosome	5.6		
scaffold90	15534	28	0.226770861847022	autosome	4.5		
scaffold90006	2426	5	0.136061549576029	autosome	3.7		
scaffold90064	2426	25	-0.599462070416271	NA	4.5		
scaffold9009	5386	25	-0.321928094887363	autosome	4.3		
scaffold90169	2424	13	0.0360692547075217	autosome	4.7		
scaffold9019	5385	15	-0.222392421336448	autosome	4.5		
scaffold90196	2424	16	-0.137503523749935	autosome	4.4		
scaffold90200	2424	8	-0.0565835283663674	autosome	3.5		
scaffold90216	2424	25	-0.577545029158673	NA	4.7		
scaffold90268	2423	22	0.308122295362332	autosome	3		
scaffold90291	2423	8	-0.0166787411466303	autosome	4.1		
scaffold90307	2423	25	-0.343954401217361	autosome	5.1		
scaffold9040	5381	19	0.0152667566533106	autosome	4.7		
scaffold9045	5380	15	-0.289506617194985	autosome	4.1		
scaffold90492	2421	8	-0.200912693925997	autosome	3.1		
scaffold90501	2421	4	0	autosome	3.2		
scaffold90513	2421	23	0.666576266274808	autosome	2.4		
scaffold90541	2420	8	-0.29218075149331	autosome	4.2		
scaffold90682	2419	1	-0.445799753049531	NA	5		
scaffold90726	2418	1	-0.948469699359918	sexchrom	5.3		
scaffold9074	5374	11	0	autosome	6.1		
scaffold9075	5374	5	0.0384741478146356	autosome	3.3		
scaffold90758	2418	10	-0.0588936890535686	autosome	4.2		
scaffold90785	2418	25	-0.547487795302493	NA	4		
scaffold90867	2607	13	-0.123988717275453	autosome	3.5		
scaffold90884	3729	2	0.127111917903339	autosome	3.6		
scaffold90889	2417	5	0.125530882083859	autosome	5.1		
scaffold90918	4520	23	-0.142019004872428	autosome	5.6		
scaffold90958	3127	11	0	autosome	5.9		
scaffold910	10560	26	0.0351894284623002	autosome	4.5		
scaffold91024	2415	23	-0.423807708906576	autosome	5.5		
scaffold91030	2415	10	0.137503523749935	autosome	3.9		
scaffold91039	2415	11	-0.273565073325963	autosome	4.6		
scaffold911	9771	4	-0.169925001442312	autosome	6.3		
scaffold91117	2414	4	-0.298341274569746	autosome	6		
scaffold91127	6381	16	0.137503523749935	autosome	4.7		
scaffold9121	5366	17	0.125530882083859	autosome	5.2		
scaffold91247	2413	17	-0.400537929583729	autosome	3.4		
scaffold9125	5366	4	-0.131244533278253	autosome	4.9		
scaffold91321	2412	4	-0.263034405833794	autosome	5.6		
scaffold91371	2796	10	-0.110182917750423	autosome	4.3		
scaffold9142	6038	4	0	autosome	6.1		
scaffold9143	5362	11	0	autosome	4.4		
scaffold91514	3733	5	0	autosome	5.1		
scaffold91543	3618	10	-0.263034405833794	autosome	4.5		
scaffold91560	2410	3	0.103093492964103	autosome	4.2		
scaffold91641	2409	15	0.120294233717712	autosome	3.4		
scaffold91785	3481	1	-0.952694285221643	sexchrom	6.5		
scaffold9190	5353	20	-0.15200309344505	autosome	4.7		
scaffold91900	2406	14	-0.200912693925997	autosome	5.3		
scaffold91906	2406	4	-0.321928094887362	autosome	6		
scaffold9202	5351	19	0.115477217419936	autosome	6.1		
scaffold9204	5351	14	0.0901978089715781	autosome	3.3		
scaffold9219	5347	8	0.125530882083859	autosome	4.6		
scaffold9220	5347	2	-0.277533975528909	autosome	5.1		
scaffold9221	6662	23	-0.263034405833794	autosome	5.6		
scaffold92408	2401	22	-0.321928094887362	autosome	5		
scaffold9241	5344	11	-0.184424571137427	autosome	4		
scaffold92422	2401	4	0.406320282177735	autosome	3.5		
scaffold925	9744	13	-0.367731784500487	autosome	5.2		
scaffold92503	2400	20	-0.125530882083859	autosome	3.8		
scaffold92510	2400	26	-0.216317906926764	autosome	3.6		
scaffold92583	2399	13	0.3040061868901	autosome	4.3		
scaffold92591	3574	15	0.214738848793013	autosome	3.6		
scaffold926	9742	9	-0.104697378666693	autosome	4.1		
scaffold92653	2398	16	-0.125530882083859	autosome	4.5		
scaffold9268	5340	11	0.125530882083859	autosome	6		
scaffold9270	5631	4	-0.29218075149331	autosome	5.1		
scaffold92750	2397	7	0.169925001442312	autosome	4.8		
scaffold92762	2397	2	-0.700439718141092	sexchrom	5.6		
scaffold92799	2397	1	-0.599462070416271	NA	4.6		
scaffold92821	2396	26	-0.498805856971442	NA	4.4		
scaffold92842	2396	22	-0.371094151691247	autosome	4.4		
scaffold9286	5336	6	-0.242200902416628	autosome	3.4		
scaffold92978	2395	18	-0.0172779914318355	autosome	3.5		
scaffold92984	2395	22	-0.477578965347557	NA	4.4		
scaffold93	15491	9	0.125530882083859	autosome	5.9		
scaffold93008	2395	16	-0.134929580086109	autosome	3.4		
scaffold93037	2394	1	-1	sexchrom	5.8		
scaffold93202	2392	5	0.136061549576029	autosome	4.4		
scaffold93256	2392	23	0.176156955153827	autosome	3.8		
scaffold93326	2391	8	-0.0740005814437769	autosome	4.3		
scaffold9339	7078	21	-0.321928094887362	autosome	5.3		
scaffold9344	5326	10	0	autosome	3.5		
scaffold93446	2390	11	0.263034405833794	autosome	5		
scaffold9346	7860	9	0.211504105193712	autosome	4.8		
scaffold93483	2390	5	-0.241008099503795	autosome	4.2		
scaffold93588	2388	11	-0.15200309344505	autosome	6		
scaffold93595	2388	22	0	autosome	5.6		
scaffold93605	4414	23	0.369949609750306	autosome	3.1		
scaffold93653	2388	9	0.242200902416628	autosome	2.9		
scaffold9369	5321	25	-0.415037499278844	autosome	4.4		
scaffold93693	3630	23	-0.415037499278844	autosome	2.3		
scaffold937	9729	19	0.0740005814437768	autosome	4.3		
scaffold93870	2386	1	0.0740005814437768	autosome	3.6		
scaffold93939	2385	16	0.340075441597622	autosome	7.6		
scaffold94013	2384	10	0	autosome	5.9		
scaffold94019	2384	10	0.37851162325373	autosome	4.8		
scaffold9409	5314	4	-0.0901978089715781	autosome	5.6		
scaffold9410	5314	14	-0.125530882083859	autosome	6.2		
scaffold9410	5314	14	-0.125530882083859	autosome	6.2		
scaffold94147	2383	4	-0.352301743930881	autosome	3.1		
scaffold94175	2383	1	-0.643856189774725	sexchrom	4.6		
scaffold94183	2383	9	0.137503523749935	autosome	3		
scaffold9430	6428	22	-0.383328639551506	autosome	5.1		
scaffold94360	2381	5	-0.547487795302493	NA	5.4		
scaffold94367	2381	15	-0.15200309344505	autosome	4.8		
scaffold9437	8671	22	0.162271428898877	autosome	3.7		
scaffold94430	2380	1	-1	sexchrom	4.7		
scaffold94485	2380	17	-1.12928301694497	sexchrom	5.1		
scaffold94497	2379	27	0.146220740851044	autosome	3.8		
scaffold94500	2379	28	0.358453970912476	autosome	4.2		
scaffold9454	5306	4	-0.263034405833794	autosome	6.5		
scaffold94554	3294	9	-0.133855746734791	autosome	5.1		
scaffold94615	2378	8	-0.0747677684019722	autosome	5.4		
scaffold94668	2378	1	-0.420575682820274	autosome	6.9		
scaffold94675	2377	15	-0.226770861847022	autosome	4.6		
scaffold94688	2377	13	0.0300572338561796	autosome	4.8		
scaffold9469	5304	4	-0.241008099503795	autosome	3.9		
scaffold94712	2377	26	-0.37851162325373	autosome	4.6		
scaffold94715	2377	7	0.0193653248669309	autosome	4.1		
scaffold94836	2376	4	0.125530882083859	autosome	5.2		
scaffold94841	2376	3	0.577766999316952	autosome	4.2		
scaffold94843	2376	27	-0.082462160191973	autosome	3.6		
scaffold94845	2376	3	0.298081352932995	autosome	3.2		
scaffold94926	2375	10	0.563267429621837	autosome	5.8		
scaffold94938	2375	23	-0.181446871337532	autosome	4.3		
scaffold94958	5016	16	0.5376567859428	autosome	2.2		
scaffold9500	9139	8	-0.251538766995964	autosome	3.8		
scaffold95013	2374	19	-0.321928094887362	autosome	6.6		
scaffold95072	2373	23	0.371094151691247	autosome	4.5		
scaffold95080	2373	19	-0.395928676331139	autosome	3.8		
scaffold95121	2373	1	-0.547487795302493	NA	2		
scaffold95160	3780	4	0.137503523749935	autosome	4.6		
scaffold95179	2372	26	0.196397212803504	autosome	3.4		
scaffold9522	5296	15	-0.137503523749935	autosome	2.9		
scaffold95323	2371	15	-0.0439433475875971	autosome	6.4		
scaffold95454	2369	18	0.41990325445066	autosome	3.2		
scaffold95563	2368	4	-0.540568381362703	NA	5.6		
scaffold95574	4589	21	0.226770861847022	autosome	5.1		
scaffold9586	9913	18	0.222392421336448	autosome	6.4		
scaffold95912	2365	11	0.167944637314072	autosome	4.5		
scaffold9594	5284	13	-0.15200309344505	autosome	4.1		
scaffold96004	2364	14	-0.0864147518174732	autosome	3.3		
scaffold9605	5282	13	-0.0962153152593033	autosome	5.2		
scaffold96153	2686	15	-0.488747185461853	NA	6.5		
scaffold96157	2362	20	0.266786540694901	autosome	4.2		
scaffold96160	2362	22	0.495957494662411	autosome	4		
scaffold96205	2362	27	0.387023123109247	autosome	3.3		
scaffold96207	2362	16	0.121306296222134	autosome	2.3		
scaffold96211	2362	2	-0.242360837569044	autosome	5.5		
scaffold9623	5280	10	-0.192645077942396	autosome	5		
scaffold96254	2361	5	0.643856189774725	autosome	5.2		
scaffold9626	5279	15	0.15200309344505	autosome	0		
scaffold96265	2361	15	-0.125530882083859	autosome	5.1		
scaffold96338	2360	22	-0.321928094887362	autosome	4.4		
scaffold96371	2360	25	0.286304185156641	autosome	4.5		
scaffold96373	2360	3	-0.485426827170242	NA	5.6		
scaffold9639	5276	9	-0.263034405833794	autosome	5.3		
scaffold964	9674	8	-0.137503523749935	autosome	5.6		
scaffold96402	3610	17	-0.196397212803503	autosome	4.1		
scaffold96519	2359	3	-0.512450000936788	NA	4.1		
scaffold96522	2359	4	0.228268987673117	autosome	4.2		
scaffold96532	2359	1	-0.456857674973471	NA	4.5		
scaffold96556	2359	16	-0.208946890271496	autosome	3.9		
scaffold96589	2358	25	-0.0588936890535684	autosome	4		
scaffold96629	2358	7	-0.257797757467647	autosome	3.4		
scaffold9677	5271	18	-0.257157839497125	autosome	3.1		
scaffold96792	3399	15	0	autosome	5.6		
scaffold96899	2355	7	0.584962500721156	autosome	5.2		
scaffold96902	2355	7	-0.31748218985617	autosome	3.9		
scaffold9699	5267	12	-0.241008099503795	autosome	5.9		
scaffold97013	2354	7	-0.187085552600495	autosome	3.2		
scaffold97086	3062	22	0.441509710640035	autosome	5.8		
scaffold9716	5265	20	-0.10383581098454	autosome	3.8		
scaffold97188	2352	18	0.241008099503795	autosome	5.3		
scaffold97188	2352	18	0.241008099503795	autosome	5.3		
scaffold9728	5263	7	-0.234465253637023	autosome	5.6		
scaffold97300	2351	5	-0.710493382805015	NA	5.6		
scaffold97399	2350	17	0.0730634621897234	autosome	4.8		
scaffold97401	2350	4	-0.100693999619473	autosome	4.6		
scaffold97431	2350	4	-0.626541604472556	sexchrom	3.3		
scaffold97589	2348	5	-0.137503523749935	autosome	3.6		
scaffold97609	2348	20	-0.37851162325373	autosome	4.2		
scaffold97641	2911	13	-0.263034405833794	autosome	5		
scaffold97699	2347	16	-0.0747677684019722	autosome	4.5		
scaffold9780	5253	4	-0.148522524710088	autosome	4.2		
scaffold9784	5407	4	0	autosome	5.4		
scaffold98	15628	4	0.263034405833794	autosome	4.8		
scaffold98065	2344	16	0	autosome	6.3		
scaffold98068	2344	11	0.108252890652023	autosome	3.6		
scaffold98073	2344	14	0.108252890652023	autosome	4		
scaffold9818	6834	22	0.245112497836531	autosome	3.5		
scaffold98221	2342	21	-0.125530882083859	autosome	5.8		
scaffold98273	2342	21	-0.154033628672421	autosome	2.7		
scaffold9828	9969	17	-0.137503523749935	autosome	4.1		
scaffold98285	2342	28	-0.38414349133306	autosome	2.7		
scaffold98327	2341	18	-0.658963082164933	sexchrom	3.6		
scaffold9841	5241	10	-0.166649869409451	autosome	5.1		
scaffold98426	2340	11	-0.120294233717712	autosome	2.9		
scaffold9844	5241	8	-0.120294233717712	autosome	4.1		
scaffold98442	2340	25	0.473931188332412	autosome	4.5		
scaffold98510	2340	4	-0.154033628672421	autosome	6.2		
scaffold98533	2339	6	0.016119665363277	autosome	4.6		
scaffold9854	5239	23	0.125530882083859	autosome	5.2		
scaffold98550	2339	13	0	autosome	2.6		
scaffold98555	2339	22	-0.494109070270043	NA	5.5		
scaffold9860	5238	22	-0.120294233717712	autosome	4		
scaffold98605	2339	5	0.514573172829758	autosome	4.9		
scaffold98612	2339	22	-0.584962500721156	NA	4.6		
scaffold98613	2906	25	0	autosome	5.1		
scaffold9865	5238	26	-0.347923303420307	autosome	5		
scaffold98667	2338	8	0.0144995696951152	autosome	6.8		
scaffold98673	4662	17	0	autosome	5.4		
scaffold98673	4662	3	0	autosome	5.4		
scaffold98720	2338	18	0.216811389073148	autosome	4.9		
scaffold9873	8570	15	-0.125530882083859	autosome	5.2		
scaffold98819	2337	25	-0.181446871337532	autosome	4.8		
scaffold98831	2337	15	-0.473931188332412	NA	4.1		
scaffold9887	5235	10	0.0297473433940522	autosome	4.7		
scaffold9890	5234	18	0.226770861847022	autosome	5.1		
scaffold99048	2335	15	0.552541023028779	autosome	5.3		
scaffold99286	2332	16	-0.123382415505282	autosome	3.4		
scaffold99300	2332	13	0.0763508861301148	autosome	5		
scaffold99308	2332	6	-0.0648511443499681	autosome	3.9		
scaffold99313	2332	11	-0.242856523896163	autosome	4.2		
scaffold99319	2332	24	0.233199176293031	autosome	3.2		
scaffold9940	6244	13	-0.0892673380970872	autosome	3.1		
scaffold9948	5226	15	-0.305626282558262	autosome	5.1		
scaffold9957	5225	26	0.15754127698648	autosome	5		
scaffold9967	5224	10	-0.347923303420307	autosome	5.8		
scaffold99678	2329	6	-0.55140994101013	NA	3.5		
scaffold99697	2329	22	0.212303603712864	autosome	2.5		
scaffold99717	2328	14	0.321928094887362	autosome	1.9		
scaffold99747	2679	27	-0.0740005814437769	autosome	8.9		
scaffold9975	5223	27	-0.0892673380970872	autosome	4.8		
scaffold99784	2328	1	-0.46394709975979	NA	6.1		
scaffold9986	5221	16	0	autosome	5.6		
scaffold999	9595	11	0.14048122354983	autosome	4.1		
scaffold99943	2326	11	0.246914740470517	autosome	4		
scaffold9997	5219	6	-0.590124205836935	NA	3.6		
