# Supplementary material for: The deep conservation of the Lepidoptera Z chromosome suggests a non-canonical origin of the W
Source: Nat Commun. 2017 Nov 14;8:1486. doi: 10.1038/s41467-017-01663-5 (PMC5684275; doi:10.1038/s41467-017-01663-5)
Supplement: Supplementary file 25 — Supplementary Data 22 [file 41467_2017_1663_MOESM25_ESM.txt]

### Supplementary Data 22:  R code used to identify the sex of the publicly available T. sylvina individual. ###

#####################################
# Set parameter and input file here #
#####################################

mypath= #Absolute path to Supplementary Table
mySupp="SupplementaryData_21” #Name of Supplementary Table


##############
# Do the job #
##############

#Identify sex based on contig classification before adding the publicly available T. sylvina individual
x <- read.table(paste(mypath,"/",mySupp,sep=""),h=T)
xAut <- subset(x, Class_beforeExtra == "autosome")
xSex <- subset(x, Class_beforeExtra == "sexchrom")
w <- wilcox.test(x=xAut$CovExtra,y=xSex$CovExtra,alternative="less",conf.level=level)
pvalw <- round(w$p.value,5)


#Plot raw dataset with cut-off values
pdf(file=paste(mypath,"/SuppFigTsylSex.pdf",sep=""),w=5,h=5)
plot(x$CovExtra ~ x$Class_beforeExtra,col=c("#0000FF40","#FF000040"),xlab="Contig classification before adding the extra individual",ylab="Coverage of the extra individual",ylim=c(0,10),notch=T)
mtext(3,text=paste("Wilcoxon p-value = ",pvalw,sep=""),adj=0,padj=-4.5)
mtext(3,text=paste("median Autosome = ",median(xAut$CovExtra,na.rm=T),sep=""),adj=0,padj=-2.5)
mtext(3,text=paste("median Sex Chrom = ",median(xSex$CovExtra,na.rm=T),sep=""),adj=0,padj=-0.5)
graphics.off()
